# Supplementary material for: The Cyprinodon variegatus genome reveals gene expression changes underlying differences in skull morphology among closely related species
Source: BMC Genomics. 2017 May 30;18:424. doi: 10.1186/s12864-017-3810-7 (PMC5450241; doi:10.1186/s12864-017-3810-7)
Supplement: Supplementary file 5 — GSEA results for Hallmark gene sets along PC axes at each stage. Excel table provides results from GSEA enrichment analysis for Hallmark gene sets along PC axes at each stage. Genes were pre-ranked by loadings on each axis prior to analysis. Human gene identifiers were used, and genes without an identifiable human ortholog were excluded from analysis. (XLS 98 kb) [file 12864_2017_3810_MOESM5_ESM.xls]

## Sheet: Sheet1
# Table S2. GSEA results for genes loading on PC axes at each stage. Shown are results for the Hallmarks set. Genes were pre-ranked by loading on each axis at each stage. Classic scoring scheme and 1000 permutations were used. Results for all genesets are shown. ES = Enrichment Score. NES = Normalized Enrichment Score (for gene set size). Nom p-val = Nominal P value. FDR = False Discovery Rate.
48 hpf PC1 Positive Loadings						48 hpf PC2 Positive Loadings						48 hpf PC3 Positive Loadings						96 hpf PC1 Positive Loadings						96 hpf PC2 Positive Loadings						96 hpf PC3 Positive Loadings						96 hpf PC4 Positive Loadings						8 dpf PC1 Positive Loadings						8 dpf PC2 Positive Loadings
NAME	ES	NES	NOM p-val	FDR q-val		NAME	ES	NES	NOM p-val	FDR q-val		NAME	ES	NES	NOM p-val	FDR q-val		NAME	ES	NES	NOM p-val	FDR q-val		NAME	ES	NES	NOM p-val	FDR q-val		NAME	ES	NES	NOM p-val	FDR q-val		NAME	ES	NES	NOM p-val	FDR q-val		NAME	ES	NES	NOM p-val	FDR q-val		NAME	ES
HALLMARK_E2F_TARGETS	0.199715	2.83645	0	0.000896552		HALLMARK_MYC_TARGETS_V1	0.26779	3.97894	0	0		HALLMARK_EPITHELIAL_MESENCHYMAL_TRANSITION	0.207105	2.58397	0	0.00254187		HALLMARK_INTERFERON_GAMMA_RESPONSE	0.262287	2.80913	0	0.00133333		HALLMARK_MYOGENESIS	0.224703	2.91592	0	0		HALLMARK_E2F_TARGETS	0.462564	6.74001	0	0		HALLMARK_OXIDATIVE_PHOSPHORYLATION	0.206202	3.14231	0	0		HALLMARK_UV_RESPONSE_DN	0.214903	2.52923	0	0.001125		HALLMARK_E2F_TARGETS	0.466811
HALLMARK_G2M_CHECKPOINT	0.198501	2.73144	0	0.000448276		HALLMARK_OXIDATIVE_PHOSPHORYLATION	0.202477	3.09579	0	0		HALLMARK_UV_RESPONSE_DN	0.215901	2.42357	0	0.00543053		HALLMARK_INTERFERON_ALPHA_RESPONSE	0.303685	2.14156	0	0.0305582		HALLMARK_KRAS_SIGNALING_UP	0.18974	2.26676	0.00194553	0.0146665		HALLMARK_MYC_TARGETS_V1	0.434492	6.30641	0	0		HALLMARK_MYC_TARGETS_V1	0.196989	2.8753	0	0		HALLMARK_IL2_STAT5_SIGNALING	0.196043	2.35929	0	0.00533628		HALLMARK_MYC_TARGETS_V1	0.362598
HALLMARK_MITOTIC_SPINDLE	0.155221	2.16637	0.00200401	0.0144271		HALLMARK_DNA_REPAIR	0.225179	2.83267	0	0		HALLMARK_ESTROGEN_RESPONSE_EARLY	0.190106	2.3375	0	0.00708514		HALLMARK_XENOBIOTIC_METABOLISM	0.173602	2.14147	0.00397614	0.0203721		HALLMARK_INTERFERON_GAMMA_RESPONSE	0.202708	2.21353	0	0.0124655		HALLMARK_G2M_CHECKPOINT	0.421757	5.98706	0	0		HALLMARK_FATTY_ACID_METABOLISM	0.185634	2.35726	0	0.00164325		HALLMARK_TNFA_SIGNALING_VIA_NFKB	0.191205	2.35071	0	0.00355752		HALLMARK_G2M_CHECKPOINT	0.359326
HALLMARK_PROTEIN_SECRETION	0.211446	2.13644	0.00201207	0.0130642		HALLMARK_E2F_TARGETS	0.169395	2.50232	0	0.000208333		HALLMARK_MYOGENESIS	0.203295	2.2466	0.00200803	0.00750819		HALLMARK_BILE_ACID_METABOLISM	0.196519	1.97596	0.00793651	0.0452475		HALLMARK_COAGULATION	0.19806	1.89547	0.0178218	0.0661578		HALLMARK_DNA_REPAIR	0.320686	4.03613	0	0		HALLMARK_G2M_CHECKPOINT	0.14808	2.04856	0.0060241	0.0180656		HALLMARK_KRAS_SIGNALING_DN	0.212995	2.29141	0	0.0053393		HALLMARK_MYC_TARGETS_V2	0.451569
HALLMARK_MYC_TARGETS_V1	0.12656	1.86266	0.0060241	0.0615162		HALLMARK_MYC_TARGETS_V2	0.295879	2.48485	0.00214592	0.000559011		HALLMARK_KRAS_SIGNALING_UP	0.19331	2.20798	0.00389864	0.007296		HALLMARK_PROTEIN_SECRETION	0.174549	1.82037	0.0241935	0.0868749		HALLMARK_PROTEIN_SECRETION	0.172217	1.82526	0.0161616	0.0764113		HALLMARK_MYC_TARGETS_V2	0.376107	3.13014	0	0		HALLMARK_MTORC1_SIGNALING	0.142492	2.03789	0.0018797	0.0156118		HALLMARK_ALLOGRAFT_REJECTION	0.206065	2.18402	0.00205761	0.00931052		HALLMARK_DNA_REPAIR	0.244712
HALLMARK_DNA_REPAIR	0.132993	1.74472	0.0102041	0.0950778		HALLMARK_G2M_CHECKPOINT	0.145391	2.03209	0.00197628	0.0151329		HALLMARK_PANCREAS_BETA_CELLS	0.344352	1.99252	0.00583658	0.0209632		HALLMARK_OXIDATIVE_PHOSPHORYLATION	0.117845	1.79893	0.0208333	0.0829349		HALLMARK_APICAL_JUNCTION	0.139665	1.81525	0.011811	0.0666481		HALLMARK_OXIDATIVE_PHOSPHORYLATION	0.197085	2.9204	0	0		HALLMARK_E2F_TARGETS	0.114566	1.66642	0.0297619	0.110991		HALLMARK_P53_PATHWAY	0.152858	2.09566	0.00198807	0.0128722		HALLMARK_MTORC1_SIGNALING	0.204636
HALLMARK_XENOBIOTIC_METABOLISM	0.127496	1.5409	0.0522088	0.223609		HALLMARK_MITOTIC_SPINDLE	0.135458	1.87028	0.00199601	0.029987		HALLMARK_APICAL_JUNCTION	0.14611	1.88631	0.00210526	0.029908		HALLMARK_E2F_TARGETS	0.119925	1.72861	0.0148936	0.101866		HALLMARK_UV_RESPONSE_DN	0.153235	1.79044	0.0216963	0.0645572		HALLMARK_UNFOLDED_PROTEIN_RESPONSE	0.206825	2.33204	0	0.00120946		HALLMARK_ADIPOGENESIS	0.108848	1.51911	0.083499	0.197345		HALLMARK_INFLAMMATORY_RESPONSE	0.174909	1.99357	0.00579151	0.0189385		HALLMARK_UNFOLDED_PROTEIN_RESPONSE	0.25752
HALLMARK_INTERFERON_ALPHA_RESPONSE	0.245959	1.51398	0.0582121	0.218816		HALLMARK_BILE_ACID_METABOLISM	0.173707	1.65608	0.0246407	0.0834597		HALLMARK_PROTEIN_SECRETION	0.181553	1.84148	0.00801603	0.0355046		HALLMARK_GLYCOLYSIS	0.118223	1.66065	0.0269151	0.118952		HALLMARK_EPITHELIAL_MESENCHYMAL_TRANSITION	0.134643	1.78611	0.0301205	0.0578308		HALLMARK_MITOTIC_SPINDLE	0.157215	2.20216	0.0019685	0.00301825		HALLMARK_SPERMATOGENESIS	0.155761	1.48073	0.0859539	0.205793		HALLMARK_APICAL_JUNCTION	0.148175	1.93874	0.00982318	0.0240668		HALLMARK_OXIDATIVE_PHOSPHORYLATION	0.127649
HALLMARK_ESTROGEN_RESPONSE_LATE	0.125897	1.49927	0.0638723	0.205913		HALLMARK_MTORC1_SIGNALING	0.0905088	1.26953	0.170254	0.395335		HALLMARK_KRAS_SIGNALING_DN	0.183644	1.71085	0.0268199	0.0708197		HALLMARK_IL6_JAK_STAT3_SIGNALING	0.238099	1.6567	0.0211132	0.108106		HALLMARK_KRAS_SIGNALING_DN	0.164473	1.74375	0.0308008	0.0629853		HALLMARK_FATTY_ACID_METABOLISM	0.158556	1.98938	0.00207469	0.0106475		HALLMARK_CHOLESTEROL_HOMEOSTASIS	0.162692	1.41156	0.0924855	0.243916		HALLMARK_KRAS_SIGNALING_UP	0.148344	1.82846	0.00817996	0.0400476		HALLMARK_PANCREAS_BETA_CELLS	0.297926
HALLMARK_APICAL_SURFACE	0.277037	1.46136	0.0893971	0.217852		HALLMARK_INTERFERON_GAMMA_RESPONSE	0.120976	1.20479	0.215649	0.447929		HALLMARK_INFLAMMATORY_RESPONSE	0.171304	1.63999	0.055914	0.0891687		HALLMARK_COMPLEMENT	0.134488	1.603	0.048218	0.127252		HALLMARK_BILE_ACID_METABOLISM	0.172394	1.71743	0.0294118	0.0650763		HALLMARK_SPERMATOGENESIS	0.193842	1.81554	0.0119284	0.0261622		HALLMARK_HYPOXIA	0.104747	1.38392	0.114815	0.242714		HALLMARK_IL6_JAK_STAT3_SIGNALING	0.261521	1.82668	0.01222	0.0363424		HALLMARK_GLYCOLYSIS	0.106927
HALLMARK_TGF_BETA_SIGNALING	0.185914	1.33413	0.152	0.332877		HALLMARK_UNFOLDED_PROTEIN_RESPONSE	0.106149	1.20474	0.216599	0.407291		HALLMARK_IL2_STAT5_SIGNALING	0.139561	1.61833	0.0365112	0.0907259		HALLMARK_G2M_CHECKPOINT	0.103694	1.41912	0.0907258	0.254371		HALLMARK_INFLAMMATORY_RESPONSE	0.156459	1.68039	0.0306122	0.070386		HALLMARK_MTORC1_SIGNALING	0.110405	1.59897	0.0402542	0.0749858		HALLMARK_DNA_REPAIR	0.103222	1.33978	0.136634	0.264373		HALLMARK_ESTROGEN_RESPONSE_EARLY	0.126253	1.67707	0.0400844	0.0737924		HALLMARK_MITOTIC_SPINDLE	0.101727
HALLMARK_UNFOLDED_PROTEIN_RESPONSE	0.117068	1.30806	0.166667	0.336222		HALLMARK_INTERFERON_ALPHA_RESPONSE	0.194377	1.19915	0.238	0.381276		HALLMARK_HEDGEHOG_SIGNALING	0.274434	1.61528	0.0517928	0.0841689		HALLMARK_ADIPOGENESIS	0.096617	1.32589	0.137931	0.333725		HALLMARK_INTERFERON_ALPHA_RESPONSE	0.226025	1.60075	0.0309478	0.0952391		HALLMARK_WNT_BETA_CATENIN_SIGNALING	0.19605	1.33511	0.145749	0.218451		HALLMARK_REACTIVE_OXIGEN_SPECIES_PATHWAY	0.19603	1.28654	0.164356	0.298084		HALLMARK_HEDGEHOG_SIGNALING	0.272991	1.58925	0.0313725	0.100615		HALLMARK_REACTIVE_OXIGEN_SPECIES_PATHWAY	0.174947
HALLMARK_PI3K_AKT_MTOR_SIGNALING	0.122125	1.16418	0.266129	0.517955		HALLMARK_FATTY_ACID_METABOLISM	0.0968844	1.18588	0.22332	0.368995		HALLMARK_TNFA_SIGNALING_VIA_NFKB	0.135116	1.46553	0.0792291	0.152589		HALLMARK_COAGULATION	0.142145	1.31318	0.149402	0.323702		HALLMARK_IL2_STAT5_SIGNALING	0.124811	1.46987	0.0557851	0.159696		HALLMARK_PI3K_AKT_MTOR_SIGNALING	0.124978	1.21485	0.233533	0.32331		HALLMARK_PEROXISOME	0.116994	1.20269	0.225352	0.370077		HALLMARK_INTERFERON_GAMMA_RESPONSE	0.14036	1.56748	0.0429448	0.102898		HALLMARK_CHOLESTEROL_HOMEOSTASIS	0.116607
HALLMARK_ADIPOGENESIS	0.0810103	1.12069	0.291417	0.5576		HALLMARK_ADIPOGENESIS	0.0828433	1.12018	0.306452	0.427753		HALLMARK_ANGIOGENESIS	0.25856	1.40533	0.120079	0.182524		HALLMARK_DNA_REPAIR	0.101225	1.30295	0.162011	0.312095		HALLMARK_ALLOGRAFT_REJECTION	0.137938	1.31124	0.161034	0.282955		HALLMARK_REACTIVE_OXIGEN_SPECIES_PATHWAY	0.176007	1.14974	0.278095	0.374506		HALLMARK_PROTEIN_SECRETION	0.113096	1.16828	0.247967	0.386517		HALLMARK_NOTCH_SIGNALING	0.268158	1.51605	0.0878906	0.121397		HALLMARK_ANDROGEN_RESPONSE	0.103797
HALLMARK_NOTCH_SIGNALING	0.189271	1.02512	0.406048	0.702423		HALLMARK_WNT_BETA_CATENIN_SIGNALING	0.155677	1.07338	0.344622	0.463624		HALLMARK_HEME_METABOLISM	0.0980586	1.30206	0.14553	0.254279		HALLMARK_MYOGENESIS	0.0932522	1.21992	0.215886	0.393791		HALLMARK_PI3K_AKT_MTOR_SIGNALING	0.129196	1.27457	0.194969	0.303539		HALLMARK_NOTCH_SIGNALING	0.195401	1.09804	0.31643	0.411151		HALLMARK_TNFA_SIGNALING_VIA_NFKB	0.097002	1.14117	0.265306	0.39477		HALLMARK_ANGIOGENESIS	0.262299	1.45215	0.0809717	0.149904		HALLMARK_PROTEIN_SECRETION	0.0946101
HALLMARK_ANDROGEN_RESPONSE	0.103356	0.997453	0.449244	0.712957		HALLMARK_ANDROGEN_RESPONSE	0.110079	1.06172	0.351464	0.4512		HALLMARK_PI3K_AKT_MTOR_SIGNALING	0.134313	1.28697	0.16092	0.253123		HALLMARK_ANGIOGENESIS	0.217792	1.19328	0.22541	0.409375		HALLMARK_HYPOXIA	0.0906584	1.22192	0.199187	0.345443		HALLMARK_ADIPOGENESIS	0.0795109	1.09401	0.311245	0.390738		HALLMARK_BILE_ACID_METABOLISM	0.109013	1.09708	0.326403	0.428713		HALLMARK_TGF_BETA_SIGNALING	0.18499	1.35514	0.118126	0.213893		HALLMARK_SPERMATOGENESIS	0.0981415
HALLMARK_BILE_ACID_METABOLISM	0.102549	0.984165	0.45567	0.696794		HALLMARK_REACTIVE_OXIGEN_SPECIES_PATHWAY	0.163546	1.04428	0.388889	0.449606		HALLMARK_P53_PATHWAY	0.0953792	1.21476	0.204503	0.30732		HALLMARK_INFLAMMATORY_RESPONSE	0.108741	1.18023	0.2397	0.405819		HALLMARK_UV_RESPONSE_UP	0.0827396	1.01955	0.405567	0.632551		HALLMARK_PANCREAS_BETA_CELLS	0.181916	1.07892	0.350272	0.386785		HALLMARK_GLYCOLYSIS	0.0780596	1.07242	0.346743	0.436511		HALLMARK_COAGULATION	0.123577	1.26633	0.172485	0.287249		HALLMARK_PI3K_AKT_MTOR_SIGNALING	0.068903
HALLMARK_HEME_METABOLISM	0.0744339	0.966064	0.479846	0.691811		HALLMARK_ALLOGRAFT_REJECTION	0.0948457	0.855466	0.636364	0.705857		HALLMARK_HYPOXIA	0.0926567	1.20076	0.252525	0.307352		HALLMARK_HEME_METABOLISM	0.0860903	1.16264	0.282869	0.406124		HALLMARK_PANCREAS_BETA_CELLS	0.167716	1.00395	0.440079	0.62435		HALLMARK_TGF_BETA_SIGNALING	0.138898	1.03723	0.398357	0.414792		HALLMARK_ANDROGEN_RESPONSE	0.104049	1.02018	0.39619	0.484849		HALLMARK_INTERFERON_ALPHA_RESPONSE	0.16192	1.18837	0.244618	0.362659
HALLMARK_MTORC1_SIGNALING	0.0670748	0.960866	0.469903	0.664811		HALLMARK_CHOLESTEROL_HOMEOSTASIS	0.0835824	0.731835	0.835671	0.852704		HALLMARK_APOPTOSIS	0.10441	1.16922	0.247444	0.323862		HALLMARK_ALLOGRAFT_REJECTION	0.119268	1.16189	0.266802	0.385652		HALLMARK_XENOBIOTIC_METABOLISM	0.0771332	0.958872	0.48008	0.66991		HALLMARK_PEROXISOME	0.075188	0.771004	0.754527	0.755407		HALLMARK_UNFOLDED_PROTEIN_RESPONSE	0.0847816	0.950582	0.524558	0.5552		HALLMARK_EPITHELIAL_MESENCHYMAL_TRANSITION	0.0891644	1.16703	0.260606	0.369853		8 dpf PC2 Negative Loadings
HALLMARK_ESTROGEN_RESPONSE_EARLY	0.07666	0.924105	0.520958	0.695648		HALLMARK_SPERMATOGENESIS	0.0739886	0.677663	0.879208	0.874295		HALLMARK_NOTCH_SIGNALING	0.199718	1.09033	0.3361	0.399562		HALLMARK_SPERMATOGENESIS	0.115605	1.12482	0.293204	0.414739		HALLMARK_FATTY_ACID_METABOLISM	0.0733189	0.909239	0.591549	0.72694								HALLMARK_IL6_JAK_STAT3_SIGNALING	0.107949	0.731772	0.79579	0.846025		HALLMARK_WNT_BETA_CATENIN_SIGNALING	0.167591	1.13878	0.307071	0.385642		NAME	ES
HALLMARK_IL6_JAK_STAT3_SIGNALING	0.135978	0.878071	0.600791	0.746609								HALLMARK_ESTROGEN_RESPONSE_LATE	0.0784391	0.955683	0.504762	0.562704		HALLMARK_FATTY_ACID_METABOLISM	0.0828986	1.03853	0.377399	0.516295		HALLMARK_SPERMATOGENESIS	0.0841143	0.801075	0.72211	0.883399		96 hpf PC3 Negative Loadings						HALLMARK_KRAS_SIGNALING_UP	0.0551316	0.668942	0.885593	0.879823		HALLMARK_MYOGENESIS	0.0846863	1.11377	0.284615	0.400973		HALLMARK_MYOGENESIS	-0.299827
HALLMARK_P53_PATHWAY	0.0678529	0.848081	0.651485	0.762956		48 hpf PC2 Negative Loadings						HALLMARK_TGF_BETA_SIGNALING	0.12682	0.900672	0.548387	0.618342		HALLMARK_MITOTIC_SPINDLE	0.0705327	0.984286	0.464567	0.578504		HALLMARK_COMPLEMENT	0.0623791	0.739499	0.801603	0.941051		NAME	ES	NES	NOM p-val	FDR q-val								HALLMARK_BILE_ACID_METABOLISM	0.106879	1.08343	0.333333	0.422482		HALLMARK_TNFA_SIGNALING_VIA_NFKB	-0.28729
HALLMARK_SPERMATOGENESIS	0.0815391	0.73712	0.797642	0.906504		NAME	ES	NES	NOM p-val	FDR q-val		HALLMARK_SPERMATOGENESIS	0.074401	0.660991	0.894942	0.925867		HALLMARK_PEROXISOME	0.0932377	0.976464	0.482966	0.566843		HALLMARK_HEDGEHOG_SIGNALING	0.112016	0.658535	0.87477	1		HALLMARK_MYOGENESIS	-0.416229	-5.29988	0	0		96 hpf PC4 Negative Loadings						HALLMARK_PI3K_AKT_MTOR_SIGNALING	0.1072	1.07491	0.383367	0.414601		HALLMARK_HYPOXIA	-0.229285
HALLMARK_INTERFERON_GAMMA_RESPONSE	0.0750147	0.737078	0.782609	0.868822		HALLMARK_HYPOXIA	-0.216432	-2.76231	0	0.00236364		HALLMARK_UV_RESPONSE_UP	0.0556812	0.632166	0.910476	0.918068		HALLMARK_ESTROGEN_RESPONSE_LATE	0.0710962	0.905887	0.551257	0.656812		HALLMARK_PEROXISOME	0.0585054	0.601513	0.929719	1		HALLMARK_EPITHELIAL_MESENCHYMAL_TRANSITION	-0.272558	-3.65652	0	0		NAME	ES	NES	NOM p-val	FDR q-val		HALLMARK_COMPLEMENT	0.0813306	1.00225	0.444231	0.493381		HALLMARK_INTERFERON_GAMMA_RESPONSE	-0.257185
HALLMARK_WNT_BETA_CATENIN_SIGNALING	0.10497	0.723475	0.818182	0.850654		HALLMARK_EPITHELIAL_MESENCHYMAL_TRANSITION	-0.211348	-2.68691	0	0.00118182								HALLMARK_WNT_BETA_CATENIN_SIGNALING	0.105822	0.72792	0.814286	0.911178		HALLMARK_P53_PATHWAY	0.0454964	0.60098	0.944334	0.978947		HALLMARK_HYPOXIA	-0.250292	-3.39304	0	0		HALLMARK_MYOGENESIS	-0.238945	-3.12466	0	0		HALLMARK_APOPTOSIS	0.0733533	0.903028	0.599613	0.615312		HALLMARK_IL6_JAK_STAT3_SIGNALING	-0.396927
HALLMARK_UV_RESPONSE_UP	0.0570414	0.658555	0.878728	0.892228		HALLMARK_ESTROGEN_RESPONSE_EARLY	-0.183906	-2.2839	0	0.00671599		48 hpf PC3 Negative Loadings						HALLMARK_APOPTOSIS	0.0569771	0.665677	0.883946	0.955659		HALLMARK_APOPTOSIS	0.0492267	0.56009	0.970894	0.967379		HALLMARK_APICAL_JUNCTION	-0.247796	-3.26814	0	0		HALLMARK_UV_RESPONSE_DN	-0.243653	-2.90064	0	0		HALLMARK_APICAL_SURFACE	0.146072	0.888124	0.57764	0.612482		HALLMARK_EPITHELIAL_MESENCHYMAL_TRANSITION	-0.20739
						HALLMARK_PI3K_AKT_MTOR_SIGNALING	-0.196152	-1.86741	0.00988142	0.0782195		NAME	ES	NES	NOM p-val	FDR q-val		HALLMARK_HYPOXIA	0.0469451	0.634349	0.921105	0.953023								HALLMARK_KRAS_SIGNALING_UP	-0.250602	-3.02669	0	0		HALLMARK_INFLAMMATORY_RESPONSE	-0.186406	-2.03051	0.00414938	0.0424741		HALLMARK_HYPOXIA	0.0414656	0.561797	0.957746	0.966276		HALLMARK_UV_RESPONSE_DN	-0.226578
48 hpf PC1 Negative Loadings						HALLMARK_PROTEIN_SECRETION	-0.173135	-1.75936	0.0179283	0.112253		HALLMARK_MYC_TARGETS_V1	-0.340888	-5.02813	0	0		HALLMARK_MTORC1_SIGNALING	0.0376759	0.539239	0.981289	0.978803		96 hpf PC2 Negative Loadings						HALLMARK_UV_RESPONSE_DN	-0.251204	-2.94729	0	0		HALLMARK_EPITHELIAL_MESENCHYMAL_TRANSITION	-0.150702	-1.95624	0.00828157	0.0443759								HALLMARK_KRAS_SIGNALING_UP	-0.212684
NAME	ES	NES	NOM p-val	FDR q-val		HALLMARK_TNFA_SIGNALING_VIA_NFKB	-0.157731	-1.73244	0.0244399	0.106883		HALLMARK_OXIDATIVE_PHOSPHORYLATION	-0.275703	-4.23107	0	0								NAME	ES	NES	NOM p-val	FDR q-val		HALLMARK_KRAS_SIGNALING_DN	-0.27088	-2.91587	0	0		HALLMARK_APOPTOSIS	-0.159992	-1.89214	0.00811359	0.0500651		8 dpf PC1 Negative Loadings						HALLMARK_P53_PATHWAY	-0.190764
HALLMARK_EPITHELIAL_MESENCHYMAL_TRANSITION	-0.249155	-3.0701	0	0		HALLMARK_P53_PATHWAY	-0.12607	-1.62962	0.028169	0.160079		HALLMARK_MYC_TARGETS_V2	-0.501264	-4.17618	0	0		96 hpf PC1 Negative Loadings						HALLMARK_G2M_CHECKPOINT	-0.233856	-3.32595	0	0		HALLMARK_ESTROGEN_RESPONSE_EARLY	-0.216177	-2.86776	0	0		HALLMARK_COAGULATION	-0.1785	-1.69056	0.037037	0.125685		NAME	ES	NES	NOM p-val	FDR q-val		HALLMARK_COMPLEMENT	-0.202347
HALLMARK_COAGULATION	-0.234093	-2.12334	0	0.0195161		HALLMARK_KRAS_SIGNALING_UP	-0.141881	-1.60008	0.0600414	0.159597		HALLMARK_E2F_TARGETS	-0.27036	-4.00997	0	0		NAME	ES	NES	NOM p-val	FDR q-val		HALLMARK_MYC_TARGETS_V1	-0.201543	-2.96201	0	0		HALLMARK_TNFA_SIGNALING_VIA_NFKB	-0.236011	-2.763	0	0		HALLMARK_KRAS_SIGNALING_DN	-0.148915	-1.5986	0.046748	0.1776		HALLMARK_E2F_TARGETS	-0.549927	-8.13385	0	0		HALLMARK_KRAS_SIGNALING_DN	-0.22065
HALLMARK_KRAS_SIGNALING_DN	-0.197696	-1.80241	0.0196078	0.127839		HALLMARK_MYOGENESIS	-0.142889	-1.56853	0.0421941	0.166982		HALLMARK_ADIPOGENESIS	-0.199032	-2.69659	0	0.000208		HALLMARK_TNFA_SIGNALING_VIA_NFKB	-0.150501	-1.81372	0.0169133	0.320936		HALLMARK_E2F_TARGETS	-0.18493	-2.75068	0	0		HALLMARK_COAGULATION	-0.288471	-2.72174	0	0		HALLMARK_WNT_BETA_CATENIN_SIGNALING	-0.223816	-1.53184	0.0656064	0.213202		HALLMARK_G2M_CHECKPOINT	-0.462292	-6.50042	0	0		HALLMARK_IL2_STAT5_SIGNALING	-0.183692
HALLMARK_OXIDATIVE_PHOSPHORYLATION	-0.106482	-1.62984	0.029106	0.241556		HALLMARK_IL6_JAK_STAT3_SIGNALING	-0.240184	-1.55069	0.0412758	0.16556		HALLMARK_G2M_CHECKPOINT	-0.192839	-2.63625	0	0.000346667		HALLMARK_MYC_TARGETS_V1	-0.119961	-1.73912	0.0238569	0.247363		HALLMARK_OXIDATIVE_PHOSPHORYLATION	-0.130478	-1.99327	0.00610998	0.0355238		HALLMARK_INFLAMMATORY_RESPONSE	-0.250458	-2.6686	0	0		HALLMARK_ESTROGEN_RESPONSE_EARLY	-0.108169	-1.43559	0.0750552	0.296357		HALLMARK_MYC_TARGETS_V1	-0.386782	-5.5583	0	0		HALLMARK_APICAL_JUNCTION	-0.175802
HALLMARK_PEROXISOME	-0.160251	-1.60917	0.0424242	0.212487		HALLMARK_APICAL_SURFACE	-0.27469	-1.45734	0.0819048	0.22922		HALLMARK_FATTY_ACID_METABOLISM	-0.207894	-2.57997	0	0.000451905		HALLMARK_EPITHELIAL_MESENCHYMAL_TRANSITION	-0.127854	-1.70287	0.0278884	0.205264		HALLMARK_MYC_TARGETS_V2	-0.227368	-1.94687	0.0145228	0.0379522		HALLMARK_IL2_STAT5_SIGNALING	-0.206808	-2.5329	0	0.000107639		HALLMARK_ANGIOGENESIS	-0.267071	-1.41556	0.116635	0.293161		HALLMARK_MTORC1_SIGNALING	-0.30808	-4.50878	0	0		HALLMARK_TGF_BETA_SIGNALING	-0.309155
HALLMARK_INFLAMMATORY_RESPONSE	-0.160047	-1.53364	0.0636183	0.250928		HALLMARK_APICAL_JUNCTION	-0.109807	-1.39401	0.10586	0.272346		HALLMARK_DNA_REPAIR	-0.192175	-2.45783	0	0.00121808		HALLMARK_APICAL_JUNCTION	-0.124639	-1.62619	0.0364372	0.220257		HALLMARK_DNA_REPAIR	-0.146567	-1.84649	0.00829876	0.0502151		HALLMARK_PROTEIN_SECRETION	-0.215103	-2.28802	0	0.00201028		HALLMARK_PI3K_AKT_MTOR_SIGNALING	-0.125155	-1.24621	0.170297	0.517399		HALLMARK_OXIDATIVE_PHOSPHORYLATION	-0.201453	-3.05877	0	0		HALLMARK_COAGULATION	-0.226139
HALLMARK_IL2_STAT5_SIGNALING	-0.111916	-1.29327	0.176699	0.574825		HALLMARK_HEME_METABOLISM	-0.10569	-1.38912	0.116054	0.256279		HALLMARK_MTORC1_SIGNALING	-0.165048	-2.32819	0	0.00273592		HALLMARK_KRAS_SIGNALING_UP	-0.136366	-1.61815	0.048583	0.182457		HALLMARK_WNT_BETA_CATENIN_SIGNALING	-0.249485	-1.71521	0.023622	0.0836805		HALLMARK_ESTROGEN_RESPONSE_LATE	-0.160496	-2.07967	0.00197628	0.0070474		HALLMARK_IL2_STAT5_SIGNALING	-0.103985	-1.24175	0.191753	0.48153		HALLMARK_DNA_REPAIR	-0.231209	-2.87485	0	0		HALLMARK_ESTROGEN_RESPONSE_EARLY	-0.165077
HALLMARK_MYC_TARGETS_V2	-0.151355	-1.25269	0.188716	0.576451		HALLMARK_ANGIOGENESIS	-0.256557	-1.35331	0.118712	0.274518		HALLMARK_CHOLESTEROL_HOMEOSTASIS	-0.226106	-1.92382	0.0119284	0.0210899		HALLMARK_ANDROGEN_RESPONSE	-0.148489	-1.47621	0.0833333	0.282969		HALLMARK_UNFOLDED_PROTEIN_RESPONSE	-0.148309	-1.68481	0.0264228	0.0864394		HALLMARK_COMPLEMENT	-0.169624	-2.01322	0.00207039	0.00870593		HALLMARK_HEME_METABOLISM	-0.088159	-1.15959	0.277228	0.592746		HALLMARK_MYC_TARGETS_V2	-0.334042	-2.83713	0	0		HALLMARK_INFLAMMATORY_RESPONSE	-0.186818
HALLMARK_PANCREAS_BETA_CELLS	-0.21632	-1.24604	0.195736	0.525162		HALLMARK_KRAS_SIGNALING_DN	-0.144052	-1.3458	0.132196	0.264262		HALLMARK_BILE_ACID_METABOLISM	-0.198873	-1.87313	0.0151229	0.0263047		HALLMARK_KRAS_SIGNALING_DN	-0.118361	-1.28771	0.175649	0.531091		HALLMARK_MTORC1_SIGNALING	-0.10609	-1.51872	0.0546875	0.175601		HALLMARK_INTERFERON_GAMMA_RESPONSE	-0.170445	-1.85592	0.0139165	0.0219061		HALLMARK_MYC_TARGETS_V2	-0.134668	-1.15076	0.282258	0.566902		HALLMARK_UNFOLDED_PROTEIN_RESPONSE	-0.221412	-2.53821	0	0.00024		HALLMARK_ESTROGEN_RESPONSE_LATE	-0.15141
HALLMARK_MYOGENESIS	-0.111969	-1.20801	0.216374	0.540651		HALLMARK_GLYCOLYSIS	-0.0958121	-1.33337	0.128571	0.260686		HALLMARK_XENOBIOTIC_METABOLISM	-0.14055	-1.66	0.0283401	0.0710931		HALLMARK_UV_RESPONSE_DN	-0.103235	-1.2291	0.204593	0.567857		HALLMARK_MITOTIC_SPINDLE	-0.0970591	-1.32164	0.156069	0.359852		HALLMARK_APICAL_SURFACE	-0.313994	-1.83678	0.0156556	0.0226143		HALLMARK_APICAL_JUNCTION	-0.0835685	-1.10288	0.305051	0.620668		HALLMARK_MITOTIC_SPINDLE	-0.176624	-2.50338	0.00204499	0.000213333		HALLMARK_HEME_METABOLISM	-0.142324
HALLMARK_KRAS_SIGNALING_UP	-0.104994	-1.19677	0.228745	0.510909		HALLMARK_ESTROGEN_RESPONSE_LATE	-0.103252	-1.2464	0.210421	0.344809		HALLMARK_UNFOLDED_PROTEIN_RESPONSE	-0.139889	-1.5624	0.0439771	0.102829		HALLMARK_NOTCH_SIGNALING	-0.215182	-1.18979	0.222015	0.579033		HALLMARK_ANDROGEN_RESPONSE	-0.12591	-1.27131	0.179074	0.393614		HALLMARK_P53_PATHWAY	-0.127915	-1.69983	0.0248447	0.04532		HALLMARK_NOTCH_SIGNALING	-0.184812	-1.02056	0.428016	0.744426		HALLMARK_SPERMATOGENESIS	-0.196763	-1.87908	0.0154739	0.0250793		HALLMARK_ADIPOGENESIS	-0.124916
HALLMARK_APICAL_JUNCTION	-0.0923002	-1.16373	0.264078	0.523744		HALLMARK_COMPLEMENT	-0.113616	-1.23854	0.196393	0.336133		HALLMARK_ALLOGRAFT_REJECTION	-0.142037	-1.317	0.126294	0.271539		HALLMARK_MYC_TARGETS_V2	-0.133447	-1.14143	0.285429	0.614913		HALLMARK_TGF_BETA_SIGNALING	-0.173559	-1.24821	0.228632	0.392118		HALLMARK_UV_RESPONSE_UP	-0.137601	-1.66624	0.0238569	0.0502877		HALLMARK_INTERFERON_GAMMA_RESPONSE	-0.0900832	-0.98589	0.44894	0.774054		HALLMARK_GLYCOLYSIS	-0.120554	-1.7391	0.0274841	0.0453286		HALLMARK_FATTY_ACID_METABOLISM	-0.141461
HALLMARK_APOPTOSIS	-0.0970699	-1.10271	0.318271	0.588367		HALLMARK_NOTCH_SIGNALING	-0.223448	-1.22166	0.231579	0.336796		HALLMARK_GLYCOLYSIS	-0.0825625	-1.11931	0.300388	0.524134		HALLMARK_CHOLESTEROL_HOMEOSTASIS	-0.126657	-1.09613	0.333996	0.650305		HALLMARK_HEME_METABOLISM	-0.0866018	-1.1427	0.292969	0.521602		HALLMARK_IL6_JAK_STAT3_SIGNALING	-0.233869	-1.6331	0.0447154	0.0566288		HALLMARK_MITOTIC_SPINDLE	-0.071134	-0.97521	0.457426	0.753498		HALLMARK_CHOLESTEROL_HOMEOSTASIS	-0.177008	-1.57445	0.0653846	0.0930621		HALLMARK_BILE_ACID_METABOLISM	-0.169413
HALLMARK_COMPLEMENT	-0.0931049	-1.02531	0.415133	0.695482		HALLMARK_COAGULATION	-0.129488	-1.15829	0.274354	0.399076		HALLMARK_INTERFERON_GAMMA_RESPONSE	-0.110908	-1.09766	0.326214	0.525983		HALLMARK_APICAL_SURFACE	-0.168901	-0.973494	0.48008	0.866715		HALLMARK_TNFA_SIGNALING_VIA_NFKB	-0.0929473	-1.11257	0.311871	0.531995		HALLMARK_APOPTOSIS	-0.129414	-1.50452	0.0475207	0.101996		HALLMARK_INTERFERON_ALPHA_RESPONSE	-0.134343	-0.954626	0.495935	0.758545		HALLMARK_FATTY_ACID_METABOLISM	-0.12058	-1.53608	0.0571992	0.101986		HALLMARK_ALLOGRAFT_REJECTION	-0.164233
HALLMARK_GLYCOLYSIS	-0.0733297	-1.00442	0.420732	0.690269		HALLMARK_HEDGEHOG_SIGNALING	-0.191406	-1.10627	0.323353	0.450873		HALLMARK_ANDROGEN_RESPONSE	-0.113728	-1.08436	0.350305	0.517868		HALLMARK_HEDGEHOG_SIGNALING	-0.162347	-0.943193	0.515658	0.864399		HALLMARK_IL6_JAK_STAT3_SIGNALING	-0.150269	-1.0547	0.346457	0.592394		HALLMARK_BILE_ACID_METABOLISM	-0.13281	-1.37577	0.123457	0.169091		HALLMARK_ALLOGRAFT_REJECTION	-0.098575	-0.953706	0.49522	0.722813		HALLMARK_ANDROGEN_RESPONSE	-0.141439	-1.39684	0.106509	0.176913		HALLMARK_HEDGEHOG_SIGNALING	-0.286616
HALLMARK_UV_RESPONSE_DN	-0.0872295	-0.96427	0.494824	0.724261		HALLMARK_TGF_BETA_SIGNALING	-0.149837	-1.07153	0.347913	0.482431		HALLMARK_PEROXISOME	-0.100069	-1.04571	0.375267	0.550065		HALLMARK_PI3K_AKT_MTOR_SIGNALING	-0.0940731	-0.920254	0.564103	0.853162		HALLMARK_NOTCH_SIGNALING	-0.177506	-1.02059	0.391837	0.616239		HALLMARK_HEME_METABOLISM	-0.0968686	-1.27261	0.169102	0.239199		HALLMARK_COMPLEMENT	-0.0799643	-0.950922	0.503968	0.693977		HALLMARK_REACTIVE_OXIGEN_SPECIES_PATHWAY	-0.204973	-1.38556	0.117417	0.172736		HALLMARK_APICAL_SURFACE	-0.284075
HALLMARK_HEDGEHOG_SIGNALING	-0.150253	-0.906995	0.571721	0.79381		HALLMARK_IL2_STAT5_SIGNALING	-0.0882487	-1.02254	0.417879	0.53662		HALLMARK_MITOTIC_SPINDLE	-0.0747116	-1.03331	0.394309	0.541518		HALLMARK_ESTROGEN_RESPONSE_EARLY	-0.0699748	-0.907851	0.538314	0.820251		HALLMARK_ADIPOGENESIS	-0.0628596	-0.854741	0.637255	0.895136		HALLMARK_ANGIOGENESIS	-0.224012	-1.23945	0.208333	0.257105		HALLMARK_TGF_BETA_SIGNALING	-0.121365	-0.901822	0.580972	0.753388		HALLMARK_PANCREAS_BETA_CELLS	-0.224677	-1.33458	0.146245	0.199265		HALLMARK_INTERFERON_ALPHA_RESPONSE	-0.219772
HALLMARK_TNFA_SIGNALING_VIA_NFKB	-0.0850344	-0.905797	0.564356	0.751824		HALLMARK_UV_RESPONSE_UP	-0.0902731	-1.02241	0.405882	0.514492		HALLMARK_REACTIVE_OXIGEN_SPECIES_PATHWAY	-0.152571	-1.00093	0.434608	0.567443		HALLMARK_PANCREAS_BETA_CELLS	-0.15061	-0.907828	0.568898	0.768985		HALLMARK_REACTIVE_OXIGEN_SPECIES_PATHWAY	-0.130125	-0.842066	0.646825	0.869469		HALLMARK_INTERFERON_ALPHA_RESPONSE	-0.175174	-1.22085	0.2147	0.264874		HALLMARK_XENOBIOTIC_METABOLISM	-0.0688863	-0.837144	0.645963	0.837549		HALLMARK_PROTEIN_SECRETION	-0.126835	-1.30683	0.1611	0.208498		HALLMARK_NOTCH_SIGNALING	-0.275123
HALLMARK_HYPOXIA	-0.0676149	-0.878607	0.590618	0.758444		HALLMARK_APOPTOSIS	-0.0864192	-0.98027	0.454732	0.557797		HALLMARK_INTERFERON_ALPHA_RESPONSE	-0.159795	-0.981083	0.467611	0.569876		HALLMARK_IL2_STAT5_SIGNALING	-0.074175	-0.881047	0.571705	0.774369		HALLMARK_APICAL_SURFACE	-0.144684	-0.83976	0.68	0.827494		HALLMARK_GLYCOLYSIS	-0.0794371	-1.11212	0.309942	0.369241		HALLMARK_APICAL_SURFACE	-0.141227	-0.810305	0.697479	0.851686		HALLMARK_ADIPOGENESIS	-0.0849992	-1.18251	0.241176	0.316123		HALLMARK_ANGIOGENESIS	-0.243413
HALLMARK_REACTIVE_OXIGEN_SPECIES_PATHWAY	-0.135288	-0.867908	0.612903	0.740304		HALLMARK_INFLAMMATORY_RESPONSE	-0.0958846	-0.931084	0.522267	0.61302		HALLMARK_APICAL_SURFACE	-0.185069	-0.964804	0.478431	0.570226		HALLMARK_UNFOLDED_PROTEIN_RESPONSE	-0.0775187	-0.861365	0.630648	0.765578		HALLMARK_ESTROGEN_RESPONSE_LATE	-0.0551236	-0.702465	0.847059	1		HALLMARK_XENOBIOTIC_METABOLISM	-0.0826208	-1.02716	0.410156	0.46336		HALLMARK_UV_RESPONSE_UP	-0.0639199	-0.797018	0.738523	0.839571		HALLMARK_HEME_METABOLISM	-0.0791845	-1.08392	0.343373	0.416611		HALLMARK_XENOBIOTIC_METABOLISM	-0.104337
HALLMARK_ALLOGRAFT_REJECTION	-0.0923938	-0.825173	0.699597	0.772472		HALLMARK_UV_RESPONSE_DN	-0.0807245	-0.927296	0.543825	0.596606		HALLMARK_COMPLEMENT	-0.0785775	-0.875288	0.607438	0.686003		HALLMARK_TGF_BETA_SIGNALING	-0.114676	-0.817115	0.665298	0.797657		HALLMARK_ANGIOGENESIS	-0.124444	-0.69242	0.859719	0.978585		HALLMARK_CHOLESTEROL_HOMEOSTASIS	-0.117485	-1.00259	0.439673	0.479273		HALLMARK_HEDGEHOG_SIGNALING	-0.133083	-0.783309	0.740821	0.82919		HALLMARK_ESTROGEN_RESPONSE_LATE	-0.0836129	-1.07512	0.367347	0.406088		HALLMARK_APOPTOSIS	-0.105263
HALLMARK_ANGIOGENESIS	-0.14813	-0.79454	0.703777	0.784168		HALLMARK_PANCREAS_BETA_CELLS	-0.137475	-0.785035	0.732394	0.788542		HALLMARK_COAGULATION	-0.0929747	-0.836381	0.668016	0.717966		HALLMARK_UV_RESPONSE_UP	-0.0578422	-0.709409	0.822957	0.919917		HALLMARK_CHOLESTEROL_HOMEOSTASIS	-0.0805829	-0.688013	0.856275	0.93904		HALLMARK_HEDGEHOG_SIGNALING	-0.155287	-0.929041	0.528926	0.563197		HALLMARK_P53_PATHWAY	-0.0579407	-0.758535	0.777096	0.832179		HALLMARK_PEROXISOME	-0.0956921	-0.989791	0.44	0.49532		HALLMARK_PEROXISOME	-0.0998027
HALLMARK_CHOLESTEROL_HOMEOSTASIS	-0.0786168	-0.667564	0.87619	0.919646		HALLMARK_PEROXISOME	-0.0577981	-0.578923	0.947368	0.988624		HALLMARK_IL6_JAK_STAT3_SIGNALING	-0.125266	-0.794802	0.723176	0.748386		HALLMARK_REACTIVE_OXIGEN_SPECIES_PATHWAY	-0.0882677	-0.575989	0.961464	1		HALLMARK_GLYCOLYSIS	-0.0405404	-0.568292	0.961382	1		HALLMARK_ANDROGEN_RESPONSE	-0.0886638	-0.869015	0.589942	0.635979		HALLMARK_ESTROGEN_RESPONSE_LATE	-0.0414353	-0.537585	0.977505	1		HALLMARK_XENOBIOTIC_METABOLISM	-0.0738775	-0.937468	0.514911	0.545988		HALLMARK_WNT_BETA_CATENIN_SIGNALING	-0.152471
HALLMARK_FATTY_ACID_METABOLISM	-0.0477866	-0.580566	0.972387	0.955533		HALLMARK_XENOBIOTIC_METABOLISM	-0.0456125	-0.541747	0.975564	0.974952		HALLMARK_WNT_BETA_CATENIN_SIGNALING	-0.116556	-0.789057	0.712215	0.728096		HALLMARK_P53_PATHWAY	-0.031898	-0.420995	0.998106	0.999046		HALLMARK_ESTROGEN_RESPONSE_EARLY	-0.0370646	-0.494386	0.988166	0.98976		HALLMARK_ALLOGRAFT_REJECTION	-0.0730849	-0.709639	0.823643	0.838365		HALLMARK_PANCREAS_BETA_CELLS	-0.0762167	-0.452719	0.998054	0.996996		HALLMARK_UV_RESPONSE_UP	-0.0750754	-0.934468	0.533195	0.526479		HALLMARK_UV_RESPONSE_UP	-0.0847993
[truncated: 33 more columns]
