# Supplementary material for: The Cyprinodon variegatus genome reveals gene expression changes underlying differences in skull morphology among closely related species
Source: BMC Genomics. 2017 May 30;18:424. doi: 10.1186/s12864-017-3810-7 (PMC5450241; doi:10.1186/s12864-017-3810-7)
Supplement: Supplementary file 6 — GSEA results for Canonical Pathways gene sets along PC axes at each stage. Excel table provides results from GSEA enrichment analysis for Canonical Pathways gene sets along PC axes at each stage. Genes were pre-ranked by loadings on each axis prior to analysis. Human gene identifiers were used, and genes without an identifiable human ortholog were excluded from analysis. (XLS 552 kb) [file 12864_2017_3810_MOESM6_ESM.xls]

## Sheet: Sheet1
# Table S3. GSEA results for genes loading on PC axes at each stage. Shown are results for the Canonical Pathways set. Genes were pre-ranked by loading on each axis at each stage. Classic scoring scheme and 1000 permutations were used. Results for all genesets significant at FDR < 0.25 are shown. ES = Enrichment Score. NES = Normalized Enrichment Score (for gene set size). Nom p-val = Nominal P v…
48 hpf PC1 Positive Loadings						48 hpf PC2 Positive Loadings						48 hpf PC3 Positive Loadings						96 hpf PC1 Positive Loadings						96 hpf PC2 Positive Loadings						96 hpf PC3 Positive Loadings						96 hpf PC4 Positive Loadings						8 dpf PC1 Positive Loadings						8 dpf PC2 Positive Loadings
NAME	ES	NES	NOM p-val	FDR q-val		NAME	ES	NES	NOM p-val	FDR q-val		NAME	ES	NES	NOM p-val	FDR q-val		NAME	ES	NES	NOM p-val	FDR q-val		NAME	ES	NES	NOM p-val	FDR q-val		NAME	ES	NES	NOM p-val	FDR q-val		NAME	ES	NES	NOM p-val	FDR q-val		NAME	ES	NES	NOM p-val	FDR q-val		NAME	ES
REACTOME_CELL_CYCLE	0.209478	3.90372	0	0		REACTOME_INFLUENZA_LIFE_CYCLE	0.341379	4.03673	0	0		REACTOME_DEVELOPMENTAL_BIOLOGY	0.186542	3.46774	0	0		REACTOME_CELL_CYCLE_MITOTIC	0.181653	3.25217	0	0		REACTOME_NEURONAL_SYSTEM	0.276873	4.18409	0	0		REACTOME_CELL_CYCLE	0.471215	8.739	0	0		REACTOME_PEPTIDE_CHAIN_ELONGATION	0.641026	6.11754	0	0		REACTOME_NEURONAL_SYSTEM	0.235398	3.47618	0	0		REACTOME_CELL_CYCLE_MITOTIC	0.426567
REACTOME_CELL_CYCLE_MITOTIC	0.219539	3.88077	0	0		KEGG_SPLICEOSOME	0.367735	3.94814	0	0		NABA_CORE_MATRISOME	0.2467	3.25376	0	0		REACTOME_CELL_CYCLE	0.163246	3.0098	0	0		KEGG_NEUROACTIVE_LIGAND_RECEPTOR_INTERACTION	0.296403	4.10466	0	0		REACTOME_CELL_CYCLE_MITOTIC	0.48526	8.7081	0	0		KEGG_RIBOSOME	0.656512	6.10476	0	0		KEGG_PATHWAYS_IN_CANCER	0.191518	3.38657	0	0		REACTOME_DNA_REPLICATION	0.535555
REACTOME_MITOTIC_M_M_G1_PHASES	0.218312	2.8836	0	0.000184897		REACTOME_METABOLISM_OF_RNA	0.231434	3.76774	0	0		REACTOME_GPCR_DOWNSTREAM_SIGNALING	0.239194	3.13764	0	0.000271333		REACTOME_REGULATION_OF_MITOTIC_CELL_CYCLE	0.284386	2.72807	0	0.00120459		REACTOME_TRANSMISSION_ACROSS_CHEMICAL_SYNAPSES	0.273507	3.5049	0	0		REACTOME_DNA_REPLICATION	0.564012	8.04949	0	0		REACTOME_NONSENSE_MEDIATED_DECAY_ENHANCED_BY_THE_EXON_JUNCTION_COMPLEX	0.549484	5.71501	0	0		REACTOME_SIGNALING_BY_GPCR	0.18624	3.34379	0	0		REACTOME_CELL_CYCLE	0.408403
REACTOME_CLASS_I_MHC_MEDIATED_ANTIGEN_PROCESSING_PRESENTATION	0.192173	2.89023	0	0.000215713		REACTOME_HIV_INFECTION	0.253743	3.64484	0	0		KEGG_AXON_GUIDANCE	0.290783	3.14049	0	0.000361778		REACTOME_APC_C_CDC20_MEDIATED_DEGRADATION_OF_MITOTIC_PROTEINS	0.296321	2.67059	0	0.00303127		KEGG_CALCIUM_SIGNALING_PATHWAY	0.299049	3.42585	0	0		REACTOME_MITOTIC_M_M_G1_PHASES	0.548357	7.41946	0	0		REACTOME_3_UTR_MEDIATED_TRANSLATIONAL_REGULATION	0.530959	5.61723	0	0		REACTOME_POTASSIUM_CHANNELS	0.388201	3.25854	0	0		REACTOME_MITOTIC_M_M_G1_PHASES	0.513655
REACTOME_ANTIGEN_PROCESSING_UBIQUITINATION_PROTEASOME_DEGRADATION	0.208931	2.91602	0	0.000258856		REACTOME_MRNA_PROCESSING	0.283673	3.43307	0	0		REACTOME_AXON_GUIDANCE	0.21598	3.07128	0	0.000432982		REACTOME_APC_C_CDH1_MEDIATED_DEGRADATION_OF_CDC20_AND_OTHER_APC_C_CDH1_TARGETED_PROTEINS_IN_LATE_MITOSIS_EARLY_G1	0.293058	2.62962	0	0.00391299		REACTOME_VOLTAGE_GATED_POTASSIUM_CHANNELS	0.488908	3.1997	0	0		REACTOME_CELL_CYCLE_CHECKPOINTS	0.626609	7.25911	0	0		REACTOME_TRANSLATION	0.420981	5.4025	0	0		KEGG_MAPK_SIGNALING_PATHWAY	0.208618	3.19618	0	0		REACTOME_SYNTHESIS_OF_DNA	0.601087
REACTOME_MITOTIC_G1_G1_S_PHASES	0.251008	3.01197	0	0.00032357		REACTOME_INFLUENZA_VIRAL_RNA_TRANSCRIPTION_AND_REPLICATION	0.325822	3.37188	0	0		REACTOME_SIGNALING_BY_GPCR	0.190347	2.88763	0	0.000551539		REACTOME_CELL_CYCLE_CHECKPOINTS	0.223798	2.58298	0	0.00466993		REACTOME_NEUROTRANSMITTER_RECEPTOR_BINDING_AND_DOWNSTREAM_TRANSMISSION_IN_THE_POSTSYNAPTIC_CELL	0.265139	3.00902	0	0.000164508		REACTOME_G1_S_TRANSITION	0.633741	7.1811	0	0		REACTOME_SRP_DEPENDENT_COTRANSLATIONAL_PROTEIN_TARGETING_TO_MEMBRANE	0.488374	5.34683	0	0		REACTOME_PEPTIDE_CHAIN_ELONGATION	0.341985	3.17217	0	0		REACTOME_S_PHASE	0.540448
REACTOME_DNA_REPLICATION	0.219391	3.07528	0	0.000431426		REACTOME_PROCESSING_OF_CAPPED_INTRON_CONTAINING_PRE_MRNA	0.302511	3.3638	0	0		REACTOME_NEURONAL_SYSTEM	0.253015	2.91798	0	0.00063033		REACTOME_DNA_REPLICATION	0.17821	2.55749	0	0.00478061		REACTOME_POTASSIUM_CHANNELS	0.325207	2.88155	0	0.00048864		REACTOME_MITOTIC_G1_G1_S_PHASES	0.593557	7.17985	0	0		REACTOME_INFLUENZA_VIRAL_RNA_TRANSCRIPTION_AND_REPLICATION	0.512321	5.32811	0	0		REACTOME_VOLTAGE_GATED_POTASSIUM_CHANNELS	0.510573	3.12183	0	0		REACTOME_MITOTIC_G1_G1_S_PHASES	0.481851
REACTOME_CELL_CYCLE_CHECKPOINTS	0.245979	2.80446	0	0.000866503		REACTOME_TRANSLATION	0.263275	3.31126	0	0		NABA_MATRISOME	0.14229	2.97272	0	0.000735385		REACTOME_REGULATION_OF_ORNITHINE_DECARBOXYLASE_ODC	0.334033	2.53157	0	0.00486936		KEGG_DILATED_CARDIOMYOPATHY	0.316743	2.91294	0	0.000558446		REACTOME_SYNTHESIS_OF_DNA	0.674816	7.17457	0	0		REACTOME_METABOLISM_OF_MRNA	0.302691	4.4978	0	0		KEGG_RIBOSOME	0.326498	3.10877	0	0		REACTOME_M_G1_TRANSITION	0.563792
REACTOME_S_PHASE	0.248759	2.791	0	0.000911431		REACTOME_DNA_REPLICATION	0.232356	3.26821	0	0		KEGG_REGULATION_OF_ACTIN_CYTOSKELETON	0.201808	2.62627	0	0.00246631		REACTOME_MITOTIC_G1_G1_S_PHASES	0.213382	2.58377	0	0.00544826		KEGG_HYPERTROPHIC_CARDIOMYOPATHY_HCM	0.320175	2.77279	0	0.000586329		REACTOME_S_PHASE	0.629188	7.09015	0	0		REACTOME_INFLUENZA_LIFE_CYCLE	0.345128	4.21047	0	0		REACTOME_3_UTR_MEDIATED_TRANSLATIONAL_REGULATION	0.281862	3.01031	0	0		KEGG_DNA_REPLICATION	0.810146
KEGG_CELL_CYCLE	0.251667	2.8046	0	0.000974816		REACTOME_LATE_PHASE_OF_HIV_LIFE_CYCLE	0.29682	3.23761	0	0		KEGG_FOCAL_ADHESION	0.201903	2.64039	0	0.00274035		REACTOME_AUTODEGRADATION_OF_CDH1_BY_CDH1_APC_C	0.286394	2.47873	0	0.00694114		KEGG_ARRHYTHMOGENIC_RIGHT_VENTRICULAR_CARDIOMYOPATHY_ARVC	0.32186	2.79651	0	0.000651477		REACTOME_METABOLISM_OF_RNA	0.411916	6.54103	0	0		REACTOME_METABOLISM_OF_RNA	0.257044	4.12627	0	0		KEGG_AXON_GUIDANCE	0.270668	2.98805	0	0		REACTOME_G1_S_TRANSITION	0.510717
KEGG_OOCYTE_MEIOSIS	0.29951	2.76067	0	0.00130846		REACTOME_CELL_CYCLE	0.168267	3.23377	0	0		REACTOME_SEMAPHORIN_INTERACTIONS	0.318034	2.59605	0	0.00303309		REACTOME_SCFSKP2_MEDIATED_DEGRADATION_OF_P27_P21	0.305181	2.40165	0	0.0112503		REACTOME_RESPONSE_TO_ELEVATED_PLATELET_CYTOSOLIC_CA2_	0.344915	2.70102	0	0.000971885		REACTOME_M_G1_TRANSITION	0.663107	6.40797	0	0		REACTOME_ACTIVATION_OF_THE_MRNA_UPON_BINDING_OF_THE_CAP_BINDING_COMPLEX_AND_EIFS_AND_SUBSEQUENT_BINDING_TO_43S	0.444533	3.75914	0	0		REACTOME_GPCR_DOWNSTREAM_SIGNALING	0.188749	2.93741	0	0		REACTOME_CELL_CYCLE_CHECKPOINTS	0.470159
REACTOME_ADAPTIVE_IMMUNE_SYSTEM	0.136151	2.73831	0	0.0015281		REACTOME_HIV_LIFE_CYCLE	0.276338	3.20106	0	0		REACTOME_HEMOSTASIS	0.152403	2.53677	0	0.00379814		REACTOME_MITOTIC_M_M_G1_PHASES	0.176727	2.32695	0	0.0162974		NABA_CORE_MATRISOME	0.180364	2.60881	0	0.00211792		REACTOME_ORC1_REMOVAL_FROM_CHROMATIN	0.67658	6.08582	0	0		REACTOME_FORMATION_OF_THE_TERNARY_COMPLEX_AND_SUBSEQUENTLY_THE_43S_COMPLEX	0.489632	3.74582	0	0		KEGG_NEUROTROPHIN_SIGNALING_PATHWAY	0.272808	2.91064	0	0.000193175		REACTOME_DNA_STRAND_ELONGATION	0.836017
REACTOME_G1_S_TRANSITION	0.238772	2.66817	0	0.00191792		REACTOME_SRP_DEPENDENT_COTRANSLATIONAL_PROTEIN_TARGETING_TO_MEMBRANE	0.291117	3.18497	0	0		REACTOME_TRANSMISSION_ACROSS_CHEMICAL_SYNAPSES	0.239534	2.48022	0	0.00580378		REACTOME_HIV_INFECTION	0.154559	2.33606	0	0.0168787		REACTOME_TRANSMEMBRANE_TRANSPORT_OF_SMALL_MOLECULES	0.146023	2.61421	0	0.00213177		REACTOME_HIV_INFECTION	0.410402	6.03219	0	0		REACTOME_METABOLISM_OF_PROTEINS	0.166003	3.49988	0	0		KEGG_NEUROACTIVE_LIGAND_RECEPTOR_INTERACTION	0.244086	2.91362	0	0.000209273		REACTOME_ORC1_REMOVAL_FROM_CHROMATIN	0.553835
REACTOME_REGULATION_OF_MITOTIC_CELL_CYCLE	0.271184	2.65724	0	0.00195877		REACTOME_3_UTR_MEDIATED_TRANSLATIONAL_REGULATION	0.302795	3.17782	0	0		KEGG_CALCIUM_SIGNALING_PATHWAY	0.248416	2.41403	0	0.00792717		REACTOME_G1_S_TRANSITION	0.204807	2.29	0	0.0184249		NABA_MATRISOME	0.111754	2.56942	0	0.00259287		REACTOME_REGULATION_OF_MITOTIC_CELL_CYCLE	0.622523	6.02258	0	0		KEGG_PARKINSONS_DISEASE	0.297324	3.18403	0	0		NABA_SECRETED_FACTORS	0.241604	2.87863	0	0.000309609		REACTOME_ACTIVATION_OF_THE_PRE_REPLICATIVE_COMPLEX	0.791585
REACTOME_SYNTHESIS_OF_DNA	0.249528	2.66916	0	0.00205492		REACTOME_METABOLISM_OF_MRNA	0.21313	3.17083	0	0		NABA_ECM_GLYCOPROTEINS	0.219106	2.40774	0	0.00799968		REACTOME_HOST_INTERACTIONS_OF_HIV_FACTORS	0.200323	2.29051	0	0.0194761		REACTOME_TRANSPORT_OF_INORGANIC_CATIONS_ANIONS_AND_AMINO_ACIDS_OLIGOPEPTIDES	0.305691	2.54162	0	0.0031395		REACTOME_ASSEMBLY_OF_THE_PRE_REPLICATIVE_COMPLEX	0.660523	5.91591	0	0		REACTOME_APC_C_CDC20_MEDIATED_DEGRADATION_OF_MITOTIC_PROTEINS	0.341334	3.03979	0	0		REACTOME_NONSENSE_MEDIATED_DECAY_ENHANCED_BY_THE_EXON_JUNCTION_COMPLEX	0.276958	2.87926	0	0.00033025		REACTOME_HIV_INFECTION	0.338028
REACTOME_HOST_INTERACTIONS_OF_HIV_FACTORS	0.243005	2.66967	0	0.00221299		REACTOME_MITOTIC_M_M_G1_PHASES	0.235627	3.14005	0	0		REACTOME_NEUROTRANSMITTER_RELEASE_CYCLE	0.463727	2.41738	0	0.00833037		REACTOME_ER_PHAGOSOME_PATHWAY	0.271775	2.25523	0.002079	0.0224348		REACTOME_MUSCLE_CONTRACTION	0.457013	2.53524	0	0.00318984		REACTOME_APC_C_CDC20_MEDIATED_DEGRADATION_OF_MITOTIC_PROTEINS	0.627959	5.82591	0	0		REACTOME_CLASS_I_MHC_MEDIATED_ANTIGEN_PROCESSING_PRESENTATION	0.194825	3.02087	0	0		KEGG_CELL_ADHESION_MOLECULES_CAMS	0.315635	2.88731	0	0.000353839		REACTOME_ASSEMBLY_OF_THE_PRE_REPLICATIVE_COMPLEX	0.540075
KEGG_DNA_REPLICATION	0.38495	2.58265	0	0.00307241		REACTOME_CELL_CYCLE_MITOTIC	0.176466	3.09855	0	0		KEGG_VASOPRESSIN_REGULATED_WATER_REABSORPTION	0.357354	2.38608	0.00204499	0.00907681		REACTOME_TCA_CYCLE_AND_RESPIRATORY_ELECTRON_TRANSPORT	0.195432	2.23065	0.00210526	0.0243689		REACTOME_ION_CHANNEL_TRANSPORT	0.367957	2.52376	0	0.00322821		REACTOME_APC_C_CDH1_MEDIATED_DEGRADATION_OF_CDC20_AND_OTHER_APC_C_CDH1_TARGETED_PROTEINS_IN_LATE_MITOSIS_EARLY_G1	0.625838	5.67364	0	0		REACTOME_ANTIGEN_PROCESSING_UBIQUITINATION_PROTEASOME_DEGRADATION	0.20977	3.01063	0	0		ST_DIFFERENTIATION_PATHWAY_IN_PC12_CELLS	0.452975	2.87167	0	0.000358951		REACTOME_REGULATION_OF_MITOTIC_CELL_CYCLE	0.468147
KEGG_UBIQUITIN_MEDIATED_PROTEOLYSIS	0.215476	2.57066	0	0.0031914		REACTOME_NONSENSE_MEDIATED_DECAY_ENHANCED_BY_THE_EXON_JUNCTION_COMPLEX	0.299025	3.0971	0	0		REACTOME_SIGNALLING_BY_NGF	0.178912	2.39353	0	0.00922221		REACTOME_RESPIRATORY_ELECTRON_TRANSPORT	0.258562	2.16314	0.00210526	0.0316106		NABA_ECM_GLYCOPROTEINS	0.201917	2.48264	0	0.00417723		REACTOME_METABOLISM_OF_MRNA	0.381266	5.66868	0	0		REACTOME_REGULATION_OF_MITOTIC_CELL_CYCLE	0.308518	2.99689	0	0		REACTOME_ION_CHANNEL_TRANSPORT	0.420211	2.86429	0	0.000402501		REACTOME_EXTENSION_OF_TELOMERES	0.749944
REACTOME_M_G1_TRANSITION	0.250463	2.50453	0	0.00543996		REACTOME_ANTIVIRAL_MECHANISM_BY_IFN_STIMULATED_GENES	0.404962	3.08973	0	0		PID_S1P_S1P3_PATHWAY	0.462895	2.36576	0.00205339	0.0101769		REACTOME_ANTIGEN_PROCESSING_UBIQUITINATION_PROTEASOME_DEGRADATION	0.154775	2.18611	0	0.0319621		REACTOME_GPCR_DOWNSTREAM_SIGNALING	0.146352	2.46702	0	0.00452676		REACTOME_MRNA_PROCESSING	0.470416	5.58	0	0		REACTOME_SCF_BETA_TRCP_MEDIATED_DEGRADATION_OF_EMI1	0.379182	2.96706	0	0		KEGG_WNT_SIGNALING_PATHWAY	0.239329	2.79635	0	0.000564448		REACTOME_MRNA_PROCESSING	0.361801
REACTOME_APC_C_CDC20_MEDIATED_DEGRADATION_OF_MITOTIC_PROTEINS	0.268654	2.45286	0	0.00624334		REACTOME_HOST_INTERACTIONS_OF_HIV_FACTORS	0.271463	3.05087	0	0		KEGG_SNARE_INTERACTIONS_IN_VESICULAR_TRANSPORT	0.366519	2.3537	0	0.0109465		PID_FOXM1_PATHWAY	0.34	2.17747	0.00197239	0.0319915		KEGG_GAP_JUNCTION	0.270148	2.40751	0	0.00602181		REACTOME_PROCESSING_OF_CAPPED_INTRON_CONTAINING_PRE_MRNA	0.478442	5.38676	0	0		REACTOME_CDT1_ASSOCIATION_WITH_THE_CDC6_ORC_ORIGIN_COMPLEX	0.342091	2.85082	0	6.03642e-05		NABA_MATRISOME	0.112967	2.77556	0	0.000661138		REACTOME_PROCESSING_OF_CAPPED_INTRON_CONTAINING_PRE_MRNA	0.386138
REACTOME_HIV_INFECTION	0.171167	2.47186	0	0.0063496		KEGG_RIBOSOME	0.322372	3.03965	0	0		KEGG_NEUROTROPHIN_SIGNALING_PATHWAY	0.235005	2.28717	0	0.013189		REACTOME_M_G1_TRANSITION	0.216787	2.16651	0	0.0323985		REACTOME_GABA_RECEPTOR_ACTIVATION	0.339817	2.41058	0.00196464	0.00612106		REACTOME_INFLUENZA_LIFE_CYCLE	0.438424	5.38316	0	0		REACTOME_AUTODEGRADATION_OF_THE_E3_UBIQUITIN_LIGASE_COP1	0.378031	2.85552	0	6.27788e-05		REACTOME_GPCR_LIGAND_BINDING	0.215021	2.70852	0	0.00079938		REACTOME_CHROMOSOME_MAINTENANCE	0.520061
REACTOME_IMMUNE_SYSTEM	0.102072	2.45438	0	0.00654064		KEGG_HUNTINGTONS_DISEASE	0.230315	2.95802	0	4.42326e-05		REACTOME_ADP_SIGNALLING_THROUGH_P2RY1	0.460214	2.27598	0	0.0133176		REACTOME_DESTABILIZATION_OF_MRNA_BY_AUF1_HNRNP_D0	0.266653	2.14194	0.0019305	0.0328843		REACTOME_SLC_MEDIATED_TRANSMEMBRANE_TRANSPORT	0.169798	2.28378	0	0.0152452		REACTOME_HOST_INTERACTIONS_OF_HIV_FACTORS	0.469224	5.352	0	0		REACTOME_RESPIRATORY_ELECTRON_TRANSPORT_ATP_SYNTHESIS_BY_CHEMIOSMOTIC_COUPLING_AND_HEAT_PRODUCTION_BY_UNCOUPLING_PROTEINS_	0.309043	2.86105	0	6.53946e-05		PID_BMP_PATHWAY	0.387431	2.66497	0	0.00108615		KEGG_PROTEASOME	0.575102
REACTOME_AQUAPORIN_MEDIATED_TRANSPORT	0.373401	2.41288	0.00211416	0.0078369		REACTOME_PEPTIDE_CHAIN_ELONGATION	0.306876	2.9583	0	4.61558e-05		REACTOME_G_ALPHA1213_SIGNALLING_EVENTS	0.283649	2.28968	0.00397614	0.0135311		REACTOME_VIF_MEDIATED_DEGRADATION_OF_APOBEC3G	0.275423	2.14805	0.00209205	0.0328944		KEGG_HEMATOPOIETIC_CELL_LINEAGE	0.459137	2.22947	0	0.0203091		REACTOME_CDT1_ASSOCIATION_WITH_THE_CDC6_ORC_ORIGIN_COMPLEX	0.644009	5.25882	0	0		REACTOME_CELL_CYCLE_CHECKPOINTS	0.252895	2.87951	0	6.82378e-05		KEGG_JAK_STAT_SIGNALING_PATHWAY	0.279599	2.65822	0	0.00119277		REACTOME_TELOMERE_MAINTENANCE	0.663096
REACTOME_APC_C_CDH1_MEDIATED_DEGRADATION_OF_CDC20_AND_OTHER_APC_C_CDH1_TARGETED_PROTEINS_IN_LATE_MITOSIS_EARLY_G1	0.26833	2.39294	0	0.00872282		REACTOME_SYNTHESIS_OF_DNA	0.276148	2.97146	0	4.82538e-05		REACTOME_EXTRACELLULAR_MATRIX_ORGANIZATION	0.288461	2.26859	0.00198413	0.0138015		REACTOME_CROSS_PRESENTATION_OF_SOLUBLE_EXOGENOUS_ANTIGENS_ENDOSOMES	0.277674	2.11989	0.00199203	0.0362419		REACTOME_G_ALPHA_I_SIGNALLING_EVENTS	0.218304	2.23163	0	0.0209974		KEGG_PROTEASOME	0.719308	5.23163	0	0		REACTOME_ER_PHAGOSOME_PATHWAY	0.354092	2.88692	0	7.13396e-05		BIOCARTA_KERATINOCYTE_PATHWAY	0.383593	2.55124	0.00193424	0.00243167		REACTOME_CDT1_ASSOCIATION_WITH_THE_CDC6_ORC_ORIGIN_COMPLEX	0.502785
KEGG_NUCLEOTIDE_EXCISION_REPAIR	0.317314	2.37241	0	0.0095345		REACTOME_MRNA_SPLICING	0.28823	2.87907	0	8.37169e-05		KEGG_MAPK_SIGNALING_PATHWAY	0.160398	2.2916	0	0.0139138		REACTOME_SYNTHESIS_OF_DNA	0.199078	2.10137	0.00617284	0.0363244		KEGG_CELL_ADHESION_MOLECULES_CAMS	0.25145	2.23614	0	0.0210926		REACTOME_AUTODEGRADATION_OF_CDH1_BY_CDH1_APC_C	0.608743	5.14106	0	0		REACTOME_AUTODEGRADATION_OF_CDH1_BY_CDH1_APC_C	0.347405	2.90105	0	7.47367e-05		KEGG_ACUTE_MYELOID_LEUKEMIA	0.328851	2.51876	0	0.00264267		REACTOME_APC_C_CDC20_MEDIATED_DEGRADATION_OF_MITOTIC_PROTEINS	0.459698
REACTOME_TIGHT_JUNCTION_INTERACTIONS	0.4615	2.29247	0	0.014931		REACTOME_METABOLISM_OF_NON_CODING_RNA	0.391519	2.76007	0	0.00022933		PID_PI3K_PLC_TRK_PATHWAY	0.460436	2.29668	0	0.0139808		KEGG_OXIDATIVE_PHOSPHORYLATION	0.195009	2.10456	0.00431965	0.037294		REACTOME_L1CAM_INTERACTIONS	0.247596	2.19888	0.00400802	0.0236951		REACTOME_G2_M_CHECKPOINTS	0.684573	5.09631	0	0		REACTOME_APC_C_CDH1_MEDIATED_DEGRADATION_OF_CDC20_AND_OTHER_APC_C_CDH1_TARGETED_PROTEINS_IN_LATE_MITOSIS_EARLY_G1	0.322487	2.9048	0	7.84735e-05		KEGG_CYTOKINE_CYTOKINE_RECEPTOR_INTERACTION	0.262564	2.52408	0	0.00274432		REACTOME_ACTIVATION_OF_ATR_IN_RESPONSE_TO_REPLICATION_STRESS	0.639697
REACTOME_DAG_AND_IP3_SIGNALING	0.461607	2.27049	0	0.0166499		REACTOME_TRANSPORT_OF_RIBONUCLEOPROTEINS_INTO_THE_HOST_NUCLEUS	0.480791	2.73537	0	0.00029682		REACTOME_SIGNAL_AMPLIFICATION	0.474999	2.30143	0	0.0142161		REACTOME_SCF_BETA_TRCP_MEDIATED_DEGRADATION_OF_EMI1	0.275423	2.10797	0.00187266	0.0379242		REACTOME_CELL_CELL_COMMUNICATION	0.215815	2.16108	0.00193798	0.0279533		REACTOME_CYCLIN_E_ASSOCIATED_EVENTS_DURING_G1_S_TRANSITION_	0.588359	5.0473	0	0		REACTOME_DESTABILIZATION_OF_MRNA_BY_AUF1_HNRNP_D0	0.359012	2.81303	0	0.00014014		PID_ERBB1_DOWNSTREAM_PATHWAY	0.247383	2.53077	0	0.00280804		REACTOME_APC_C_CDH1_MEDIATED_DEGRADATION_OF_CDC20_AND_OTHER_APC_C_CDH1_TARGETED_PROTEINS_IN_LATE_MITOSIS_EARLY_G1	0.45482
REACTOME_AUTODEGRADATION_OF_CDH1_BY_CDH1_APC_C	0.265741	2.23908	0	0.0196514		REACTOME_ANTIGEN_PROCESSING_CROSS_PRESENTATION	0.306882	2.73016	0	0.000310362		REACTOME_REGULATION_OF_INSULIN_SECRETION	0.290113	2.30992	0	0.0143589		REACTOME_S_PHASE	0.185286	2.08599	0.00197239	0.0384603		KEGG_GNRH_SIGNALING_PATHWAY	0.242019	2.05362	0.00811359	0.0528293		REACTOME_SCFSKP2_MEDIATED_DEGRADATION_OF_P27_P21	0.636495	5.02371	0	0		KEGG_SPLICEOSOME	0.266005	2.81718	0.00200803	0.000145331		NABA_MATRISOME_ASSOCIATED	0.127745	2.47325	0	0.00349426		REACTOME_MITOTIC_PROMETAPHASE	0.470185
REACTOME_ORC1_REMOVAL_FROM_CHROMATIN	0.245602	2.21545	0.0018797	0.0227544		REACTOME_ER_PHAGOSOME_PATHWAY	0.329727	2.73198	0	0.000321447		BIOCARTA_MYOSIN_PATHWAY	0.406743	2.24916	0	0.0151399		REACTOME_ASSEMBLY_OF_THE_PRE_REPLICATIVE_COMPLEX	0.224802	2.05487	0.00204082	0.0426407		KEGG_CARDIAC_MUSCLE_CONTRACTION	0.252462	2.03493	0.00558659	0.0545363		REACTOME_P53_DEPENDENT_G1_DNA_DAMAGE_RESPONSE	0.6156	4.98544	0	0		REACTOME_VIF_MEDIATED_DEGRADATION_OF_APOBEC3G	0.355825	2.7883	0	0.000190282		KEGG_TOLL_LIKE_RECEPTOR_SIGNALING_PATHWAY	0.298082	2.4521	0	0.00377475		REACTOME_HIV_LIFE_CYCLE	0.364858
REACTOME_ASSEMBLY_OF_THE_PRE_REPLICATIVE_COMPLEX	0.245934	2.20192	0.00198807	0.0233832		REACTOME_RNA_POL_II_TRANSCRIPTION	0.263866	2.65378	0	0.000797394		ST_GRANULE_CELL_SURVIVAL_PATHWAY	0.413564	2.23488	0.00195695	0.0155662		REACTOME_PHASE_II_CONJUGATION	0.358581	2.0659	0.00398406	0.0426871		PID_INTEGRIN_CS_PATHWAY	0.423189	2.03834	0.00398406	0.0553835		REACTOME_CDK_MEDIATED_PHOSPHORYLATION_AND_REMOVAL_OF_CDC6	0.650384	4.92769	0	0		REACTOME_P53_INDEPENDENT_G1_S_DNA_DAMAGE_CHECKPOINT	0.358056	2.7397	0	0.000337022		KEGG_PROSTATE_CANCER	0.263362	2.45983	0	0.00378178		REACTOME_HOST_INTERACTIONS_OF_HIV_FACTORS	0.359152
KEGG_SPLICEOSOME	0.213344	2.20529	0	0.0235537		REACTOME_TRANSPORT_OF_MATURE_TRANSCRIPT_TO_CYTOPLASM	0.378666	2.64009	0	0.000814881		PID_AR_TF_PATHWAY	0.307692	2.23568	0.00205339	0.0160492		REACTOME_RESPIRATORY_ELECTRON_TRANSPORT_ATP_SYNTHESIS_BY_CHEMIOSMOTIC_COUPLING_AND_HEAT_PRODUCTION_BY_UNCOUPLING_PROTEINS_	0.220686	2.05878	0	0.0430012		REACTOME_CLASS_A1_RHODOPSIN_LIKE_RECEPTORS	0.190019	2.01672	0.0059761	0.0583334		KEGG_DNA_REPLICATION	0.724156	4.91949	0	0		REACTOME_CDK_MEDIATED_PHOSPHORYLATION_AND_REMOVAL_OF_CDC6	0.352096	2.68746	0	0.000499325		PID_FGF_PATHWAY	0.350757	2.43714	0	0.00415408		REACTOME_G2_M_CHECKPOINTS	0.576386
REACTOME_REGULATION_OF_WATER_BALANCE_BY_RENAL_AQUAPORINS	0.357947	2.18535	0.00408998	0.0250877		REACTOME_TRANSCRIPTION	0.213493	2.62624	0	0.000820821		REACTOME_THROMBIN_SIGNALLING_THROUGH_PROTEINASE_ACTIVATED_RECEPTORS_PARS	0.447564	2.19497	0.00392157	0.0180205		REACTOME_CLASS_I_MHC_MEDIATED_ANTIGEN_PROCESSING_PRESENTATION	0.132941	2.03972	0.00607287	0.0453264		REACTOME_ADHERENS_JUNCTIONS_INTERACTIONS	0.416557	2.00424	0	0.0613368		REACTOME_CROSS_PRESENTATION_OF_SOLUBLE_EXOGENOUS_ANTIGENS_ENDOSOMES	0.645471	4.90752	0	0		REACTOME_REGULATION_OF_APOPTOSIS	0.303098	2.62558	0	0.000792504		REACTOME_TRIF_MEDIATED_TLR3_SIGNALING	0.286483	2.39487	0	0.0054639		REACTOME_LAGGING_STRAND_SYNTHESIS	0.813974
REACTOME_DNA_STRAND_ELONGATION	0.347688	2.18597	0	0.0258289		KEGG_PARKINSONS_DISEASE	0.254525	2.60943	0	0.000824587		PID_REELIN_PATHWAY	0.432206	2.19709	0.00205339	0.0182918		REACTOME_CYCLIN_E_ASSOCIATED_EVENTS_DURING_G1_S_TRANSITION_	0.238205	2.00704	0.00598802	0.0544163		REACTOME_AMINO_ACID_AND_OLIGOPEPTIDE_SLC_TRANSPORTERS	0.324169	1.98747	0.00201207	0.0618291		REACTOME_SCF_BETA_TRCP_MEDIATED_DEGRADATION_OF_EMI1	0.629317	4.87559	0	0		REACTOME_P53_DEPENDENT_G1_DNA_DAMAGE_RESPONSE	0.336688	2.63254	0.00194932	0.000817269		KEGG_REGULATION_OF_ACTIN_CYTOSKELETON	0.170043	2.36397	0.00209644	0.00724714		REACTOME_E2F_MEDIATED_REGULATION_OF_DNA_REPLICATION	0.66192
REACTOME_ACTIVATION_OF_THE_PRE_REPLICATIVE_COMPLEX	0.344005	2.15054	0.00390625	0.0305786		REACTOME_ORC1_REMOVAL_FROM_CHROMATIN	0.296334	2.6462	0	0.000834926		KEGG_EPITHELIAL_CELL_SIGNALING_IN_HELICOBACTER_PYLORI_INFECTION	0.279058	2.1997	0	0.0184425		REACTOME_DAG_AND_IP3_SIGNALING	0.388569	1.98231	0.00984252	0.0571977		PID_TCR_PATHWAY	0.266997	1.9896	0.00580271	0.063098		REACTOME_METABOLISM_OF_NON_CODING_RNA	0.677803	4.87038	0	0		REACTOME_ACTIVATION_OF_NF_KAPPAB_IN_B_CELLS	0.310292	2.59401	0	0.000923968		KEGG_ENDOMETRIAL_CANCER	0.323323	2.35998	0	0.00734987		KEGG_MISMATCH_REPAIR	0.726734
REACTOME_LAGGING_STRAND_SYNTHESIS	0.420799	2.13483	0.00377358	0.0325077		REACTOME_APC_C_CDC20_MEDIATED_DEGRADATION_OF_MITOTIC_PROTEINS	0.294572	2.64251	0.00197628	0.000840346		KEGG_CELL_ADHESION_MOLECULES_CAMS	0.253353	2.18586	0	0.0185184		REACTOME_CA_DEPENDENT_EVENTS	0.388569	1.97617	0.00766283	0.057789		KEGG_FOCAL_ADHESION	0.143341	1.99255	0.00587084	0.0636458		REACTOME_ACTIVATION_OF_THE_PRE_REPLICATIVE_COMPLEX	0.785886	4.85981	0	0		REACTOME_TCA_CYCLE_AND_RESPIRATORY_ELECTRON_TRANSPORT	0.220389	2.57591	0	0.000937406		PID_CD8_TCR_DOWNSTREAM_PATHWAY	0.388858	2.35358	0.00199601	0.00738019		KEGG_PYRIMIDINE_METABOLISM	0.391962
REACTOME_REGULATION_OF_APOPTOSIS	0.254636	2.12154	0.00389105	0.0339726		KEGG_MISMATCH_REPAIR	0.46213	2.56097	0	0.000922309		REACTOME_SIGNALING_BY_RHO_GTPASES	0.22397	2.18044	0.00381679	0.0187783		REACTOME_NUCLEOTIDE_EXCISION_REPAIR	0.247597	1.98876	0.00770713	0.0579337		REACTOME_AXON_GUIDANCE	0.13091	1.97501	0.0102459	0.0650786		REACTOME_REGULATION_OF_ORNITHINE_DECARBOXYLASE_ODC	0.647986	4.83942	0	0		REACTOME_SIGNALING_BY_WNT	0.319179	2.5815	0	0.000941085		PID_ERBB2_ERBB3_PATHWAY	0.361325	2.3428	0.00199601	0.00779871		REACTOME_METABOLISM_OF_PROTEINS	0.183993
REACTOME_METABOLISM_OF_RNA	0.127788	2.10937	0	0.0356601		REACTOME_REGULATION_OF_GLUCOKINASE_BY_GLUCOKINASE_REGULATORY_PROTEIN	0.478568	2.58666	0	0.000943334		PID_THROMBIN_PAR1_PATHWAY	0.372789	2.14018	0.00410678	0.0231968		REACTOME_P53_DEPENDENT_G1_DNA_DAMAGE_RESPONSE	0.253841	1.98468	0.00954198	0.058032		KEGG_LONG_TERM_DEPRESSION	0.267137	1.94385	0.00625	0.0754603		REACTOME_METABOLISM_OF_PROTEINS	0.228962	4.83709	0	0		REACTOME_SCFSKP2_MEDIATED_DEGRADATION_OF_P27_P21	0.321815	2.57129	0	0.000953389		KEGG_FOCAL_ADHESION	0.167423	2.32716	0	0.00822576		REACTOME_TRANSCRIPTION	0.321747
REACTOME_DNA_REPAIR	0.185667	2.07497	0.00847458	0.0379522		REACTOME_REGULATION_OF_MITOTIC_CELL_CYCLE	0.26692	2.5651	0	0.00094658		KEGG_HYPERTROPHIC_CARDIOMYOPATHY_HCM	0.287973	2.14104	0.00389105	0.0236741		REACTOME_APOPTOSIS	0.163563	1.99115	0.00632911	0.0587548		REACTOME_SIGNALING_BY_GPCR	0.107039	1.9328	0.00399202	0.0784714		REACTOME_DNA_REPAIR	0.454649	4.82578	0	0		KEGG_PROTEASOME	0.34643	2.49915	0	0.00163352		REACTOME_TRANSMISSION_ACROSS_CHEMICAL_SYNAPSES	0.193607	2.29268	0.00426439	0.0091054		REACTOME_SCFSKP2_MEDIATED_DEGRADATION_OF_P27_P21	0.502455
REACTOME_SCF_BETA_TRCP_MEDIATED_DEGRADATION_OF_EMI1	0.261839	2.08566	0.01002	0.0381707		REACTOME_AUTODEGRADATION_OF_CDH1_BY_CDH1_APC_C	0.30066	2.5755	0	0.000972163		ST_JNK_MAPK_PATHWAY	0.317381	2.11411	0.0019802	0.0267663		REACTOME_AUTODEGRADATION_OF_THE_E3_UBIQUITIN_LIGASE_COP1	0.259931	1.95214	0.00628931	0.0591203		KEGG_LONG_TERM_POTENTIATION	0.250853	1.9139	0.0038835	0.0856985		REACTOME_P53_INDEPENDENT_G1_S_DNA_DAMAGE_CHECKPOINT	0.609207	4.82397	0	0		KEGG_OXIDATIVE_PHOSPHORYLATION	0.239559	2.4796	0.0019084	0.00172524		PID_TCR_PATHWAY	0.2989	2.30616	0	0.00913424		REACTOME_LATE_PHASE_OF_HIV_LIFE_CYCLE	0.365463
PID_AR_PATHWAY	0.28003	2.08903	0.00191571	0.0381876		REACTOME_APC_C_CDH1_MEDIATED_DEGRADATION_OF_CDC20_AND_OTHER_APC_C_CDH1_TARGETED_PROTEINS_IN_LATE_MITOSIS_EARLY_G1	0.293069	2.54886	0	0.00105124		BIOCARTA_PAR1_PATHWAY	0.372303	2.09118	0.00389105	0.0303195		REACTOME_MITOCHONDRIAL_TRNA_AMINOACYLATION	0.382494	1.95892	0.0060241	0.0593805		REACTOME_PLATELET_ACTIVATION_SIGNALING_AND_AGGREGATION	0.150499	1.87488	0.00394477	0.102069		REACTOME_TRANSLATION	0.384303	4.81989	0	0		REACTOME_ANTIGEN_PROCESSING_CROSS_PRESENTATION	0.286798	2.48096	0	0.00175054		REACTOME_MAPK_TARGETS_NUCLEAR_EVENTS_MEDIATED_BY_MAP_KINASES	0.430496	2.29567	0	0.00921179		REACTOME_METABOLISM_OF_NON_CODING_RNA	0.534092
REACTOME_INTERFERON_ALPHA_BETA_SIGNALING	0.441473	2.09393	0	0.0382409		REACTOME_SIGNALING_BY_WNT	0.315363	2.53955	0	0.00109844		REACTOME_FACTORS_INVOLVED_IN_MEGAKARYOCYTE_DEVELOPMENT_AND_PLATELET_PRODUCTION	0.210113	2.06165	0.0039604	0.0326607		REACTOME_CDT1_ASSOCIATION_WITH_THE_CDC6_ORC_ORIGIN_COMPLEX	0.232769	1.96773	0.00788955	0.0595629		REACTOME_NEUROTRANSMITTER_RELEASE_CYCLE	0.330291	1.87814	0.0116279	0.102567		REACTOME_HIV_LIFE_CYCLE	0.429589	4.81879	0	0		BIOCARTA_PROTEASOME_PATHWAY	0.394796	2.46546	0	0.0018679		REACTOME_CIRCADIAN_CLOCK	0.333938	2.30622	0	0.00937461		BIOCARTA_PROTEASOME_PATHWAY	0.626595
REACTOME_CHROMOSOME_MAINTENANCE	0.248274	2.07888	0	0.0385454		REACTOME_INTERACTIONS_OF_VPR_WITH_HOST_CELLULAR_PROTEINS	0.439237	2.5272	0	0.00123474		REACTOME_CLASS_A1_RHODOPSIN_LIKE_RECEPTORS	0.315368	2.0553	0.00788955	0.0331472		KEGG_PROTEASOME	0.270121	1.96229	0.0100402	0.0597726		NABA_ECM_AFFILIATED	0.204852	1.84669	0.0134357	0.111113		REACTOME_DNA_STRAND_ELONGATION	0.741892	4.80325	0	0		REACTOME_CROSS_PRESENTATION_OF_SOLUBLE_EXOGENOUS_ANTIGENS_ENDOSOMES	0.325362	2.40476	0	0.00280015		REACTOME_FORMATION_OF_THE_TERNARY_COMPLEX_AND_SUBSEQUENTLY_THE_43S_COMPLEX	0.293364	2.29628	0.00194553	0.00941198		REACTOME_CDK_MEDIATED_PHOSPHORYLATION_AND_REMOVAL_OF_CDC6	0.490606
KEGG_PROTEASOME	0.281554	2.07544	0	0.0386988		REACTOME_METABOLISM_OF_PROTEINS	0.120227	2.52111	0	0.00125262		KEGG_NEUROACTIVE_LIGAND_RECEPTOR_INTERACTION	0.26234	2.06408	0.00398406	0.033321		REACTOME_METABOLISM_OF_AMINO_ACIDS_AND_DERIVATIVES	0.140565	1.95257	0.00201613	0.0604386		REACTOME_O_LINKED_GLYCOSYLATION_OF_MUCINS	0.295959	1.84858	0.00601202	0.112544		KEGG_SPLICEOSOME	0.448553	4.78022	0	0		REACTOME_RESPIRATORY_ELECTRON_TRANSPORT	0.280667	2.34328	0.006	0.00415483		PID_ERBB1_INTERNALIZATION_PATHWAY	0.346653	2.26451	0	0.0108115		REACTOME_SCF_BETA_TRCP_MEDIATED_DEGRADATION_OF_EMI1	0.473487
REACTOME_P53_DEPENDENT_G1_DNA_DAMAGE_RESPONSE	0.262936	2.06252	0.0040568	0.0392928		REACTOME_ASSEMBLY_OF_THE_PRE_REPLICATIVE_COMPLEX	0.283581	2.5278	0	0.00126414		REACTOME_G_ALPHA_Q_SIGNALLING_EVENTS	0.26271	2.0673	0.00385356	0.0333632		REACTOME_ADAPTIVE_IMMUNE_SYSTEM	0.0968448	1.92476	0.00423729	0.0640291		REACTOME_G_ALPHA_Q_SIGNALLING_EVENTS	0.184154	1.83074	0.0121951	0.113464		REACTOME_ER_PHAGOSOME_PATHWAY	0.561971	4.70927	0	0		REACTOME_CELL_CYCLE	0.125865	2.31619	0	0.00490526		KEGG_BASAL_CELL_CARCINOMA	0.28688	2.25905	0	0.0111074		REACTOME_REGULATION_OF_ORNITHINE_DECARBOXYLASE_ODC	0.485552
REACTOME_VIF_MEDIATED_DEGRADATION_OF_APOBEC3G	0.261839	2.05854	0.0059761	0.0392945		KEGG_PROTEASOME	0.341699	2.51205	0	0.00131468		REACTOME_INTEGRATION_OF_ENERGY_METABOLISM	0.226847	2.06177	0.00635593	0.0333865		REACTOME_P53_INDEPENDENT_G1_S_DNA_DAMAGE_CHECKPOINT	0.236695	1.93378	0.00591716	0.0642061		REACTOME_NGF_SIGNALLING_VIA_TRKA_FROM_THE_PLASMA_MEMBRANE	0.165579	1.83315	0.0141414	0.114383		REACTOME_LATE_PHASE_OF_HIV_LIFE_CYCLE	0.430987	4.69341	0	0		REACTOME_FORMATION_OF_TUBULIN_FOLDING_INTERMEDIATES_BY_CCT_TRIC	0.490127	2.31158	0	0.00500217		REACTOME_ACTIVATED_TLR4_SIGNALLING	0.241523	2.24142	0	0.0118074		REACTOME_INFLUENZA_LIFE_CYCLE	0.300241
REACTOME_SCFSKP2_MEDIATED_DEGRADATION_OF_P27_P21	0.262399	2.06385	0.00191571	0.0400109		REACTOME_REGULATION_OF_ORNITHINE_DECARBOXYLASE_ODC	0.320887	2.50486	0	0.00134931		ST_DIFFERENTIATION_PATHWAY_IN_PC12_CELLS	0.34518	2.06876	0.00201207	0.0338025		REACTOME_REGULATION_OF_APOPTOSIS	0.23598	1.92675	0.00603622	0.0648539		PID_CD8_TCR_PATHWAY	0.27565	1.8492	0.0138889	0.114762		REACTOME_AUTODEGRADATION_OF_THE_E3_UBIQUITIN_LIGASE_COP1	0.607443	4.65301	0	0		REACTOME_HOST_INTERACTIONS_OF_HIV_FACTORS	0.202565	2.30308	0	0.00520974		KEGG_TIGHT_JUNCTION	0.212615	2.2225	0	0.0132071		REACTOME_CYCLIN_E_ASSOCIATED_EVENTS_DURING_G1_S_TRANSITION_	0.420677
REACTOME_REGULATION_OF_MRNA_STABILITY_BY_PROTEINS_THAT_BIND_AU_RICH_ELEMENTS	0.218356	2.04606	0.00604839	0.0405072		REACTOME_CDT1_ASSOCIATION_WITH_THE_CDC6_ORC_ORIGIN_COMPLEX	0.300153	2.49964	0.00194553	0.00140561		PID_ER_NONGENOMIC_PATHWAY	0.377719	2.07065	0.00416667	0.0342432		REACTOME_ANTIGEN_PROCESSING_CROSS_PRESENTATION	0.215747	1.91263	0.00635593	0.0669748		NABA_BASEMENT_MEMBRANES	0.301403	1.83465	0.0238095	0.115931		KEGG_CELL_CYCLE	0.421588	4.64363	0	0		REACTOME_MRNA_SPLICING	0.229073	2.27505	0.00197239	0.00613797		REACTOME_CLASS_B_2_SECRETIN_FAMILY_RECEPTORS	0.268387	2.21306	0.00399202	0.0135438		REACTOME_CROSS_PRESENTATION_OF_SOLUBLE_EXOGENOUS_ANTIGENS_ENDOSOMES	0.480254
REACTOME_P53_INDEPENDENT_G1_S_DNA_DAMAGE_CHECKPOINT	0.262399	2.0483	0.00408163	0.040781		REACTOME_RESPIRATORY_ELECTRON_TRANSPORT_ATP_SYNTHESIS_BY_CHEMIOSMOTIC_COUPLING_AND_HEAT_PRODUCTION_BY_UNCOUPLING_PROTEINS_	0.262399	2.48793	0	0.00156703		ST_INTEGRIN_SIGNALING_PATHWAY	0.238594	2.04088	0.0100604	0.0348168		REACTOME_GLOBAL_GENOMIC_NER_GG_NER	0.282226	1.87492	0.00988142	0.0811042		REACTOME_G_ALPHA_Z_SIGNALLING_EVENTS	0.261566	1.81171	0.0198413	0.120118		REACTOME_TRANSCRIPTION	0.391139	4.60529	0	0		REACTOME_REGULATION_OF_ORNITHINE_DECARBOXYLASE_ODC	0.303352	2.27972	0.00414938	0.00615662		REACTOME_DEVELOPMENTAL_BIOLOGY	0.114151	2.20449	0.00205761	0.0142785		REACTOME_ER_PHAGOSOME_PATHWAY	0.429004
BIOCARTA_CASPASE_PATHWAY	0.437215	2.03265	0.0116732	0.0430203		REACTOME_S_PHASE	0.21948	2.48	0	0.0016256		REACTOME_GASTRIN_CREB_SIGNALLING_PATHWAY_VIA_PKC_AND_MAPK	0.236823	2.04362	0.00375235	0.0350512		REACTOME_AQUAPORIN_MEDIATED_TRANSPORT	0.280672	1.86718	0.0138614	0.0813744		REACTOME_FORMATION_OF_TUBULIN_FOLDING_INTERMEDIATES_BY_CCT_TRIC	0.389219	1.80559	0.0120968	0.121355		REACTOME_DESTABILIZATION_OF_MRNA_BY_AUF1_HNRNP_D0	0.589989	4.60036	0	0		REACTOME_ASSEMBLY_OF_THE_PRE_REPLICATIVE_COMPLEX	0.251088	2.23843	0.00392157	0.00745981		PID_SMAD2_3NUCLEAR_PATHWAY	0.248078	2.19864	0.0019802	0.0145211		REACTOME_METABOLISM_OF_RNA	0.226544
REACTOME_REGULATION_OF_ORNITHINE_DECARBOXYLASE_ODC	0.269058	2.00334	0.00403226	0.046103		REACTOME_MITOTIC_PROMETAPHASE	0.283264	2.48166	0	0.00163837		KEGG_ARRHYTHMOGENIC_RIGHT_VENTRICULAR_CARDIOMYOPATHY_ARVC	0.264731	2.03155	0.0101833	0.0354868		KEGG_CELL_CYCLE	0.163943	1.86838	0.00773694	0.082458		REACTOME_PEPTIDE_LIGAND_BINDING_RECEPTORS	0.234588	1.81357	0.00808081	0.121378		REACTOME_INFLUENZA_VIRAL_RNA_TRANSCRIPTION_AND_REPLICATION	0.441614	4.56126	0	0		REACTOME_MITOTIC_M_M_G1_PHASES	0.165555	2.2253	0.003861	0.00785413		REACTOME_G_ALPHA_Q_SIGNALLING_EVENTS	0.214159	2.18658	0	0.0149149		KEGG_SPLICEOSOME	0.345776
BIOCARTA_G1_PATHWAY	0.398736	1.99932	0.00192308	0.0464377		REACTOME_ELONGATION_ARREST_AND_RECOVERY	0.411634	2.45613	0	0.00186966		NABA_COLLAGENS	0.358278	2.03469	0.0019084	0.0356132		REACTOME_CDK_MEDIATED_PHOSPHORYLATION_AND_REMOVAL_OF_CDC6	0.244256	1.84101	0.017341	0.0923505		REACTOME_GABA_B_RECEPTOR_ACTIVATION	0.291793	1.79326	0.0121951	0.12708		REACTOME_VIF_MEDIATED_DEGRADATION_OF_APOBEC3G	0.585077	4.53926	0	0		REACTOME_CYCLIN_E_ASSOCIATED_EVENTS_DURING_G1_S_TRANSITION_	0.25777	2.16978	0.00408163	0.0110668		BIOCARTA_EGF_PATHWAY	0.411449	2.1898	0	0.0150559		REACTOME_TRANSPORT_OF_MATURE_TRANSCRIPT_TO_CYTOPLASM	0.522506
PID_FANCONI_PATHWAY	0.276877	1.98683	0.00582524	0.0466758		REACTOME_CELL_CYCLE_CHECKPOINTS	0.208955	2.45393	0	0.00187112		BIOCARTA_ERK_PATHWAY	0.379649	1.99704	0.00207469	0.0428177		REACTOME_REGULATION_OF_MRNA_STABILITY_BY_PROTEINS_THAT_BIND_AU_RICH_ELEMENTS	0.18755	1.83513	0.0163265	0.0935636		REACTOME_DAG_AND_IP3_SIGNALING	0.343465	1.78863	0.0221774	0.127342		REACTOME_ACTIVATION_OF_ATR_IN_RESPONSE_TO_REPLICATION_STRESS	0.69028	4.5222	0	0		PID_HIF1_TFPATHWAY	0.267051	2.14939	0.00197628	0.0124875		REACTOME_GASTRIN_CREB_SIGNALLING_PATHWAY_VIA_PKC_AND_MAPK	0.205738	2.18747	0	0.0151116		KEGG_CELL_CYCLE	0.315779
REACTOME_PROCESSING_OF_CAPPED_INTRON_CONTAINING_PRE_MRNA	0.177704	2.01758	0.00204918	0.0467411		REACTOME_MITOTIC_G1_G1_S_PHASES	0.199633	2.44699	0	0.00191153		REACTOME_L1CAM_INTERACTIONS	0.228739	1.97876	0.00414938	0.0458304		PID_AMB2_NEUTROPHILS_PATHWAY	0.368171	1.82705	0.0180361	0.0959497		REACTOME_SEMAPHORIN_INTERACTIONS	0.216859	1.77841	0.0241449	0.129216		REACTOME_REGULATION_OF_MRNA_STABILITY_BY_PROTEINS_THAT_BIND_AU_RICH_ELEMENTS	0.463908	4.41404	0	0		REACTOME_MITOTIC_G1_G1_S_PHASES	0.173634	2.12678	0.00412371	0.0138889		BIOCARTA_MAPK_PATHWAY	0.231913	2.19046	0	0.0152853		REACTOME_RNA_POL_II_TRANSCRIPTION	0.353133
REACTOME_SIGNALING_BY_THE_B_CELL_RECEPTOR_BCR	0.191542	2.00446	0.0144928	0.0468106		REACTOME_SCF_BETA_TRCP_MEDIATED_DEGRADATION_OF_EMI1	0.303291	2.40507	0	0.0024015		KEGG_PROSTATE_CANCER	0.218595	1.97083	0.00773694	0.0458864		REACTOME_ORC1_REMOVAL_FROM_CHROMATIN	0.202571	1.81346	0.0120724	0.101435		KEGG_ALZHEIMERS_DISEASE	0.148783	1.78014	0.00829876	0.130408		REACTOME_3_UTR_MEDIATED_TRANSLATIONAL_REGULATION	0.408284	4.39987	0	0		REACTOME_M_G1_TRANSITION	0.214762	2.12218	0.00406504	0.0139449		PID_ARF6_PATHWAY	0.364644	2.17584	0.00616016	0.0154137		REACTOME_AUTODEGRADATION_OF_CDH1_BY_CDH1_APC_C	0.422924
REACTOME_E2F_MEDIATED_REGULATION_OF_DNA_REPLICATION	0.31996	1.98808	0.00784314	0.0469563		REACTOME_CROSS_PRESENTATION_OF_SOLUBLE_EXOGENOUS_ANTIGENS_ENDOSOMES	0.317789	2.40924	0.00210084	0.00240858		REACTOME_NGF_SIGNALLING_VIA_TRKA_FROM_THE_PLASMA_MEMBRANE	0.189287	1.98103	0.00396825	0.0460863		KEGG_PROPANOATE_METABOLISM	0.298711	1.80433	0.0178926	0.10289		KEGG_LEUKOCYTE_TRANSENDOTHELIAL_MIGRATION	0.173591	1.76131	0.0233463	0.136133		REACTOME_SRP_DEPENDENT_COTRANSLATIONAL_PROTEIN_TARGETING_TO_MEMBRANE	0.407801	4.39265	0	0		REACTOME_DOWNSTREAM_SIGNALING_EVENTS_OF_B_CELL_RECEPTOR_BCR	0.214316	2.11805	0.0019685	0.014084		KEGG_GNRH_SIGNALING_PATHWAY	0.249526	2.17678	0.00195312	0.0155898		REACTOME_VIF_MEDIATED_DEGRADATION_OF_APOBEC3G	0.450658
REACTOME_CDT1_ASSOCIATION_WITH_THE_CDC6_ORC_ORIGIN_COMPLEX	0.242504	2.01091	0.0019084	0.0474745		REACTOME_M_G1_TRANSITION	0.249726	2.39808	0	0.00242942		PID_CDC42_REG_PATHWAY	0.335266	1.97328	0.00594059	0.046229		REACTOME_ACTIVATION_OF_NF_KAPPAB_IN_B_CELLS	0.208356	1.80584	0.0217822	0.103811		REACTOME_PLC_BETA_MEDIATED_EVENTS	0.310752	1.76481	0.023622	0.136161		REACTOME_SIGNALING_BY_WNT	0.532626	4.36646	0	0		REACTOME_PROTEIN_FOLDING	0.27576	2.10978	0.00197239	0.0145614		REACTOME_SIGNALING_BY_FGFR_IN_DISEASE	0.21862	2.15424	0	0.0162671		REACTOME_P53_DEPENDENT_G1_DNA_DAMAGE_RESPONSE	0.442808
REACTOME_AUTODEGRADATION_OF_THE_E3_UBIQUITIN_LIGASE_COP1	0.261253	1.98909	0.0039604	0.0475451		REACTOME_FORMATION_OF_THE_TERNARY_COMPLEX_AND_SUBSEQUENTLY_THE_43S_COMPLEX	0.322759	2.39464	0	0.00247642		PID_SHP2_PATHWAY	0.315099	1.95139	0.00425532	0.0467329		REACTOME_FORMATION_OF_INCISION_COMPLEX_IN_GG_NER	0.343434	1.79916	0.013834	0.104042		PID_ARF6_TRAFFICKING_PATHWAY	0.230989	1.73323	0.027668	0.154657		REACTOME_REGULATION_OF_GLUCOKINASE_BY_GLUCOKINASE_REGULATORY_PROTEIN	0.776684	4.2272	0	0		REACTOME_G1_S_TRANSITION	0.188365	2.1002	0	0.0152101		BIOCARTA_PDGF_PATHWAY	0.390749	2.15535	0	0.0164627		REACTOME_AUTODEGRADATION_OF_THE_E3_UBIQUITIN_LIGASE_COP1	0.443892
KEGG_PROGESTERONE_MEDIATED_OOCYTE_MATURATION	0.224986	2.00491	0.0041841	0.0475952		REACTOME_MRNA_SPLICING_MINOR_PATHWAY	0.369866	2.37298	0	0.00277537		REACTOME_G_ALPHA_I_SIGNALLING_EVENTS	0.260966	1.96029	0.00386847	0.047122		REACTOME_PURINE_METABOLISM	0.284707	1.78054	0.0162272	0.112898		REACTOME_METABOLISM_OF_AMINO_ACIDS_AND_DERIVATIVES	0.121453	1.7225	0.0185185	0.160653		REACTOME_NUCLEOTIDE_EXCISION_REPAIR	0.516376	4.17861	0	0		REACTOME_CELL_CYCLE_MITOTIC	0.120979	2.08913	0.00608519	0.0154553		KEGG_ALDOSTERONE_REGULATED_SODIUM_REABSORPTION	0.358538	2.15863	0	0.0165423		REACTOME_DESTABILIZATION_OF_MRNA_BY_AUF1_HNRNP_D0	0.420967
REACTOME_G2_M_CHECKPOINTS	0.284859	2.00658	0.00412371	0.0478848		REACTOME_VIF_MEDIATED_DEGRADATION_OF_APOBEC3G	0.303291	2.36657	0	0.0028965		PID_PI3KCI_AKT_PATHWAY	0.342875	1.96234	0.00594059	0.0473315		REACTOME_SIGNALING_BY_THE_B_CELL_RECEPTOR_BCR	0.159035	1.77581	0.028463	0.113589		BIOCARTA_NOS1_PATHWAY	0.365617	1.70964	0.0196078	0.169349		REACTOME_TRANSPORT_OF_RIBONUCLEOPROTEINS_INTO_THE_HOST_NUCLEUS	0.735841	4.14757	0	0		KEGG_PEROXISOME	0.216605	2.08516	0	0.0155447		KEGG_TYPE_II_DIABETES_MELLITUS	0.321642	2.14666	0.00378072	0.0167526		REACTOME_MRNA_SPLICING_MINOR_PATHWAY	0.541684
REACTOME_CYCLIN_E_ASSOCIATED_EVENTS_DURING_G1_S_TRANSITION_	0.228586	1.98963	0.00413223	0.0482882		REACTOME_AUTODEGRADATION_OF_THE_E3_UBIQUITIN_LIGASE_COP1	0.299919	2.33121	0.00409836	0.00359944		REACTOME_NCAM1_INTERACTIONS	0.361027	1.95628	0.00416667	0.0473818		REACTOME_INHIBITION_OF_THE_PROTEOLYTIC_ACTIVITY_OF_APC_C_REQUIRED_FOR_THE_ONSET_OF_ANAPHASE_BY_MITOTIC_SPINDLE_CHECKPOINT_COMPONENTS	0.363976	1.77226	0.0204918	0.113839		KEGG_ECM_RECEPTOR_INTERACTION	0.191184	1.70158	0.0262172	0.173575		REACTOME_MRNA_SPLICING_MINOR_PATHWAY	0.626691	4.14377	0	0		REACTOME_ORC1_REMOVAL_FROM_CHROMATIN	0.234446	2.09391	0.0041841	0.0155472		REACTOME_AXON_GUIDANCE	0.145522	2.14303	0	0.0168277		REACTOME_MRNA_SPLICING	0.336592
REACTOME_NUCLEOTIDE_EXCISION_REPAIR	0.251988	1.95197	0.006	0.0562662		REACTOME_ACTIVATION_OF_THE_MRNA_UPON_BINDING_OF_THE_CAP_BINDING_COMPLEX_AND_EIFS_AND_SUBSEQUENT_BINDING_TO_43S	0.284078	2.33187	0	0.00365943		PID_INTEGRIN1_PATHWAY	0.248544	1.95175	0.00571429	0.0474567		KEGG_UBIQUITIN_MEDIATED_PROTEOLYSIS	0.148563	1.75924	0.0295276	0.118598		REACTOME_SIGNAL_TRANSDUCTION_BY_L1	0.267538	1.68895	0.0360934	0.182079		REACTOME_EXTENSION_OF_TELOMERES	0.693476	4.14115	0	0		REACTOME_METABOLISM_OF_STEROID_HORMONES_AND_VITAMINS_A_AND_D	0.418203	2.09034	0	0.0155973		REACTOME_SIGNALING_BY_ERBB4	0.2647	2.15877	0	0.0168377		REACTOME_P53_INDEPENDENT_G1_S_DNA_DAMAGE_CHECKPOINT	0.435483
REACTOME_APOPTOSIS	0.167291	1.93605	0.0117417	0.0606533		REACTOME_GLUCOSE_TRANSPORT	0.378057	2.32134	0	0.0037166		BIOCARTA_AT1R_PATHWAY	0.380015	1.93791	0.0120724	0.050151		REACTOME_GABA_B_RECEPTOR_ACTIVATION	0.281708	1.76225	0.0255906	0.118805		KEGG_AMYOTROPHIC_LATERAL_SCLEROSIS_ALS	0.249226	1.68483	0.0229008	0.1826		REACTOME_TRANSPORT_OF_MATURE_MRNA_DERIVED_FROM_AN_INTRONLESS_TRANSCRIPT	0.673036	4.12858	0	0		REACTOME_PREFOLDIN_MEDIATED_TRANSFER_OF_SUBSTRATE_TO_CCT_TRIC	0.38544	2.08253	0.00622407	0.0156295		PID_CXCR4_PATHWAY	0.225534	2.12888	0.00207469	0.0179366		REACTOME_REGULATION_OF_MRNA_STABILITY_BY_PROTEINS_THAT_BIND_AU_RICH_ELEMENTS	0.344894
REACTOME_G0_AND_EARLY_G1	0.371122	1.9248	0.00814664	0.0635865		REACTOME_FORMATION_OF_RNA_POL_II_ELONGATION_COMPLEX_	0.326044	2.29604	0	0.00431811		REACTOME_TRIGLYCERIDE_BIOSYNTHESIS	0.359394	1.92204	0.00598802	0.0537343		REACTOME_PHOSPHORYLATION_OF_THE_APC_C	0.356575	1.74286	0.0178218	0.119605		KEGG_GLYCINE_SERINE_AND_THREONINE_METABOLISM	0.27962	1.67813	0.0321285	0.185687		REACTOME_E2F_MEDIATED_REGULATION_OF_DNA_REPLICATION	0.666992	4.10412	0	0		REACTOME_SMAD2_SMAD3_SMAD4_HETEROTRIMER_REGULATES_TRANSCRIPTION	0.41304	2.04953	0.0078125	0.0188124		REACTOME_SIGNALING_BY_FGFR	0.232802	2.12676	0	0.0179778		REACTOME_TRANSPORT_OF_RIBONUCLEOPROTEINS_INTO_THE_HOST_NUCLEUS	0.593221
REACTOME_DOWNSTREAM_SIGNALING_EVENTS_OF_B_CELL_RECEPTOR_BCR	0.189514	1.90983	0.00380228	0.0682325		REACTOME_NEP_NS2_INTERACTS_WITH_THE_CELLULAR_EXPORT_MACHINERY	0.411275	2.28997	0	0.00447961		PID_A6B1_A6B4_INTEGRIN_PATHWAY	0.306492	1.90607	0.00604839	0.0580933		KEGG_HUNTINGTONS_DISEASE	0.132793	1.75042	0.0176125	0.120524		REACTOME_GPCR_LIGAND_BINDING	0.120424	1.66472	0.0253165	0.186475		REACTOME_TRANSCRIPTION_COUPLED_NER_TC_NER	0.546794	4.09513	0	0		REACTOME_APOPTOSIS	0.176294	2.0462	0.00204499	0.0189728		PID_BCR_5PATHWAY	0.276633	2.12902	0.00389105	0.0182046		REACTOME_DNA_REPAIR	0.295281
PID_ATM_PATHWAY	0.325334	1.90372	0.0153846	0.0684995		REACTOME_INTERFERON_SIGNALING	0.247297	2.25731	0	0.00555253		KEGG_ECM_RECEPTOR_INTERACTION	0.224028	1.89042	0.00614754	0.0620085		REACTOME_REGULATION_OF_WATER_BALANCE_BY_RENAL_AQUAPORINS	0.266486	1.74699	0.0219124	0.120767		PID_INTEGRIN1_PATHWAY	0.210785	1.66726	0.0314342	0.186957		REACTOME_NONSENSE_MEDIATED_DECAY_ENHANCED_BY_THE_EXON_JUNCTION_COMPLEX	0.408599	4.06636	0	0		REACTOME_REGULATION_OF_MRNA_STABILITY_BY_PROTEINS_THAT_BIND_AU_RICH_ELEMENTS	0.213326	2.02536	0.00199601	0.0209828		KEGG_MELANOGENESIS	0.218568	2.10494	0	0.0205815		REACTOME_INTERACTIONS_OF_VPR_WITH_HOST_CELLULAR_PROTEINS	0.561288
REACTOME_MITOTIC_G2_G2_M_PHASES	0.227429	1.9063	0.00803213	0.0685933		REACTOME_CDK_MEDIATED_PHOSPHORYLATION_AND_REMOVAL_OF_CDC6	0.299919	2.24394	0	0.00594612		REACTOME_POTASSIUM_CHANNELS	0.339484	1.88103	0.00852879	0.0645276		KEGG_DRUG_METABOLISM_OTHER_ENZYMES	0.36404	1.74414	0.0258449	0.120778		KEGG_PPAR_SIGNALING_PATHWAY	0.231976	1.66988	0.0337972	0.187652		REACTOME_REGULATION_OF_APOPTOSIS	0.500442	4.05992	0	0		REACTOME_HIV_INFECTION	0.137755	2.0127	0.00580271	0.0223616		REACTOME_NFKB_AND_MAP_KINASES_ACTIVATION_MEDIATED_BY_TLR4_SIGNALING_REPERTOIRE	0.267066	2.0992	0	0.0210129		REACTOME_TRANSCRIPTION_COUPLED_NER_TC_NER	0.442335
REACTOME_MRNA_PROCESSING	0.153383	1.89199	0.00814664	0.0717214		REACTOME_TCA_CYCLE_AND_RESPIRATORY_ELECTRON_TRANSPORT	0.197698	2.22317	0.00399202	0.00670137		REACTOME_GOLGI_ASSOCIATED_VESICLE_BIOGENESIS	0.241833	1.8695	0.0040568	0.0681642		REACTOME_INTERFERON_ALPHA_BETA_SIGNALING	0.353298	1.73737	0.0235294	0.121207		SIG_CD40PATHWAYMAP	0.283722	1.67164	0.0275591	0.188836		REACTOME_MRNA_SPLICING	0.420312	4.05316	0	0		KEGG_VALINE_LEUCINE_AND_ISOLEUCINE_DEGRADATION	0.286073	1.99239	0.00391389	0.0246878		PID_CXCR3_PATHWAY	0.344702	2.07451	0.00618557	0.0239702		REACTOME_TRANSPORT_OF_MATURE_MRNA_DERIVED_FROM_AN_INTRONLESS_TRANSCRIPT	0.535693
REACTOME_DESTABILIZATION_OF_MRNA_BY_AUF1_HNRNP_D0	0.239561	1.88767	0.0128755	0.072183		KEGG_DNA_REPLICATION	0.326768	2.21562	0	0.00685952		PID_IL6_7_PATHWAY	0.328089	1.86321	0.00621118	0.0696949		REACTOME_SIGNALING_BY_WNT	0.215875	1.75224	0.0213178	0.121336		ST_GAQ_PATHWAY	0.300768	1.62407	0.0536779	0.199118		KEGG_RIBOSOME	0.42352	3.98852	0	0		REACTOME_PROCESSING_OF_CAPPED_INTRON_CONTAINING_PRE_MRNA	0.175017	1.98218	0.00591716	0.0258958		KEGG_EPITHELIAL_CELL_SIGNALING_IN_HELICOBACTER_PYLORI_INFECTION	0.259955	2.06319	0.00426439	0.024403		REACTOME_SIGNALING_BY_WNT	0.399267
REACTOME_EXTENSION_OF_TELOMERES	0.315875	1.88236	0.0121457	0.0725349		REACTOME_TRANSPORT_OF_MATURE_MRNA_DERIVED_FROM_AN_INTRONLESS_TRANSCRIPT	0.3723	2.21619	0.0020202	0.00691785		PID_ERBB1_INTERNALIZATION_PATHWAY	0.294432	1.8546	0.0198413	0.071722		KEGG_ONE_CARBON_POOL_BY_FOLATE	0.372966	1.73211	0.028169	0.12295		REACTOME_THE_ROLE_OF_NEF_IN_HIV1_REPLICATION_AND_DISEASE_PATHOGENESIS	0.335866	1.63141	0.029703	0.200337		REACTOME_TRANSPORT_OF_MATURE_TRANSCRIPT_TO_CYTOPLASM	0.56776	3.98524	0	0		REACTOME_DNA_REPLICATION	0.137142	1.9497	0.00808081	0.0308375		REACTOME_IL1_SIGNALING	0.337577	2.06822	0.00808081	0.0244139		REACTOME_REGULATION_OF_GLUCOKINASE_BY_GLUCOKINASE_REGULATORY_PROTEIN	0.583992
REACTOME_CDK_MEDIATED_PHOSPHORYLATION_AND_REMOVAL_OF_CDC6	0.244125	1.88422	0.0182927	0.0726186		REACTOME_DESTABILIZATION_OF_MRNA_BY_AUF1_HNRNP_D0	0.283672	2.19001	0.00406504	0.00805123		REACTOME_OPIOID_SIGNALLING	0.253422	1.84407	0.0186722	0.0749489		KEGG_HOMOLOGOUS_RECOMBINATION	0.304709	1.72862	0.031746	0.123352		REACTOME_SIGNALING_BY_RHO_GTPASES	0.162799	1.63334	0.0380762	0.201499		REACTOME_RNA_POL_II_TRANSCRIPTION	0.4037	3.96393	0	0		PID_AURORA_B_PATHWAY	0.315006	1.92774	0.00583658	0.0347184		KEGG_T_CELL_RECEPTOR_SIGNALING_PATHWAY	0.216285	2.06991	0.00212766	0.0245459		REACTOME_ANTIVIRAL_MECHANISM_BY_IFN_STIMULATED_GENES	0.389662
REACTOME_ACTIVATION_OF_NF_KAPPAB_IN_B_CELLS	0.227465	1.87981	0.00215054	0.0726992		REACTOME_G1_S_TRANSITION	0.190554	2.15225	0.00203666	0.0104175		REACTOME_TRANSPORT_OF_GLUCOSE_AND_OTHER_SUGARS_BILE_SALTS_AND_ORGANIC_ACIDS_METAL_IONS_AND_AMINE_COMPOUNDS	0.280941	1.84123	0.0118343	0.0749508		REACTOME_INTERFERON_GAMMA_SIGNALING	0.353298	1.71797	0.0228571	0.124624		KEGG_MAPK_SIGNALING_PATHWAY	0.10614	1.62421	0.0318725	0.201629		REACTOME_ANTIGEN_PROCESSING_CROSS_PRESENTATION	0.435067	3.93594	0	0		PID_FANCONI_PATHWAY	0.268181	1.91508	0.00775194	0.0369517		ST_ADRENERGIC	0.370748	2.06481	0.00383142	0.024596		REACTOME_METABOLISM_OF_MRNA	0.201818
REACTOME_TELOMERE_MAINTENANCE	0.287582	1.86517	0.00986193	0.0760261		REACTOME_REGULATION_OF_APOPTOSIS	0.259114	2.14877	0.00382409	0.0104938		REACTOME_INTEGRIN_CELL_SURFACE_INTERACTIONS	0.230664	1.83134	0.0125523	0.0780683		REACTOME_GLYCOSPHINGOLIPID_METABOLISM	0.277969	1.72281	0.0207469	0.124933		REACTOME_INTEGRIN_CELL_SURFACE_INTERACTIONS	0.195828	1.6139	0.0590551	0.202946		REACTOME_TELOMERE_MAINTENANCE	0.612139	3.91986	0	0		REACTOME_SIGNALING_BY_THE_B_CELL_RECEPTOR_BCR	0.175536	1.90496	0.0192678	0.0385744		REACTOME_TRAF6_MEDIATED_INDUCTION_OF_NFKB_AND_MAP_KINASES_UPON_TLR7_8_OR_9_ACTIVATION	0.242287	2.04628	0.0143443	0.026514		REACTOME_ANTIGEN_PROCESSING_CROSS_PRESENTATION	0.345166
REACTOME_GLUCAGON_SIGNALING_IN_METABOLIC_REGULATION	0.341798	1.8656	0.00801603	0.0769225		REACTOME_RNA_POL_II_PRE_TRANSCRIPTION_EVENTS	0.253372	2.13172	0.00195312	0.0115659		BIOCARTA_MAPK_PATHWAY	0.19718	1.82744	0.01002	0.0783264		KEGG_PROGESTERONE_MEDIATED_OOCYTE_MATURATION	0.185864	1.71803	0.0191571	0.126341		REACTOME_GLUCOSE_METABOLISM	0.215356	1.62516	0.030888	0.203371		REACTOME_ACTIVATION_OF_NF_KAPPAB_IN_B_CELLS	0.456801	3.88749	0	0		REACTOME_PHASE1_FUNCTIONALIZATION_OF_COMPOUNDS	0.310985	1.90114	0.00972763	0.0389973		NABA_ECM_AFFILIATED	0.225051	2.04824	0.00403226	0.026539		REACTOME_NEP_NS2_INTERACTS_WITH_THE_CELLULAR_EXPORT_MACHINERY	0.561153
REACTOME_GLOBAL_GENOMIC_NER_GG_NER	0.286071	1.85745	0.0202429	0.078262		REACTOME_P53_DEPENDENT_G1_DNA_DAMAGE_RESPONSE	0.267616	2.11572	0.00198807	0.0127839		REACTOME_CELL_CELL_COMMUNICATION	0.187274	1.81934	0.0163265	0.0810142		REACTOME_TRANSCRIPTION_COUPLED_NER_TC_NER	0.225159	1.70844	0.01875	0.127492		REACTOME_CELL_JUNCTION_ORGANIZATION	0.198635	1.63364	0.038835	0.204036		REACTOME_NEP_NS2_INTERACTS_WITH_THE_CELLULAR_EXPORT_MACHINERY	0.690286	3.87116	0	0		REACTOME_STEROID_HORMONES	0.392384	1.85591	0.0132325	0.0496738		ST_ERK1_ERK2_MAPK_PATHWAY	0.342788	2.03744	0.00407332	0.0275221		REACTOME_NUCLEOTIDE_EXCISION_REPAIR	0.391739
KEGG_MISMATCH_REPAIR	0.332477	1.84791	0.00957854	0.0811559		REACTOME_CLASS_I_MHC_MEDIATED_ANTIGEN_PROCESSING_PRESENTATION	0.13445	2.09733	0.00386847	0.0141445		PID_ARF6_PATHWAY	0.32139	1.8155	0.0180723	0.0816978		KEGG_PEROXISOME	0.181934	1.70964	0.028626	0.128559		REACTOME_NCAM1_INTERACTIONS	0.268629	1.60981	0.0433884	0.20442		REACTOME_PEPTIDE_CHAIN_ELONGATION	0.408034	3.86491	0	0		PID_MYC_REPRESS_PATHWAY	0.235581	1.84925	0.0125261	0.0506315		PID_VEGFR1_PATHWAY	0.37614	2.03381	0.0041841	0.0277293		REACTOME_RNA_POL_II_PRE_TRANSCRIPTION_EVENTS	0.382785
BIOCARTA_PROTEASOME_PATHWAY	0.296851	1.8436	0.0178926	0.0824534		REACTOME_P53_INDEPENDENT_G1_S_DNA_DAMAGE_CHECKPOINT	0.260834	2.0754	0	0.0157802		REACTOME_SEMA4D_IN_SEMAPHORIN_SIGNALING	0.297926	1.81274	0.0213675	0.0817472		BIOCARTA_PROTEASOME_PATHWAY	0.275453	1.70135	0.0319361	0.12896		KEGG_SYSTEMIC_LUPUS_ERYTHEMATOSUS	0.337553	1.61464	0.0362903	0.204975		BIOCARTA_PROTEASOME_PATHWAY	0.633482	3.85965	0	0		REACTOME_CLEAVAGE_OF_GROWING_TRANSCRIPT_IN_THE_TERMINATION_REGION_	0.326277	1.79967	0.0169851	0.0650813		BIOCARTA_ERK_PATHWAY	0.377508	2.02724	0.00400802	0.0285513		PID_ATR_PATHWAY	0.494735
REACTOME_SIGNALING_BY_EGFR_IN_CANCER	0.186665	1.81627	0.0122951	0.0939684		REACTOME_ASSOCIATION_OF_TRIC_CCT_WITH_TARGET_PROTEINS_DURING_BIOSYNTHESIS	0.338117	2.07222	0.00208333	0.0158213		KEGG_DILATED_CARDIOMYOPATHY	0.234814	1.80372	0.0189036	0.0830265		KEGG_NUCLEOTIDE_EXCISION_REPAIR	0.223942	1.69861	0.0309278	0.129094		REACTOME_ACTIVATION_OF_NMDA_RECEPTOR_UPON_GLUTAMATE_BINDING_AND_POSTSYNAPTIC_EVENTS	0.292077	1.63856	0.0269231	0.205301		REACTOME_INTERACTIONS_OF_VPR_WITH_HOST_CELLULAR_PROTEINS	0.660049	3.84163	0	0		REACTOME_MRNA_PROCESSING	0.147256	1.76896	0.0144033	0.0752524		KEGG_ERBB_SIGNALING_PATHWAY	0.232583	2.02126	0.00193798	0.0293045		REACTOME_REGULATION_OF_APOPTOSIS	0.359593
REACTOME_ER_PHAGOSOME_PATHWAY	0.223838	1.81078	0.0241935	0.0951351		KEGG_AMINOACYL_TRNA_BIOSYNTHESIS	0.279143	2.06197	0.00626305	0.0165993		KEGG_ADIPOCYTOKINE_SIGNALING_PATHWAY	0.250095	1.80441	0.0142276	0.0837016		KEGG_SNARE_INTERACTIONS_IN_VESICULAR_TRANSPORT	0.259842	1.69497	0.0330739	0.129449		NABA_MATRISOME_ASSOCIATED	0.0885579	1.64069	0.0323887	0.206316		REACTOME_ANTIGEN_PROCESSING_UBIQUITINATION_PROTEASOME_DEGRADATION	0.267393	3.80148	0	0		REACTOME_SYNTHESIS_OF_DNA	0.168522	1.76182	0.022869	0.0772543		REACTOME_NEUROTRANSMITTER_RECEPTOR_BINDING_AND_DOWNSTREAM_TRANSMISSION_IN_THE_POSTSYNAPTIC_CELL	0.19462	2.01749	0.00209205	0.0295832		REACTOME_G1_S_SPECIFIC_TRANSCRIPTION	0.646278
REACTOME_ACTIVATION_OF_ATR_IN_RESPONSE_TO_REPLICATION_STRESS	0.273015	1.80786	0.0134875	0.0953372		REACTOME_ADAPTIVE_IMMUNE_SYSTEM	0.105592	2.05387	0.00801603	0.0171293		ST_ADRENERGIC	0.328467	1.80636	0.0161616	0.0837598		KEGG_SPHINGOLIPID_METABOLISM	0.275889	1.69261	0.0288066	0.129527		PID_FAK_PATHWAY	0.217568	1.63398	0.0366599	0.206449		REACTOME_LAGGING_STRAND_SYNTHESIS	0.741964	3.78568	0	0		REACTOME_ASSOCIATION_OF_TRIC_CCT_WITH_TARGET_PROTEINS_DURING_BIOSYNTHESIS	0.287235	1.73233	0.0141414	0.0887346		REACTOME_ACTIVATION_OF_THE_MRNA_UPON_BINDING_OF_THE_CAP_BINDING_COMPLEX_AND_EIFS_AND_SUBSEQUENT_BINDING_TO_43S	0.236719	2.00104	0.0060241	0.0308074		REACTOME_INFLUENZA_VIRAL_RNA_TRANSCRIPTION_AND_REPLICATION	0.283219
REACTOME_INTERFERON_SIGNALING	0.19367	1.78861	0.0240964	0.103539		REACTOME_APOPTOSIS	0.1733	2.0406	0.0020202	0.0184242		KEGG_GAP_JUNCTION	0.215117	1.78764	0.0223124	0.0892927		REACTOME_G_ALPHA_Z_SIGNALLING_EVENTS	0.248097	1.7025	0.0243408	0.129796		REACTOME_HEMOSTASIS	0.0862465	1.59841	0.0493827	0.213238		REACTOME_CHROMOSOME_MAINTENANCE	0.43858	3.7574	0	0		KEGG_GLYCOLYSIS_GLUCONEOGENESIS	0.235415	1.72065	0.0302419	0.0931439		BIOCARTA_AKT_PATHWAY	0.4293	2.0057	0.00835073	0.0308203		REACTOME_TRANSLATION	0.231801
REACTOME_METABOLISM_OF_VITAMINS_AND_COFACTORS	0.230758	1.78176	0.0240964	0.103585		REACTOME_ABORTIVE_ELONGATION_OF_HIV1_TRANSCRIPT_IN_THE_ABSENCE_OF_TAT	0.411269	2.03613	0.00399202	0.0187233		REACTOME_SIGNALING_BY_EGFR_IN_CANCER	0.183856	1.78375	0.0153257	0.090126		KEGG_OOCYTE_MEIOSIS	0.179791	1.67793	0.0178926	0.137649		REACTOME_PLATELET_HOMEOSTASIS	0.199957	1.57686	0.0505051	0.233281		REACTOME_FORMATION_OF_RNA_POL_II_ELONGATION_COMPLEX_	0.528597	3.71975	0	0		REACTOME_BIOLOGICAL_OXIDATIONS	0.197866	1.67642	0.0390947	0.114508		REACTOME_SIGNALING_BY_NOTCH1	0.242317	2.00742	0.0102669	0.0309399		PID_E2F_PATHWAY	0.333435
REACTOME_BIOLOGICAL_OXIDATIONS	0.236713	1.78537	0.0268595	0.104107		BIOCARTA_PROTEASOME_PATHWAY	0.328855	2.03221	0.0102669	0.0188483		REACTOME_NETRIN1_SIGNALING	0.308358	1.77334	0.0130597	0.0945784		REACTOME_DOWNSTREAM_SIGNALING_EVENTS_OF_B_CELL_RECEPTOR_BCR	0.169316	1.65125	0.039604	0.151541		KEGG_VASCULAR_SMOOTH_MUSCLE_CONTRACTION	0.16689	1.57365	0.0493827	0.234012		KEGG_PYRIMIDINE_METABOLISM	0.365025	3.65544	0	0		REACTOME_IMMUNE_SYSTEM	0.0664706	1.66169	0.0266393	0.120364		KEGG_CHEMOKINE_SIGNALING_PATHWAY	0.180966	1.99529	0.00826446	0.0310332		PID_AURORA_B_PATHWAY	0.471136
REACTOME_CROSS_PRESENTATION_OF_SOLUBLE_EXOGENOUS_ANTIGENS_ENDOSOMES	0.242692	1.7826	0.0225873	0.104386		REACTOME_SCFSKP2_MEDIATED_DEGRADATION_OF_P27_P21	0.260834	2.02848	0.00806452	0.0189446		PID_TRKR_PATHWAY	0.23836	1.76431	0.0160966	0.0964799		REACTOME_ABC_FAMILY_PROTEINS_MEDIATED_TRANSPORT	0.340895	1.6517	0.0361446	0.152984		ST_B_CELL_ANTIGEN_RECEPTOR	0.264479	1.56582	0.0639098	0.236924		REACTOME_MITOTIC_PROMETAPHASE	0.412858	3.63579	0	0		REACTOME_ADAPTIVE_IMMUNE_SYSTEM	0.0812354	1.6637	0.0420168	0.12056		PID_A6B1_A6B4_INTEGRIN_PATHWAY	0.311831	1.99647	0.00590551	0.0311508		REACTOME_3_UTR_MEDIATED_TRANSLATIONAL_REGULATION	0.271611
KEGG_SPHINGOLIPID_METABOLISM	0.303197	1.7674	0.0257426	0.109755		REACTOME_ACTIVATION_OF_NF_KAPPAB_IN_B_CELLS	0.231174	1.99343	0.00787402	0.0231323		REACTOME_NCAM_SIGNALING_FOR_NEURITE_OUT_GROWTH	0.253058	1.76479	0.0239521	0.09744		REACTOME_GABA_RECEPTOR_ACTIVATION	0.2321	1.65405	0.0310078	0.153374		ST_JNK_MAPK_PATHWAY	0.233827	1.5663	0.0566802	0.239216		REACTOME_CLASS_I_MHC_MEDIATED_ANTIGEN_PROCESSING_PRESENTATION	0.239497	3.60032	0	0		KEGG_GALACTOSE_METABOLISM	0.333127	1.64837	0.0474227	0.126916		KEGG_TGF_BETA_SIGNALING_PATHWAY	0.222917	2.00125	0.00795229	0.0311731		KEGG_BASE_EXCISION_REPAIR	0.442055
REACTOME_MITOTIC_PROMETAPHASE	0.199268	1.75811	0.0219561	0.113616		REACTOME_RESPIRATORY_ELECTRON_TRANSPORT	0.236281	1.98461	0.00616016	0.0241295		REACTOME_SIGNALLING_TO_ERKS	0.301781	1.75798	0.0163265	0.0986512		KEGG_GLUTATHIONE_METABOLISM	0.248185	1.62823	0.0368217	0.167269								KEGG_MISMATCH_REPAIR	0.655729	3.54997	0	0		REACTOME_REGULATION_OF_BETA_CELL_DEVELOPMENT	0.311426	1.63583	0.0381356	0.133314		ST_WNT_BETA_CATENIN_PATHWAY	0.323371	1.98563	0.00383877	0.0321665		KEGG_RNA_POLYMERASE	0.489105
REACTOME_SIGNALING_BY_WNT	0.221169	1.74776	0.0141988	0.117543		REACTOME_METABOLISM_OF_AMINO_ACIDS_AND_DERIVATIVES	0.146267	1.96086	0.00749064	0.0273323		PID_RAC1_REG_PATHWAY	0.298479	1.75124	0.0244898	0.100695		REACTOME_NEUROTRANSMITTER_RECEPTOR_BINDING_AND_DOWNSTREAM_TRANSMISSION_IN_THE_POSTSYNAPTIC_CELL	0.147502	1.62261	0.0377359	0.169926		96 hpf PC2 Negative Loadings						PID_ATR_PATHWAY	0.55142	3.51985	0	0		KEGG_UBIQUITIN_MEDIATED_PROTEOLYSIS	0.139727	1.6227	0.0372549	0.140186		REACTOME_MAP_KINASE_ACTIVATION_IN_TLR_CASCADE	0.285989	1.98245	0.0116732	0.0323464		REACTOME_ACTIVATION_OF_NF_KAPPAB_IN_B_CELLS	0.331498
REACTOME_LATE_PHASE_OF_HIV_LIFE_CYCLE	0.16306	1.74993	0.0306748	0.117545		REACTOME_CYTOSOLIC_TRNA_AMINOACYLATION	0.33368	1.94286	0.0104384	0.0299662		PID_ERBB2_ERBB3_PATHWAY	0.284211	1.74652	0.0277778	0.100989		REACTOME_G_BETA_GAMMA_SIGNALLING_THROUGH_PI3KGAMMA	0.331161	1.61697	0.0327198	0.172282		NAME	ES	NES	NOM p-val	FDR q-val		REACTOME_GLUCOSE_TRANSPORT	0.567403	3.50717	0	0		REACTOME_CYTOCHROME_P450_ARRANGED_BY_SUBSTRATE_TYPE	0.285801	1.61356	0.0400802	0.144876		SIG_PIP3_SIGNALING_IN_CARDIAC_MYOCTES	0.244523	1.97485	0.00829876	0.0326015		REACTOME_FORMATION_OF_RNA_POL_II_ELONGATION_COMPLEX_	0.412872
REACTOME_HIV_LIFE_CYCLE	0.155926	1.72685	0.0171103	0.128962		REACTOME_TRNA_AMINOACYLATION	0.260199	1.93206	0.00604839	0.032003		REACTOME_NRAGE_SIGNALS_DEATH_THROUGH_JNK	0.280628	1.74847	0.0243902	0.101056		REACTOME_PEROXISOMAL_LIPID_METABOLISM	0.320649	1.59389	0.0431211	0.188848		REACTOME_METABOLISM_OF_RNA	-0.227074	-3.75991	0	0		REACTOME_FORMATION_OF_THE_HIV1_EARLY_ELONGATION_COMPLEX	0.566778	3.5062	0	0		KEGG_RNA_DEGRADATION	0.185622	1.59067	0.0417537	0.159565		SIG_CD40PATHWAYMAP	0.341003	1.97613	0.0103093	0.0326521		REACTOME_SRP_DEPENDENT_COTRANSLATIONAL_PROTEIN_TARGETING_TO_MEMBRANE	0.261511
PID_RB_1PATHWAY	0.213003	1.72365	0.0345528	0.129698		REACTOME_SIGNALING_BY_THE_B_CELL_RECEPTOR_BCR	0.178979	1.91941	0.00207469	0.0341685		KEGG_RENAL_CELL_CARCINOMA	0.21593	1.73522	0.0313725	0.105317		REACTOME_REGULATION_OF_INSULIN_SECRETION_BY_GLUCAGON_LIKE_PEPTIDE1	0.2564	1.57659	0.0392157	0.202677		REACTOME_INFLUENZA_LIFE_CYCLE	-0.30196	-3.69133	0	0		REACTOME_ACTIVATION_OF_THE_MRNA_UPON_BINDING_OF_THE_CAP_BINDING_COMPLEX_AND_EIFS_AND_SUBSEQUENT_BINDING_TO_43S	0.425219	3.48418	0	0		KEGG_CELL_CYCLE	0.145125	1.57839	0.064257	0.167207		PID_CD8_TCR_PATHWAY	0.284352	1.97935	0.0101626	0.0326808		REACTOME_ELONGATION_ARREST_AND_RECOVERY	0.449103
PID_TNF_PATHWAY	0.261845	1.72748	0.0201207	0.130117		REACTOME_MITOCHONDRIAL_PROTEIN_IMPORT	0.253477	1.90054	0.00581395	0.037492		ST_GA12_PATHWAY	0.368685	1.72746	0.0377734	0.107289		REACTOME_ASPARAGINE_N_LINKED_GLYCOSYLATION	0.155151	1.56936	0.0595483	0.205332		REACTOME_SRP_DEPENDENT_COTRANSLATIONAL_PROTEIN_TARGETING_TO_MEMBRANE	-0.320904	-3.50805	0	0		REACTOME_MRNA_CAPPING	0.566778	3.47168	0	0		REACTOME_S_PHASE	0.139177	1.55992	0.0498084	0.175789		KEGG_FC_EPSILON_RI_SIGNALING_PATHWAY	0.248993	1.97667	0.00579151	0.0329423		REACTOME_RNA_POL_I_RNA_POL_III_AND_MITOCHONDRIAL_TRANSCRIPTION	0.323435
REACTOME_TRANSCRIPTION_COUPLED_NER_TC_NER	0.232317	1.71777	0.0261569	0.130602		REACTOME_CLEAVAGE_OF_GROWING_TRANSCRIPT_IN_THE_TERMINATION_REGION_	0.345159	1.89579	0.00595238	0.0381382		KEGG_TYPE_II_DIABETES_MELLITUS	0.284898	1.72831	0.0241935	0.108061		REACTOME_PHOSPHOLIPASE_C_MEDIATED_CASCADE	0.245901	1.56975	0.0455487	0.20731		REACTOME_INFLUENZA_VIRAL_RNA_TRANSCRIPTION_AND_REPLICATION	-0.327806	-3.48204	0	0		PID_E2F_PATHWAY	0.397346	3.46391	0	0		KEGG_LEISHMANIA_INFECTION	0.246347	1.56049	0.054326	0.17709		REACTOME_L1CAM_INTERACTIONS	0.222023	1.97017	0.00207039	0.0330167		PID_PLK1_PATHWAY	0.44544
KEGG_BASAL_CELL_CARCINOMA	0.217905	1.71861	0.0195695	0.13143		REACTOME_DNA_STRAND_ELONGATION	0.29727	1.87779	0.0134875	0.0413793		REACTOME_G_ALPHA_S_SIGNALLING_EVENTS	0.26299	1.72053	0.0239852	0.109758		REACTOME_DOUBLE_STRAND_BREAK_REPAIR	0.326142	1.55675	0.0650888	0.210969		REACTOME_TRANSLATION	-0.269863	-3.40355	0	0		REACTOME_RNA_POL_II_PRE_TRANSCRIPTION_EVENTS	0.413988	3.3755	0	0		PID_ERA_GENOMIC_PATHWAY	0.192962	1.56149	0.0349794	0.178263		PID_BETA_CATENIN_DEG_PATHWAY	0.431798	1.96365	0.00819672	0.0340017		REACTOME_RNA_POL_II_TRANSCRIPTION_PRE_INITIATION_AND_PROMOTER_OPENING	0.388248
REACTOME_THE_ROLE_OF_NEF_IN_HIV1_REPLICATION_AND_DISEASE_PATHOGENESIS	0.353826	1.69209	0.0241449	0.147582		REACTOME_REGULATORY_RNA_PATHWAYS	0.358396	1.87492	0.008	0.0414947		PID_HES_HEY_PATHWAY	0.265009	1.71575	0.0338645	0.111269		REACTOME_FORMATION_OF_TRANSCRIPTION_COUPLED_NER_TC_NER_REPAIR_COMPLEX	0.257142	1.55758	0.0507099	0.212368		KEGG_RIBOSOME	-0.354105	-3.33535	0	0		REACTOME_GLOBAL_GENOMIC_NER_GG_NER	0.51557	3.36698	0	0		KEGG_HUNTINGTONS_DISEASE	0.123395	1.53616	0.0509165	0.193416		PID_NOTCH_PATHWAY	0.270397	1.95851	0.0104167	0.0343013		KEGG_PURINE_METABOLISM	0.214594
PID_E2F_PATHWAY	0.194095	1.68488	0.0177165	0.149796		REACTOME_REGULATION_OF_MRNA_STABILITY_BY_PROTEINS_THAT_BIND_AU_RICH_ELEMENTS	0.192747	1.8291	0.0060241	0.053062		PID_SYNDECAN_1_PATHWAY	0.279902	1.7097	0.0161943	0.113331		PID_EPHA_FWDPATHWAY	0.288216	1.55957	0.0632653	0.21259		REACTOME_PEPTIDE_CHAIN_ELONGATION	-0.336552	-3.26275	0	0		KEGG_RNA_POLYMERASE	0.592641	3.34385	0	0		REACTOME_G1_S_SPECIFIC_TRANSCRIPTION	0.325157	1.53145	0.0563674	0.195436		REACTOME_SIGNALLING_BY_NGF	0.140237	1.9589	0.0126316	0.0345815		REACTOME_RNA_POL_III_TRANSCRIPTION_TERMINATION	0.585789
REACTOME_SIGNALING_BY_ERBB2	0.191506	1.6858	0.0245399	0.150795		REACTOME_FORMATION_OF_THE_HIV1_EARLY_ELONGATION_COMPLEX	0.295962	1.82545	0.00583658	0.053456		PID_BETA_CATENIN_NUC_PATHWAY	0.205133	1.7065	0.0149254	0.113976		REACTOME_DNA_STRAND_ELONGATION	0.24185	1.55176	0.0618763	0.214185		REACTOME_METABOLISM_OF_MRNA	-0.215332	-3.18623	0	0		REACTOME_DOWNSTREAM_SIGNALING_EVENTS_OF_B_CELL_RECEPTOR_BCR	0.336828	3.32757	0	0		BIOCARTA_G2_PATHWAY	0.304464	1.51841	0.0566038	0.202492		REACTOME_SIGNALING_BY_ILS	0.214387	1.94539	0.00614754	0.0357896		REACTOME_GLUCOSE_TRANSPORT	0.432157
BIOCARTA_HIVNEF_PATHWAY	0.22917	1.67232	0.0328542	0.156994		REACTOME_MRNA_CAPPING	0.295962	1.81705	0.0171306	0.0552708		REACTOME_CELL_JUNCTION_ORGANIZATION	0.211709	1.69312	0.0301811	0.120464		REACTOME_CONVERSION_FROM_APC_C_CDC20_TO_APC_C_CDH1_IN_LATE_ANAPHASE	0.327297	1.53929	0.0580645	0.224434		REACTOME_NONSENSE_MEDIATED_DECAY_ENHANCED_BY_THE_EXON_JUNCTION_COMPLEX	-0.300278	-3.06113	0	0		REACTOME_FORMATION_OF_THE_TERNARY_COMPLEX_AND_SUBSEQUENTLY_THE_43S_COMPLEX	0.431941	3.32627	0	0		REACTOME_APC_CDC20_MEDIATED_DEGRADATION_OF_NEK2A	0.282684	1.51972	0.0591837	0.203405		KEGG_NOTCH_SIGNALING_PATHWAY	0.276543	1.94304	0.00417537	0.0359895		REACTOME_MRNA_CAPPING	0.431226
REACTOME_SIGNALLING_BY_NGF	0.12277	1.66908	0.0289256	0.158103		REACTOME_PROTEIN_FOLDING	0.228828	1.8011	0.00831601	0.059541		REACTOME_REGULATION_OF_INSULIN_SECRETION_BY_GLUCAGON_LIKE_PEPTIDE1	0.307923	1.68411	0.0335968	0.12525		REACTOME_NEURONAL_SYSTEM	0.102426	1.53412	0.062	0.227583		REACTOME_3_UTR_MEDIATED_TRANSLATIONAL_REGULATION	-0.272567	-2.9516	0	0.000107547		REACTOME_MICRORNA_MIRNA_BIOGENESIS	0.647457	3.2843	0	0		KEGG_CITRATE_CYCLE_TCA_CYCLE	0.247829	1.50875	0.0651731	0.209017		REACTOME_NGF_SIGNALLING_VIA_TRKA_FROM_THE_PLASMA_MEMBRANE	0.180131	1.94592	0.00795229	0.0360673		REACTOME_FORMATION_OF_THE_HIV1_EARLY_ELONGATION_COMPLEX	0.431226
KEGG_MELANOGENESIS	0.171609	1.6461	0.0348361	0.170977		REACTOME_ACTIVATION_OF_THE_PRE_REPLICATIVE_COMPLEX	0.279271	1.78097	0.0137525	0.0662987		PID_EPHB_FWD_PATHWAY	0.269944	1.67297	0.0274841	0.129668		REACTOME_GLUCAGON_SIGNALING_IN_METABOLIC_REGULATION	0.259561	1.52291	0.0767635	0.237139		REACTOME_CELL_CYCLE_CHECKPOINTS	-0.224618	-2.67687	0	0.00095549		REACTOME_ANTIVIRAL_MECHANISM_BY_IFN_STIMULATED_GENES	0.427971	3.26054	0	0		REACTOME_MRNA_3_END_PROCESSING	0.305818	1.50314	0.0686071	0.209709		REACTOME_G_ALPHA_I_SIGNALLING_EVENTS	0.201855	1.93809	0.00400802	0.0366319		REACTOME_GLOBAL_GENOMIC_NER_GG_NER	0.400575
BIOCARTA_CHREBP2_PATHWAY	0.293222	1.64817	0.0329457	0.171038		REACTOME_DOWNSTREAM_SIGNALING_EVENTS_OF_B_CELL_RECEPTOR_BCR	0.178779	1.76317	0.014433	0.0718546		REACTOME_MAP_KINASE_ACTIVATION_IN_TLR_CASCADE	0.255354	1.67059	0.0266393	0.129769		REACTOME_METABOLISM_OF_VITAMINS_AND_COFACTORS	0.195248	1.51482	0.0620155	0.24093		KEGG_CELL_CYCLE	-0.237414	-2.65252	0	0.00113521		KEGG_NUCLEOTIDE_EXCISION_REPAIR	0.442544	3.25771	0	0		KEGG_TYROSINE_METABOLISM	0.24448	1.50037	0.0710059	0.210135		PID_RET_PATHWAY	0.297172	1.91333	0.00589391	0.0419574		KEGG_NUCLEOTIDE_EXCISION_REPAIR	0.342411
KEGG_SNARE_INTERACTIONS_IN_VESICULAR_TRANSPORT	0.259344	1.6486	0.0396975	0.172411		KEGG_OXIDATIVE_PHOSPHORYLATION	0.163096	1.73547	0.0346821	0.0823593		KEGG_ENDOCYTOSIS	0.134572	1.67298	0.026465	0.130991		KEGG_PENTOSE_PHOSPHATE_PATHWAY	0.280577	1.5156	0.0641509	0.242374		REACTOME_MRNA_PROCESSING	-0.207316	-2.53885	0	0.0032524		REACTOME_RNA_POL_I_RNA_POL_III_AND_MITOCHONDRIAL_TRANSCRIPTION	0.396446	3.25093	0	0		REACTOME_TRNA_AMINOACYLATION	0.200139	1.50485	0.064833	0.210196		KEGG_SMALL_CELL_LUNG_CANCER	0.211065	1.90537	0.00796813	0.0434188		REACTOME_RNA_POL_III_TRANSCRIPTION_INITIATION_FROM_TYPE_3_PROMOTER	0.466434
REACTOME_DOWNSTREAM_SIGNAL_TRANSDUCTION	0.188722	1.63132	0.0374753	0.18184		REACTOME_MICRORNA_MIRNA_BIOGENESIS	0.352113	1.726	0.026971	0.085666		REACTOME_NEUROTRANSMITTER_RECEPTOR_BINDING_AND_DOWNSTREAM_TRANSMISSION_IN_THE_POSTSYNAPTIC_CELL	0.192616	1.64319	0.0273438	0.144534		KEGG_GLYCINE_SERINE_AND_THREONINE_METABOLISM	0.25304	1.50872	0.0811359	0.245169		REACTOME_PROCESSING_OF_CAPPED_INTRON_CONTAINING_PRE_MRNA	-0.223259	-2.47638	0	0.00479489		REACTOME_G0_AND_EARLY_G1	0.662644	3.24203	0	0		PID_HNF3B_PATHWAY	0.249183	1.4957	0.0516529	0.212453		KEGG_B_CELL_RECEPTOR_SIGNALING_PATHWAY	0.226748	1.90036	0.0146751	0.0440972		REACTOME_NONSENSE_MEDIATED_DECAY_ENHANCED_BY_THE_EXON_JUNCTION_COMPLEX	0.243374
KEGG_VASOPRESSIN_REGULATED_WATER_REABSORPTION	0.247182	1.62456	0.0308285	0.185785		REACTOME_CHROMOSOME_MAINTENANCE	0.208991	1.70824	0.0304878	0.0927519		BIOCARTA_CHREBP2_PATHWAY	0.286453	1.64465	0.028866	0.144885								PID_PS1_PATHWAY	-0.388768	-2.45078	0	0.00590498		REACTOME_G1_S_SPECIFIC_TRANSCRIPTION	0.688492	3.22027	0	0		PID_BETA_CATENIN_NUC_PATHWAY	0.174254	1.48512	0.0755467	0.220788		REACTOME_MYD88_MAL_CASCADE_INITIATED_ON_PLASMA_MEMBRANE	0.225189	1.88311	0.00584795	0.0470968		REACTOME_TRNA_AMINOACYLATION	0.33729
REACTOME_MRNA_SPLICING	0.166153	1.62103	0.046332	0.187288		KEGG_GLYCINE_SERINE_AND_THREONINE_METABOLISM	0.289252	1.7062	0.0299401	0.092798		PID_INSULIN_GLUCOSE_PATHWAY	0.350455	1.63785	0.0382979	0.145676		96 hpf PC1 Negative Loadings						REACTOME_HIV_INFECTION	-0.163323	-2.37519	0.00198413	0.0091262		REACTOME_FORMATION_OF_TRANSCRIPTION_COUPLED_NER_TC_NER_REPAIR_COMPLEX	0.517099	3.10908	0	0								KEGG_ADHERENS_JUNCTION	0.219379	1.88416	0.00585938	0.0472301		REACTOME_KINESINS	0.521053
KEGG_HUNTINGTONS_DISEASE	0.131193	1.61881	0.0534653	0.18743		REACTOME_COSTIMULATION_BY_THE_CD28_FAMILY	0.293954	1.69408	0.0333333	0.0979252		REACTOME_MYD88_MAL_CASCADE_INITIATED_ON_PLASMA_MEMBRANE	0.204872	1.63557	0.036965	0.145938		NAME	ES	NES	NOM p-val	FDR q-val		REACTOME_G2_M_CHECKPOINTS	-0.325347	-2.37726	0	0.0094852		REACTOME_ABORTIVE_ELONGATION_OF_HIV1_TRANSCRIPT_IN_THE_ABSENCE_OF_TAT	0.605091	3.09859	0	0		96 hpf PC4 Negative Loadings						REACTOME_DOWNSTREAM_SIGNALING_OF_ACTIVATED_FGFR	0.215475	1.8801	0.00808081	0.0474393		KEGG_HOMOLOGOUS_RECOMBINATION	0.443011
KEGG_HOMOLOGOUS_RECOMBINATION	0.290342	1.61597	0.045082	0.188098		PID_RAC1_PATHWAY	0.229478	1.69052	0.027668	0.098686		BIOCARTA_PYK2_PATHWAY	0.328955	1.6335	0.0362173	0.145946		REACTOME_3_UTR_MEDIATED_TRANSLATIONAL_REGULATION	-0.50428	-5.3448	0	0		REACTOME_ACTIVATION_OF_GENES_BY_ATF4	-0.445014	-2.38499	0.0019305	0.0094978		REACTOME_INHIBITION_OF_THE_PROTEOLYTIC_ACTIVITY_OF_APC_C_REQUIRED_FOR_THE_ONSET_OF_ANAPHASE_BY_MITOTIC_SPINDLE_CHECKPOINT_COMPONENTS	0.604586	3.07349	0	0		NAME	ES	NES	NOM p-val	FDR q-val		REACTOME_SIGNALING_BY_BMP	0.395369	1.88481	0.00594059	0.0475195		REACTOME_RECRUITMENT_OF_MITOTIC_CENTROSOME_PROTEINS_AND_COMPLEXES	0.341721
PID_WNT_SIGNALING_PATHWAY	0.291215	1.60119	0.0475285	0.196661		REACTOME_CYTOKINE_SIGNALING_IN_IMMUNE_SYSTEM	0.137413	1.68423	0.0317797	0.100962		PID_LYMPH_ANGIOGENESIS_PATHWAY	0.341501	1.64479	0.0336634	0.146178		REACTOME_PEPTIDE_CHAIN_ELONGATION	-0.521644	-5.03085	0	0		REACTOME_CELL_CYCLE	-0.128067	-2.35956	0.00205339	0.00994901		REACTOME_REGULATORY_RNA_PATHWAYS	0.58692	3.06713	0	0		KEGG_NEUROACTIVE_LIGAND_RECEPTOR_INTERACTION	-0.323444	-4.32113	0	0		BIOCARTA_MCALPAIN_PATHWAY	0.375439	1.87711	0.00992064	0.0476751		REACTOME_MITOTIC_G2_G2_M_PHASES	0.304533
PID_CD8_TCR_PATHWAY	0.258704	1.60304	0.0327198	0.19682		REACTOME_IMMUNE_SYSTEM	0.0693072	1.68215	0.023622	0.101126		KEGG_VEGF_SIGNALING_PATHWAY	0.208353	1.61258	0.0308285	0.146389		REACTOME_NONSENSE_MEDIATED_DECAY_ENHANCED_BY_THE_EXON_JUNCTION_COMPLEX	-0.478584	-4.87416	0	0		PID_BETA_CATENIN_NUC_PATHWAY	-0.277283	-2.33694	0	0.011299		REACTOME_RNA_POL_II_TRANSCRIPTION_PRE_INITIATION_AND_PROMOTER_OPENING	0.4357	3.06487	0	0		REACTOME_GPCR_DOWNSTREAM_SIGNALING	-0.251663	-4.21243	0	0		PID_ARF6_TRAFFICKING_PATHWAY	0.241369	1.85712	0.015534	0.0520087		REACTOME_POST_TRANSLATIONAL_PROTEIN_MODIFICATION	0.189796
REACTOME_GLUCOSE_TRANSPORT	0.260419	1.59857	0.0361446	0.197184		PID_PDGFRB_PATHWAY	0.151337	1.67119	0.0333988	0.106117		PID_RHOA_REG_PATHWAY	0.267735	1.63826	0.0324544	0.146654		KEGG_RIBOSOME	-0.506158	-4.79888	0	0		REACTOME_ANTIGEN_PROCESSING_UBIQUITINATION_PROTEASOME_DEGRADATION	-0.164969	-2.3197	0	0.0125538		KEGG_BASE_EXCISION_REPAIR	0.460247	3.04607	0	0		KEGG_CALCIUM_SIGNALING_PATHWAY	-0.351622	-4.07847	0	0		KEGG_RIG_I_LIKE_RECEPTOR_SIGNALING_PATHWAY	0.267507	1.85848	0.0241449	0.0521268		KEGG_AMINOACYL_TRNA_BIOSYNTHESIS	0.334546
PID_AJDISS_2PATHWAY	0.22867	1.60387	0.0454545	0.197576		REACTOME_E2F_MEDIATED_REGULATION_OF_DNA_REPLICATION	0.267624	1.66375	0.040619	0.109327		REACTOME_LATENT_INFECTION_OF_HOMO_SAPIENS_WITH_MYCOBACTERIUM_TUBERCULOSIS	0.346013	1.61493	0.0513347	0.147269		REACTOME_TRANSLATION	-0.337386	-4.29557	0	0		REACTOME_TCA_CYCLE_AND_RESPIRATORY_ELECTRON_TRANSPORT	-0.196406	-2.31008	0	0.012684		REACTOME_ELONGATION_ARREST_AND_RECOVERY	0.512207	3.0262	0	0		REACTOME_NEURONAL_SYSTEM	-0.256812	-3.90214	0	0		SIG_INSULIN_RECEPTOR_PATHWAY_IN_CARDIAC_MYOCYTES	0.272518	1.84455	0.0122951	0.0553266		REACTOME_ABORTIVE_ELONGATION_OF_HIV1_TRANSCRIPT_IN_THE_ABSENCE_OF_TAT	0.488808
REACTOME_PHOSPHOLIPASE_C_MEDIATED_CASCADE	0.264435	1.59586	0.023166	0.1983		REACTOME_SIGNALING_BY_ROBO_RECEPTOR	0.308304	1.66064	0.0372671	0.109952		BIOCARTA_CREB_PATHWAY	0.351364	1.61321	0.0423387	0.147278		REACTOME_INFLUENZA_VIRAL_RNA_TRANSCRIPTION_AND_REPLICATION	-0.397392	-4.27563	0	0		REACTOME_S_PHASE	-0.197613	-2.28201	0.0019802	0.0147053		REACTOME_MITOTIC_G2_G2_M_PHASES	0.336373	2.88432	0	2.08602e-05		REACTOME_SIGNALING_BY_GPCR	-0.189281	-3.42592	0	0		PID_WNT_CANONICAL_PATHWAY	0.344593	1.84077	0.02	0.0562313		REACTOME_MEIOTIC_RECOMBINATION	0.51014
REACTOME_SIGNALING_BY_FGFR_IN_DISEASE	0.161724	1.57688	0.0527426	0.203045		KEGG_UBIQUITIN_MEDIATED_PROTEOLYSIS	0.136873	1.64075	0.04	0.119994		PID_RETINOIC_ACID_PATHWAY	0.279138	1.61657	0.0389105	0.147402		REACTOME_ACTIVATION_OF_THE_MRNA_UPON_BINDING_OF_THE_CAP_BINDING_COMPLEX_AND_EIFS_AND_SUBSEQUENT_BINDING_TO_43S	-0.492809	-4.06135	0	0		REACTOME_LATE_PHASE_OF_HIV_LIFE_CYCLE	-0.206409	-2.26701	0.00197628	0.0157439		KEGG_RNA_DEGRADATION	0.343309	2.88624	0	2.10481e-05		REACTOME_VOLTAGE_GATED_POTASSIUM_CHANNELS	-0.496197	-3.30697	0	0		BIOCARTA_AT1R_PATHWAY	0.335613	1.83076	0.0184049	0.0578808		REACTOME_G0_AND_EARLY_G1	0.480419
KEGG_ONE_CARBON_POOL_BY_FOLATE	0.337791	1.58737	0.0538462	0.203923		REACTOME_PREFOLDIN_MEDIATED_TRANSFER_OF_SUBSTRATE_TO_CCT_TRIC	0.295749	1.63533	0.031068	0.122173		PID_CASPASE_PATHWAY	0.232855	1.60556	0.0403226	0.147546		REACTOME_FORMATION_OF_THE_TERNARY_COMPLEX_AND_SUBSEQUENTLY_THE_43S_COMPLEX	-0.51642	-3.9011	0	0		REACTOME_MITOTIC_G1_G1_S_PHASES	-0.17985	-2.25729	0.00200401	0.0158483		REACTOME_APOPTOSIS	0.243834	2.90219	0	2.12395e-05		REACTOME_TRANSMISSION_ACROSS_CHEMICAL_SYNAPSES	-0.242181	-3.19068	0	0		REACTOME_GABA_RECEPTOR_ACTIVATION	0.275398	1.83322	0.0232068	0.0581318		REACTOME_RNA_POL_III_TRANSCRIPTION	0.39689
PID_BETA_CATENIN_DEG_PATHWAY	0.333197	1.5774	0.0464646	0.204354		KEGG_SMALL_CELL_LUNG_CANCER	0.187713	1.62838	0.0192308	0.125365		PID_MAPK_TRK_PATHWAY	0.318728	1.60941	0.0402414	0.147568		REACTOME_SRP_DEPENDENT_COTRANSLATIONAL_PROTEIN_TARGETING_TO_MEMBRANE	-0.338269	-3.63755	0	0		PID_TELOMERASE_PATHWAY	-0.292605	-2.24557	0	0.0166951		REACTOME_PHOSPHORYLATION_OF_THE_APC_C	0.59716	2.84145	0	3.46311e-05		REACTOME_EXTRACELLULAR_MATRIX_ORGANIZATION	-0.378436	-3.15516	0	0		KEGG_ENDOCYTOSIS	0.143363	1.83136	0.0162272	0.0581648		PID_FANCONI_PATHWAY	0.336682
REACTOME_ANTIVIRAL_MECHANISM_BY_IFN_STIMULATED_GENES	0.211228	1.58493	0.0453649	0.20446		REACTOME_LAGGING_STRAND_SYNTHESIS	0.316103	1.62341	0.0380952	0.127371		REACTOME_GAB1_SIGNALOSOME	0.276833	1.60718	0.0425101	0.147859		REACTOME_INFLUENZA_LIFE_CYCLE	-0.274402	-3.3623	0	0		REACTOME_HIV_LIFE_CYCLE	-0.196087	-2.19939	0	0.0209225		REACTOME_APC_CDC20_MEDIATED_DEGRADATION_OF_NEK2A	0.52225	2.80643	0	4.81055e-05		REACTOME_TRANSMEMBRANE_TRANSPORT_OF_SMALL_MOLECULES	-0.175506	-3.11719	0	0		PID_GMCSF_PATHWAY	0.329532	1.8268	0.00984252	0.0587365		REACTOME_BASE_EXCISION_REPAIR	0.483163
REACTOME_SIGNAL_TRANSDUCTION_BY_L1	0.26492	1.58299	0.0509165	0.204654		KEGG_HISTIDINE_METABOLISM	0.317101	1.6183	0.0391389	0.129295		REACTOME_SIGNALLING_TO_RAS	0.308874	1.62149	0.0368217	0.148002		REACTOME_METABOLISM_OF_MRNA	-0.181648	-2.68292	0	0.00115379		REACTOME_G1_S_TRANSITION	-0.194068	-2.17805	0.002	0.0212271		REACTOME_CONVERSION_FROM_APC_C_CDC20_TO_APC_C_CDH1_IN_LATE_ANAPHASE	0.588754	2.77471	0	5.47524e-05		REACTOME_CLASS_A1_RHODOPSIN_LIKE_RECEPTORS	-0.277506	-3.00358	0	0		PID_P38_MKK3_6PATHWAY	0.359051	1.82238	0.014433	0.0591552		REACTOME_CLEAVAGE_OF_GROWING_TRANSCRIPT_IN_THE_TERMINATION_REGION_	0.428538
PID_PLK1_PATHWAY	0.24774	1.57068	0.0477178	0.205379		REACTOME_PHOSPHORYLATION_OF_THE_APC_C	0.335637	1.60261	0.0396825	0.138107		REACTOME_COLLAGEN_FORMATION	0.233121	1.61673	0.035503	0.148578		REACTOME_METABOLISM_OF_RNA	-0.158581	-2.59737	0	0.00212057		REACTOME_MITOTIC_M_M_G1_PHASES	-0.162861	-2.20025	0	0.0216188		KEGG_AMINOACYL_TRNA_BIOSYNTHESIS	0.364672	2.72887	0	7.50545e-05		NABA_CORE_MATRISOME	-0.205193	-2.99507	0	0		PID_TGFBR_PATHWAY	0.239921	1.82313	0.0138067	0.0593594		REACTOME_RNA_POL_III_TRANSCRIPTION_INITIATION_FROM_TYPE_2_PROMOTER	0.44189
REACTOME_PHOSPHOLIPID_METABOLISM	0.119176	1.57808	0.0485981	0.205534		REACTOME_FORMATION_OF_TUBULIN_FOLDING_INTERMEDIATES_BY_CCT_TRIC	0.33371	1.591	0.0424242	0.142142		REACTOME_O_LINKED_GLYCOSYLATION_OF_MUCINS	0.276709	1.62244	0.0275049	0.148611		REACTOME_PHASE1_FUNCTIONALIZATION_OF_COMPOUNDS	-0.402747	-2.50971	0	0.00424438		KEGG_OXIDATIVE_PHOSPHORYLATION	-0.212252	-2.18355	0	0.0216772		KEGG_HOMOLOGOUS_RECOMBINATION	0.488447	2.71959	0	8.1147e-05		REACTOME_AXON_GUIDANCE	-0.202072	-2.99024	0	0		BIOCARTA_BIOPEPTIDES_PATHWAY	0.310241	1.81622	0.011215	0.0605458		REACTOME_ASPARAGINE_N_LINKED_GLYCOSYLATION	0.229352
REACTOME_SIGNALING_BY_TGF_BETA_RECEPTOR_COMPLEX	0.19401	1.57224	0.0333333	0.205749		PID_PLK1_PATHWAY	0.246959	1.59215	0.0532319	0.142549		PID_SYNDECAN_2_PATHWAY	0.313625	1.61825	0.0488281	0.148996		REACTOME_COLLAGEN_FORMATION	-0.332781	-2.48547	0.00399202	0.00494581		REACTOME_CELL_CYCLE_MITOTIC	-0.124824	-2.17908	0.0019802	0.021711		REACTOME_RNA_POL_I_TRANSCRIPTION	0.448949	2.71659	0	8.71027e-05		REACTOME_NCAM1_INTERACTIONS	-0.507427	-2.98786	0	0		PID_ERBB4_PATHWAY	0.311465	1.81072	0.0203252	0.061662		KEGG_BASAL_TRANSCRIPTION_FACTORS	0.37047
REACTOME_CA_DEPENDENT_EVENTS	0.336385	1.57898	0.056	0.206551		REACTOME_ACTIVATION_OF_ATR_IN_RESPONSE_TO_REPLICATION_STRESS	0.240294	1.59338	0.0517241	0.142848		PID_VEGFR1_2_PATHWAY	0.208018	1.62734	0.0379242	0.149054		REACTOME_CYTOCHROME_P450_ARRANGED_BY_SUBSTRATE_TYPE	-0.444921	-2.43805	0	0.0065347		REACTOME_DNA_REPLICATION	-0.153902	-2.18506	0.00208768	0.0223203		REACTOME_PPARA_ACTIVATES_GENE_EXPRESSION	0.274775	2.70095	0	9.27812e-05		REACTOME_AMINO_ACID_TRANSPORT_ACROSS_THE_PLASMA_MEMBRANE	-0.598041	-2.97762	0	0		BIOCARTA_FMLP_PATHWAY	0.33921	1.80021	0.016632	0.0636314		REACTOME_CYTOSOLIC_TRNA_AMINOACYLATION	0.38294
PID_HIV_NEF_PATHWAY	0.276556	1.56076	0.0497018	0.206986		PID_ECADHERIN_NASCENT_AJ_PATHWAY	0.262527	1.56904	0.0478012	0.152284		PID_AVB3_OPN_PATHWAY	0.324607	1.62309	0.0545113	0.149448		NABA_COLLAGENS	-0.384756	-2.42118	0.0019685	0.00712056		PID_E2F_PATHWAY	-0.240315	-2.1523	0	0.0246122		KEGG_UBIQUITIN_MEDIATED_PROTEOLYSIS	0.221454	2.65754	0	0.000139326		KEGG_ECM_RECEPTOR_INTERACTION	-0.3434	-2.97597	0	0		REACTOME_SIGNALING_BY_RHO_GTPASES	0.175411	1.79631	0.011236	0.0638395		REACTOME_MICRORNA_MIRNA_BIOGENESIS	0.44958
REACTOME_ANTIGEN_PROCESSING_CROSS_PRESENTATION	0.177808	1.56333	0.061657	0.207763		KEGG_PROTEIN_EXPORT	0.286997	1.56981	0.0595745	0.153075		REACTOME_MYOGENESIS	0.313163	1.59545	0.0408998	0.149487		REACTOME_METABOLISM_OF_PROTEINS	-0.113468	-2.37148	0	0.00977603		REACTOME_REGULATION_OF_MITOTIC_CELL_CYCLE	-0.218494	-2.12911	0.00194175	0.0278233		REACTOME_DEADENYLATION_DEPENDENT_MRNA_DECAY	0.372426	2.63949	0	0.000148455		REACTOME_TRANSPORT_OF_INORGANIC_CATIONS_ANIONS_AND_AMINO_ACIDS_OLIGOPEPTIDES	-0.348136	-2.97589	0	0		REACTOME_DOWNSTREAM_SIGNAL_TRANSDUCTION	0.205893	1.79736	0.025	0.0640414		REACTOME_FORMATION_OF_THE_TERNARY_COMPLEX_AND_SUBSEQUENTLY_THE_43S_COMPLEX	0.290782
BIOCARTA_CELLCYCLE_PATHWAY	0.331892	1.56476	0.0579399	0.207894		REACTOME_TRANSCRIPTION_COUPLED_NER_TC_NER	0.211431	1.57067	0.0582329	0.153701		KEGG_ADHERENS_JUNCTION	0.189478	1.59324	0.0588235	0.149856		NABA_CORE_MATRISOME	-0.157082	-2.29251	0	0.017314		REACTOME_ASSEMBLY_OF_THE_PRE_REPLICATIVE_COMPLEX	-0.232555	-2.09312	0.0060241	0.0338314		REACTOME_TRANSCRIPTIONAL_REGULATION_OF_WHITE_ADIPOCYTE_DIFFERENTIATION	0.314928	2.64694	0	0.000149672		REACTOME_POTASSIUM_CHANNELS	-0.328067	-2.90107	0	0.00013964		PID_ER_NONGENOMIC_PATHWAY	0.310241	1.80045	0.0163934	0.0640819		REACTOME_ACTIVATION_OF_THE_MRNA_UPON_BINDING_OF_THE_CAP_BINDING_COMPLEX_AND_EIFS_AND_SUBSEQUENT_BINDING_TO_43S	0.272277
REACTOME_CLASS_B_2_SECRETIN_FAMILY_RECEPTORS	0.210893	1.5658	0.0478088	0.208524		REACTOME_EXTENSION_OF_TELOMERES	0.25841	1.56488	0.0398482	0.154195		KEGG_GLYCOSAMINOGLYCAN_BIOSYNTHESIS_HEPARAN_SULFATE	0.318656	1.5911	0.060166	0.150227		PID_SYNDECAN_1_PATHWAY	-0.351535	-2.25752	0	0.0201167		REACTOME_FORMATION_OF_RNA_POL_II_ELONGATION_COMPLEX_	-0.294318	-2.07743	0.00383142	0.0339431		PID_PLK1_PATHWAY	0.416505	2.64798	0	0.000150908		PID_AVB3_INTEGRIN_PATHWAY	-0.337359	-2.90326	0	0.000147854		ST_JNK_MAPK_PATHWAY	0.274961	1.79409	0.0178571	0.0641389		REACTOME_METABOLISM_OF_AMINO_ACIDS_AND_DERIVATIVES	0.154852
REACTOME_NEP_NS2_INTERACTS_WITH_THE_CELLULAR_EXPORT_MACHINERY	0.280526	1.56087	0.0638298	0.208574		REACTOME_KINESINS	0.31662	1.5715	0.0589431	0.154395		BIOCARTA_GPCR_PATHWAY	0.291185	1.59599	0.0282258	0.150314		REACTOME_DEVELOPMENTAL_BIOLOGY	-0.120028	-2.24753	0	0.0207607		KEGG_ABC_TRANSPORTERS	-0.361812	-2.0842	0.00206186	0.0340982		PID_FANCONI_PATHWAY	0.362773	2.62179	0	0.000186663		REACTOME_NEUROTRANSMITTER_RECEPTOR_BINDING_AND_DOWNSTREAM_TRANSMISSION_IN_THE_POSTSYNAPTIC_CELL	-0.257279	-2.88347	0	0.00019948		WNT_SIGNALING	0.191633	1.80108	0.019802	0.0644408		REACTOME_DOUBLE_STRAND_BREAK_REPAIR	0.441775
KEGG_PYRIMIDINE_METABOLISM	0.161859	1.55702	0.0516529	0.2091		REACTOME_PPARA_ACTIVATES_GENE_EXPRESSION	0.162882	1.56137	0.0469388	0.1554		KEGG_CHEMOKINE_SIGNALING_PATHWAY	0.164572	1.59751	0.0517598	0.150486		REACTOME_EXTRACELLULAR_MATRIX_ORGANIZATION	-0.26357	-2.21313	0	0.025438		REACTOME_RNA_POL_II_TRANSCRIPTION	-0.206768	-2.07905	0.004	0.0344089		REACTOME_APC_C_CDC20_MEDIATED_DEGRADATION_OF_CYCLIN_B	0.502945	2.61597	0	0.000198157		REACTOME_GPCR_LIGAND_BINDING	-0.205171	-2.80276	0	0.000265084		REACTOME_SIGNALING_BY_ERBB2	0.192927	1.78204	0.0177866	0.0662168		REACTOME_UNFOLDED_PROTEIN_RESPONSE	0.241412
BIOCARTA_MCALPAIN_PATHWAY	0.320173	1.5378	0.0688259	0.212715		KEGG_PEROXISOME	0.167033	1.54527	0.0590551	0.164184		KEGG_LEUKOCYTE_TRANSENDOTHELIAL_MIGRATION	0.171229	1.62362	0.04	0.150513		REACTOME_BIOLOGICAL_OXIDATIONS	-0.261911	-2.17963	0.00582524	0.0302215		REACTOME_M_G1_TRANSITION	-0.209382	-2.08634	0.00203252	0.0344264		PID_FOXM1_PATHWAY	0.399096	2.60943	0	0.000202967		REACTOME_ION_CHANNEL_TRANSPORT	-0.403152	-2.80619	0	0.000276609		REACTOME_TRANSMEMBRANE_TRANSPORT_OF_SMALL_MOLECULES	0.0993895	1.78303	0.0189076	0.0664689		REACTOME_REGULATORY_RNA_PATHWAYS	0.41555
REACTOME_MEMBRANE_TRAFFICKING	0.13876	1.54293	0.0578842	0.212837		REACTOME_MRNA_3_END_PROCESSING	0.311329	1.54585	0.0762887	0.165062		REACTOME_ENDOSOMAL_SORTING_COMPLEX_REQUIRED_FOR_TRANSPORT_ESCRT	0.29047	1.59811	0.0482625	0.151341		REACTOME_SIGNALING_BY_TGF_BETA_RECEPTOR_COMPLEX	-0.258798	-2.10616	0.003861	0.0464983		REACTOME_RESPIRATORY_ELECTRON_TRANSPORT_ATP_SYNTHESIS_BY_CHEMIOSMOTIC_COUPLING_AND_HEAT_PRODUCTION_BY_UNCOUPLING_PROTEINS_	-0.224154	-2.04186	0.00594059	0.0406661		REACTOME_CYTOSOLIC_TRNA_AMINOACYLATION	0.442723	2.59607	0	0.000230124		REACTOME_AMINO_ACID_AND_OLIGOPEPTIDE_SLC_TRANSPORTERS	-0.444335	-2.7323	0	0.000282414		PID_PTP1B_PATHWAY	0.250852	1.78593	0.0189753	0.0664991		REACTOME_LOSS_OF_NLP_FROM_MITOTIC_CENTROSOMES	0.313622
PID_CASPASE_PATHWAY	0.218287	1.53884	0.0436508	0.213222		REACTOME_ANTIGEN_PROCESSING_UBIQUITINATION_PROTEASOME_DEGRADATION	0.109174	1.53044	0.0639535	0.173073		REACTOME_TRAF6_MEDIATED_INDUCTION_OF_NFKB_AND_MAP_KINASES_UPON_TLR7_8_OR_9_ACTIVATION	0.198313	1.58541	0.0366599	0.152757		NABA_MATRISOME	-0.0898633	-2.08025	0.0019305	0.0525994		PID_MYC_ACTIV_PATHWAY	-0.217852	-2.03807	0	0.0409665		PID_BARD1_PATHWAY	0.462476	2.57807	0	0.000230838		REACTOME_NCAM_SIGNALING_FOR_NEURITE_OUT_GROWTH	-0.378784	-2.81221	0	0.000289182		PID_PI3K_PLC_TRK_PATHWAY	0.342686	1.78449	0.0275424	0.0665145		KEGG_PROTEIN_EXPORT	0.3923
KEGG_DILATED_CARDIOMYOPATHY	0.198993	1.54941	0.0577689	0.213223		REACTOME_TELOMERE_MAINTENANCE	0.238487	1.53096	0.0722433	0.174154		REACTOME_MAPK_TARGETS_NUCLEAR_EVENTS_MEDIATED_BY_MAP_KINASES	0.315981	1.57846	0.0487805	0.155174		BIOCARTA_IGF1MTOR_PATHWAY	-0.429354	-2.06549	0.00992064	0.0557184		REACTOME_ACTIVATION_OF_ATR_IN_RESPONSE_TO_REPLICATION_STRESS	-0.314655	-2.0434	0.00201207	0.041143		REACTOME_TRNA_AMINOACYLATION	0.34866	2.59624	0	0.000231936		BIOCARTA_HDAC_PATHWAY	-0.522356	-2.73828	0	0.000293276		PID_P38_ALPHA_BETA_DOWNSTREAM_PATHWAY	0.290825	1.77783	0.0223577	0.0666291		REACTOME_DOWNSTREAM_SIGNALING_EVENTS_OF_B_CELL_RECEPTOR_BCR	0.214088
REACTOME_CONVERSION_FROM_APC_C_CDC20_TO_APC_C_CDH1_IN_LATE_ANAPHASE	0.332624	1.54416	0.0426009	0.213352		REACTOME_PRE_NOTCH_TRANSCRIPTION_AND_TRANSLATION	0.324387	1.52168	0.0646465	0.178639		REACTOME_ADHERENS_JUNCTIONS_INTERACTIONS	0.330619	1.57851	0.0564516	0.1563		NABA_BASEMENT_MEMBRANES	-0.342827	-2.04211	0.0037594	0.0625353		REACTOME_RNA_POL_II_PRE_TRANSCRIPTION_EVENTS	-0.240205	-2.0322	0.00394477	0.0417175		REACTOME_SIGNALING_BY_THE_B_CELL_RECEPTOR_BCR	0.244943	2.58065	0	0.000232614		KEGG_DILATED_CARDIOMYOPATHY	-0.307028	-2.83313	0	0.000302953		BIOCARTA_PYK2_PATHWAY	0.36792	1.77845	0.0209524	0.0669689		REACTOME_PYRIMIDINE_METABOLISM	0.407868
REACTOME_METABOLISM_OF_NON_CODING_RNA	0.214673	1.55032	0.0517928	0.214096		REACTOME_RNA_POL_II_TRANSCRIPTION_PRE_INITIATION_AND_PROMOTER_OPENING	0.21067	1.51057	0.0698603	0.186107		REACTOME_SIGNAL_TRANSDUCTION_BY_L1	0.264547	1.57289	0.0480167	0.158001		KEGG_STEROID_HORMONE_BIOSYNTHESIS	-0.391428	-1.99294	0.00775194	0.0824054		REACTOME_METABOLISM_OF_NON_CODING_RNA	-0.287228	-2.02755	0.00190476	0.0418195		REACTOME_FORMATION_OF_INCISION_COMPLEX_IN_GG_NER	0.490491	2.59174	0	0.000234417		NABA_COLLAGENS	-0.438838	-2.77431	0	0.000305007		REACTOME_THROMBIN_SIGNALLING_THROUGH_PROTEINASE_ACTIVATED_RECEPTORS_PARS	0.304855	1.77025	0.0169851	0.0682838		REACTOME_RNA_POL_I_TRANSCRIPTION	0.349314
REACTOME_GLYCOSPHINGOLIPID_METABOLISM	0.261419	1.53949	0.0610998	0.214223		PID_FAK_PATHWAY	0.199663	1.50326	0.0714286	0.190868		PID_NETRIN_PATHWAY	0.288282	1.56771	0.0480167	0.160613		REACTOME_SIGNALING_BY_NOTCH1	-0.237177	-1.94648	0.00610998	0.104937		BIOCARTA_CARM_ER_PATHWAY	-0.328068	-1.99345	0.00816326	0.0455974		REACTOME_CLEAVAGE_OF_GROWING_TRANSCRIPT_IN_THE_TERMINATION_REGION_	0.471212	2.56494	0	0.00025161		KEGG_HYPERTROPHIC_CARDIOMYOPATHY_HCM	-0.313655	-2.85459	0	0.0003181		REACTOME_SIGNALING_BY_SCF_KIT	0.210793	1.77159	0.0139442	0.0683697		REACTOME_FORMATION_OF_TRANSCRIPTION_COUPLED_NER_TC_NER_REPAIR_COMPLEX	0.336531
REACTOME_TCA_CYCLE_AND_RESPIRATORY_ELECTRON_TRANSPORT	0.135771	1.54647	0.0678643	0.214319		PID_CDC42_PATHWAY	0.179627	1.48912	0.0830116	0.201723		KEGG_VIRAL_MYOCARDITIS	0.277329	1.56413	0.0409836	0.161005		PID_PDGFRA_PATHWAY	-0.403594	-1.90094	0.0139165	0.13281		REACTOME_TRANSCRIPTIONAL_REGULATION_OF_WHITE_ADIPOCYTE_DIFFERENTIATION	-0.234965	-1.99606	0.00811359	0.0456705		REACTOME_BASE_EXCISION_REPAIR	0.53798	2.56731	0	0.000253516		REACTOME_PEPTIDE_LIGAND_BINDING_RECEPTORS	-0.344056	-2.66187	0	0.000962768		PID_PDGFRB_PATHWAY	0.154216	1.76543	0.0178218	0.0694362		KEGG_SELENOAMINO_ACID_METABOLISM	0.353299
REACTOME_REGULATION_OF_GLUCOKINASE_BY_GLUCOKINASE_REGULATORY_PROTEIN	0.276156	1.54472	0.0562016	0.2144		REACTOME_APC_C_CDC20_MEDIATED_DEGRADATION_OF_CYCLIN_B	0.287003	1.47226	0.0594262	0.212184		PID_ERBB1_DOWNSTREAM_PATHWAY	0.160496	1.56545	0.0534979	0.161245		BIOCARTA_FMLP_PATHWAY	-0.334978	-1.88864	0.00613497	0.136537		REACTOME_SYNTHESIS_OF_DNA	-0.187421	-1.99653	0.00772201	0.0465531		PID_AURORA_B_PATHWAY	0.409317	2.5604	0	0.000255812		KEGG_MAPK_SIGNALING_PATHWAY	-0.170081	-2.63246	0	0.00110086		BIOCARTA_MET_PATHWAY	0.289241	1.74877	0.0197239	0.0711763		REACTOME_INHIBITION_OF_THE_PROTEOLYTIC_ACTIVITY_OF_APC_C_REQUIRED_FOR_THE_ONSET_OF_ANAPHASE_BY_MITOTIC_SPINDLE_CHECKPOINT_COMPONENTS	0.398151
KEGG_INSULIN_SIGNALING_PATHWAY	0.142913	1.53095	0.0501002	0.21638		KEGG_SYSTEMIC_LUPUS_ERYTHEMATOSUS	0.313617	1.4752	0.0681363	0.212484		PID_VEGFR1_PATHWAY	0.289515	1.55955	0.0530303	0.163359		PID_KIT_PATHWAY	-0.278639	-1.86797	0.00381679	0.143394		REACTOME_CLASS_I_MHC_MEDIATED_ANTIGEN_PROCESSING_PRESENTATION	-0.127886	-1.98548	0.00816326	0.04685		REACTOME_METABOLISM_OF_AMINO_ACIDS_AND_DERIVATIVES	0.190883	2.55611	0	0.000271352		REACTOME_SLC_MEDIATED_TRANSMEMBRANE_TRANSPORT	-0.186192	-2.58768	0	0.00172707		PID_FCER1_PATHWAY	0.240017	1.75258	0.0176471	0.0712581		REACTOME_FORMATION_OF_TUBULIN_FOLDING_INTERMEDIATES_BY_CCT_TRIC	0.417755
REACTOME_INTERFERON_GAMMA_SIGNALING	0.311051	1.53214	0.0489796	0.21674		REACTOME_ANTIGEN_PRESENTATION_FOLDING_ASSEMBLY_AND_PEPTIDE_LOADING_OF_CLASS_I_MHC	0.322333	1.47338	0.0844794	0.212675		REACTOME_AMINO_ACID_AND_OLIGOPEPTIDE_SLC_TRANSPORTERS	0.282599	1.55761	0.0607843	0.163385		REACTOME_NOTCH1_INTRACELLULAR_DOMAIN_REGULATES_TRANSCRIPTION	-0.276092	-1.86886	0.0160966	0.147201		REACTOME_SIGNALING_BY_NOTCH	-0.195181	-1.99753	0	0.0473636		KEGG_PURINE_METABOLISM	0.210762	2.50371	0	0.000375544		NABA_MATRISOME	-0.110973	-2.5464	0	0.00215245		KEGG_VEGF_SIGNALING_PATHWAY	0.212569	1.7495	0.0151844	0.0713576		REACTOME_RNA_POL_I_TRANSCRIPTION_TERMINATION	0.38835
KEGG_PURINE_METABOLISM	0.133063	1.52108	0.0745342	0.223798		KEGG_PPAR_SIGNALING_PATHWAY	0.218367	1.44878	0.0933333	0.232461		REACTOME_PLATELET_ACTIVATION_SIGNALING_AND_AGGREGATION	0.137435	1.55142	0.0482897	0.16552		REACTOME_MAPK_TARGETS_NUCLEAR_EVENTS_MEDIATED_BY_MAP_KINASES	-0.341561	-1.84387	0.0159363	0.149992		BIOCARTA_WNT_PATHWAY	-0.410803	-1.96752	0.00785855	0.0475311		REACTOME_G1_PHASE	0.424157	2.47045	0	0.00050047		REACTOME_G_ALPHA_Q_SIGNALLING_EVENTS	-0.256975	-2.54254	0	0.00216392		PID_KIT_PATHWAY	0.246899	1.75054	0.0220884	0.0715101		REACTOME_DEADENYLATION_DEPENDENT_MRNA_DECAY	0.268369
KEGG_NOTCH_SIGNALING_PATHWAY	0.219263	1.51347	0.057732	0.229768		REACTOME_ENDOSOMAL_SORTING_COMPLEX_REQUIRED_FOR_TRANSPORT_ESCRT	0.25837	1.44189	0.0882957	0.237598		KEGG_LONG_TERM_DEPRESSION	0.246054	1.54864	0.0541586	0.166321		KEGG_HISTIDINE_METABOLISM	-0.343556	-1.84517	0.00619835	0.153462		REACTOME_RESPIRATORY_ELECTRON_TRANSPORT	-0.230787	-1.96923	0.010661	0.0480618		REACTOME_FORMATION_OF_TUBULIN_FOLDING_INTERMEDIATES_BY_CCT_TRIC	0.520069	2.46712	0	0.000508379		PID_INTEGRIN1_PATHWAY	-0.311716	-2.52497	0	0.0024693		REACTOME_PI_3K_CASCADE	0.263861	1.74513	0.0198413	0.0715321		KEGG_RNA_DEGRADATION	0.224811
REACTOME_SIGNALING_BY_SCF_KIT	0.196379	1.51003	0.0804829	0.231722		KEGG_PATHOGENIC_ESCHERICHIA_COLI_INFECTION	0.21231	1.43703	0.0987395	0.240612		REACTOME_PI3K_EVENTS_IN_ERBB2_SIGNALING	0.276833	1.5519	0.0483559	0.166343		PID_AR_TF_PATHWAY	-0.237587	-1.82136	0.0124481	0.153493		REACTOME_MRNA_SPLICING	-0.202943	-1.99844	0.00578035	0.0481147		REACTOME_MITOCHONDRIAL_PROTEIN_IMPORT	0.32392	2.46376	0	0.000516322		KEGG_LONG_TERM_DEPRESSION	-0.332041	-2.45998	0	0.00334507		REACTOME_ACTIVATED_NOTCH1_TRANSMITS_SIGNAL_TO_THE_NUCLEUS	0.339122	1.7589	0.0200401	0.0715829		KEGG_GLYCOSAMINOGLYCAN_BIOSYNTHESIS_CHONDROITIN_SULFATE	0.360743
BIOCARTA_PTDINS_PATHWAY	0.319982	1.50577	0.0661323	0.23446		REACTOME_NUCLEOTIDE_EXCISION_REPAIR	0.182317	1.43455	0.0926641	0.241151		PID_TXA2PATHWAY	0.249383	1.5408	0.0654397	0.171717		KEGG_ECM_RECEPTOR_INTERACTION	-0.206015	-1.82307	0.00576923	0.155959		REACTOME_HOST_INTERACTIONS_OF_HIV_FACTORS	-0.171182	-1.97421	0.00784314	0.048597		REACTOME_RNA_POL_III_TRANSCRIPTION_INITIATION_FROM_TYPE_2_PROMOTER	0.459423	2.42859	0	0.000643701		REACTOME_COLLAGEN_FORMATION	-0.338448	-2.46635	0	0.00336992		PID_TRKR_PATHWAY	0.220575	1.75269	0.0247423	0.0717211		KEGG_HUNTINGTONS_DISEASE	0.150391
BIOCARTA_GSK3_PATHWAY	0.290978	1.50177	0.0888889	0.235216		REACTOME_SIGNALING_BY_FGFR_IN_DISEASE	0.142344	1.431	0.0955414	0.241307		REACTOME_GPVI_MEDIATED_ACTIVATION_CASCADE	0.329519	1.53706	0.0575397	0.172327		PID_HIF1_TFPATHWAY	-0.227082	-1.82607	0.0144928	0.157245		REACTOME_TRANSCRIPTION	-0.160439	-1.97057	0.0116054	0.0486884		REACTOME_RNA_POL_I_TRANSCRIPTION_TERMINATION	0.479444	2.41238	0.0020284	0.000713311		REACTOME_DEVELOPMENTAL_BIOLOGY	-0.127919	-2.41056	0	0.00472933		REACTOME_MYOGENESIS	0.324663	1.74593	0.0159363	0.0717744		BIOCARTA_CELLCYCLE_PATHWAY	0.39147
REACTOME_CELL_JUNCTION_ORGANIZATION	0.191373	1.49714	0.0637066	0.235581		KEGG_ALZHEIMERS_DISEASE	0.121622	1.42874	0.0984252	0.242294		BIOCARTA_INTEGRIN_PATHWAY	0.261128	1.53845	0.0645161	0.172436		SIG_CD40PATHWAYMAP	-0.306406	-1.84614	0.0123457	0.157248		REACTOME_SIGNALING_BY_TGF_BETA_RECEPTOR_COMPLEX	-0.238648	-1.94279	0.00785855	0.0539418		REACTOME_INTERFERON_SIGNALING	0.257596	2.41148	0	0.000713673		REACTOME_SIGNALLING_BY_NGF	-0.173283	-2.39442	0	0.00496762		BIOCARTA_AGR_PATHWAY	0.284845	1.74233	0.0161943	0.0719453		REACTOME_RNA_POL_I_TRANSCRIPTION_INITIATION	0.349208
REACTOME_RNA_POL_II_PRE_TRANSCRIPTION_EVENTS	0.177373	1.49817	0.0686071	0.236141		REACTOME_DOWNSTREAM_SIGNAL_TRANSDUCTION	0.163013	1.43128	0.0941884	0.242617		REACTOME_GENERIC_TRANSCRIPTION_PATHWAY	0.139852	1.53228	0.0545455	0.174976		REACTOME_BMAL1_CLOCK_NPAS2_ACTIVATES_CIRCADIAN_EXPRESSION	-0.308938	-1.80352	0.0194175	0.157376		PID_NOTCH_PATHWAY	-0.262198	-1.93595	0.00829876	0.0549615		REACTOME_DOUBLE_STRAND_BREAK_REPAIR	0.507723	2.40299	0	0.000758539		KEGG_ARRHYTHMOGENIC_RIGHT_VENTRICULAR_CARDIOMYOPATHY_ARVC	-0.282375	-2.391	0.00191571	0.00502958		REACTOME_PI3K_CASCADE	0.218509	1.75475	0.0152964	0.0719626		REACTOME_PREFOLDIN_MEDIATED_TRANSFER_OF_SUBSTRATE_TO_CCT_TRIC	0.346964
REACTOME_APC_CDC20_MEDIATED_DEGRADATION_OF_NEK2A	0.284478	1.50212	0.0711382	0.23647		REACTOME_CD28_CO_STIMULATION	0.269588	1.42352	0.107212	0.245771		PID_RAC1_PATHWAY	0.209581	1.52626	0.0773585	0.178701		REACTOME_TRANSCRIPTIONAL_ACTIVITY_OF_SMAD2_SMAD3_SMAD4_HETEROTRIMER	-0.293017	-1.80585	0.00773694	0.158944		KEGG_SPLICEOSOME	-0.181337	-1.91053	0.00392927	0.0627641		REACTOME_RNA_POL_I_TRANSCRIPTION_INITIATION	0.436883	2.39044	0	0.000837144		REACTOME_HEMOSTASIS	-0.129229	-2.37565	0	0.00545319		KEGG_PROXIMAL_TUBULE_BICARBONATE_RECLAMATION	0.358441	1.73805	0.025	0.0719906		REACTOME_MRNA_3_END_PROCESSING	0.372245
KEGG_VASCULAR_SMOOTH_MUSCLE_CONTRACTION	0.175248	1.49918	0.0856574	0.236722								KEGG_O_GLYCAN_BIOSYNTHESIS	0.313082	1.52416	0.0605469	0.179185		PID_SMAD2_3NUCLEAR_PATHWAY	-0.208696	-1.82756	0.0160643	0.160167		REACTOME_ORC1_REMOVAL_FROM_CHROMATIN	-0.213061	-1.8965	0.0121212	0.0668511		REACTOME_MRNA_3_END_PROCESSING	0.471022	2.36594	0	0.000974901		PID_SYNDECAN_1_PATHWAY	-0.379596	-2.37608	0	0.00556233		BIOCARTA_HDAC_PATHWAY	0.339778	1.7387	0.0233463	0.0722323		REACTOME_METABOLISM_OF_NUCLEOTIDES	0.210583
REACTOME_CIRCADIAN_CLOCK	0.215253	1.48385	0.0680934	0.246208		48 hpf PC2 Negative Loadings						BIOCARTA_MET_PATHWAY	0.268209	1.51523	0.0818363	0.183725		PID_IL2_1PATHWAY	-0.265826	-1.80633	0.0215264	0.162489		REACTOME_FORMATION_OF_THE_HIV1_EARLY_ELONGATION_COMPLEX	-0.313981	-1.88247	0.0121212	0.0706768		KEGG_VALINE_LEUCINE_AND_ISOLEUCINE_DEGRADATION	0.332853	2.35898	0	0.0010069		REACTOME_NGF_SIGNALLING_VIA_TRKA_FROM_THE_PLASMA_MEMBRANE	-0.215956	-2.36755	0	0.0056813		REACTOME_ION_TRANSPORT_BY_P_TYPE_ATPASES	0.319828	1.75273	0.0182927	0.0722361		REACTOME_CHOLESTEROL_BIOSYNTHESIS	0.33769
PID_P75_NTR_PATHWAY	0.20124	1.4855	0.0712871	0.246433		NAME	ES	NES	NOM p-val	FDR q-val		PID_FAK_PATHWAY	0.194563	1.51666	0.0518672	0.184014		REACTOME_GPCR_DOWNSTREAM_SIGNALING	-0.106625	-1.78796	0.0177515	0.166076		REACTOME_METABOLISM_OF_PROTEINS	-0.0883536	-1.86553	0.00796813	0.0763284		REACTOME_ADAPTIVE_IMMUNE_SYSTEM	0.117647	2.344	0.00194175	0.00111428		PID_THROMBIN_PAR1_PATHWAY	-0.383278	-2.32653	0	0.00771625		PID_RAS_PATHWAY	0.355587	1.7551	0.0176125	0.0723358		PID_BARD1_PATHWAY	0.323249
REACTOME_CELL_CELL_JUNCTION_ORGANIZATION	0.219414	1.48136	0.0730223	0.247142		NABA_MATRISOME	-0.202719	-4.25071	0	0		KEGG_ALDOSTERONE_REGULATED_SODIUM_REABSORPTION	0.269393	1.51107	0.0867769	0.184558		PID_A6B1_A6B4_INTEGRIN_PATHWAY	-0.27695	-1.7706	0.0150659	0.178009		KEGG_HOMOLOGOUS_RECOMBINATION	-0.330672	-1.86104	0.0155945	0.0769575		PID_HDAC_CLASSI_PATHWAY	0.272384	2.31699	0	0.00138843		KEGG_GNRH_SIGNALING_PATHWAY	-0.274593	-2.32099	0.0019084	0.00776604		REACTOME_INTERFERON_ALPHA_BETA_SIGNALING	0.311753	1.73963	0.0174419	0.0725069		REACTOME_BIOSYNTHESIS_OF_THE_N_GLYCAN_PRECURSOR_DOLICHOL_LIPID_LINKED_OLIGOSACCHARIDE_LLO_AND_TRANSFER_TO_A_NASCENT_PROTEIN	0.305849
REACTOME_RECRUITMENT_OF_MITOTIC_CENTROSOME_PROTEINS_AND_COMPLEXES	0.203015	1.47643	0.0922131	0.247324		NABA_MATRISOME_ASSOCIATED	-0.205324	-3.58051	0	0		REACTOME_SIGNALING_BY_ERBB2	0.174811	1.50268	0.0712871	0.185384		REACTOME_CLASS_A1_RHODOPSIN_LIKE_RECEPTORS	-0.164554	-1.75249	0.029703	0.183135		PID_BMP_PATHWAY	-0.274309	-1.85098	0.0146138	0.0797959		REACTOME_PROTEIN_FOLDING	0.291637	2.3088	0	0.00144915		KEGG_AXON_GUIDANCE	-0.207506	-2.31775	0	0.0079257		BIOCARTA_STRESS_PATHWAY	0.34281	1.72899	0.0235546	0.0737917		REACTOME_PHOSPHORYLATION_OF_THE_APC_C	0.383381
REACTOME_RNA_POL_II_TRANSCRIPTION	0.147598	1.47691	0.0883534	0.248452		KEGG_NEUROACTIVE_LIGAND_RECEPTOR_INTERACTION	-0.34942	-2.75772	0	0.00267824		PID_PDGFRB_PATHWAY	0.137781	1.50515	0.0545455	0.185639		REACTOME_CIRCADIAN_CLOCK	-0.2491	-1.76013	0.0142857	0.184077		PID_ATR_PATHWAY	-0.277919	-1.8413	0.0114943	0.0824729		REACTOME_PERK_REGULATED_GENE_EXPRESSION	0.408861	2.27753	0	0.00175475		KEGG_FOCAL_ADHESION	-0.167536	-2.30525	0	0.00810617		REACTOME_KERATAN_SULFATE_BIOSYNTHESIS	0.332382	1.73126	0.0178926	0.0740794		REACTOME_MEMBRANE_TRAFFICKING	0.161664
REACTOME_GLYCEROPHOSPHOLIPID_BIOSYNTHESIS	0.171171	1.47751	0.0717213	0.249532		NABA_CORE_MATRISOME	-0.206563	-2.63098	0	0.00679217		KEGG_VASCULAR_SMOOTH_MUSCLE_CONTRACTION	0.17827	1.50651	0.0423077	0.185717		BIOCARTA_MET_PATHWAY	-0.300036	-1.7549	0.016129	0.184567		REACTOME_APC_C_CDC20_MEDIATED_DEGRADATION_OF_MITOTIC_PROTEINS	-0.200241	-1.82563	0.019802	0.0859584		REACTOME_TCA_CYCLE_AND_RESPIRATORY_ELECTRON_TRANSPORT	0.197543	2.27067	0	0.00180516		PID_LYSOPHOSPHOLIPID_PATHWAY	-0.282084	-2.2781	0.00196078	0.00927287		KEGG_PANCREATIC_CANCER	0.202863	1.72917	0.0255906	0.074236		REACTOME_G1_PHASE	0.299421
						NABA_ECM_REGULATORS	-0.226319	-2.38914	0	0.0323156		ST_WNT_BETA_CATENIN_PATHWAY	0.252428	1.51114	0.0687023	0.185739		KEGG_ACUTE_MYELOID_LEUKEMIA	-0.232211	-1.74451	0.0134357	0.18772		BIOCARTA_PROTEASOME_PATHWAY	-0.302507	-1.83063	0.0141414	0.0861882		REACTOME_RNA_POL_III_TRANSCRIPTION	0.376534	2.27081	0.00428265	0.00181191		ST_INTEGRIN_SIGNALING_PATHWAY	-0.255442	-2.25326	0	0.0106114		REACTOME_SIGNALING_BY_NOTCH	0.17389	1.71723	0.0300601	0.0778989		REACTOME_PROTEIN_FOLDING	0.235402
48 hpf PC1 Negative Loadings						NABA_SECRETED_FACTORS	-0.211597	-2.34942	0	0.03573		REACTOME_MEMBRANE_TRAFFICKING	0.13356	1.50705	0.0724346	0.186466		PID_VEGFR1_PATHWAY	-0.318948	-1.72094	0.0268595	0.200434		WNT_SIGNALING	-0.202019	-1.82675	0.015625	0.086684		KEGG_ONE_CARBON_POOL_BY_FOLATE	0.481345	2.23639	0	0.00220428		BIOCARTA_FMLP_PATHWAY	-0.398283	-2.23411	0	0.0117705		BIOCARTA_ECM_PATHWAY	0.356365	1.71257	0.0390144	0.0781994		REACTOME_ACTIVATION_OF_GENES_BY_ATF4	0.339309
NAME	ES	NES	NOM p-val	FDR q-val		REACTOME_GLYCOSAMINOGLYCAN_METABOLISM	-0.216605	-2.17692	0.0019685	0.0955421		REACTOME_THE_ROLE_OF_NEF_IN_HIV1_REPLICATION_AND_DISEASE_PATHOGENESIS	0.330317	1.50268	0.0701107	0.186596		BIOCARTA_IL2RB_PATHWAY	-0.317345	-1.6933	0.0308642	0.202076		REACTOME_PERK_REGULATED_GENE_EXPRESSION	-0.330061	-1.81441	0.0181452	0.0898376		BIOCARTA_CELLCYCLE_PATHWAY	0.476237	2.22181	0	0.00250352		SIG_BCR_SIGNALING_PATHWAY	-0.364463	-2.2245	0.00212314	0.0120337		BIOCARTA_TCR_PATHWAY	0.306578	1.71503	0.0193798	0.0782808		REACTOME_APC_CDC20_MEDIATED_DEGRADATION_OF_NEK2A	0.329078
NABA_MATRISOME	-0.219267	-4.6677	0	0		PID_P38_ALPHA_BETA_DOWNSTREAM_PATHWAY	-0.349207	-2.15222	0	0.0970987		REACTOME_REGULATION_OF_WATER_BALANCE_BY_RENAL_AQUAPORINS	0.244553	1.49872	0.0662651	0.187179		REACTOME_METABOLISM_OF_STEROID_HORMONES_AND_VITAMINS_A_AND_D	-0.341045	-1.71445	0.0289855	0.202844		PID_FANCONI_PATHWAY	-0.245338	-1.80946	0.0120968	0.0906464		PID_MYC_ACTIV_PATHWAY	0.238942	2.21354	0.00398406	0.00261041		REACTOME_G_ALPHA_S_SIGNALLING_EVENTS	-0.254468	-2.22563	0.00203666	0.0122287		PID_S1P_S1P3_PATHWAY	0.310974	1.707	0.0321361	0.0783234		REACTOME_MITOCHONDRIAL_TRNA_AMINOACYLATION	0.349687
REACTOME_3_UTR_MEDIATED_TRANSLATIONAL_REGULATION	-0.353969	-3.75752	0	0		REACTOME_CLASS_A1_RHODOPSIN_LIKE_RECEPTORS	-0.310052	-2.09684	0.00390625	0.108552		PID_BCR_5PATHWAY	0.213784	1.49463	0.0976562	0.188056		PID_AVB3_INTEGRIN_PATHWAY	-0.197944	-1.72243	0.0305927	0.202924		KEGG_NOTCH_SIGNALING_PATHWAY	-0.249444	-1.78737	0.0200401	0.100557		REACTOME_ACTIVATION_OF_GENES_BY_ATF4	0.411134	2.1728	0.00191939	0.00356527		REACTOME_GASTRIN_CREB_SIGNALLING_PATHWAY_VIA_PKC_AND_MAPK	-0.205108	-2.21254	0	0.0128828		REACTOME_CLASS_A1_RHODOPSIN_LIKE_RECEPTORS	0.176855	1.71334	0.0229645	0.0784072		REACTOME_MITOCHONDRIAL_PROTEIN_IMPORT	0.231066
REACTOME_NONSENSE_MEDIATED_DECAY_ENHANCED_BY_THE_EXON_JUNCTION_COMPLEX	-0.335816	-3.41958	0	0		REACTOME_GPCR_LIGAND_BINDING	-0.20606	-2.05803	0	0.113937		REACTOME_NUCLEAR_RECEPTOR_TRANSCRIPTION_PATHWAY	0.230979	1.49568	0.0745968	0.188533		REACTOME_TRANSCRIPTIONAL_REGULATION_OF_WHITE_ADIPOCYTE_DIFFERENTIATION	-0.199627	-1.68773	0.036965	0.20438		REACTOME_ELONGATION_ARREST_AND_RECOVERY	-0.299749	-1.77791	0.0216963	0.103817		BIOCARTA_ATRBRCA_PATHWAY	0.455105	2.16973	0.00211864	0.00361873		REACTOME_SIGNALING_BY_PDGF	-0.215921	-2.20301	0.00204918	0.0134382		KEGG_FC_GAMMA_R_MEDIATED_PHAGOCYTOSIS	0.185617	1.70788	0.0393701	0.0784734		REACTOME_BIOLOGICAL_OXIDATIONS	0.195209
NABA_MATRISOME_ASSOCIATED	-0.200766	-3.39288	0	0		KEGG_MAPK_SIGNALING_PATHWAY	-0.14304	-2.06449	0.0020284	0.11931		REACTOME_TRANSPORT_OF_INORGANIC_CATIONS_ANIONS_AND_AMINO_ACIDS_OLIGOPEPTIDES	0.203584	1.49027	0.0803059	0.189007		PID_ERBB1_DOWNSTREAM_PATHWAY	-0.16626	-1.6937	0.0315789	0.205081		REACTOME_APC_C_CDH1_MEDIATED_DEGRADATION_OF_CDC20_AND_OTHER_APC_C_CDH1_TARGETED_PROTEINS_IN_LATE_MITOSIS_EARLY_G1	-0.197869	-1.76674	0.0179283	0.108832		REACTOME_IMMUNE_SYSTEM	0.0879305	2.16759	0.00387597	0.00364669		KEGG_VEGF_SIGNALING_PATHWAY	-0.276339	-2.18336	0.00203666	0.0149733		REACTOME_PI3K_EVENTS_IN_ERBB2_SIGNALING	0.290461	1.70899	0.0289575	0.0785821		REACTOME_INTERFERON_SIGNALING	0.173234
REACTOME_PEPTIDE_CHAIN_ELONGATION	-0.354182	-3.36532	0	0		PID_SYNDECAN_1_PATHWAY	-0.348178	-2.09857	0.00604839	0.119499		NABA_MATRISOME_ASSOCIATED	0.0899381	1.49045	0.0731225	0.190055		BIOCARTA_HDAC_PATHWAY	-0.33098	-1.72404	0.0307102	0.205477		KEGG_PARKINSONS_DISEASE	-0.167194	-1.753	0.0193424	0.116035		KEGG_BASAL_TRANSCRIPTION_FACTORS	0.35315	2.15908	0.00399202	0.00382353		SIG_PIP3_SIGNALING_IN_CARDIAC_MYOCTES	-0.273569	-2.17475	0.00394477	0.0156778		REACTOME_SIGNALING_BY_INSULIN_RECEPTOR	0.172497	1.70964	0.0289017	0.0788386		BIOCARTA_G1_PATHWAY	0.330947
REACTOME_FORMATION_OF_THE_TERNARY_COMPLEX_AND_SUBSEQUENTLY_THE_43S_COMPLEX	-0.401926	-3.03918	0	6.99725e-05		KEGG_HYPERTROPHIC_CARDIOMYOPATHY_HCM	-0.275636	-1.99177	0.00393701	0.127596		KEGG_PATHOGENIC_ESCHERICHIA_COLI_INFECTION	0.223583	1.48754	0.0690979	0.19012		KEGG_FOCAL_ADHESION	-0.123752	-1.69657	0.0333333	0.205639		REACTOME_CDT1_ASSOCIATION_WITH_THE_CDC6_ORC_ORIGIN_COMPLEX	-0.213248	-1.74816	0.0155642	0.117427		REACTOME_PREFOLDIN_MEDIATED_TRANSFER_OF_SUBSTRATE_TO_CCT_TRIC	0.386768	2.1525	0.00198807	0.00400489		REACTOME_G_ALPHA_I_SIGNALLING_EVENTS	-0.211114	-2.11379	0	0.0229532		BIOCARTA_INTEGRIN_PATHWAY	0.280585	1.70195	0.0239651	0.0795681		REACTOME_ANTIGEN_PROCESSING_UBIQUITINATION_PROTEASOME_DEGRADATION	0.116226
REACTOME_TRANSLATION	-0.239731	-3.07604	0	7.77472e-05		KEGG_HEDGEHOG_SIGNALING_PATHWAY	-0.259021	-1.97937	0.0059761	0.129358		NABA_ECM_AFFILIATED	0.18395	1.48072	0.0705882	0.190949		PID_HEDGEHOG_2PATHWAY	-0.363921	-1.70408	0.0338346	0.205795		REACTOME_RNA_POL_III_TRANSCRIPTION_INITIATION_FROM_TYPE_3_PROMOTER	-0.317893	-1.74315	0.0208333	0.1188		REACTOME_RESPIRATORY_ELECTRON_TRANSPORT_ATP_SYNTHESIS_BY_CHEMIOSMOTIC_COUPLING_AND_HEAT_PRODUCTION_BY_UNCOUPLING_PROTEINS_	0.233186	2.12255	0.0063425	0.00483344		KEGG_VASOPRESSIN_REGULATED_WATER_REABSORPTION	-0.30406	-2.08753	0.00397614	0.026336		PID_IL2_1PATHWAY	0.246759	1.70271	0.0323194	0.0797309		REACTOME_METABOLISM_OF_STEROID_HORMONES_AND_VITAMINS_A_AND_D	0.323181
REACTOME_ACTIVATION_OF_THE_MRNA_UPON_BINDING_OF_THE_CAP_BINDING_COMPLEX_AND_EIFS_AND_SUBSEQUENT_BINDING_TO_43S	-0.372273	-3.07632	0	8.74656e-05		KEGG_LYSOSOME	-0.174056	-1.99252	0.00833333	0.135709		PID_P38_ALPHA_BETA_DOWNSTREAM_PATHWAY	0.241688	1.47924	0.0940695	0.191079		BIOCARTA_NFAT_PATHWAY	-0.270541	-1.69775	0.0288066	0.208382		REACTOME_SIGNALING_BY_NOTCH1	-0.205477	-1.7326	0.0245902	0.119963		REACTOME_RNA_POL_III_TRANSCRIPTION_INITIATION_FROM_TYPE_3_PROMOTER	0.389192	2.11728	0.00191205	0.00501325		PID_UPA_UPAR_PATHWAY	-0.392748	-2.08943	0.00411523	0.0265005		REACTOME_TOLL_RECEPTOR_CASCADES	0.17031	1.69909	0.034413	0.0802521		REACTOME_PERK_REGULATED_GENE_EXPRESSION	0.300733
NABA_CORE_MATRISOME	-0.240127	-3.11766	0	9.99607e-05		REACTOME_KERATAN_SULFATE_KERATIN_METABOLISM	-0.405534	-2.01626	0	0.1372		KEGG_ERBB_SIGNALING_PATHWAY	0.176678	1.47745	0.0588235	0.19145		REACTOME_AXON_GUIDANCE	-0.113549	-1.70533	0.0219561	0.208404		REACTOME_ACTIVATION_OF_NF_KAPPAB_IN_B_CELLS	-0.201082	-1.73696	0.0270833	0.12056		KEGG_CITRATE_CYCLE_TCA_CYCLE	0.341688	2.08262	0	0.00612554		REACTOME_INTEGRIN_CELL_SURFACE_INTERACTIONS	-0.256073	-2.07539	0.0038835	0.0276922		REACTOME_GAB1_SIGNALOSOME	0.288761	1.69211	0.0330578	0.0827016		REACTOME_SIGNALING_BY_THE_B_CELL_RECEPTOR_BCR	0.154574
KEGG_RIBOSOME	-0.338686	-3.26485	0	0.000116621		KEGG_ARRHYTHMOGENIC_RIGHT_VENTRICULAR_CARDIOMYOPATHY_ARVC	-0.264116	-1.99852	0.00603622	0.140929		PID_INSULIN_PATHWAY	0.212318	1.4843	0.0941423	0.191706		REACTOME_SMAD2_SMAD3_SMAD4_HETEROTRIMER_REGULATES_TRANSCRIPTION	-0.326669	-1.68	0.0356436	0.2093		REACTOME_ANTIVIRAL_MECHANISM_BY_IFN_STIMULATED_GENES	-0.225702	-1.73392	0.0182556	0.120726		REACTOME_MEIOTIC_RECOMBINATION	0.407298	2.07463	0.00416667	0.00629466		REACTOME_PLC_BETA_MEDIATED_EVENTS	-0.379947	-2.07636	0.00209644	0.0279992		REACTOME_INSULIN_RECEPTOR_SIGNALLING_CASCADE	0.186914	1.68863	0.0295359	0.0836424		REACTOME_CLASS_I_MHC_MEDIATED_ANTIGEN_PROCESSING_PRESENTATION	0.10608
NABA_ECM_GLYCOPROTEINS	-0.2584	-2.80133	0	0.000248025		REACTOME_SIGNALING_BY_GPCR	-0.13016	-1.9467	0.00408163	0.147005		REACTOME_AQUAPORIN_MEDIATED_TRANSPORT	0.235639	1.48132	0.07393	0.191714		REACTOME_METABOLISM_OF_NON_CODING_RNA	-0.237194	-1.67531	0.046748	0.210611		REACTOME_TRANSCRIPTIONAL_ACTIVITY_OF_SMAD2_SMAD3_SMAD4_HETEROTRIMER	-0.281787	-1.72338	0.0238095	0.122754		REACTOME_NOTCH1_INTRACELLULAR_DOMAIN_REGULATES_TRANSCRIPTION	0.299003	2.07504	0	0.00632322		KEGG_NON_SMALL_CELL_LUNG_CANCER	-0.273356	-2.03765	0.00205761	0.0331024		REACTOME_KERATAN_SULFATE_KERATIN_METABOLISM	0.301314	1.68522	0.0349076	0.0837983		REACTOME_ANTIGEN_PRESENTATION_FOLDING_ASSEMBLY_AND_PEPTIDE_LOADING_OF_CLASS_I_MHC	0.3493
REACTOME_INFLUENZA_VIRAL_RNA_TRANSCRIPTION_AND_REPLICATION	-0.261104	-2.73237	0	0.000318266		REACTOME_COLLAGEN_FORMATION	-0.280463	-1.91205	0.0144928	0.147823		PID_HDAC_CLASSIII_PATHWAY	0.299755	1.4818	0.0787402	0.192492		KEGG_ERBB_SIGNALING_PATHWAY	-0.189722	-1.6665	0.0309278	0.21245		REACTOME_ACTIVATION_OF_THE_MRNA_UPON_BINDING_OF_THE_CAP_BINDING_COMPLEX_AND_EIFS_AND_SUBSEQUENT_BINDING_TO_43S	-0.21022	-1.72039	0.024	0.122839		REACTOME_ASSOCIATION_OF_TRIC_CCT_WITH_TARGET_PROTEINS_DURING_BIOSYNTHESIS	0.344527	2.05482	0.00591716	0.00708935		REACTOME_DOWNSTREAM_SIGNALING_OF_ACTIVATED_FGFR	-0.235172	-2.03822	0	0.033535		KEGG_MELANOMA	0.212569	1.686	0.0307377	0.0840099		KEGG_GLYCINE_SERINE_AND_THREONINE_METABOLISM	0.262898
NABA_ECM_REGULATORS	-0.263533	-2.75243	0	0.000344788		NABA_COLLAGENS	-0.328838	-1.93627	0.00824742	0.148678		KEGG_NOTCH_SIGNALING_PATHWAY	0.215798	1.47176	0.0903955	0.193749		REACTOME_AMINE_LIGAND_BINDING_RECEPTORS	-0.349886	-1.66791	0.0348837	0.214623		PID_BETA_CATENIN_DEG_PATHWAY	-0.366671	-1.72526	0.0245902	0.123078		REACTOME_FATTY_ACID_TRIACYLGLYCEROL_AND_KETONE_BODY_METABOLISM	0.162129	2.00161	0.00588235	0.00965138		KEGG_VASCULAR_SMOOTH_MUSCLE_CONTRACTION	-0.222212	-2.04004	0.00185874	0.0336374		BIOCARTA_CREB_PATHWAY	0.362228	1.66825	0.0386179	0.0897354		REACTOME_NEUROTRANSMITTER_RELEASE_CYCLE	0.273608
REACTOME_EXTRACELLULAR_MATRIX_ORGANIZATION	-0.354372	-2.69451	0	0.000399881		PID_AVB3_INTEGRIN_PATHWAY	-0.230828	-1.91795	0.00594059	0.149459		REACTOME_GPCR_LIGAND_BINDING	0.14877	1.46542	0.0992218	0.194392		REACTOME_RORA_ACTIVATES_CIRCADIAN_EXPRESSION	-0.333935	-1.6513	0.0327198	0.218364		BIOCARTA_G2_PATHWAY	-0.343581	-1.71466	0.0395257	0.124915		REACTOME_GENERIC_TRANSCRIPTION_PATHWAY	0.177369	2.00169	0.00829876	0.00970918		REACTOME_G_ALPHA1213_SIGNALLING_EVENTS	-0.243107	-2.04091	0.00426439	0.034033		PID_IL8_CXCR1_PATHWAY	0.32801	1.66834	0.0240481	0.0902369		REACTOME_MEIOSIS	0.257916
REACTOME_NEURONAL_SYSTEM	-0.227236	-2.67504	0	0.000605923		REACTOME_EXTRACELLULAR_MATRIX_ORGANIZATION	-0.247188	-1.92448	0.0142857	0.150743		REACTOME_SEMA4D_INDUCED_CELL_MIGRATION_AND_GROWTH_CONE_COLLAPSE	0.267247	1.47234	0.0736434	0.194469		PID_HNF3B_PATHWAY	-0.276823	-1.64733	0.0448065	0.219573		KEGG_VALINE_LEUCINE_AND_ISOLEUCINE_DEGRADATION	-0.237456	-1.70997	0.0419287	0.126451		KEGG_HUNTINGTONS_DISEASE	0.157278	1.98773	0.010101	0.0104935		REACTOME_OPIOID_SIGNALLING	-0.261846	-2.02412	0.011215	0.034551		KEGG_CHRONIC_MYELOID_LEUKEMIA	0.199177	1.66463	0.0163934	0.0906461		PID_NCADHERIN_PATHWAY	0.255381
NABA_SECRETED_FACTORS	-0.234503	-2.5654	0	0.00143081		REACTOME_IRON_UPTAKE_AND_TRANSPORT	-0.327728	-1.89683	0.0176125	0.153878		PID_ERBB1_RECEPTOR_PROXIMAL_PATHWAY	0.258968	1.46627	0.100193	0.194829		REACTOME_NCAM_SIGNALING_FOR_NEURITE_OUT_GROWTH	-0.223723	-1.65216	0.0368217	0.22095		REACTOME_RNA_POL_II_TRANSCRIPTION_PRE_INITIATION_AND_PROMOTER_OPENING	-0.240172	-1.7022	0.030303	0.129855		PID_MYC_PATHWAY	0.357713	1.98577	0.00819672	0.0105814		REACTOME_PLATELET_HOMEOSTASIS	-0.259393	-2.02661	0.00397614	0.0346644		REACTOME_PI3K_AKT_ACTIVATION	0.286916	1.65885	0.0336634	0.0917389		REACTOME_POST_TRANSLATIONAL_MODIFICATION_SYNTHESIS_OF_GPI_ANCHORED_PROTEINS	0.263923
REACTOME_COLLAGEN_FORMATION	-0.36203	-2.52226	0	0.00183988		PID_HIF2PATHWAY	-0.302699	-1.86931	0.00963391	0.171469		REACTOME_P75_NTR_RECEPTOR_MEDIATED_SIGNALLING	0.172089	1.46663	0.0838207	0.195622		BIOCARTA_INTEGRIN_PATHWAY	-0.267925	-1.65288	0.040568	0.223484		REACTOME_ACTIVATED_NOTCH1_TRANSMITS_SIGNAL_TO_THE_NUCLEUS	-0.316513	-1.69347	0.0219561	0.134067		REACTOME_RECRUITMENT_OF_MITOTIC_CENTROSOME_PROTEINS_AND_COMPLEXES	0.275872	1.97722	0.0102669	0.0111221		PID_IL8_CXCR1_PATHWAY	-0.402107	-2.0185	0.00631579	0.0352363		REACTOME_NRAGE_SIGNALS_DEATH_THROUGH_JNK	0.25643	1.65989	0.022541	0.0918557		PID_MYC_ACTIV_PATHWAY	0.17061
REACTOME_METABOLISM_OF_PROTEINS	-0.120505	-2.49156	0	0.00226731		REACTOME_NEURONAL_SYSTEM	-0.154607	-1.83101	0.019685	0.180136		PID_SYNDECAN_4_PATHWAY	0.27472	1.46208	0.088632	0.196147		PID_HES_HEY_PATHWAY	-0.251319	-1.6335	0.0247423	0.232081		REACTOME_TRANSPORT_OF_MATURE_TRANSCRIPT_TO_CYTOPLASM	-0.244504	-1.68266	0.0379747	0.140672		BIOCARTA_G2_PATHWAY	0.406087	1.96998	0.00207469	0.0114669		REACTOME_SIGNALING_BY_EGFR_IN_CANCER	-0.200778	-2.00609	0.0020202	0.0374459		PID_MET_PATHWAY	0.182208	1.65727	0.0447154	0.0919369		KEGG_CYSTEINE_AND_METHIONINE_METABOLISM	0.265058
REACTOME_NEUROTRANSMITTER_RELEASE_CYCLE	-0.460418	-2.40884	0	0.00444808		PID_DELTA_NP63_PATHWAY	-0.285706	-1.84745	0.0168421	0.183946		REACTOME_RECYCLING_PATHWAY_OF_L1	0.279139	1.46676	0.0790021	0.196653		KEGG_O_GLYCAN_BIOSYNTHESIS	-0.317446	-1.63021	0.044898	0.232579		REACTOME_TRANSPORT_OF_RIBONUCLEOPROTEINS_INTO_THE_HOST_NUCLEUS	-0.295797	-1.67624	0.0381526	0.14286		KEGG_PROTEIN_EXPORT	0.362277	1.9641	0.00588235	0.0117751		KEGG_LONG_TERM_POTENTIATION	-0.264227	-1.98923	0.00197239	0.0404776		REACTOME_N_GLYCAN_ANTENNAE_ELONGATION_IN_THE_MEDIAL_TRANS_GOLGI	0.354802	1.66091	0.0372549	0.0920076		KEGG_AMINO_SUGAR_AND_NUCLEOTIDE_SUGAR_METABOLISM	0.222639
REACTOME_NCAM1_INTERACTIONS	-0.423245	-2.34264	0	0.00690827		KEGG_N_GLYCAN_BIOSYNTHESIS	-0.251365	-1.83147	0.0113852	0.186328		PID_RET_PATHWAY	0.232253	1.4595	0.0918164	0.197251								REACTOME_TRANSPORT_OF_MATURE_MRNA_DERIVED_FROM_AN_INTRONLESS_TRANSCRIPT	-0.276748	-1.66681	0.0360721	0.144616		KEGG_FATTY_ACID_METABOLISM	0.319969	1.9635	0.00395257	0.0117866		PID_INTEGRIN3_PATHWAY	-0.315692	-1.98616	0.00199601	0.0406355		BIOCARTA_TPO_PATHWAY	0.347983	1.65095	0.0408163	0.0922858		REACTOME_APC_C_CDC20_MEDIATED_DEGRADATION_OF_CYCLIN_B	0.303732
REACTOME_SRP_DEPENDENT_COTRANSLATIONAL_PROTEIN_TARGETING_TO_MEMBRANE	-0.21337	-2.30662	0	0.00853585		BIOCARTA_ERK_PATHWAY	-0.349632	-1.81795	0.0257511	0.187279		PID_EPHA_FWDPATHWAY	0.288474	1.44816	0.074	0.206082								REACTOME_ABORTIVE_ELONGATION_OF_HIV1_TRANSCRIPT_IN_THE_ABSENCE_OF_TAT	-0.331827	-1.66457	0.0374016	0.144678		KEGG_LYSINE_DEGRADATION	0.294612	1.9484	0.00421941	0.0129326		PID_RETINOIC_ACID_PATHWAY	-0.332752	-1.97285	0.00787402	0.0427702		REACTOME_BMAL1_CLOCK_NPAS2_ACTIVATES_CIRCADIAN_EXPRESSION	0.293336	1.65532	0.0315126	0.0923208		REACTOME_PHASE_II_CONJUGATION	0.253976
REACTOME_POTASSIUM_CHANNELS	-0.428397	-2.2964	0.00191939	0.00884038		NABA_ECM_GLYCOPROTEINS	-0.166812	-1.83279	0.00776699	0.191634		KEGG_FC_EPSILON_RI_SIGNALING_PATHWAY	0.203475	1.43586	0.105372	0.214773								REACTOME_DNA_REPAIR	-0.151147	-1.66794	0.03125	0.145408		PID_TELOMERASE_PATHWAY	0.254262	1.94409	0.00764818	0.0131402		PID_TXA2PATHWAY	-0.285139	-1.96609	0.00417537	0.0433945		PID_TNF_PATHWAY	0.251229	1.65275	0.0280561	0.0924186		REACTOME_APOPTOSIS	0.129703
REACTOME_INFLUENZA_LIFE_CYCLE	-0.177158	-2.15093	0.00200803	0.0219291		PID_MAPK_TRK_PATHWAY	-0.351082	-1.80261	0.014433	0.197019		REACTOME_TRANS_GOLGI_NETWORK_VESICLE_BUDDING	0.178874	1.43725	0.0943396	0.214836								BIOCARTA_G1_PATHWAY	-0.33074	-1.67021	0.0347648	0.145493		REACTOME_RESPIRATORY_ELECTRON_TRANSPORT	0.229832	1.9347	0.00603622	0.0138083		BIOCARTA_NOS1_PATHWAY	-0.420008	-1.96742	0.00606061	0.0436948		KEGG_VASCULAR_SMOOTH_MUSCLE_CONTRACTION	0.179625	1.65317	0.0351967	0.0927628		REACTOME_ENDOSOMAL_SORTING_COMPLEX_REQUIRED_FOR_TRANSPORT_ESCRT	0.283919
NABA_COLLAGENS	-0.365435	-2.11738	0	0.0250928		PID_INTEGRIN1_PATHWAY	-0.22435	-1.79244	0.0136719	0.201832		PID_ATF2_PATHWAY	0.213442	1.42515	0.0883534	0.21836								REACTOME_SMAD2_SMAD3_SMAD4_HETEROTRIMER_REGULATES_TRANSCRIPTION	-0.324026	-1.65559	0.0383065	0.146013		REACTOME_ANTIGEN_PRESENTATION_FOLDING_ASSEMBLY_AND_PEPTIDE_LOADING_OF_CLASS_I_MHC	0.407834	1.89452	0.0106383	0.0172029		KEGG_GLIOMA	-0.257712	-1.96053	0.0118812	0.0443816		KEGG_ADIPOCYTOKINE_SIGNALING_PATHWAY	0.215412	1.65097	0.036961	0.0927801		PID_AURORA_A_PATHWAY	0.275036
REACTOME_TRANSMISSION_ACROSS_CHEMICAL_SYNAPSES	-0.204725	-2.12169	0	0.0255608		KEGG_CELL_ADHESION_MOLECULES_CAMS	-0.206461	-1.77122	0.015748	0.219023		KEGG_GNRH_SIGNALING_PATHWAY	0.174895	1.42587	0.101923	0.218967								KEGG_HUNTINGTONS_DISEASE	-0.126542	-1.65583	0.0346154	0.14743		PID_AURORA_A_PATHWAY	0.340996	1.88192	0.00978474	0.0183331		REACTOME_SEMAPHORIN_INTERACTIONS	-0.232232	-1.95008	0.00622407	0.0465164		PID_IL12_2PATHWAY	0.266533	1.64307	0.0410959	0.0949898		REACTOME_FORMATION_OF_INCISION_COMPLEX_IN_GG_NER	0.288757
KEGG_ALDOSTERONE_REGULATED_SODIUM_REABSORPTION	-0.363248	-2.02965	0.00200401	0.0402867		PID_MTOR_4PATHWAY	-0.227199	-1.76468	0.0181087	0.219979		BIOCARTA_MCALPAIN_PATHWAY	0.29714	1.42686	0.101796	0.219347								REACTOME_NEP_NS2_INTERACTS_WITH_THE_CELLULAR_EXPORT_MACHINERY	-0.295797	-1.65758	0.0433925	0.147866		REACTOME_PRE_NOTCH_TRANSCRIPTION_AND_TRANSLATION	0.387267	1.87523	0.00982318	0.0188997		REACTOME_PI3K_AKT_ACTIVATION	-0.332087	-1.93887	0.00414938	0.0496052		KEGG_GLIOMA	0.210108	1.6435	0.038	0.095356		REACTOME_DIABETES_PATHWAYS	0.13305
REACTOME_DEVELOPMENTAL_BIOLOGY	-0.113559	-2.03222	0.00598802	0.0412238		REACTOME_TRANSFERRIN_ENDOCYTOSIS_AND_RECYCLING	-0.341086	-1.70271	0.0295276	0.248365		REACTOME_INSULIN_SYNTHESIS_AND_PROCESSING	0.288192	1.42923	0.0776699	0.219568								KEGG_CHRONIC_MYELOID_LEUKEMIA	-0.198448	-1.64247	0.0355805	0.154246		KEGG_OXIDATIVE_PHOSPHORYLATION	0.175215	1.85342	0.0169851	0.0211078		REACTOME_PHOSPHOLIPASE_C_MEDIATED_CASCADE	-0.298472	-1.92522	0.0121457	0.0527635		KEGG_NATURAL_KILLER_CELL_MEDIATED_CYTOTOXICITY	0.192724	1.64088	0.0467836	0.0955811		PID_FOXM1_PATHWAY	0.229108
PID_SYNDECAN_1_PATHWAY	-0.325482	-2.01945	0.00392927	0.0415499		PID_SHP2_PATHWAY	-0.279937	-1.71752	0.0337302	0.249268		PID_REG_GR_PATHWAY	0.192614	1.42739	0.112676	0.220032								KEGG_BASAL_CELL_CARCINOMA	-0.20675	-1.63879	0.0391304	0.155502		BIOCARTA_G1_PATHWAY	0.374133	1.84938	0.0175781	0.0214357		REACTOME_GABA_RECEPTOR_ACTIVATION	-0.271501	-1.91988	0.00959693	0.0528074		NABA_ECM_GLYCOPROTEINS	0.129737	1.63849	0.019802	0.0962111		PID_ILK_PATHWAY	0.206088
REACTOME_METABOLISM_OF_MRNA	-0.136691	-2.01091	0.00207469	0.0419808		PID_TRKR_PATHWAY	-0.226415	-1.6916	0.0410156	0.249322		REACTOME_APOPTOTIC_CLEAVAGE_OF_CELLULAR_PROTEINS	0.233775	1.42143	0.10387	0.220582								PID_SMAD2_3NUCLEAR_PATHWAY	-0.180518	-1.63242	0.035124	0.157111		REACTOME_LOSS_OF_NLP_FROM_MITOTIC_CENTROSOMES	0.266178	1.84067	0.0114723	0.0223983		REACTOME_GAB1_SIGNALOSOME	-0.32232	-1.92118	0.00790514	0.0530615		REACTOME_HS_GAG_DEGRADATION	0.324462	1.62978	0.0466531	0.0966624		KEGG_GLYCOSYLPHOSPHATIDYLINOSITOL_GPI_ANCHOR_BIOSYNTHESIS	0.260198
REACTOME_TRANSPORT_OF_GLUCOSE_AND_OTHER_SUGARS_BILE_SALTS_AND_ORGANIC_ACIDS_METAL_IONS_AND_AMINE_COMPOUNDS	-0.294487	-1.96144	0.0120968	0.0555091								PID_CDC42_PATHWAY	0.167826	1.41039	0.109127	0.229789								KEGG_BASAL_TRANSCRIPTION_FACTORS	-0.252711	-1.63357	0.0217391	0.15797		REACTOME_TRANSCRIPTIONAL_ACTIVITY_OF_SMAD2_SMAD3_SMAD4_HETEROTRIMER	0.304169	1.8365	0.00816326	0.0228806		REACTOME_L1CAM_INTERACTIONS	-0.208058	-1.90994	0.00212314	0.053424		KEGG_NON_SMALL_CELL_LUNG_CANCER	0.224754	1.63001	0.0353635	0.0971001		REACTOME_TRAFFICKING_OF_AMPA_RECEPTORS	0.30346
KEGG_CALCIUM_SIGNALING_PATHWAY	-0.202095	-1.93976	0.0123711	0.0606736								REACTOME_CELL_DEATH_SIGNALLING_VIA_NRAGE_NRIF_AND_NADE	0.202512	1.4062	0.0889328	0.232504								REACTOME_PPARA_ACTIVATES_GENE_EXPRESSION	-0.166221	-1.62873	0.0412758	0.158246		KEGG_PORPHYRIN_AND_CHLOROPHYLL_METABOLISM	0.33404	1.83524	0.0102041	0.0229084		REACTOME_SIGNALING_BY_FGFR	-0.20167	-1.91028	0.0116054	0.0539993		ST_G_ALPHA_I_PATHWAY	0.292654	1.62734	0.0315582	0.0974194		KEGG_PORPHYRIN_AND_CHLOROPHYLL_METABOLISM	0.265217
KEGG_MAPK_SIGNALING_PATHWAY	-0.135482	-1.9319	0.00803213	0.0616498								REACTOME_PI3K_EVENTS_IN_ERBB4_SIGNALING	0.267537	1.40084	0.111984	0.234932								PID_AR_PATHWAY	-0.216043	-1.62166	0.0531697	0.161929		KEGG_PARKINSONS_DISEASE	0.174413	1.8169	0.0144628	0.0250658		PID_IL8_CXCR2_PATHWAY	-0.355075	-1.91255	0.00992064	0.0542489		REACTOME_G_ALPHA_S_SIGNALLING_EVENTS	0.210469	1.63028	0.0426829	0.0974917		REACTOME_TRANSFERRIN_ENDOCYTOSIS_AND_RECYCLING	0.28132
REACTOME_CELL_SURFACE_INTERACTIONS_AT_THE_VASCULAR_WALL	-0.259179	-1.91811	0.00598802	0.0649312								REACTOME_REGULATION_OF_BETA_CELL_DEVELOPMENT	0.279229	1.401	0.09375	0.236019								REACTOME_FORMATION_OF_TRANSCRIPTION_COUPLED_NER_TC_NER_REPAIR_COMPLEX	-0.264446	-1.60825	0.0327198	0.170859		REACTOME_CITRIC_ACID_CYCLE_TCA_CYCLE	0.344864	1.81532	0.0156863	0.0251759		REACTOME_ACTIVATION_OF_KAINATE_RECEPTORS_UPON_GLUTAMATE_BINDING	-0.364856	-1.8863	0.0104384	0.060358		KEGG_MTOR_SIGNALING_PATHWAY	0.211578	1.63051	0.0350877	0.0978947		REACTOME_MHC_CLASS_II_ANTIGEN_PRESENTATION	0.158904
KEGG_NATURAL_KILLER_CELL_MEDIATED_CYTOTOXICITY	-0.265331	-1.88761	0.00978474	0.07511								REACTOME_ACTIVATED_TLR4_SIGNALLING	0.160993	1.39575	0.128257	0.238832								PID_FOXM1_PATHWAY	-0.251788	-1.59728	0.0373444	0.172711		REACTOME_RNA_POL_III_TRANSCRIPTION_TERMINATION	0.388956	1.79987	0.00972763	0.0272776		REACTOME_ION_TRANSPORT_BY_P_TYPE_ATPASES	-0.33759	-1.87392	0.0078125	0.0640123		REACTOME_INHIBITION_OF_VOLTAGE_GATED_CA2_CHANNELS_VIA_GBETA_GAMMA_SUBUNITS	0.337553	1.63259	0.0415879	0.0979846		BIOCARTA_G2_PATHWAY	0.283197
REACTOME_RESPONSE_TO_ELEVATED_PLATELET_CYTOSOLIC_CA2_	-0.256669	-1.83601	0.0178571	0.0980329								REACTOME_NFKB_AND_MAP_KINASES_ACTIVATION_MEDIATED_BY_TLR4_SIGNALING_REPERTOIRE	0.181345	1.39058	0.0951456	0.238849								PID_MYC_PATHWAY	-0.284675	-1.59837	0.0447154	0.173533		KEGG_ANTIGEN_PROCESSING_AND_PRESENTATION	0.314262	1.78245	0.0141988	0.0295602		REACTOME_CELL_SURFACE_INTERACTIONS_AT_THE_VASCULAR_WALL	-0.230466	-1.86968	0.0165631	0.0648191		PID_CDC42_PATHWAY	0.187776	1.63093	0.0382294	0.0982483		BIOCARTA_ACTINY_PATHWAY	0.29284
KEGG_NEUROACTIVE_LIGAND_RECEPTOR_INTERACTION	-0.223056	-1.82929	0.00796813	0.0987354								PID_LIS1_PATHWAY	0.270486	1.39301	0.101145	0.238937								BIOCARTA_ATRBRCA_PATHWAY	-0.336181	-1.59979	0.0514851	0.174049		REACTOME_BIOSYNTHESIS_OF_THE_N_GLYCAN_PRECURSOR_DOLICHOL_LIPID_LINKED_OLIGOSACCHARIDE_LLO_AND_TRANSFER_TO_A_NASCENT_PROTEIN	0.306318	1.78077	0.0212355	0.0296405		KEGG_FC_EPSILON_RI_SIGNALING_PATHWAY	-0.244248	-1.85044	0.0138614	0.0694429		PID_P75_NTR_PATHWAY	0.217772	1.63293	0.0429185	0.098343		REACTOME_CONVERSION_FROM_APC_C_CDC20_TO_APC_C_CDH1_IN_LATE_ANAPHASE	0.299882
REACTOME_INTEGRIN_CELL_SURFACE_INTERACTIONS	-0.215988	-1.7135	0.0197628	0.171583								KEGG_AMYOTROPHIC_LATERAL_SCLEROSIS_ALS	0.235622	1.38894	0.126214	0.239182								KEGG_GLYCOSAMINOGLYCAN_DEGRADATION	-0.322609	-1.58963	0.045738	0.175538		BIOCARTA_CARM_ER_PATHWAY	0.290069	1.75284	0.0218254	0.0342061		REACTOME_CA_DEPENDENT_EVENTS	-0.359554	-1.85452	0.011811	0.0697074		PID_RHOA_REG_PATHWAY	0.256433	1.62372	0.0455487	0.0984491		REACTOME_ACTIVATION_OF_CHAPERONE_GENES_BY_XBP1S	0.200364
KEGG_TYPE_II_DIABETES_MELLITUS	-0.279125	-1.71642	0.0242915	0.173675								PID_INTEGRIN3_PATHWAY	0.227622	1.39388	0.0942308	0.239415								KEGG_ACUTE_MYELOID_LEUKEMIA	-0.206801	-1.60006	0.0512295	0.17556		BIOCARTA_FAS_PATHWAY	0.301598	1.74792	0.0218688	0.0349187		KEGG_GLYCOSAMINOGLYCAN_BIOSYNTHESIS_HEPARAN_SULFATE	-0.347442	-1.85194	0.0118812	0.069823		KEGG_COLORECTAL_CANCER	0.201646	1.62145	0.0420168	0.0990002		REACTOME_RECYCLING_PATHWAY_OF_L1	0.258359
REACTOME_NCAM_SIGNALING_FOR_NEURITE_OUT_GROWTH	-0.247197	-1.70203	0.0345528	0.177492								PID_ANGIOPOIETIN_RECEPTOR_PATHWAY	0.220893	1.39106	0.106996	0.239691								REACTOME_MRNA_CAPPING	-0.269371	-1.58985	0.0323232	0.177063		REACTOME_RORA_ACTIVATES_CIRCADIAN_EXPRESSION	0.367378	1.74484	0.019685	0.0353182		REACTOME_DAG_AND_IP3_SIGNALING	-0.359554	-1.83741	0.0117188	0.0726555		REACTOME_NETRIN1_SIGNALING	0.258655	1.61972	0.0379242	0.0992324		KEGG_PATHOGENIC_ESCHERICHIA_COLI_INFECTION	0.196858
REACTOME_ION_CHANNEL_TRANSPORT	-0.292665	-1.67435	0.0333333	0.19433								PID_UPA_UPAR_PATHWAY	0.297649	1.38528	0.129555	0.241635								REACTOME_DEADENYLATION_DEPENDENT_MRNA_DECAY	-0.221819	-1.57756	0.0480769	0.184351		REACTOME_KINESINS	0.352086	1.73836	0.0156556	0.0363673		REACTOME_PLATELET_ACTIVATION_SIGNALING_AND_AGGREGATION	-0.149875	-1.83783	0.00998004	0.0733966		REACTOME_GLYCOSAMINOGLYCAN_METABOLISM	0.153925	1.61743	0.0409683	0.099853		REACTOME_CYTOCHROME_P450_ARRANGED_BY_SUBSTRATE_TYPE	0.24113
PID_ERBB4_PATHWAY	-0.308969	-1.67653	0.036	0.196642								PID_TCR_PATHWAY	0.209091	1.37583	0.128459	0.245445								REACTOME_P53_INDEPENDENT_G1_S_DNA_DAMAGE_CHECKPOINT	-0.199458	-1.57448	0.0631365	0.185273		PID_RB_1PATHWAY	0.210676	1.71833	0.0139442	0.0399279		PID_ERBB4_PATHWAY	-0.305756	-1.82806	0.00828157	0.0757691		KEGG_RENAL_CELL_CARCINOMA	0.194472	1.61585	0.0477178	0.100059		REACTOME_TRANSCRIPTIONAL_REGULATION_OF_WHITE_ADIPOCYTE_DIFFERENTIATION	0.158268
REACTOME_AXON_GUIDANCE	-0.115616	-1.66014	0.0452675	0.203776								REACTOME_CELL_CELL_JUNCTION_ORGANIZATION	0.203253	1.37435	0.124236	0.245633								REACTOME_ABC_FAMILY_PROTEINS_MEDIATED_TRANSPORT	-0.334339	-1.56168	0.0557851	0.193252		KEGG_BUTANOATE_METABOLISM	0.290085	1.68156	0.0342052	0.0477433		PID_ENDOTHELIN_PATHWAY	-0.229855	-1.81805	0.00831601	0.0792659		SIG_IL4RECEPTOR_IN_B_LYPHOCYTES	0.330856	1.61274	0.0453649	0.100593		PID_RB_1PATHWAY	0.156323
KEGG_SELENOAMINO_ACID_METABOLISM	-0.278536	-1.64693	0.027833	0.212109								KEGG_WNT_SIGNALING_PATHWAY	0.117397	1.3764	0.125523	0.246199								PID_P53_REGULATION_PATHWAY	-0.201654	-1.56255	0.0628571	0.193963		REACTOME_ASPARAGINE_N_LINKED_GLYCOSYLATION	0.168773	1.6656	0.0265306	0.0513776		KEGG_ALDOSTERONE_REGULATED_SODIUM_REABSORPTION	-0.296051	-1.81384	0.010101	0.0794967		REACTOME_NEUROTRANSMITTER_RELEASE_CYCLE	0.274689	1.61311	0.0472279	0.100972		REACTOME_STEROID_HORMONES	0.2778
REACTOME_PEROXISOMAL_LIPID_METABOLISM	-0.335866	-1.63136	0.0364807	0.222892								REACTOME_INHIBITION_OF_INSULIN_SECRETION_BY_ADRENALINE_NORADRENALINE	0.289643	1.37196	0.135628	0.246828								REACTOME_CYCLIN_E_ASSOCIATED_EVENTS_DURING_G1_S_TRANSITION_	-0.184687	-1.55626	0.0546559	0.194404		REACTOME_SIGNALING_BY_NOTCH	0.164099	1.63387	0.0229167	0.0596855		KEGG_NATURAL_KILLER_CELL_MEDIATED_CYTOTOXICITY	-0.236357	-1.81515	0.0162933	0.0797559		ST_GA13_PATHWAY	0.274149	1.60954	0.0320151	0.101158		REACTOME_TRANSPORT_OF_VITAMINS_NUCLEOSIDES_AND_RELATED_MOLECULES	0.264292
KEGG_O_GLYCAN_BIOSYNTHESIS	-0.34697	-1.61561	0.0511247	0.235171								KEGG_T_CELL_RECEPTOR_SIGNALING_PATHWAY	0.165804	1.37653	0.115226	0.247322								REACTOME_MEIOTIC_RECOMBINATION	-0.316925	-1.55696	0.044898	0.195604		BIOCARTA_TNFR1_PATHWAY	0.288555	1.627	0.0439771	0.0613281		REACTOME_TRAFFICKING_OF_AMPA_RECEPTORS	-0.350853	-1.7974	0.0245399	0.0819683		REACTOME_INTERFERON_GAMMA_SIGNALING	0.283552	1.60711	0.0474227	0.101183		KEGG_AMYOTROPHIC_LATERAL_SCLEROSIS_ALS	0.20327
REACTOME_PREFOLDIN_MEDIATED_TRANSFER_OF_SUBSTRATE_TO_CCT_TRIC	-0.287648	-1.60359	0.0437262	0.243963								REACTOME_SIGNALING_BY_NOTCH1	0.168049	1.36964	0.137214	0.24786								KEGG_RNA_DEGRADATION	-0.180439	-1.54298	0.0862745	0.19804		REACTOME_UNFOLDED_PROTEIN_RESPONSE	0.171732	1.60045	0.0656064	0.0692644		REACTOME_SIGNALING_BY_SCF_KIT	-0.226005	-1.79506	0.0126582	0.0821259		NABA_CORE_MATRISOME	0.109657	1.608	0.044316	0.101267
												REACTOME_G_ALPHA_Z_SIGNALLING_EVENTS	0.217016	1.37681	0.109053	0.248344								REACTOME_SCF_BETA_TRCP_MEDIATED_DEGRADATION_OF_EMI1	-0.198376	-1.55029	0.0587084	0.19814		PID_HNF3A_PATHWAY	0.284795	1.58201	0.0515873	0.0753067		REACTOME_TRANSPORT_TO_THE_GOLGI_AND_SUBSEQUENT_MODIFICATION	-0.27727	-1.79295	0.00996016	0.0822414		REACTOME_DEGRADATION_OF_THE_EXTRACELLULAR_MATRIX	0.346059	1.60992	0.0257937	0.101453		8 dpf PC2 Negative Loadings
												SIG_PIP3_SIGNALING_IN_CARDIAC_MYOCTES	0.186577	1.36643	0.122841	0.248526								REACTOME_APC_CDC20_MEDIATED_DEGRADATION_OF_NEK2A	-0.284693	-1.54602	0.0440252	0.198585		REACTOME_MITOCHONDRIAL_TRNA_AMINOACYLATION	0.307651	1.5727	0.055914	0.0780983		REACTOME_PI3K_EVENTS_IN_ERBB4_SIGNALING	-0.33202	-1.80459	0.00779727	0.0824693		BIOCARTA_CXCR4_PATHWAY	0.321429	1.58059	0.0469043	0.114191		NAME	ES
												REACTOME_PRE_NOTCH_TRANSCRIPTION_AND_TRANSLATION	0.283846	1.36344	0.144628	0.249052								REACTOME_SIGNALING_BY_INSULIN_RECEPTOR	-0.156932	-1.54756	0.057377	0.198942		KEGG_SELENOAMINO_ACID_METABOLISM	0.28299	1.56779	0.0635593	0.0795529		REACTOME_CREB_PHOSPHORYLATION_THROUGH_THE_ACTIVATION_OF_RAS	-0.372899	-1.79747	0.020202	0.0828134		REACTOME_NEGATIVE_REGULATION_OF_FGFR_SIGNALING	0.291692	1.56899	0.0587084	0.119358		REACTOME_GPCR_DOWNSTREAM_SIGNALING	-0.264991
												PID_ECADHERIN_STABILIZATION_PATHWAY	0.212965	1.36658	0.110891	0.249652								REACTOME_FATTY_ACID_TRIACYLGLYCEROL_AND_KETONE_BODY_METABOLISM	-0.125106	-1.54344	0.0457256	0.199288		REACTOME_MEIOSIS	0.235487	1.52841	0.0705882	0.0940152		REACTOME_MAP_KINASE_ACTIVATION_IN_TLR_CASCADE	-0.266705	-1.798	0.0135922	0.0834353		PID_FAS_PATHWAY	0.242901	1.57003	0.06	0.119404		REACTOME_SIGNALING_BY_GPCR	-0.219476
												BIOCARTA_CARM_ER_PATHWAY	0.22706	1.36385	0.0985325	0.249797								REACTOME_SIGNALING_BY_WNT	-0.186947	-1.53903	0.0494071	0.200009		PID_HES_HEY_PATHWAY	0.234547	1.52888	0.055336	0.0942901		PID_TCR_PATHWAY	-0.243201	-1.78603	0.027833	0.0836713		REACTOME_INNATE_IMMUNE_SYSTEM	0.122081	1.56767	0.0627451	0.119474		PID_AP1_PATHWAY	-0.43708
																								REACTOME_MRNA_SPLICING_MINOR_PATHWAY	-0.236902	-1.53285	0.0612245	0.204194		REACTOME_PRE_NOTCH_EXPRESSION_AND_PROCESSING	0.236471	1.52992	0.0658683	0.0943279		PID_NETRIN_PATHWAY	-0.315895	-1.79869	0.0143737	0.0840951		KEGG_ARRHYTHMOGENIC_RIGHT_VENTRICULAR_CARDIOMYOPATHY_ARVC	0.182298	1.56407	0.0467836	0.120302		NABA_MATRISOME	-0.14005
												48 hpf PC3 Negative Loadings												KEGG_PROTEASOME	-0.203846	-1.51196	0.077821	0.211786		KEGG_OOCYTE_MEIOSIS	0.165507	1.49715	0.0711611	0.107388		PID_INTEGRIN_CS_PATHWAY	-0.368368	-1.78685	0.022	0.0841122		REACTOME_PI3K_EVENTS_IN_ERBB4_SIGNALING	0.282708	1.56507	0.0582524	0.120376		REACTOME_TCA_CYCLE_AND_RESPIRATORY_ELECTRON_TRANSPORT	-0.270198
												NAME	ES	NES	NOM p-val	FDR q-val								REACTOME_APOPTOSIS	-0.127876	-1.5126	0.0714286	0.212892		REACTOME_SIGNALING_BY_TGF_BETA_RECEPTOR_COMPLEX	0.187463	1.48377	0.0826613	0.112933		BIOCARTA_BCR_PATHWAY	-0.338507	-1.76568	0.0194932	0.0901945		PID_BETA_CATENIN_NUC_PATHWAY	0.187075	1.56254	0.0544747	0.120692		REACTOME_CLASS_A1_RHODOPSIN_LIKE_RECEPTORS	-0.303913
												REACTOME_METABOLISM_OF_RNA	-0.392929	-6.44166	0	0								PID_MTOR_4PATHWAY	-0.188048	-1.51798	0.0734694	0.212908		PID_HEDGEHOG_GLI_PATHWAY	0.217049	1.48129	0.0857143	0.113025		KEGG_VIRAL_MYOCARDITIS	-0.311482	-1.76684	0.0160643	0.0905433		BIOCARTA_GPCR_PATHWAY	0.265228	1.55475	0.0626223	0.124508		KEGG_PRIMARY_IMMUNODEFICIENCY	-0.57735
												REACTOME_TRANSLATION	-0.446511	-5.85376	0	0								REACTOME_AUTODEGRADATION_OF_CDH1_BY_CDH1_APC_C	-0.1787	-1.50725	0.0620301	0.212965		REACTOME_METABOLISM_OF_NUCLEOTIDES	0.176579	1.48404	0.0653846	0.113311		KEGG_NEUROTROPHIN_SIGNALING_PATHWAY	-0.169675	-1.7674	0.0250482	0.0911725		PID_NFAT_3PATHWAY	0.2405	1.55062	0.0728347	0.126117		KEGG_LEISHMANIA_INFECTION	-0.451462
												REACTOME_METABOLISM_OF_MRNA	-0.362695	-5.47834	0	0								REACTOME_DOUBLE_STRAND_BREAK_REPAIR	-0.30819	-1.51404	0.0609756	0.213246		KEGG_TRYPTOPHAN_METABOLISM	0.251288	1.48172	0.0673077	0.113354		REACTOME_TCR_SIGNALING	-0.296801	-1.75819	0.0217391	0.0919545		PID_DELTA_NP63_PATHWAY	0.234081	1.54436	0.062753	0.129063		REACTOME_RESPIRATORY_ELECTRON_TRANSPORT_ATP_SYNTHESIS_BY_CHEMIOSMOTIC_COUPLING_AND_HEAT_PRODUCTION_BY_UNCOUPLING_PROTEINS_	-0.313502
												REACTOME_SRP_DEPENDENT_COTRANSLATIONAL_PROTEIN_TARGETING_TO_MEMBRANE	-0.495309	-5.43306	0	0								REACTOME_VIF_MEDIATED_DEGRADATION_OF_APOBEC3G	-0.198376	-1.51569	0.0770791	0.213422		REACTOME_SMAD2_SMAD3_SMAD4_HETEROTRIMER_REGULATES_TRANSCRIPTION	0.286546	1.47328	0.0833333	0.116468		NABA_ECM_GLYCOPROTEINS	-0.145296	-1.75213	0.0245399	0.0927537		PID_MAPK_TRK_PATHWAY	0.278448	1.53949	0.0685484	0.130112		KEGG_CYTOKINE_CYTOKINE_RECEPTOR_INTERACTION	-0.305504
												REACTOME_CELL_CYCLE	-0.300324	-5.42692	0	0								REACTOME_DOWNSTREAM_SIGNALING_EVENTS_OF_B_CELL_RECEPTOR_BCR	-0.152637	-1.50439	0.0803922	0.214191		BIOCARTA_IGF1MTOR_PATHWAY	0.300423	1.45718	0.0946502	0.124047		NABA_ECM_AFFILIATED	-0.196874	-1.75822	0.0279441	0.0928104		PID_ENDOTHELIN_PATHWAY	0.200423	1.53857	0.0579151	0.130132		KEGG_ALZHEIMERS_DISEASE	-0.243116
												REACTOME_3_UTR_MEDIATED_TRANSLATIONAL_REGULATION	-0.506332	-5.30154	0	0								PID_AR_TF_PATHWAY	-0.199648	-1.51843	0.072407	0.214336		PID_P53_REGULATION_PATHWAY	0.182409	1.45357	0.0994264	0.125501		REACTOME_ACTIVATION_OF_NMDA_RECEPTOR_UPON_GLUTAMATE_BINDING_AND_POSTSYNAPTIC_EVENTS	-0.310486	-1.7502	0.0169492	0.0928183		PID_NCADHERIN_PATHWAY	0.24023	1.54041	0.0618337	0.130157		REACTOME_PEPTIDE_CHAIN_ELONGATION	-0.291266
												REACTOME_PEPTIDE_CHAIN_ELONGATION	-0.547631	-5.28763	0	0								REACTOME_REGULATION_OF_GLUCOKINASE_BY_GLUCOKINASE_REGULATORY_PROTEIN	-0.288249	-1.50737	0.0644531	0.214536		PID_BETA_CATENIN_NUC_PATHWAY	0.176975	1.45128	0.0828402	0.126078		REACTOME_NRAGE_SIGNALS_DEATH_THROUGH_JNK	-0.270691	-1.75314	0.03	0.0933074		BIOCARTA_RHO_PATHWAY	0.26391	1.54061	0.0592885	0.130618		KEGG_NEUROACTIVE_LIGAND_RECEPTOR_INTERACTION	-0.235026
												REACTOME_INFLUENZA_LIFE_CYCLE	-0.431326	-5.25043	0	0								KEGG_UBIQUITIN_MEDIATED_PROTEOLYSIS	-0.129891	-1.51917	0.0668016	0.215415		REACTOME_POST_TRANSLATIONAL_MODIFICATION_SYNTHESIS_OF_GPI_ANCHORED_PROTEINS	0.236593	1.45006	0.0941884	0.126085		REACTOME_CELL_CELL_JUNCTION_ORGANIZATION	-0.242756	-1.74316	0.0225873	0.0953041		REACTOME_NUCLEAR_SIGNALING_BY_ERBB4	0.300558	1.53336	0.0532787	0.132129		KEGG_RIBOSOME	-0.291266
												KEGG_RIBOSOME	-0.547631	-5.20968	0	0								REACTOME_CDK_MEDIATED_PHOSPHORYLATION_AND_REMOVAL_OF_CDC6	-0.197244	-1.49756	0.0649606	0.216039		KEGG_PROPANOATE_METABOLISM	0.228601	1.42611	0.0961538	0.139134		PID_PDGFRB_PATHWAY	-0.149633	-1.73733	0.0184049	0.0971882		REACTOME_TCR_SIGNALING	0.232454	1.53424	0.07173	0.132156		REACTOME_RESPIRATORY_ELECTRON_TRANSPORT	-0.317364
												REACTOME_CELL_CYCLE_MITOTIC	-0.295927	-5.19569	0	0								REACTOME_G1_S_SPECIFIC_TRANSCRIPTION	-0.325823	-1.49806	0.0710059	0.217227		BIOCARTA_ATM_PATHWAY	0.307369	1.42124	0.104962	0.141451		REACTOME_GPVI_MEDIATED_ACTIVATION_CASCADE	-0.317085	-1.73473	0.0257426	0.097723		PID_TCPTP_PATHWAY	0.220847	1.52904	0.0657084	0.134126		NABA_CORE_MATRISOME	-0.183263
												REACTOME_CELL_CYCLE_CHECKPOINTS	-0.436481	-5.15485	0	0								REACTOME_FORMATION_OF_THE_TERNARY_COMPLEX_AND_SUBSEQUENTLY_THE_43S_COMPLEX	-0.19519	-1.49897	0.0684932	0.217968		PID_AR_PATHWAY	0.176791	1.35841	0.11811	0.182337		REACTOME_RNA_POL_III_TRANSCRIPTION_TERMINATION	-0.364143	-1.71456	0.0153551	0.106083		REACTOME_SIGNALING_BY_FGFR_MUTANTS	0.257821	1.52779	0.0587121	0.134321		REACTOME_SIGNALLING_BY_NGF	-0.18839
												REACTOME_DNA_REPLICATION	-0.352393	-4.96824	0	0								PID_ATM_PATHWAY	-0.261565	-1.48286	0.0616302	0.220468		REACTOME_SIGNALING_BY_ROBO_RECEPTOR	0.250694	1.32366	0.139764	0.207438		REACTOME_RORA_ACTIVATES_CIRCADIAN_EXPRESSION	-0.355048	-1.71511	0.0203666	0.106713		PID_ERBB1_RECEPTOR_PROXIMAL_PATHWAY	0.255874	1.52433	0.0688259	0.135163		KEGG_FOCAL_ADHESION	-0.192603
												REACTOME_NONSENSE_MEDIATED_DECAY_ENHANCED_BY_THE_EXON_JUNCTION_COMPLEX	-0.481864	-4.86994	0	0								PID_HNF3A_PATHWAY	-0.258741	-1.48929	0.0616016	0.220612		REACTOME_SIGNALING_BY_BMP	0.26421	1.32393	0.144869	0.208104		PID_RAS_PATHWAY	-0.322046	-1.7103	0.0247934	0.107901		BIOCARTA_ALK_PATHWAY	0.239208	1.52532	0.0731225	0.135231		KEGG_JAK_STAT_SIGNALING_PATHWAY	-0.2813
												REACTOME_INFLUENZA_VIRAL_RNA_TRANSCRIPTION_AND_REPLICATION	-0.462207	-4.8566	0	0								REACTOME_NUCLEOTIDE_EXCISION_REPAIR	-0.185986	-1.48499	0.0894942	0.221527		KEGG_BASAL_CELL_CARCINOMA	0.166059	1.32176	0.146535	0.208191		REACTOME_SIGNALING_BY_RHO_GTPASES	-0.171403	-1.69812	0.0332681	0.114153		PID_LYSOPHOSPHOLIPID_PATHWAY	0.187851	1.52196	0.0517241	0.135956		PID_TNF_PATHWAY	-0.393029
												REACTOME_METABOLISM_OF_PROTEINS	-0.238452	-4.85412	0	0								KEGG_WNT_SIGNALING_PATHWAY	-0.127424	-1.48002	0.0700637	0.221556		PID_PS1_PATHWAY	0.199503	1.31338	0.165067	0.214249		REACTOME_DOWNSTREAM_SIGNAL_TRANSDUCTION	-0.191927	-1.6947	0.0187891	0.115117		PID_AR_NONGENOMIC_PATHWAY	0.314032	1.51759	0.072549	0.138155		REACTOME_GPCR_LIGAND_BINDING	-0.203514
												REACTOME_G1_S_TRANSITION	-0.435131	-4.7263	0	0								PID_FGF_PATHWAY	-0.211777	-1.47824	0.0790021	0.221567		PID_ATM_PATHWAY	0.234698	1.30596	0.131846	0.219554		REACTOME_SIGNALING_BY_ERBB2	-0.189352	-1.68289	0.0230126	0.121229		REACTOME_THROMBOXANE_SIGNALLING_THROUGH_TP_RECEPTOR	0.31892	1.51396	0.0670732	0.139912		KEGG_AXON_GUIDANCE	-0.23515
												REACTOME_MITOTIC_G1_G1_S_PHASES	-0.386969	-4.70707	0	0								KEGG_PYRUVATE_METABOLISM	-0.243643	-1.48994	0.0647773	0.221608		KEGG_PEROXISOME	0.136044	1.28798	0.161165	0.231972		KEGG_PHOSPHATIDYLINOSITOL_SIGNALING_SYSTEM	-0.19325	-1.6751	0.0316832	0.1226		PID_IFNG_PATHWAY	0.262998	1.51285	0.0787402	0.139915		KEGG_ECM_RECEPTOR_INTERACTION	-0.302283
												REACTOME_MITOTIC_M_M_G1_PHASES	-0.345173	-4.64956	0	0								REACTOME_AUTODEGRADATION_OF_THE_E3_UBIQUITIN_LIGASE_COP1	-0.197244	-1.48318	0.0848861	0.2218		REACTOME_DOWNREGULATION_OF_SMAD2_3_SMAD4_TRANSCRIPTIONAL_ACTIVITY	0.278962	1.29029	0.170093	0.232129		REACTOME_CELL_CELL_COMMUNICATION	-0.171538	-1.67672	0.0236559	0.122788		KEGG_APOPTOSIS	0.172995	1.51178	0.050813	0.140028		PID_AVB3_INTEGRIN_PATHWAY	-0.302878
												REACTOME_M_G1_TRANSITION	-0.468484	-4.63846	0	0								PID_BARD1_PATHWAY	-0.267332	-1.48616	0.078125	0.221977		REACTOME_SIGNALING_BY_NOTCH1	0.158001	1.28859	0.144958	0.232459		REACTOME_PI3K_EVENTS_IN_ERBB2_SIGNALING	-0.282251	-1.67696	0.0330739	0.123689		BIOCARTA_GH_PATHWAY	0.313234	1.51087	0.0628684	0.140041		REACTOME_SIGNALING_BY_SCF_KIT	-0.302459
												REACTOME_S_PHASE	-0.415195	-4.63649	0	0								REACTOME_ACTIVATION_OF_THE_PRE_REPLICATIVE_COMPLEX	-0.235665	-1.4706	0.0758483	0.222468								REACTOME_G_ALPHA_Z_SIGNALLING_EVENTS	-0.245523	-1.6707	0.0252918	0.124429		PID_FAK_PATHWAY	0.198479	1.50971	0.0647059	0.140168		REACTOME_SIGNALING_BY_PDGF	-0.260699
												REACTOME_SYNTHESIS_OF_DNA	-0.441627	-4.63274	0	0								REACTOME_MICRORNA_MIRNA_BIOGENESIS	-0.300871	-1.47132	0.0699589	0.22323		96 hpf PC3 Negative Loadings						REACTOME_SIGNALING_BY_FGFR_IN_DISEASE	-0.164909	-1.66828	0.036	0.124958		REACTOME_NUCLEOTIDE_BINDING_DOMAIN_LEUCINE_RICH_REPEAT_CONTAINING_RECEPTOR_NLR_SIGNALING_PATHWAYS	0.238033	1.50317	0.0747475	0.140512		KEGG_DILATED_CARDIOMYOPATHY	-0.286236
												REACTOME_G2_M_CHECKPOINTS	-0.606194	-4.44529	0	0								PID_IFNG_PATHWAY	-0.261058	-1.47229	0.0958084	0.2238		NAME	ES	NES	NOM p-val	FDR q-val		PID_ERBB1_DOWNSTREAM_PATHWAY	-0.163995	-1.66197	0.0328185	0.126615		PID_NFKAPPAB_CANONICAL_PATHWAY	0.29053	1.50225	0.0488798	0.140527		PID_IL6_7_PATHWAY	-0.408668
												REACTOME_ASSEMBLY_OF_THE_PRE_REPLICATIVE_COMPLEX	-0.46145	-4.10204	0	0								PID_WNT_CANONICAL_PATHWAY	-0.281092	-1.47235	0.0903614	0.225351		KEGG_NEUROACTIVE_LIGAND_RECEPTOR_INTERACTION	-0.623821	-8.59208	0	0		KEGG_GLYCOSAMINOGLYCAN_BIOSYNTHESIS_CHONDROITIN_SULFATE	-0.309921	-1.66371	0.0383838	0.126704		REACTOME_DOWNREGULATION_OF_SMAD2_3_SMAD4_TRANSCRIPTIONAL_ACTIVITY	0.324928	1.50354	0.0746888	0.140909		KEGG_OXIDATIVE_PHOSPHORYLATION	-0.241381
												REACTOME_ACTIVATION_OF_THE_PRE_REPLICATIVE_COMPLEX	-0.656266	-4.09493	0	0								REACTOME_APC_C_CDC20_MEDIATED_DEGRADATION_OF_CYCLIN_B	-0.289256	-1.4596	0.0876494	0.232171		REACTOME_GPCR_DOWNSTREAM_SIGNALING	-0.43337	-7.09388	0	0		PID_CXCR3_PATHWAY	-0.288508	-1.65483	0.0334029	0.129168		REACTOME_SIGNALING_BY_PDGF	0.14896	1.5047	0.0607843	0.140932		REACTOME_INTEGRIN_CELL_SURFACE_INTERACTIONS	-0.290995
												REACTOME_ACTIVATION_OF_THE_MRNA_UPON_BINDING_OF_THE_CAP_BINDING_COMPLEX_AND_EIFS_AND_SUBSEQUENT_BINDING_TO_43S	-0.491201	-4.05756	0	0								KEGG_LYSINE_DEGRADATION	-0.217962	-1.45657	0.0772277	0.233694		REACTOME_NEURONAL_SYSTEM	-0.457115	-7.07907	0	0		ST_G_ALPHA_I_PATHWAY	-0.281099	-1.65342	0.039823	0.129208		ST_INTEGRIN_SIGNALING_PATHWAY	0.164783	1.50498	0.0493562	0.141433		PID_INTEGRIN1_PATHWAY	-0.301983
												KEGG_DNA_REPLICATION	-0.575758	-3.94704	0	0								REACTOME_REGULATION_OF_APOPTOSIS	-0.174844	-1.45273	0.084507	0.235718		REACTOME_SIGNALING_BY_GPCR	-0.366195	-6.79733	0	0		REACTOME_PI_3K_CASCADE	-0.25783	-1.65612	0.0400802	0.129304		PID_IL6_7_PATHWAY	0.238216	1.50517	0.0732177	0.141909		REACTOME_INNATE_IMMUNE_SYSTEM	-0.196606
												REACTOME_ORC1_REMOVAL_FROM_CHROMATIN	-0.443135	-3.89033	0	0								REACTOME_SIGNALING_BY_BMP	-0.30207	-1.44996	0.0855513	0.236824		NABA_MATRISOME	-0.281831	-6.62161	0	0		BIOCARTA_MYOSIN_PATHWAY	-0.290484	-1.63061	0.0372549	0.141311		REACTOME_COSTIMULATION_BY_THE_CD28_FAMILY	0.240577	1.50596	0.063655	0.142053		PID_RETINOIC_ACID_PATHWAY	-0.433769
												REACTOME_REGULATION_OF_MITOTIC_CELL_CYCLE	-0.393398	-3.8209	0	0								PID_HDAC_CLASSI_PATHWAY	-0.167213	-1.44396	0.08577	0.241423		REACTOME_GPCR_LIGAND_BINDING	-0.464807	-6.32536	0	0		REACTOME_ADHERENS_JUNCTIONS_INTERACTIONS	-0.337386	-1.63122	0.046371	0.142032		PID_NFAT_TFPATHWAY	0.273621	1.49754	0.0714286	0.142931		KEGG_LEUKOCYTE_TRANSENDOTHELIAL_MIGRATION	-0.236622
												REACTOME_APC_C_CDH1_MEDIATED_DEGRADATION_OF_CDC20_AND_OTHER_APC_C_CDH1_TARGETED_PROTEINS_IN_LATE_MITOSIS_EARLY_G1	-0.426745	-3.79039	0	0								PID_REG_GR_PATHWAY	-0.183327	-1.44215	0.0795229	0.241658		REACTOME_CLASS_A1_RHODOPSIN_LIKE_RECEPTORS	-0.582669	-6.21398	0	0		PID_PI3K_PLC_TRK_PATHWAY	-0.322125	-1.63182	0.045098	0.142729		REACTOME_REGULATION_OF_INSULIN_SECRETION	0.16853	1.49553	0.0719844	0.142979		REACTOME_TOLL_RECEPTOR_CASCADES	-0.241664
												REACTOME_ACTIVATION_OF_ATR_IN_RESPONSE_TO_REPLICATION_STRESS	-0.579545	-3.76744	0	0														KEGG_CALCIUM_SIGNALING_PATHWAY	-0.50188	-5.86214	0	0		BIOCARTA_CREB_PATHWAY	-0.338409	-1.62531	0.0419162	0.142904		KEGG_LYSOSOME	0.131669	1.49562	0.0627376	0.143541		KEGG_PARKINSONS_DISEASE	-0.231995
												REACTOME_APC_C_CDC20_MEDIATED_DEGRADATION_OF_MITOTIC_PROTEINS	-0.410908	-3.76631	0	0														REACTOME_TRANSMISSION_ACROSS_CHEMICAL_SYNAPSES	-0.438431	-5.74636	0	0		REACTOME_PIP3_ACTIVATES_AKT_SIGNALING	-0.331886	-1.62624	0.0360721	0.143294		KEGG_CALCIUM_SIGNALING_PATHWAY	0.135385	1.49059	0.0630081	0.143769		BIOCARTA_KERATINOCYTE_PATHWAY	-0.371012
												REACTOME_CDT1_ASSOCIATION_WITH_THE_CDC6_ORC_ORIGIN_COMPLEX	-0.45462	-3.76315	0	0														REACTOME_G_ALPHA_I_SIGNALLING_EVENTS	-0.558856	-5.6702	0	0		KEGG_ERBB_SIGNALING_PATHWAY	-0.183197	-1.62263	0.0268041	0.143505		ST_B_CELL_ANTIGEN_RECEPTOR	0.235407	1.49114	0.0718447	0.144007		NABA_MATRISOME_ASSOCIATED	-0.124756
												REACTOME_METABOLISM_OF_NON_CODING_RNA	-0.524786	-3.7356	0	0														NABA_CORE_MATRISOME	-0.352176	-5.13553	0	0		KEGG_PYRIMIDINE_METABOLISM	-0.164002	-1.61787	0.0439122	0.145693		REACTOME_SYNTHESIS_OF_PC	0.322059	1.4919	0.0767677	0.144102		KEGG_HYPERTROPHIC_CARDIOMYOPATHY_HCM	-0.267897
												REACTOME_EXTENSION_OF_TELOMERES	-0.622709	-3.7054	0	0														REACTOME_PEPTIDE_LIGAND_BINDING_RECEPTORS	-0.635205	-5.06563	0	0		REACTOME_POST_NMDA_RECEPTOR_ACTIVATION_EVENTS	-0.310423	-1.61155	0.0377359	0.147968		REACTOME_GLUCAGON_TYPE_LIGAND_RECEPTORS	0.323679	1.48909	0.0741483	0.144209		PID_UPA_UPAR_PATHWAY	-0.404785
												REACTOME_TCA_CYCLE_AND_RESPIRATORY_ELECTRON_TRANSPORT	-0.329247	-3.68831	0	0														REACTOME_G_ALPHA_Q_SIGNALLING_EVENTS	-0.485616	-4.91663	0	0		PID_PI3KCI_AKT_PATHWAY	-0.277799	-1.61192	0.0484848	0.14877		KEGG_LEUKOCYTE_TRANSENDOTHELIAL_MIGRATION	0.139093	1.49252	0.0694981	0.144272		REACTOME_GASTRIN_CREB_SIGNALLING_PATHWAY_VIA_PKC_AND_MAPK	-0.232648
												REACTOME_RESPIRATORY_ELECTRON_TRANSPORT_ATP_SYNTHESIS_BY_CHEMIOSMOTIC_COUPLING_AND_HEAT_PRODUCTION_BY_UNCOUPLING_PROTEINS_	-0.391998	-3.66968	0	0														NABA_MATRISOME_ASSOCIATED	-0.260617	-4.90323	0	0		REACTOME_N_GLYCAN_ANTENNAE_ELONGATION_IN_THE_MEDIAL_TRANS_GOLGI	-0.345104	-1.60312	0.0651261	0.152912		BIOCARTA_NTHI_PATHWAY	0.323882	1.48368	0.0862423	0.1471		NABA_ECM_AFFILIATED	-0.26247
												REACTOME_TELOMERE_MAINTENANCE	-0.563545	-3.6661	0	0														REACTOME_NEUROTRANSMITTER_RECEPTOR_BINDING_AND_DOWNSTREAM_TRANSMISSION_IN_THE_POSTSYNAPTIC_CELL	-0.432504	-4.80623	0	0		NABA_BASEMENT_MEMBRANES	-0.260878	-1.5923	0.0430712	0.158662		REACTOME_PHASE1_FUNCTIONALIZATION_OF_COMPOUNDS	0.234002	1.47883	0.0645833	0.14908		BIOCARTA_MAPK_PATHWAY	-0.2507
												REACTOME_FORMATION_OF_THE_TERNARY_COMPLEX_AND_SUBSEQUENTLY_THE_43S_COMPLEX	-0.481903	-3.65913	0	0														REACTOME_GASTRIN_CREB_SIGNALLING_PATHWAY_VIA_PKC_AND_MAPK	-0.430452	-4.65909	0	0		KEGG_CELL_ADHESION_MOLECULES_CAMS	-0.179302	-1.59307	0.0357143	0.159196		PID_HIV_NEF_PATHWAY	0.2475	1.47902	0.087146	0.149551		KEGG_HEMATOPOIETIC_CELL_LINEAGE	-0.473877
												REACTOME_AUTODEGRADATION_OF_CDH1_BY_CDH1_APC_C	-0.436612	-3.64587	0	0														REACTOME_TRANSMEMBRANE_TRANSPORT_OF_SMALL_MOLECULES	-0.253826	-4.63457	0	0		KEGG_CHEMOKINE_SIGNALING_PATHWAY	-0.147804	-1.58862	0.0537849	0.160063		REACTOME_SIGNALLING_TO_RAS	0.278082	1.4757	0.0695296	0.150473		REACTOME_G_ALPHA_Q_SIGNALLING_EVENTS	-0.243166
												REACTOME_P53_DEPENDENT_G1_DNA_DAMAGE_RESPONSE	-0.450771	-3.53855	0	0														REACTOME_POTASSIUM_CHANNELS	-0.511797	-4.53976	0	0		KEGG_PURINE_METABOLISM	-0.12709	-1.58431	0.0626263	0.161005		PID_TRAIL_PATHWAY	0.283536	1.47071	0.0783582	0.153226		KEGG_CELL_ADHESION_MOLECULES_CAMS	-0.256471
												REACTOME_P53_INDEPENDENT_G1_S_DNA_DAMAGE_CHECKPOINT	-0.449706	-3.51174	0	0														REACTOME_HEMOSTASIS	-0.2412	-4.39992	0	0		ST_DIFFERENTIATION_PATHWAY_IN_PC12_CELLS	-0.239822	-1.58074	0.0350515	0.16119		PID_SHP2_PATHWAY	0.211057	1.46965	0.0955285	0.153404		PID_IL4_2PATHWAY	-0.330571
												REACTOME_AUTODEGRADATION_OF_THE_E3_UBIQUITIN_LIGASE_COP1	-0.447432	-3.47461	0	0														KEGG_HYPERTROPHIC_CARDIOMYOPATHY_HCM	-0.494936	-4.32498	0	0		PID_NCADHERIN_PATHWAY	-0.24644	-1.5854	0.039666	0.161275		ST_MYOCYTE_AD_PATHWAY	0.319561	1.46607	0.0742972	0.155116		REACTOME_INTERFERON_GAMMA_SIGNALING	-0.421436
												REACTOME_DNA_STRAND_ELONGATION	-0.533663	-3.43743	0	0														REACTOME_PLATELET_ACTIVATION_SIGNALING_AND_AGGREGATION	-0.348718	-4.30981	0	0		KEGG_PROSTATE_CANCER	-0.171912	-1.58223	0.0560166	0.161277		BIOCARTA_TOLL_PATHWAY	0.266814	1.46315	0.0699589	0.156587		SIG_PIP3_SIGNALING_IN_B_LYMPHOCYTES	-0.400426
												REACTOME_CDK_MEDIATED_PHOSPHORYLATION_AND_REMOVAL_OF_CDC6	-0.447432	-3.4023	0	0														KEGG_DILATED_CARDIOMYOPATHY	-0.47263	-4.29514	0	0		PID_CASPASE_PATHWAY	-0.217864	-1.57185	0.0484496	0.166723		REACTOME_ABC_FAMILY_PROTEINS_MEDIATED_TRANSPORT	0.303119	1.45162	0.0952381	0.163883		BIOCARTA_NTHI_PATHWAY	-0.492523
												REACTOME_CYCLIN_E_ASSOCIATED_EVENTS_DURING_G1_S_TRANSITION_	-0.401588	-3.38018	0	0														REACTOME_VOLTAGE_GATED_POTASSIUM_CHANNELS	-0.652324	-4.2455	0	0		PID_RHOA_REG_PATHWAY	-0.245357	-1.56135	0.0549898	0.170004		PID_RETINOIC_ACID_PATHWAY	0.252458	1.44981	0.0843373	0.163899		KEGG_NEUROTROPHIN_SIGNALING_PATHWAY	-0.219126
												REACTOME_DESTABILIZATION_OF_MRNA_BY_AUF1_HNRNP_D0	-0.426868	-3.37425	0	0														KEGG_MAPK_SIGNALING_PATHWAY	-0.26668	-4.11276	0	0		REACTOME_CD28_CO_STIMULATION	-0.2843	-1.56239	0.057732	0.170334		PID_IGF1_PATHWAY	0.28892	1.44996	0.0846457	0.164457		KEGG_T_CELL_RECEPTOR_SIGNALING_PATHWAY	-0.238096
												PID_FANCONI_PATHWAY	-0.454526	-3.36218	0	0														KEGG_FOCAL_ADHESION	-0.291807	-4.08712	0	0		PID_NFAT_3PATHWAY	-0.233517	-1.56285	0.0510638	0.171214		PID_ALK1_PATHWAY	0.280919	1.442	0.0979592	0.168198		REACTOME_TRIF_MEDIATED_TLR3_SIGNALING	-0.280002
												REACTOME_VIF_MEDIATED_DEGRADATION_OF_APOBEC3G	-0.425227	-3.34354	0	0														REACTOME_TRANSPORT_OF_INORGANIC_CATIONS_ANIONS_AND_AMINO_ACIDS_OLIGOPEPTIDES	-0.473803	-4.02752	0	0		KEGG_SMALL_CELL_LUNG_CANCER	-0.173601	-1.56385	0.055666	0.17163		REACTOME_INWARDLY_RECTIFYING_K_CHANNELS	0.281965	1.44102	0.0927419	0.168237		REACTOME_GLYCOLYSIS	-0.426632
												REACTOME_TRNA_AMINOACYLATION	-0.438857	-3.34013	0	0														REACTOME_G_ALPHA_S_SIGNALLING_EVENTS	-0.467405	-4.01934	0	0		REACTOME_COSTIMULATION_BY_THE_CD28_FAMILY	-0.255063	-1.55411	0.059322	0.174516		PID_LKB1_PATHWAY	0.222042	1.43896	0.0914513	0.168422		REACTOME_SIGNALING_BY_RHO_GTPASES	-0.22775
												REACTOME_DNA_REPAIR	-0.295293	-3.31836	0	0														REACTOME_AMINE_LIGAND_BINDING_RECEPTORS	-0.85896	-4.01178	0	0		REACTOME_MAPK_TARGETS_NUCLEAR_EVENTS_MEDIATED_BY_MAP_KINASES	-0.292551	-1.54609	0.0490196	0.179925		REACTOME_SIGNALING_BY_EGFR_IN_CANCER	0.147032	1.4425	0.0800821	0.16849		NABA_ECM_REGULATORS	-0.181977
												REACTOME_RESPIRATORY_ELECTRON_TRANSPORT	-0.385322	-3.27273	0	0														KEGG_CARDIAC_MUSCLE_CONTRACTION	-0.472576	-3.86537	0	0		SIG_CHEMOTAXIS	-0.230927	-1.54394	0.0705882	0.180591		REACTOME_SPHINGOLIPID_DE_NOVO_BIOSYNTHESIS	0.265248	1.43952	0.0927835	0.168658		REACTOME_TRANSPORT_OF_INORGANIC_CATIONS_ANIONS_AND_AMINO_ACIDS_OLIGOPEPTIDES	-0.248525
												REACTOME_SCF_BETA_TRCP_MEDIATED_DEGRADATION_OF_EMI1	-0.414882	-3.26127	0	0														NABA_COLLAGENS	-0.587017	-3.70805	0	0		PID_MAPK_TRK_PATHWAY	-0.281861	-1.53973	0.0665281	0.181652		NABA_BASEMENT_MEMBRANES	0.236462	1.43358	0.096	0.171701		KEGG_TOLL_LIKE_RECEPTOR_SIGNALING_PATHWAY	-0.281146
												REACTOME_HOST_INTERACTIONS_OF_HIV_FACTORS	-0.284595	-3.19589	0	0														REACTOME_MUSCLE_CONTRACTION	-0.663362	-3.62759	0	0		REACTOME_GLYCOSAMINOGLYCAN_METABOLISM	-0.147846	-1.53991	0.0531915	0.182673		PID_WNT_NONCANONICAL_PATHWAY	0.262614	1.42857	0.078125	0.172647		PID_FRA_PATHWAY	-0.399311
												REACTOME_METABOLISM_OF_AMINO_ACIDS_AND_DERIVATIVES	-0.232114	-3.18755	0	0														PID_AVB3_INTEGRIN_PATHWAY	-0.407441	-3.50511	0	0		KEGG_FC_GAMMA_R_MEDIATED_PHAGOCYTOSIS	-0.16857	-1.53419	0.0621242	0.183585		BIOCARTA_CCR3_PATHWAY	0.305654	1.42889	0.0938697	0.173107		KEGG_ARRHYTHMOGENIC_RIGHT_VENTRICULAR_CARDIOMYOPATHY_ARVC	-0.268392
												REACTOME_SCFSKP2_MEDIATED_DEGRADATION_OF_P27_P21	-0.408512	-3.18131	0	0														KEGG_ARRHYTHMOGENIC_RIGHT_VENTRICULAR_CARDIOMYOPATHY_ARVC	-0.402821	-3.47182	0	0		BIOCARTA_AT1R_PATHWAY	-0.291818	-1.53194	0.0423387	0.184276		NABA_PROTEOGLYCANS	0.271748	1.42915	0.0901961	0.173578		PID_BCR_5PATHWAY	-0.289733
												REACTOME_CROSS_PRESENTATION_OF_SOLUBLE_EXOGENOUS_ANTIGENS_ENDOSOMES	-0.419829	-3.17245	0	0														NABA_ECM_GLYCOPROTEINS	-0.282225	-3.46191	0	0		REACTOME_KERATAN_SULFATE_BIOSYNTHESIS	-0.293434	-1.53454	0.0666667	0.184513		ST_T_CELL_SIGNAL_TRANSDUCTION	0.222319	1.42927	0.1002	0.174184		NABA_ECM_GLYCOPROTEINS	-0.180732
												REACTOME_HIV_INFECTION	-0.218569	-3.12571	0	0														KEGG_CHEMOKINE_SIGNALING_PATHWAY	-0.318957	-3.45244	0	0		REACTOME_APOPTOTIC_EXECUTION_PHASE	-0.215364	-1.52889	0.0616016	0.185711		ST_GRANULE_CELL_SURVIVAL_PATHWAY	0.258236	1.41783	0.107943	0.179257		PID_ATF2_PATHWAY	-0.312955
												PID_ATR_PATHWAY	-0.481884	-3.12315	0	0														REACTOME_EXTRACELLULAR_MATRIX_ORGANIZATION	-0.4189	-3.43447	0	0		REACTOME_GLUCAGON_SIGNALING_IN_METABOLIC_REGULATION	-0.262314	-1.52622	0.0809249	0.186689		KEGG_LEISHMANIA_INFECTION	0.215978	1.4185	0.106796	0.179483		REACTOME_CIRCADIAN_CLOCK	-0.316911
												KEGG_AMINOACYL_TRNA_BIOSYNTHESIS	-0.433387	-3.09715	0	0														REACTOME_COLLAGEN_FORMATION	-0.453443	-3.3853	0	0		REACTOME_BASIGIN_INTERACTIONS	-0.301203	-1.52258	0.0445736	0.188551		PID_CERAMIDE_PATHWAY	0.209646	1.40952	0.0881148	0.184843		KEGG_CALCIUM_SIGNALING_PATHWAY	-0.19703
												REACTOME_REGULATION_OF_MRNA_STABILITY_BY_PROTEINS_THAT_BIND_AU_RICH_ELEMENTS	-0.327193	-3.07889	0	0														NABA_SECRETED_FACTORS	-0.28166	-3.38343	0	0		BIOCARTA_AGR_PATHWAY	-0.240722	-1.51433	0.084	0.190627		REACTOME_INTEGRATION_OF_ENERGY_METABOLISM	0.139983	1.40358	0.112403	0.187308		REACTOME_AXON_GUIDANCE	-0.14727
												REACTOME_REGULATION_OF_GLUCOKINASE_BY_GLUCOKINASE_REGULATORY_PROTEIN	-0.560855	-3.06888	0	0														KEGG_VASCULAR_SMOOTH_MUSCLE_CONTRACTION	-0.360668	-3.34992	0	0		PID_FAK_PATHWAY	-0.194807	-1.51472	0.0532319	0.191461		PID_IL8_CXCR2_PATHWAY	0.254238	1.40425	0.104651	0.187494		REACTOME_NFKB_AND_MAP_KINASES_ACTIVATION_MEDIATED_BY_TLR4_SIGNALING_REPERTOIRE	-0.276006
												REACTOME_ER_PHAGOSOME_PATHWAY	-0.372542	-3.0525	0	0														KEGG_ECM_RECEPTOR_INTERACTION	-0.379822	-3.32301	0	0		KEGG_TYPE_II_DIABETES_MELLITUS	-0.234405	-1.51559	0.0574257	0.191949		REACTOME_CYTOCHROME_P450_ARRANGED_BY_SUBSTRATE_TYPE	0.257343	1.40502	0.121905	0.187655		REACTOME_G_ALPHA_I_SIGNALLING_EVENTS	-0.230935
												KEGG_MISMATCH_REPAIR	-0.565373	-3.05017	0	0														REACTOME_SLC_MEDIATED_TRANSMEMBRANE_TRANSPORT	-0.237254	-3.28424	0	0		PID_ER_NONGENOMIC_PATHWAY	-0.27034	-1.51133	0.0637066	0.192082		BIOCARTA_VEGF_PATHWAY	0.240487	1.39989	0.101533	0.189542		REACTOME_PI3K_EVENTS_IN_ERBB2_SIGNALING	-0.370563
												PID_BARD1_PATHWAY	-0.533817	-2.99678	0	0														REACTOME_PLATELET_HOMEOSTASIS	-0.41457	-3.28198	0	0		REACTOME_NEUROTRANSMITTER_RELEASE_CYCLE	-0.266778	-1.5159	0.063655	0.192862		REACTOME_ADP_SIGNALLING_THROUGH_P2RY1	0.273347	1.39852	0.10757	0.189839		ST_ADRENERGIC	-0.394508
												KEGG_PROTEASOME	-0.415772	-2.99237	0	0														REACTOME_ION_CHANNEL_TRANSPORT	-0.460264	-3.22074	0	0		REACTOME_CHONDROITIN_SULFATE_DERMATAN_SULFATE_METABOLISM	-0.206916	-1.50314	0.0587045	0.196488		REACTOME_SYNTHESIS_OF_PIPS_AT_THE_PLASMA_MEMBRANE	0.237845	1.39682	0.107143	0.190424		KEGG_RIG_I_LIKE_RECEPTOR_SIGNALING_PATHWAY	-0.314967
												REACTOME_REGULATION_OF_APOPTOSIS	-0.372542	-2.99136	0	0														REACTOME_NCAM1_INTERACTIONS	-0.533786	-3.2116	0	0		BIOCARTA_TCR_PATHWAY	-0.278297	-1.50398	0.0717213	0.196938		PID_INSULIN_PATHWAY	0.195826	1.39351	0.121331	0.192294		REACTOME_SEMAPHORIN_INTERACTIONS	-0.252663
												REACTOME_ANTIGEN_PROCESSING_CROSS_PRESENTATION	-0.31636	-2.8724	0	1.11219e-05														REACTOME_SIGNALING_BY_PDGF	-0.3035	-3.17672	0	0		KEGG_MTOR_SIGNALING_PATHWAY	-0.191691	-1.49399	0.0732177	0.202373		KEGG_HEDGEHOG_SIGNALING_PATHWAY	0.179953	1.38667	0.103792	0.197049		REACTOME_TRAF6_MEDIATED_INDUCTION_OF_NFKB_AND_MAP_KINASES_UPON_TLR7_8_OR_9_ACTIVATION	-0.260293
												REACTOME_ACTIVATION_OF_NF_KAPPAB_IN_B_CELLS	-0.341088	-2.87809	0	1.12682e-05														REACTOME_G_ALPHA_Z_SIGNALLING_EVENTS	-0.461882	-3.15054	0	0		BIOCARTA_FCER1_PATHWAY	-0.26493	-1.49209	0.0673469	0.202769		PID_INTEGRIN_CS_PATHWAY	0.278305	1.38537	0.0974155	0.197287		REACTOME_ACTIVATED_TLR4_SIGNALLING	-0.248694
												KEGG_PARKINSONS_DISEASE	-0.282983	-2.88059	0	1.14184e-05														KEGG_LONG_TERM_DEPRESSION	-0.426564	-3.1242	0	0		REACTOME_INTEGRATION_OF_ENERGY_METABOLISM	-0.148348	-1.49067	0.0806142	0.20289		PID_AVB3_OPN_PATHWAY	0.245363	1.3809	0.130522	0.198751		KEGG_TGF_BETA_SIGNALING_PATHWAY	-0.239962
												REACTOME_PROCESSING_OF_CAPPED_INTRON_CONTAINING_PRE_MRNA	-0.257498	-2.88089	0	1.15727e-05														KEGG_HEMATOPOIETIC_CELL_LINEAGE	-0.621384	-2.96037	0	2.27848e-05		BIOCARTA_PYK2_PATHWAY	-0.304607	-1.49413	0.0752294	0.203427		PID_CD40_PATHWAY	0.28126	1.37992	0.129412	0.198844		REACTOME_AMINO_ACID_TRANSPORT_ACROSS_THE_PLASMA_MEMBRANE	-0.376102
												REACTOME_MRNA_PROCESSING	-0.238335	-2.88182	0	1.17313e-05														PID_INTEGRIN1_PATHWAY	-0.376299	-2.98078	0	2.32316e-05		KEGG_AMYOTROPHIC_LATERAL_SCLEROSIS_ALS	-0.224868	-1.48644	0.0865385	0.204482		REACTOME_ACTIVATION_OF_NMDA_RECEPTOR_UPON_GLUTAMATE_BINDING_AND_POSTSYNAPTIC_EVENTS	0.282082	1.38118	0.119048	0.199236		PID_IL12_2PATHWAY	-0.347716
												KEGG_CELL_CYCLE	-0.269861	-2.92114	0	1.18942e-05														REACTOME_ACTIVATION_OF_NMDA_RECEPTOR_UPON_GLUTAMATE_BINDING_AND_POSTSYNAPTIC_EVENTS	-0.532519	-2.98222	0	2.36962e-05		PID_P75_NTR_PATHWAY	-0.193737	-1.48743	0.0665362	0.204711		PID_MYC_REPRESS_PATHWAY	0.175633	1.37846	0.107438	0.199295		KEGG_VEGF_SIGNALING_PATHWAY	-0.26916
												KEGG_PURINE_METABOLISM	-0.265543	-2.95222	0	1.20617e-05														REACTOME_OPIOID_SIGNALLING	-0.390155	-2.98878	0	2.41798e-05		PID_EPHRINB_REV_PATHWAY	-0.305275	-1.48066	0.0711382	0.208607		KEGG_O_GLYCAN_BIOSYNTHESIS	0.289004	1.37557	0.11811	0.199627		KEGG_VASCULAR_SMOOTH_MUSCLE_CONTRACTION	-0.232115
												REACTOME_NEP_NS2_INTERACTS_WITH_THE_CELLULAR_EXPORT_MACHINERY	-0.524031	-2.95873	0	1.2234e-05														KEGG_CELL_ADHESION_MOLECULES_CAMS	-0.332	-3.01488	0	2.46835e-05		BIOCARTA_BIOPEPTIDES_PATHWAY	-0.257919	-1.46634	0.0888889	0.220808		KEGG_LONG_TERM_DEPRESSION	0.197594	1.38147	0.118257	0.199757		REACTOME_PLATELET_ACTIVATION_SIGNALING_AND_AGGREGATION	-0.167923
												REACTOME_TRANSPORT_OF_RIBONUCLEOPROTEINS_INTO_THE_HOST_NUCLEUS	-0.524031	-2.96197	0	1.24113e-05														KEGG_FC_EPSILON_RI_SIGNALING_PATHWAY	-0.384502	-2.9325	0	4.25071e-05		REACTOME_AMINE_LIGAND_BINDING_RECEPTORS	-0.303546	-1.46508	0.0831601	0.220858		KEGG_SNARE_INTERACTIONS_IN_VESICULAR_TRANSPORT	0.208197	1.374	0.119608	0.200135		PID_PTP1B_PATHWAY	-0.300515
												REACTOME_LAGGING_STRAND_SYNTHESIS	-0.591052	-2.96404	0	1.25939e-05														PID_SYNDECAN_1_PATHWAY	-0.463677	-2.94672	0	4.32662e-05		REACTOME_NETRIN1_SIGNALING	-0.236945	-1.46163	0.0859375	0.221512		PID_CDC42_REG_PATHWAY	0.230504	1.37573	0.129555	0.200181		REACTOME_PI3K_EVENTS_IN_ERBB4_SIGNALING	-0.385488
												REACTOME_E2F_MEDIATED_REGULATION_OF_DNA_REPLICATION	-0.484122	-2.97419	0	1.27818e-05														REACTOME_NEUROTRANSMITTER_RELEASE_CYCLE	-0.508473	-2.95174	0	4.40528e-05		BIOCARTA_EIF4_PATHWAY	-0.306607	-1.45776	0.0707457	0.221573		REACTOME_SIGNAL_TRANSDUCTION_BY_L1	0.219892	1.37592	0.125	0.20073		REACTOME_MYD88_MAL_CASCADE_INITIATED_ON_PLASMA_MEMBRANE	-0.251047
												KEGG_PYRIMIDINE_METABOLISM	-0.293503	-2.85662	0	3.48425e-05														KEGG_LEUKOCYTE_TRANSENDOTHELIAL_MIGRATION	-0.29249	-2.95299	0	4.48686e-05		PID_AR_NONGENOMIC_PATHWAY	-0.305275	-1.45829	0.0737705	0.222287		PID_AR_TF_PATHWAY	0.185325	1.36541	0.125475	0.204648		PID_FCER1_PATHWAY	-0.283194
												KEGG_HOMOLOGOUS_RECOMBINATION	-0.501483	-2.81267	0	4.4384e-05														KEGG_GNRH_SIGNALING_PATHWAY	-0.34107	-2.95334	0	4.57152e-05		SIG_INSULIN_RECEPTOR_PATHWAY_IN_CARDIAC_MYOCYTES	-0.22276	-1.46212	0.077821	0.222386		REACTOME_POST_NMDA_RECEPTOR_ACTIVATION_EVENTS	0.282054	1.36707	0.117172	0.204742		PID_ERBB1_DOWNSTREAM_PATHWAY	-0.207848
												REACTOME_REGULATION_OF_ORNITHINE_DECARBOXYLASE_ODC	-0.372711	-2.83036	0	4.49388e-05														REACTOME_REGULATION_OF_INSULIN_SECRETION	-0.319808	-2.82648	0	5.77538e-05		KEGG_PRION_DISEASES	-0.301256	-1.45855	0.0854369	0.223251		KEGG_ARACHIDONIC_ACID_METABOLISM	0.229721	1.36597	0.126214	0.204891		REACTOME_SIGNALING_BY_ILS	-0.225944
												REACTOME_CYTOSOLIC_TRNA_AMINOACYLATION	-0.481435	-2.83454	0	4.55076e-05														PID_IL8_CXCR1_PATHWAY	-0.557553	-2.82714	0	5.86853e-05		KEGG_CARDIAC_MUSCLE_CONTRACTION	-0.178733	-1.45442	0.0697211	0.223524		REACTOME_SEMAPHORIN_INTERACTIONS	0.164024	1.36362	0.114	0.205431		REACTOME_INTERFERON_ALPHA_BETA_SIGNALING	-0.394022
												REACTOME_CHROMOSOME_MAINTENANCE	-0.339063	-2.78592	0	7.64324e-05														REACTOME_GABA_RECEPTOR_ACTIVATION	-0.402763	-2.83031	0	5.96474e-05		BIOCARTA_EDG1_PATHWAY	-0.265887	-1.45312	0.0969697	0.223651		PID_AJDISS_2PATHWAY	0.190533	1.35418	0.145957	0.212558		KEGG_NATURAL_KILLER_CELL_MEDIATED_CYTOTOXICITY	-0.256159
												REACTOME_SIGNALING_BY_WNT	-0.345833	-2.78832	0	7.73645e-05														REACTOME_INTEGRATION_OF_ENERGY_METABOLISM	-0.285642	-2.86859	0	6.06415e-05		PID_PI3KCI_PATHWAY	-0.215685	-1.44793	0.106029	0.227587		REACTOME_NOD1_2_SIGNALING_PATHWAY	0.237864	1.3513	0.119403	0.213348		PID_EPO_PATHWAY	-0.345699
												REACTOME_INTERACTIONS_OF_VPR_WITH_HOST_CELLULAR_PROTEINS	-0.476948	-2.76497	0	8.57447e-05														KEGG_CYTOKINE_CYTOKINE_RECEPTOR_INTERACTION	-0.319226	-2.88253	0	6.16693e-05		REACTOME_HS_GAG_BIOSYNTHESIS	-0.262208	-1.44533	0.0909091	0.228976		REACTOME_RORA_ACTIVATES_CIRCADIAN_EXPRESSION	0.281775	1.35209	0.134438	0.213519		REACTOME_PIP3_ACTIVATES_AKT_SIGNALING	-0.413391
												REACTOME_TRANSPORT_OF_MATURE_TRANSCRIPT_TO_CYTOPLASM	-0.40078	-2.75461	0	9.5498e-05														NABA_ECM_REGULATORS	-0.257627	-2.9174	0	6.27326e-05		REACTOME_REGULATION_OF_WATER_BALANCE_BY_RENAL_AQUAPORINS	-0.215346	-1.44205	0.0795229	0.229634		BIOCARTA_ACTINY_PATHWAY	0.27818	1.34643	0.147436	0.216886		PID_CXCR4_PATHWAY	-0.221339
												REACTOME_CLASS_I_MHC_MEDIATED_ANTIGEN_PROCESSING_PRESENTATION	-0.18354	-2.7147	0	0.000135464														REACTOME_INTEGRIN_CELL_SURFACE_INTERACTIONS	-0.326028	-2.77829	0	9.12921e-05		PID_EPHB_FWD_PATHWAY	-0.228617	-1.44308	0.0925926	0.229946		BIOCARTA_NFAT_PATHWAY	0.207066	1.34526	0.124748	0.217059		PID_INTEGRIN_CS_PATHWAY	-0.413248
												KEGG_VALINE_LEUCINE_AND_ISOLEUCINE_DEGRADATION	-0.372268	-2.65199	0	0.000277399														REACTOME_AMINO_ACID_AND_OLIGOPEPTIDE_SLC_TRANSPORTERS	-0.456878	-2.77842	0	9.27185e-05		BIOCARTA_NFAT_PATHWAY	-0.232538	-1.43937	0.0813954	0.231104		REACTOME_IL_2_SIGNALING	0.239396	1.34366	0.132911	0.217612		REACTOME_NRAGE_SIGNALS_DEATH_THROUGH_JNK	-0.322951
												REACTOME_TRANSCRIPTION	-0.218041	-2.64987	0	0.000283901														REACTOME_POST_NMDA_RECEPTOR_ACTIVATION_EVENTS	-0.499904	-2.76985	0	0.000104732		REACTOME_TRANS_GOLGI_NETWORK_VESICLE_BUDDING	-0.178412	-1.43092	0.0865979	0.23578		REACTOME_DOWNSTREAM_TCR_SIGNALING	0.265566	1.33847	0.141053	0.217653		REACTOME_BMAL1_CLOCK_NPAS2_ACTIVATES_CIRCADIAN_EXPRESSION	-0.372738
												BIOCARTA_PROTEASOME_PATHWAY	-0.420152	-2.61685	0	0.000338423														REACTOME_CELL_SURFACE_INTERACTIONS_AT_THE_VASCULAR_WALL	-0.342227	-2.77242	0	0.000106296		PID_P38_ALPHA_BETA_PATHWAY	-0.247946	-1.43196	0.0781893	0.236		REACTOME_OPIOID_SIGNALLING	0.181109	1.33924	0.131179	0.21782		PID_ARF6_TRAFFICKING_PATHWAY	-0.265972
												REACTOME_TRANSPORT_OF_MATURE_MRNA_DERIVED_FROM_AN_INTRONLESS_TRANSCRIPT	-0.43219	-2.58944	0	0.000392415														PID_IL2_1PATHWAY	-0.413272	-2.77302	0	0.000107906		KEGG_MELANOMA	-0.176007	-1.4292	0.0940499	0.236356		PID_MTOR_4PATHWAY	0.168546	1.33975	0.137374	0.218177		PID_AMB2_NEUTROPHILS_PATHWAY	-0.367496
												REACTOME_GLUCOSE_TRANSPORT	-0.41629	-2.5688	0	0.000455985														REACTOME_NCAM_SIGNALING_FOR_NEURITE_OUT_GROWTH	-0.368946	-2.75042	0	0.000120473		PID_ERBB1_RECEPTOR_PROXIMAL_PATHWAY	-0.243246	-1.43232	0.1002	0.236873		REACTOME_SEMA4D_IN_SEMAPHORIN_SIGNALING	0.223761	1.34001	0.12474	0.218682		KEGG_FC_EPSILON_RI_SIGNALING_PATHWAY	-0.256419
												KEGG_OXIDATIVE_PHOSPHORYLATION	-0.240302	-2.5419	0	0.000470706														BIOCARTA_ERK_PATHWAY	-0.509539	-2.73941	0	0.000133476								ST_PHOSPHOINOSITIDE_3_KINASE_PATHWAY	0.227634	1.33636	0.153846	0.218793		PID_TCR_PATHWAY	-0.266339
												KEGG_SPLICEOSOME	-0.239202	-2.51012	0	0.00055975														KEGG_VEGF_SIGNALING_PATHWAY	-0.344535	-2.74612	0	0.000135383								REACTOME_O_LINKED_GLYCOSYLATION_OF_MUCINS	0.224268	1.34016	0.147448	0.219266		BIOCARTA_HDAC_PATHWAY	-0.383073
												REACTOME_HIV_LIFE_CYCLE	-0.221394	-2.50331	0	0.000581634														PID_GMCSF_PATHWAY	-0.47834	-2.71621	0	0.000178967								REACTOME_RIG_I_MDA5_MEDIATED_INDUCTION_OF_IFN_ALPHA_BETA_PATHWAYS	0.180965	1.34065	0.133733	0.219589		PID_PI3KCI_PATHWAY	-0.276637
												REACTOME_ANTIGEN_PROCESSING_UBIQUITINATION_PROTEASOME_DEGRADATION	-0.175418	-2.49593	0	0.000604155														PID_IL8_CXCR2_PATHWAY	-0.50762	-2.71662	0	0.000181453								BIOCARTA_P38MAPK_PATHWAY	0.219329	1.33269	0.135189	0.220503		PID_NFAT_TFPATHWAY	-0.35961
												REACTOME_DOUBLE_STRAND_BREAK_REPAIR	-0.512644	-2.48722	0	0.000633561														REACTOME_AMINE_COMPOUND_SLC_TRANSPORTERS	-0.565173	-2.68387	0	0.000198266								REACTOME_SIGNAL_AMPLIFICATION	0.25228	1.33317	0.115234	0.220823		REACTOME_RIG_I_MDA5_MEDIATED_INDUCTION_OF_IFN_ALPHA_BETA_PATHWAYS	-0.271041
												KEGG_ONE_CARBON_POOL_BY_FOLATE	-0.530339	-2.47527	0	0.000663071														REACTOME_GLYCOLYSIS	-0.499323	-2.68586	0	0.000200841								PID_PI3KCI_AKT_PATHWAY	0.228438	1.33002	0.130522	0.222071		KEGG_MAPK_SIGNALING_PATHWAY	-0.133797
												REACTOME_METABOLISM_OF_NUCLEOTIDES	-0.301509	-2.40861	0	0.00103669														PID_ENDOTHELIN_PATHWAY	-0.343441	-2.68617	0	0.000203483								REACTOME_PIP3_ACTIVATES_AKT_SIGNALING	0.27137	1.32796	0.136456	0.222321		KEGG_WNT_SIGNALING_PATHWAY	-0.174742
												REACTOME_MITOCHONDRIAL_TRNA_AMINOACYLATION	-0.476373	-2.40099	0	0.00117446														BIOCARTA_NOS1_PATHWAY	-0.566848	-2.69469	0	0.000206196								KEGG_NOD_LIKE_RECEPTOR_SIGNALING_PATHWAY	0.206897	1.32865	0.156863	0.222497		PID_CD8_TCR_DOWNSTREAM_PATHWAY	-0.331236
												REACTOME_G1_S_SPECIFIC_TRANSCRIPTION	-0.51477	-2.40219	0	0.00117755														NABA_PROTEOGLYCANS	-0.511449	-2.69514	0	0.000208983								REACTOME_G_ALPHA1213_SIGNALLING_EVENTS	0.159329	1.32593	0.16129	0.223365		REACTOME_G_ALPHA1213_SIGNALLING_EVENTS	-0.23939
												REACTOME_LATE_PHASE_OF_HIV_LIFE_CYCLE	-0.218019	-2.39487	0	0.00123209														REACTOME_AXON_GUIDANCE	-0.17568	-2.66523	0	0.000211143								PID_ANGIOPOIETIN_RECEPTOR_PATHWAY	0.194029	1.32471	0.12749	0.223771		KEGG_PATHWAYS_IN_CANCER	-0.116
												BIOCARTA_ATRBRCA_PATHWAY	-0.482235	-2.37057	0	0.00138362														BIOCARTA_NO1_PATHWAY	-0.49346	-2.64774	0	0.000239019								REACTOME_INSULIN_RECEPTOR_RECYCLING	0.279696	1.3206	0.150794	0.225392		REACTOME_HEMOSTASIS	-0.110073
												REACTOME_RNA_POL_II_TRANSCRIPTION	-0.234609	-2.36582	0.00195695	0.00139542														PID_PI3KCI_PATHWAY	-0.382932	-2.6362	0	0.000250807								BIOCARTA_RAS_PATHWAY	0.27892	1.32098	0.14881	0.22578		PID_INTEGRIN2_PATHWAY	-0.412801
												KEGG_RNA_DEGRADATION	-0.269794	-2.28054	0	0.00244062														PID_TXA2PATHWAY	-0.384451	-2.60963	0	0.000349007								PID_HEDGEHOG_GLI_PATHWAY	0.191577	1.32114	0.158203	0.226335		REACTOME_MAPK_TARGETS_NUCLEAR_EVENTS_MEDIATED_BY_MAP_KINASES	-0.36459
												REACTOME_PURINE_METABOLISM	-0.385262	-2.28279	0	0.0024472														KEGG_REGULATION_OF_ACTIN_CYTOSKELETON	-0.187677	-2.60457	0	0.000387383								PID_RHOA_PATHWAY	0.190962	1.31461	0.165067	0.226906		PID_FGF_PATHWAY	-0.277553
												REACTOME_DOWNSTREAM_SIGNALING_EVENTS_OF_B_CELL_RECEPTOR_BCR	-0.237669	-2.27353	0	0.00258245														REACTOME_RESPONSE_TO_ELEVATED_PLATELET_CYTOSOLIC_CA2_	-0.329118	-2.59603	0	0.000440406								PID_HEDGEHOG_2PATHWAY	0.284253	1.31649	0.146535	0.22744		KEGG_ADIPOCYTOKINE_SIGNALING_PATHWAY	-0.253022
												KEGG_SELENOAMINO_ACID_METABOLISM	-0.398678	-2.25364	0.00412371	0.00291931														PID_SHP2_PATHWAY	-0.381921	-2.57477	0	0.000493417								BIOCARTA_SPPA_PATHWAY	0.269618	1.31476	0.153137	0.227534		REACTOME_PEPTIDE_LIGAND_BINDING_RECEPTORS	-0.30453
												KEGG_HUNTINGTONS_DISEASE	-0.177147	-2.24469	0.00407332	0.00313633														PID_ECADHERIN_STABILIZATION_PATHWAY	-0.381386	-2.56022	0	0.00050915								KEGG_LONG_TERM_POTENTIATION	0.195569	1.31201	0.146444	0.22764		BIOCARTA_DEATH_PATHWAY	-0.337573
												REACTOME_INTERFERON_SIGNALING	-0.234921	-2.18727	0.00394477	0.00467092														KEGG_LONG_TERM_POTENTIATION	-0.342351	-2.56195	0	0.00051507								REACTOME_NCAM_SIGNALING_FOR_NEURITE_OUT_GROWTH	0.181383	1.31259	0.161224	0.227835		PID_P38_ALPHA_BETA_DOWNSTREAM_PATHWAY	-0.312676
												KEGG_PROPANOATE_METABOLISM	-0.357218	-2.17475	0.00195312	0.00516292														REACTOME_CLASS_B_2_SECRETIN_FAMILY_RECEPTORS	-0.300518	-2.55575	0	0.000529995								BIOCARTA_CARDIACEGF_PATHWAY	0.285705	1.31667	0.175365	0.228028		REACTOME_DOWNSTREAM_SIGNAL_TRANSDUCTION	-0.224251
												REACTOME_MITOCHONDRIAL_PROTEIN_IMPORT	-0.293486	-2.17016	0.00403226	0.00531329														KEGG_PROXIMAL_TUBULE_BICARBONATE_RECLAMATION	-0.540279	-2.54778	0	0.000577459								PID_FOXO_PATHWAY	0.186067	1.31478	0.157058	0.228249		KEGG_VIRAL_MYOCARDITIS	-0.332387
												KEGG_RNA_POLYMERASE	-0.379062	-2.16556	0	0.00542392														REACTOME_TRANSPORT_OF_GLUCOSE_AND_OTHER_SUGARS_BILE_SALTS_AND_ORGANIC_ACIDS_METAL_IONS_AND_AMINE_COMPOUNDS	-0.33009	-2.53817	0.00193798	0.000640452								PID_FRA_PATHWAY	0.229654	1.30861	0.165631	0.229893		PID_HDAC_CLASSIII_PATHWAY	-0.384556
												REACTOME_ANTIVIRAL_MECHANISM_BY_IFN_STIMULATED_GENES	-0.28792	-2.15884	0.00831601	0.00561789														KEGG_B_CELL_RECEPTOR_SIGNALING_PATHWAY	-0.316988	-2.52916	0	0.000646501								REACTOME_LYSOSOME_VESICLE_BIOGENESIS	0.240628	1.30329	0.170833	0.233291		KEGG_GNRH_SIGNALING_PATHWAY	-0.226893
												KEGG_FATTY_ACID_METABOLISM	-0.347077	-2.14988	0.00195695	0.00587851														REACTOME_TRANSFERRIN_ENDOCYTOSIS_AND_RECYCLING	-0.498426	-2.51319	0	0.000696339								BIOCARTA_NFKB_PATHWAY	0.27335	1.30369	0.186695	0.233673		KEGG_PHOSPHATIDYLINOSITOL_SIGNALING_SYSTEM	-0.225651
												REACTOME_CHOLESTEROL_BIOSYNTHESIS	-0.445069	-2.144	0.0019305	0.00601165														REACTOME_G_PROTEIN_BETA_GAMMA_SIGNALLING	-0.503871	-2.51324	0	0.000703908								REACTOME_IRON_UPTAKE_AND_TRANSPORT	0.223081	1.30021	0.166333	0.233805		REACTOME_MAP_KINASE_ACTIVATION_IN_TLR_CASCADE	-0.279519
												REACTOME_PEROXISOMAL_LIPID_METABOLISM	-0.434166	-2.1203	0.00391389	0.00703464														REACTOME_G_BETA_GAMMA_SIGNALLING_THROUGH_PI3KGAMMA	-0.500546	-2.51102	0	0.000714197								PID_AP1_PATHWAY	0.172619	1.30048	0.145283	0.234257		KEGG_ARACHIDONIC_ACID_METABOLISM	-0.318885
												REACTOME_MITOTIC_PROMETAPHASE	-0.235722	-2.10429	0.00776699	0.00757636														REACTOME_GLUCAGON_TYPE_LIGAND_RECEPTORS	-0.503871	-2.49139	0	0.00079625								REACTOME_CELL_CELL_JUNCTION_ORGANIZATION	0.191278	1.30065	0.148893	0.234856		REACTOME_PYRUVATE_METABOLISM	-0.389339
												KEGG_PEROXISOME	-0.225922	-2.10509	0.00613497	0.00760977														PID_CXCR4_PATHWAY	-0.276853	-2.48001	0	0.000888202								BIOCARTA_EDG1_PATHWAY	0.239007	1.29805	0.176715	0.235072		PID_TRAIL_PATHWAY	-0.360081
												KEGG_PROTEIN_EXPORT	-0.382559	-2.10587	0	0.00763629														KEGG_GAP_JUNCTION	-0.275798	-2.46828	0.00209205	0.00095286								BIOCARTA_MYOSIN_PATHWAY	0.224587	1.29353	0.160243	0.238423		ST_GA12_PATHWAY	-0.381596
												REACTOME_METABOLISM_OF_CARBOHYDRATES	-0.150861	-2.09873	0.00204918	0.00789364														REACTOME_REGULATION_OF_INSULIN_SECRETION_BY_GLUCAGON_LIKE_PEPTIDE1	-0.398453	-2.4515	0.00200803	0.001152								BIOCARTA_MPR_PATHWAY	0.208302	1.28632	0.164948	0.243497		BIOCARTA_BCR_PATHWAY	-0.350718
												REACTOME_APC_C_CDC20_MEDIATED_DEGRADATION_OF_CYCLIN_B	-0.413589	-2.09521	0.002	0.00800447														NABA_ECM_AFFILIATED	-0.280362	-2.44616	0.00198807	0.00122629								SIG_CHEMOTAXIS	0.189836	1.28682	0.160494	0.243724		NABA_COLLAGENS	-0.304777
												KEGG_STARCH_AND_SUCROSE_METABOLISM	-0.423652	-2.06412	0.00612245	0.00979493														REACTOME_AMINO_ACID_TRANSPORT_ACROSS_THE_PLASMA_MEMBRANE	-0.486613	-2.44509	0	0.00122631								REACTOME_FRS2_MEDIATED_CASCADE	0.262326	1.28499	0.165591	0.243912		REACTOME_PYRUVATE_METABOLISM_AND_CITRIC_ACID_TCA_CYCLE	-0.257852
												REACTOME_MRNA_SPLICING	-0.206061	-2.05948	0.00591716	0.00997517														REACTOME_CREB_PHOSPHORYLATION_THROUGH_THE_ACTIVATION_OF_RAS	-0.512222	-2.437	0	0.00129727														BIOCARTA_NFKB_PATHWAY	-0.401722
												KEGG_GLYCOLYSIS_GLUCONEOGENESIS	-0.296324	-2.0495	0.002079	0.0104995														ST_G_ALPHA_I_PATHWAY	-0.40464	-2.41333	0	0.0015076								8 dpf PC1 Negative Loadings						REACTOME_EXTRACELLULAR_MATRIX_ORGANIZATION	-0.219665
												REACTOME_TRANSCRIPTION_COUPLED_NER_TC_NER	-0.275753	-2.04441	0.00571429	0.0106985														KEGG_EPITHELIAL_CELL_SIGNALING_IN_HELICOBACTER_PYLORI_INFECTION	-0.305772	-2.40405	0	0.00154074								NAME	ES	NES	NOM p-val	FDR q-val		KEGG_REGULATION_OF_ACTIN_CYTOSKELETON	-0.138552
												KEGG_GALACTOSE_METABOLISM	-0.397319	-2.03162	0.00431035	0.0114151														ST_DIFFERENTIATION_PATHWAY_IN_PC12_CELLS	-0.366623	-2.38468	0	0.00173613								REACTOME_CELL_CYCLE	-0.520677	-9.83856	0	0		KEGG_EPITHELIAL_CELL_SIGNALING_IN_HELICOBACTER_PYLORI_INFECTION	-0.236286
												REACTOME_SIGNALING_BY_THE_B_CELL_RECEPTOR_BCR	-0.190168	-2.0073	0.0056926	0.0131119														REACTOME_TRAFFICKING_OF_AMPA_RECEPTORS	-0.476489	-2.37079	0	0.00198264								REACTOME_CELL_CYCLE_MITOTIC	-0.542128	-9.42885	0	0		REACTOME_TIGHT_JUNCTION_INTERACTIONS	-0.373593
												REACTOME_CLEAVAGE_OF_GROWING_TRANSCRIPT_IN_THE_TERMINATION_REGION_	-0.372551	-1.98218	0.00591716	0.0149454														BIOCARTA_BIOPEPTIDES_PATHWAY	-0.423087	-2.36058	0	0.00211196								REACTOME_DNA_REPLICATION	-0.652549	-9.20461	0	0		REACTOME_PI3K_AKT_ACTIVATION	-0.331712
												KEGG_CITRATE_CYCLE_TCA_CYCLE	-0.327826	-1.97863	0.00194175	0.0151266														REACTOME_NGF_SIGNALLING_VIA_TRKA_FROM_THE_PLASMA_MEMBRANE	-0.215038	-2.35285	0	0.00213544								REACTOME_MITOTIC_M_M_G1_PHASES	-0.636185	-8.72079	0	0		REACTOME_NUCLEOTIDE_BINDING_DOMAIN_LEUCINE_RICH_REPEAT_CONTAINING_RECEPTOR_NLR_SIGNALING_PATHWAYS	-0.288371
												REACTOME_GLUCOSE_METABOLISM	-0.260262	-1.96286	0	0.0164306														PID_ER_NONGENOMIC_PATHWAY	-0.414394	-2.34412	0.0019685	0.00225957								REACTOME_SYNTHESIS_OF_DNA	-0.707287	-7.5808	0	0		REACTOME_SYNTHESIS_OF_PIPS_AT_THE_PLASMA_MEMBRANE	-0.316533
												REACTOME_DEADENYLATION_DEPENDENT_MRNA_DECAY	-0.268822	-1.93967	0.0020202	0.0186104														REACTOME_GPVI_MEDIATED_ACTIVATION_CASCADE	-0.427994	-2.34094	0	0.00226251								REACTOME_G1_S_TRANSITION	-0.655134	-7.4192	0	0		KEGG_PANCREATIC_CANCER	-0.217845
												PID_TELOMERASE_PATHWAY	-0.262859	-1.93589	0.00642398	0.0188176														PID_INTEGRIN_CS_PATHWAY	-0.474703	-2.34272	0.00193798	0.0022729								REACTOME_S_PHASE	-0.645104	-7.40831	0	0		PID_AVB3_OPN_PATHWAY	-0.328671
												REACTOME_RNA_POL_I_RNA_POL_III_AND_MITOCHONDRIAL_TRANSCRIPTION	-0.22659	-1.92017	0.0119284	0.020443														REACTOME_LATENT_INFECTION_OF_HOMO_SAPIENS_WITH_MYCOBACTERIUM_TUBERCULOSIS	-0.451998	-2.32692	0	0.00250316								REACTOME_MITOTIC_G1_G1_S_PHASES	-0.588513	-7.24836	0	0		KEGG_B_CELL_RECEPTOR_SIGNALING_PATHWAY	-0.226768
												REACTOME_RNA_POL_II_PRE_TRANSCRIPTION_EVENTS	-0.228138	-1.91604	0.00610998	0.0206971														PID_IL4_2PATHWAY	-0.33894	-2.32244	0	0.00254564								REACTOME_M_G1_TRANSITION	-0.70785	-6.98573	0	0		REACTOME_GLUCOSE_METABOLISM	-0.233136
												REACTOME_POST_TRANSLATIONAL_MODIFICATION_SYNTHESIS_OF_GPI_ANCHORED_PROTEINS	-0.322158	-1.90281	0.0114943	0.0222133														KEGG_NEUROTROPHIN_SIGNALING_PATHWAY	-0.2278	-2.32363	0	0.00254798								REACTOME_CELL_CYCLE_CHECKPOINTS	-0.581475	-6.75205	0	0		KEGG_ADHERENS_JUNCTION	-0.220786
												REACTOME_PHOSPHORYLATION_OF_THE_APC_C	-0.392626	-1.90053	0.00198413	0.0223441														KEGG_O_GLYCAN_BIOSYNTHESIS	-0.453415	-2.31554	0	0.00267177								REACTOME_ASSEMBLY_OF_THE_PRE_REPLICATIVE_COMPLEX	-0.66997	-6.00325	0	0		SIG_BCR_SIGNALING_PATHWAY	-0.293665
												KEGG_NUCLEOTIDE_EXCISION_REPAIR	-0.258232	-1.89343	0.00792079	0.0230638														PID_TCR_PATHWAY	-0.308183	-2.30868	0	0.00278503								REACTOME_ORC1_REMOVAL_FROM_CHROMATIN	-0.666374	-5.87133	0	0		REACTOME_NGF_SIGNALLING_VIA_TRKA_FROM_THE_PLASMA_MEMBRANE	-0.169115
												KEGG_CYSTEINE_AND_METHIONINE_METABOLISM	-0.3282	-1.88616	0.014553	0.0238047														ST_ADRENERGIC	-0.385306	-2.29294	0	0.00300736								REACTOME_REGULATION_OF_MITOTIC_CELL_CYCLE	-0.602043	-5.77894	0	0		KEGG_NOD_LIKE_RECEPTOR_SIGNALING_PATHWAY	-0.281373
												BIOCARTA_G2_PATHWAY	-0.386894	-1.88358	0.00986193	0.0239648														REACTOME_ADP_SIGNALLING_THROUGH_P2RY1	-0.452422	-2.29317	0	0.00303329								REACTOME_APC_C_CDH1_MEDIATED_DEGRADATION_OF_CDC20_AND_OTHER_APC_C_CDH1_TARGETED_PROTEINS_IN_LATE_MITOSIS_EARLY_G1	-0.603408	-5.57533	0	0		ST_MYOCYTE_AD_PATHWAY	-0.394835
												REACTOME_ADAPTIVE_IMMUNE_SYSTEM	-0.095796	-1.87915	0.0132075	0.024406														REACTOME_GABA_B_RECEPTOR_ACTIVATION	-0.367069	-2.28594	0	0.00307389								REACTOME_APC_C_CDC20_MEDIATED_DEGRADATION_OF_MITOTIC_PROTEINS	-0.606595	-5.51049	0	0		REACTOME_APOPTOTIC_CLEAVAGE_OF_CELLULAR_PROTEINS	-0.287597
												KEGG_GLYCOSYLPHOSPHATIDYLINOSITOL_GPI_ANCHOR_BIOSYNTHESIS	-0.3276	-1.85581	0.0159363	0.0275111														REACTOME_ACTIVATION_OF_KAINATE_RECEPTORS_UPON_GLUTAMATE_BINDING	-0.448214	-2.28146	0	0.00315977								REACTOME_HIV_INFECTION	-0.362402	-5.42145	0	0		REACTOME_P75_NTR_RECEPTOR_MEDIATED_SIGNALLING	-0.213046
												KEGG_OOCYTE_MEIOSIS	-0.206196	-1.85275	0.00421053	0.0278333														REACTOME_GLUCONEOGENESIS	-0.377154	-2.27609	0	0.00323487								REACTOME_ACTIVATION_OF_THE_PRE_REPLICATIVE_COMPLEX	-0.863602	-5.3997	0	0		REACTOME_TCR_SIGNALING	-0.288573
												REACTOME_SULFUR_AMINO_ACID_METABOLISM	-0.354869	-1.85015	0.0156556	0.028103														KEGG_LYSOSOME	-0.204353	-2.27295	0	0.00324828								REACTOME_DNA_STRAND_ELONGATION	-0.831754	-5.35662	0	0		REACTOME_AMINO_ACID_AND_OLIGOPEPTIDE_SLC_TRANSPORTERS	-0.269695
												REACTOME_RNA_POL_III_TRANSCRIPTION	-0.301735	-1.8345	0.0102881	0.0301464														REACTOME_SIGNALING_BY_EGFR_IN_CANCER	-0.222899	-2.26248	0	0.00343737								REACTOME_CDT1_ASSOCIATION_WITH_THE_CDC6_ORC_ORIGIN_COMPLEX	-0.632561	-5.33531	0	0		REACTOME_CELL_CELL_COMMUNICATION	-0.189409
												REACTOME_NUCLEOTIDE_EXCISION_REPAIR	-0.231457	-1.83534	0.0180361	0.0302536														PID_S1P_S1P3_PATHWAY	-0.426608	-2.26273	0	0.00346555								KEGG_DNA_REPLICATION	-0.779671	-5.28008	0	0		REACTOME_CELL_CELL_JUNCTION_ORGANIZATION	-0.265764
												REACTOME_MRNA_SPLICING_MINOR_PATHWAY	-0.279951	-1.83238	0.0159681	0.0303103														REACTOME_TRIGLYCERIDE_BIOSYNTHESIS	-0.391353	-2.25685	0.0019685	0.00353702								REACTOME_MRNA_PROCESSING	-0.4241	-5.16654	0	0		BIOCARTA_STRESS_PATHWAY	-0.355011
												REACTOME_IMMUNE_SYSTEM	-0.0768681	-1.8228	0.0102459	0.0317275														REACTOME_GLUCOSE_METABOLISM	-0.290768	-2.25326	0.00408163	0.00362634								REACTOME_MITOTIC_PROMETAPHASE	-0.562982	-5.09294	0	0		REACTOME_SIGNALING_BY_BMP	-0.38971
												REACTOME_MITOTIC_G2_G2_M_PHASES	-0.219226	-1.81397	0.0198807	0.0322734														REACTOME_GLUCAGON_SIGNALING_IN_METABOLIC_REGULATION	-0.385521	-2.23799	0	0.00397192								REACTOME_CYCLIN_E_ASSOCIATED_EVENTS_DURING_G1_S_TRANSITION_	-0.594995	-5.05079	0	0		ST_DIFFERENTIATION_PATHWAY_IN_PC12_CELLS	-0.272312
												REACTOME_GLOBAL_GENOMIC_NER_GG_NER	-0.275664	-1.81699	0.0121212	0.0324471														KEGG_ALDOSTERONE_REGULATED_SODIUM_REABSORPTION	-0.360135	-2.22706	0.0020284	0.00425113								REACTOME_CHROMOSOME_MAINTENANCE	-0.610589	-5.03016	0	0		PID_SMAD2_3NUCLEAR_PATHWAY	-0.205206
												KEGG_BASE_EXCISION_REPAIR	-0.279274	-1.81564	0.022869	0.0324558														KEGG_FC_GAMMA_R_MEDIATED_PHAGOCYTOSIS	-0.241088	-2.22918	0	0.00425281								REACTOME_AUTODEGRADATION_OF_CDH1_BY_CDH1_APC_C	-0.59708	-5.02305	0	0		REACTOME_DOWNSTREAM_TCR_SIGNALING	-0.355011
												KEGG_BUTANOATE_METABOLISM	-0.319066	-1.8142	0.0217391	0.0324578														PID_ARF6_PATHWAY	-0.380505	-2.22724	0.006	0.00428434								KEGG_PROTEASOME	-0.675609	-4.99567	0	0		PID_RHOA_PATHWAY	-0.263172
												REACTOME_FORMATION_OF_RNA_POL_II_ELONGATION_COMPLEX_	-0.25914	-1.80946	0.0197628	0.0329382														PID_CD8_TCR_PATHWAY	-0.327008	-2.22189	0	0.00437385								REACTOME_SCFSKP2_MEDIATED_DEGRADATION_OF_P27_P21	-0.627775	-4.99477	0	0		REACTOME_DEGRADATION_OF_THE_EXTRACELLULAR_MATRIX	-0.382008
												REACTOME_CONVERSION_FROM_APC_C_CDC20_TO_APC_C_CDH1_IN_LATE_ANAPHASE	-0.380062	-1.80236	0.0192308	0.0340725														REACTOME_SIGNAL_AMPLIFICATION	-0.411453	-2.22013	0.00194553	0.00437648								REACTOME_HOST_INTERACTIONS_OF_HIV_FACTORS	-0.430214	-4.9238	0	0		PID_IL2_1PATHWAY	-0.259591
												REACTOME_CITRIC_ACID_CYCLE_TCA_CYCLE	-0.337714	-1.75793	0.0162933	0.0424694														REACTOME_INHIBITION_OF_INSULIN_SECRETION_BY_ADRENALINE_NORADRENALINE	-0.440944	-2.21618	0.00207469	0.0044165								REACTOME_CDK_MEDIATED_PHOSPHORYLATION_AND_REMOVAL_OF_CDC6	-0.616228	-4.84712	0	0		PID_ENDOTHELIN_PATHWAY	-0.232997
												KEGG_PROGESTERONE_MEDIATED_OOCYTE_MATURATION	-0.199984	-1.7534	0.0183299	0.0430846														KEGG_ENDOCYTOSIS	-0.172885	-2.20537	0.00194175	0.00471654								REACTOME_G2_M_CHECKPOINTS	-0.674477	-4.77777	0	0		PID_LYSOPHOSPHOLIPID_PATHWAY	-0.220362
												REACTOME_INHIBITION_OF_THE_PROTEOLYTIC_ACTIVITY_OF_APC_C_REQUIRED_FOR_THE_ONSET_OF_ANAPHASE_BY_MITOTIC_SPINDLE_CHECKPOINT_COMPONENTS	-0.346971	-1.75053	0.0191205	0.0435104														PID_LYMPH_ANGIOGENESIS_PATHWAY	-0.436472	-2.17999	0.00190476	0.00563263								REACTOME_SCF_BETA_TRCP_MEDIATED_DEGRADATION_OF_EMI1	-0.599302	-4.7713	0	0		PID_IFNG_PATHWAY	-0.307794
												KEGG_PENTOSE_PHOSPHATE_PATHWAY	-0.337539	-1.74591	0.0301811	0.0441923														PID_PDGFRB_PATHWAY	-0.189953	-2.16821	0.00393701	0.00599961								REACTOME_REGULATION_OF_ORNITHINE_DECARBOXYLASE_ODC	-0.6103	-4.71154	0	0		BIOCARTA_EGF_PATHWAY	-0.341743
												REACTOME_APOPTOSIS	-0.149006	-1.74197	0.0221328	0.044899														REACTOME_REGULATION_OF_WATER_BALANCE_BY_RENAL_AQUAPORINS	-0.326469	-2.15979	0.00392157	0.00621722								REACTOME_CROSS_PRESENTATION_OF_SOLUBLE_EXOGENOUS_ANTIGENS_ENDOSOMES	-0.605264	-4.61597	0	0		PID_MYC_REPRESS_PATHWAY	-0.225326
												REACTOME_MEIOTIC_RECOMBINATION	-0.337183	-1.73837	0.0201207	0.0454798														BIOCARTA_CREB_PATHWAY	-0.449659	-2.1609	0	0.00623699								REACTOME_PROCESSING_OF_CAPPED_INTRON_CONTAINING_PRE_MRNA	-0.410989	-4.60097	0	0		REACTOME_GPVI_MEDIATED_ACTIVATION_CASCADE	-0.318587
												REACTOME_PYRUVATE_METABOLISM_AND_CITRIC_ACID_TCA_CYCLE	-0.241923	-1.73432	0.0222672	0.0461186														REACTOME_THROMBIN_SIGNALLING_THROUGH_PROTEINASE_ACTIVATED_RECEPTORS_PARS	-0.409337	-2.155	0	0.00634466								REACTOME_ACTIVATION_OF_ATR_IN_RESPONSE_TO_REPLICATION_STRESS	-0.696806	-4.56241	0	0		PID_ALK1_PATHWAY	-0.336787
												PID_MYC_ACTIV_PATHWAY	-0.191287	-1.7256	0.02537	0.0480808														REACTOME_N_GLYCAN_ANTENNAE_ELONGATION_IN_THE_MEDIAL_TRANS_GOLGI	-0.466505	-2.1525	0.0019685	0.0063845								REACTOME_VIF_MEDIATED_DEGRADATION_OF_APOBEC3G	-0.569802	-4.50032	0	0		REACTOME_SIGNALING_BY_FGFR	-0.194591
												KEGG_LYSINE_DEGRADATION	-0.256018	-1.71982	0.020284	0.0493187														KEGG_TYPE_II_DIABETES_MELLITUS	-0.325185	-2.14893	0	0.00649492								REACTOME_DNA_REPAIR	-0.406582	-4.49483	0	0		PID_HIF1_TFPATHWAY	-0.225281
												REACTOME_SIGNALING_BY_TGF_BETA_RECEPTOR_COMPLEX	-0.216078	-1.71428	0.0201613	0.0503638														PID_BCR_5PATHWAY	-0.283043	-2.13227	0.00583658	0.00728807								REACTOME_P53_DEPENDENT_G1_DNA_DAMAGE_RESPONSE	-0.567655	-4.48673	0	0		PID_INTEGRIN_A9B1_PATHWAY	-0.340886
												REACTOME_ASSOCIATION_OF_TRIC_CCT_WITH_TARGET_PROTEINS_DURING_BIOSYNTHESIS	-0.292451	-1.70684	0.0423387	0.0520666														BIOCARTA_SPPA_PATHWAY	-0.454775	-2.12935	0.00189036	0.00737253								REACTOME_METABOLISM_OF_AMINO_ACIDS_AND_DERIVATIVES	-0.32318	-4.48661	0	0		REACTOME_CELL_JUNCTION_ORGANIZATION	-0.22562
												REACTOME_MRNA_3_END_PROCESSING	-0.335358	-1.70386	0.0217391	0.0525924														KEGG_MELANOGENESIS	-0.219448	-2.1237	0.00409836	0.00756445								REACTOME_P53_INDEPENDENT_G1_S_DNA_DAMAGE_CHECKPOINT	-0.578286	-4.45244	0	0		REACTOME_SIGNALING_BY_FGFR_IN_DISEASE	-0.179906
												PID_AURORA_B_PATHWAY	-0.277075	-1.70027	0.0300601	0.053211														PID_GLYPICAN_1PATHWAY	-0.436128	-2.12153	0.00394477	0.00767979								REACTOME_HIV_LIFE_CYCLE	-0.385206	-4.43171	0	0		REACTOME_CELL_DEATH_SIGNALLING_VIA_NRAGE_NRIF_AND_NADE	-0.240096
												REACTOME_RNA_POL_III_TRANSCRIPTION_INITIATION_FROM_TYPE_2_PROMOTER	-0.31938	-1.69157	0.0330739	0.0550317														REACTOME_INWARDLY_RECTIFYING_K_CHANNELS	-0.400954	-2.11827	0.00200401	0.00780773								KEGG_CELL_CYCLE	-0.398653	-4.431	0	0		REACTOME_CYTOKINE_SIGNALING_IN_IMMUNE_SYSTEM	-0.129894
												BIOCARTA_CELLCYCLE_PATHWAY	-0.360368	-1.69162	0.040404	0.0553398														REACTOME_ION_TRANSPORT_BY_P_TYPE_ATPASES	-0.384473	-2.10919	0.00395257	0.00820542								REACTOME_TRANSCRIPTION_COUPLED_NER_TC_NER	-0.586193	-4.40939	0	0		PID_VEGFR1_2_PATHWAY	-0.209776
												REACTOME_APC_CDC20_MEDIATED_DEGRADATION_OF_NEK2A	-0.323832	-1.68891	0.0310078	0.0554625														REACTOME_G_PROTEIN_ACTIVATION	-0.434213	-2.10627	0.00393701	0.00834592								BIOCARTA_PROTEASOME_PATHWAY	-0.692498	-4.37623	0	0		PID_BMP_PATHWAY	-0.258386
												KEGG_ABC_TRANSPORTERS	-0.314862	-1.68319	0.0409357	0.056681														KEGG_JAK_STAT_SIGNALING_PATHWAY	-0.233785	-2.10375	0.00188679	0.00835518								REACTOME_ER_PHAGOSOME_PATHWAY	-0.51685	-4.36741	0	0		PID_S1P_S1P3_PATHWAY	-0.30916
												REACTOME_FORMATION_OF_THE_HIV1_EARLY_ELONGATION_COMPLEX	-0.271806	-1.67276	0.0306748	0.0593869														REACTOME_GLYCOSAMINOGLYCAN_METABOLISM	-0.197592	-2.09742	0.0019802	0.00863048								REACTOME_AUTODEGRADATION_OF_THE_E3_UBIQUITIN_LIGASE_COP1	-0.569514	-4.34195	0	0		PID_THROMBIN_PAR1_PATHWAY	-0.281079
												REACTOME_MRNA_CAPPING	-0.271806	-1.67014	0.0225873	0.0594129														REACTOME_SEMA4D_INDUCED_CELL_MIGRATION_AND_GROWTH_CONE_COLLAPSE	-0.380274	-2.09312	0	0.00883673								KEGG_SPLICEOSOME	-0.406613	-4.33142	0	0		REACTOME_ANTIGEN_ACTIVATES_B_CELL_RECEPTOR_LEADING_TO_GENERATION_OF_SECOND_MESSENGERS	-0.358049
												KEGG_UBIQUITIN_MEDIATED_PROTEOLYSIS	-0.141312	-1.67083	0.03125	0.0595943														PID_ARF6_TRAFFICKING_PATHWAY	-0.271386	-2.09315	0	0.00889565								REACTOME_E2F_MEDIATED_REGULATION_OF_DNA_REPLICATION	-0.686862	-4.30212	0	0		REACTOME_SEMA4D_INDUCED_CELL_MIGRATION_AND_GROWTH_CONE_COLLAPSE	-0.324455
												PID_HNF3B_PATHWAY	-0.28644	-1.64864	0.0271845	0.0654289														KEGG_NATURAL_KILLER_CELL_MEDIATED_CYTOTOXICITY	-0.271722	-2.08938	0.00194932	0.00900861								REACTOME_DESTABILIZATION_OF_MRNA_BY_AUF1_HNRNP_D0	-0.543986	-4.2932	0	0		PID_WNT_CANONICAL_PATHWAY	-0.329349
												REACTOME_RNA_POL_II_TRANSCRIPTION_PRE_INITIATION_AND_PROMOTER_OPENING	-0.226722	-1.64621	0.0418251	0.0657593														PID_MAPK_TRK_PATHWAY	-0.376292	-2.0795	0.00202429	0.00953295								REACTOME_NUCLEOTIDE_EXCISION_REPAIR	-0.530681	-4.22418	0	0		PID_HIV_NEF_PATHWAY	-0.296312
												REACTOME_RNA_POL_III_TRANSCRIPTION_INITIATION_FROM_TYPE_3_PROMOTER	-0.299363	-1.63528	0.0308642	0.068872														BIOCARTA_PDGF_PATHWAY	-0.384271	-2.07668	0	0.00968197								REACTOME_LAGGING_STRAND_SYNTHESIS	-0.805871	-4.16256	0	0		PID_P75_NTR_PATHWAY	-0.220074
												REACTOME_SYNTHESIS_OF_GLYCOSYLPHOSPHATIDYLINOSITOL_GPI	-0.327418	-1.62399	0.0496032	0.0725143														REACTOME_G_ALPHA1213_SIGNALLING_EVENTS	-0.249097	-2.07386	0.00208768	0.00979008								REACTOME_EXTENSION_OF_TELOMERES	-0.701733	-4.12529	0	0		REACTOME_GLUCONEOGENESIS	-0.278105
												BIOCARTA_G1_PATHWAY	-0.330041	-1.61935	0.0348361	0.0733258														REACTOME_DOWNSTREAM_SIGNAL_TRANSDUCTION	-0.229726	-2.06862	0.00408163	0.0101475								REACTOME_LATE_PHASE_OF_HIV_LIFE_CYCLE	-0.380559	-4.12324	0	0		REACTOME_IL_3_5_AND_GM_CSF_SIGNALING	-0.292342
												KEGG_LYSOSOME	-0.143689	-1.61957	0.0437262	0.073642														REACTOME_SIGNALING_BY_ERBB2	-0.229434	-2.0659	0.00191939	0.0102513								KEGG_PYRIMIDINE_METABOLISM	-0.407694	-4.0898	0	0		ST_G_ALPHA_I_PATHWAY	-0.305727
												REACTOME_METABOLISM_OF_LIPIDS_AND_LIPOPROTEINS	-0.0830807	-1.61296	0.0423387	0.0752855														REACTOME_DAG_AND_IP3_SIGNALING	-0.39998	-2.06068	0.00395257	0.0103225								REACTOME_TELOMERE_MAINTENANCE	-0.657015	-4.05255	0	0		BIOCARTA_ALK_PATHWAY	-0.268882
												REACTOME_ELONGATION_ARREST_AND_RECOVERY	-0.267615	-1.60555	0.0584795	0.0772498														REACTOME_SIGNALLING_BY_NGF	-0.146563	-2.06284	0.00412371	0.0103395								REACTOME_SIGNALING_BY_WNT	-0.496774	-4.03213	0	0		KEGG_INOSITOL_PHOSPHATE_METABOLISM	-0.216267
												KEGG_CYTOSOLIC_DNA_SENSING_PATHWAY	-0.317378	-1.60641	0.0515267	0.0774042														REACTOME_SIGNALING_BY_RHO_GTPASES	-0.204568	-2.06119	0.00402414	0.0103421								REACTOME_REGULATION_OF_APOPTOSIS	-0.471748	-3.88846	0	0		REACTOME_DOWNREGULATION_OF_SMAD2_3_SMAD4_TRANSCRIPTIONAL_ACTIVITY	-0.367359
												REACTOME_GLYCOLYSIS	-0.322923	-1.59528	0.044316	0.0806052														BIOCARTA_ECM_PATHWAY	-0.438381	-2.05635	0.00636943	0.0104199								REACTOME_MITOTIC_G2_G2_M_PHASES	-0.477866	-3.88376	0	0		WNT_SIGNALING	-0.177985
												REACTOME_PROTEIN_FOLDING	-0.198588	-1.57854	0.0477137	0.0865339														REACTOME_AQUAPORIN_MEDIATED_TRANSPORT	-0.305952	-2.05645	0.00592885	0.0104624								REACTOME_ANTIGEN_PROCESSING_CROSS_PRESENTATION	-0.423884	-3.87795	0	0		REACTOME_PI_METABOLISM	-0.230134
												REACTOME_MEIOSIS	-0.239876	-1.55568	0.057971	0.0952799														PID_INTEGRIN3_PATHWAY	-0.327342	-2.05687	0.00390625	0.0105123								REACTOME_TRANSCRIPTION	-0.319358	-3.86908	0	0		PID_CD8_TCR_PATHWAY	-0.242256
												KEGG_ALZHEIMERS_DISEASE	-0.134277	-1.5346	0.0567515	0.103592														REACTOME_BASIGIN_INTERACTIONS	-0.415756	-2.04967	0.0040568	0.0108338								REACTOME_MRNA_SPLICING	-0.382208	-3.73823	0	0		PID_CD40_PATHWAY	-0.337963
												REACTOME_FATTY_ACID_TRIACYLGLYCEROL_AND_KETONE_BODY_METABOLISM	-0.123678	-1.53552	0.0472441	0.103723														KEGG_T_CELL_RECEPTOR_SIGNALING_PATHWAY	-0.223679	-2.047	0.00194553	0.0109731								REACTOME_ACTIVATION_OF_NF_KAPPAB_IN_B_CELLS	-0.437747	-3.7128	0	0		KEGG_TIGHT_JUNCTION	-0.160181
												REACTOME_ABORTIVE_ELONGATION_OF_HIV1_TRANSCRIPT_IN_THE_ABSENCE_OF_TAT	-0.307453	-1.53171	0.0698603	0.10444														REACTOME_O_LINKED_GLYCOSYLATION_OF_MUCINS	-0.323844	-2.04297	0.00397614	0.0110241								REACTOME_RNA_POL_II_TRANSCRIPTION	-0.373789	-3.68829	0	0		PID_PDGFRB_PATHWAY	-0.138312
												REACTOME_FRS2_MEDIATED_CASCADE	-0.318225	-1.52179	0.0601942	0.108466														BIOCARTA_KERATINOCYTE_PATHWAY	-0.312319	-2.04391	0.00630252	0.0110684								REACTOME_GLOBAL_GENOMIC_NER_GG_NER	-0.556389	-3.68415	0	0		ST_GA13_PATHWAY	-0.277814
												REACTOME_RNA_POL_III_TRANSCRIPTION_TERMINATION	-0.3224	-1.50933	0.0785124	0.114116														PID_AR_NONGENOMIC_PATHWAY	-0.410197	-2.01998	0.00743494	0.0123847								KEGG_MISMATCH_REPAIR	-0.67678	-3.65573	0	0		SIG_PIP3_SIGNALING_IN_CARDIAC_MYOCTES	-0.209255
												REACTOME_G1_PHASE	-0.260462	-1.5049	0.0770713	0.115831														KEGG_PATHWAYS_IN_CANCER	-0.11544	-2.02019	0.00399202	0.0124369								PID_ATR_PATHWAY	-0.579524	-3.62571	0	0		BIOCARTA_TCR_PATHWAY	-0.288842
												REACTOME_ANTIGEN_PRESENTATION_FOLDING_ASSEMBLY_AND_PEPTIDE_LOADING_OF_CLASS_I_MHC	-0.313329	-1.50336	0.0718447	0.116149														BIOCARTA_IL2RB_PATHWAY	-0.366898	-2.02107	0.00394477	0.0124536								REACTOME_REGULATION_OF_MRNA_STABILITY_BY_PROTEINS_THAT_BIND_AU_RICH_ELEMENTS	-0.382949	-3.5997	0	0		PID_ERBB4_PATHWAY	-0.27985
												REACTOME_NEGATIVE_REGULATION_OF_FGFR_SIGNALING	-0.276567	-1.50196	0.0669145	0.116173														REACTOME_IL_2_SIGNALING	-0.374689	-2.01114	0.00194175	0.0129419								REACTOME_METABOLISM_OF_NON_CODING_RNA	-0.500863	-3.56455	0	0		KEGG_APOPTOSIS	-0.189868
												KEGG_ARGININE_AND_PROLINE_METABOLISM	-0.228261	-1.49956	0.0634615	0.116883														REACTOME_PLC_BETA_MEDIATED_EVENTS	-0.370258	-2.00979	0.00204499	0.012992								REACTOME_GLUCOSE_TRANSPORT	-0.536272	-3.43432	0	0		REACTOME_HS_GAG_BIOSYNTHESIS	-0.312425
												KEGG_PYRUVATE_METABOLISM	-0.24294	-1.48587	0.0679612	0.122787														REACTOME_CA_DEPENDENT_EVENTS	-0.39998	-2.00441	0	0.0132844								REACTOME_FORMATION_OF_TRANSCRIPTION_COUPLED_NER_TC_NER_REPAIR_COMPLEX	-0.556289	-3.39701	0	0		PID_FAS_PATHWAY	-0.247938
												PID_E2F_PATHWAY	-0.172173	-1.48667	0.0862745	0.123037														KEGG_MELANOMA	-0.247997	-2.00499	0.0102249	0.0133395								KEGG_NUCLEOTIDE_EXCISION_REPAIR	-0.45033	-3.37857	0	0		PID_NFAT_3PATHWAY	-0.25551
												PID_P73PATHWAY	-0.176785	-1.47422	0.0885312	0.128406														REACTOME_INHIBITION_OF_VOLTAGE_GATED_CA2_CHANNELS_VIA_GBETA_GAMMA_SUBUNITS	-0.396765	-1.98888	0.00381679	0.0145085								REACTOME_METABOLISM_OF_RNA	-0.21018	-3.34657	0	0		PID_EPHRINB_REV_PATHWAY	-0.303394
												REACTOME_G0_AND_EARLY_G1	-0.294176	-1.47175	0.0972222	0.129168														REACTOME_INSULIN_RECEPTOR_RECYCLING	-0.423703	-1.98716	0.00591716	0.0145842								REACTOME_TRANSPORT_OF_MATURE_TRANSCRIPT_TO_CYTOPLASM	-0.486004	-3.32962	0	0		SIG_INSULIN_RECEPTOR_PATHWAY_IN_CARDIAC_MYOCYTES	-0.240155
												KEGG_AMINO_SUGAR_AND_NUCLEOTIDE_SUGAR_METABOLISM	-0.213574	-1.47063	0.0888031	0.129184														PID_RHOA_PATHWAY	-0.28464	-1.98391	0.00192308	0.0147397								REACTOME_MRNA_SPLICING_MINOR_PATHWAY	-0.512982	-3.31236	0	0		PID_SYNDECAN_2_PATHWAY	-0.30801
												REACTOME_GLYCOSPHINGOLIPID_METABOLISM	-0.249847	-1.46526	0.0903491	0.131585														KEGG_PANCREATIC_CANCER	-0.235097	-1.98065	0.0040568	0.0148492								KEGG_HOMOLOGOUS_RECOMBINATION	-0.588542	-3.29507	0	0		BIOCARTA_FCER1_PATHWAY	-0.280492
												PID_FOXM1_PATHWAY	-0.237212	-1.45952	0.0821918	0.134282														PID_ERBB2_ERBB3_PATHWAY	-0.306693	-1.9807	0.00401606	0.0149258								REACTOME_MRNA_CAPPING	-0.535911	-3.28749	0	0		PID_TXA2PATHWAY	-0.233065
												REACTOME_SLC_MEDIATED_TRANSMEMBRANE_TRANSPORT	-0.118192	-1.45094	0.0885312	0.13887														KEGG_ADIPOCYTOKINE_SIGNALING_PATHWAY	-0.258615	-1.97712	0.0019802	0.0150615								REACTOME_INFLUENZA_LIFE_CYCLE	-0.272065	-3.27337	0	0		PID_SYNDECAN_1_PATHWAY	-0.25169
												REACTOME_MICRORNA_MIRNA_BIOGENESIS	-0.29066	-1.43382	0.108949	0.148656														PID_LYSOPHOSPHOLIPID_PATHWAY	-0.240462	-1.97508	0.00406504	0.0151139								REACTOME_CLASS_I_MHC_MEDIATED_ANTIGEN_PROCESSING_PRESENTATION	-0.204595	-3.25249	0	0		PID_MAPK_TRK_PATHWAY	-0.298018
												REACTOME_CYTOKINE_SIGNALING_IN_IMMUNE_SYSTEM	-0.114289	-1.42608	0.0928433	0.153038														BIOCARTA_EGF_PATHWAY	-0.374689	-1.97547	0.0120968	0.015171								REACTOME_TRANSPORT_OF_MATURE_MRNA_DERIVED_FROM_AN_INTRONLESS_TRANSCRIPT	-0.519636	-3.25124	0	0		ST_PHOSPHOINOSITIDE_3_KINASE_PATHWAY	-0.27474
												REACTOME_REGULATORY_RNA_PATHWAYS	-0.262802	-1.40981	0.104082	0.162492														KEGG_ARACHIDONIC_ACID_METABOLISM	-0.353208	-1.97165	0.00406504	0.0154084								KEGG_PURINE_METABOLISM	-0.263153	-3.23781	0	0		PID_WNT_NONCANONICAL_PATHWAY	-0.308308
												REACTOME_INTERFERON_ALPHA_BETA_SIGNALING	-0.303282	-1.4069	0.100209	0.163599														REACTOME_INTERFERON_ALPHA_BETA_SIGNALING	-0.39542	-1.96361	0.00954198	0.0161112								REACTOME_RNA_POL_II_TRANSCRIPTION_PRE_INITIATION_AND_PROMOTER_OPENING	-0.446688	-3.23252	0	0		PID_PI3KCI_AKT_PATHWAY	-0.288031
												KEGG_PORPHYRIN_AND_CHLOROPHYLL_METABOLISM	-0.261367	-1.38854	0.110672	0.175985														PID_KIT_PATHWAY	-0.284817	-1.95969	0.00793651	0.0163684								REACTOME_RNA_POL_II_PRE_TRANSCRIPTION_EVENTS	-0.389289	-3.23	0	0		REACTOME_TAK1_ACTIVATES_NFKB_BY_PHOSPHORYLATION_AND_ACTIVATION_OF_IKKS_COMPLEX	-0.334072
												REACTOME_GLUCONEOGENESIS	-0.253646	-1.38539	0.117391	0.177519														BIOCARTA_EDG1_PATHWAY	-0.359236	-1.9582	0.00603622	0.0164551								REACTOME_INHIBITION_OF_THE_PROTEOLYTIC_ACTIVITY_OF_APC_C_REQUIRED_FOR_THE_ONSET_OF_ANAPHASE_BY_MITOTIC_SPINDLE_CHECKPOINT_COMPONENTS	-0.624454	-3.17951	0	0		KEGG_CHEMOKINE_SIGNALING_PATHWAY	-0.145892
												REACTOME_PERK_REGULATED_GENE_EXPRESSION	-0.243881	-1.36923	0.136095	0.188272														PID_ERBB1_DOWNSTREAM_PATHWAY	-0.189138	-1.95311	0.00749064	0.0168998								REACTOME_FORMATION_OF_RNA_POL_II_ELONGATION_COMPLEX_	-0.451214	-3.16925	0	0		REACTOME_GAB1_SIGNALOSOME	-0.271952
												REACTOME_FORMATION_OF_INCISION_COMPLEX_IN_GG_NER	-0.261722	-1.36734	0.135084	0.188882														PID_A6B1_A6B4_INTEGRIN_PATHWAY	-0.302101	-1.9487	0.00932836	0.0172452								REACTOME_ANTIGEN_PROCESSING_UBIQUITINATION_PROTEASOME_DEGRADATION	-0.219395	-3.16556	0	0		REACTOME_CELL_SURFACE_INTERACTIONS_AT_THE_VASCULAR_WALL	-0.191415
												REACTOME_POST_TRANSLATIONAL_PROTEIN_MODIFICATION	-0.103343	-1.35555	0.112648	0.197025														REACTOME_SEMA4D_IN_SEMAPHORIN_SIGNALING	-0.323141	-1.93615	0.0136187	0.018319								REACTOME_G0_AND_EARLY_G1	-0.621618	-3.13996	0	0		PID_RAC1_REG_PATHWAY	-0.261355
												REACTOME_TGF_BETA_RECEPTOR_SIGNALING_ACTIVATES_SMADS	-0.258107	-1.34654	0.119691	0.203501														KEGG_HEDGEHOG_SIGNALING_PATHWAY	-0.24977	-1.93199	0.00795229	0.0187493								REACTOME_G1_S_SPECIFIC_TRANSCRIPTION	-0.672945	-3.13396	0	0		KEGG_FC_GAMMA_R_MEDIATED_PHAGOCYTOSIS	-0.17457
												PID_RB_1PATHWAY	-0.163683	-1.33406	0.148496	0.212879														PID_EPO_PATHWAY	-0.317397	-1.92957	0.00574713	0.0189028								PID_PLK1_PATHWAY	-0.501789	-3.12408	0	0		KEGG_ENDOCYTOSIS	-0.123122
												REACTOME_BIOSYNTHESIS_OF_THE_N_GLYCAN_PRECURSOR_DOLICHOL_LIPID_LINKED_OLIGOSACCHARIDE_LLO_AND_TRANSFER_TO_A_NASCENT_PROTEIN	-0.222398	-1.32755	0.169102	0.217394														BIOCARTA_MCALPAIN_PATHWAY	-0.378457	-1.92702	0.0139721	0.0190746								REACTOME_TRANSPORT_OF_RIBONUCLEOPROTEINS_INTO_THE_HOST_NUCLEUS	-0.550512	-3.12098	0	0		PID_KIT_PATHWAY	-0.227764
																														PID_ERBB4_PATHWAY	-0.31888	-1.92225	0.00592885	0.019579								REACTOME_METABOLISM_OF_PROTEINS	-0.150711	-3.12046	0	0		REACTOME_G_ALPHA_S_SIGNALLING_EVENTS	-0.200488
																														KEGG_ALZHEIMERS_DISEASE	-0.156947	-1.91432	0.00411523	0.0202571								PID_AURORA_B_PATHWAY	-0.513134	-3.11898	0	0		REACTOME_AMINE_COMPOUND_SLC_TRANSPORTERS	-0.32069
																														KEGG_LEISHMANIA_INFECTION	-0.313833	-1.91309	0.00579151	0.0202639								REACTOME_PHOSPHORYLATION_OF_THE_APC_C	-0.620708	-3.02238	0	8.69096e-06		PID_GMCSF_PATHWAY	-0.289872
																														KEGG_INSULIN_SIGNALING_PATHWAY	-0.170095	-1.90308	0.00988142	0.0212363								REACTOME_RESPIRATORY_ELECTRON_TRANSPORT_ATP_SYNTHESIS_BY_CHEMIOSMOTIC_COUPLING_AND_HEAT_PRODUCTION_BY_UNCOUPLING_PROTEINS_	-0.318511	-3.03099	0	8.78342e-06		KEGG_TYPE_II_DIABETES_MELLITUS	-0.234505
																														REACTOME_LIPID_DIGESTION_MOBILIZATION_AND_TRANSPORT	-0.334483	-1.89953	0.00420168	0.0214565								PID_FANCONI_PATHWAY	-0.429487	-3.04523	0	8.87786e-06		REACTOME_SIGNALING_BY_ERBB2	-0.174451
																														KEGG_GLIOMA	-0.249931	-1.89569	0.00775194	0.0217885								REACTOME_INTERACTIONS_OF_VPR_WITH_HOST_CELLULAR_PROTEINS	-0.518211	-3.04628	0	8.97436e-06		ST_TUMOR_NECROSIS_FACTOR_PATHWAY	-0.289058
																														KEGG_TIGHT_JUNCTION	-0.18118	-1.89419	0.0100604	0.021841								REACTOME_BASE_EXCISION_REPAIR	-0.613796	-2.91077	0	1.54166e-05		PID_GLYPICAN_1PATHWAY	-0.311802
																														REACTOME_L1CAM_INTERACTIONS	-0.208254	-1.88726	0.00813008	0.0225902								REACTOME_METABOLISM_OF_MRNA	-0.198743	-2.92052	0	1.55649e-05		PID_RHOA_REG_PATHWAY	-0.242121
																														SIG_BCR_SIGNALING_PATHWAY	-0.310379	-1.8816	0.0202429	0.023086								REACTOME_REGULATION_OF_GLUCOKINASE_BY_GLUCOKINASE_REGULATORY_PROTEIN	-0.550152	-2.92835	0	1.5716e-05		SIG_IL4RECEPTOR_IN_B_LYPHOCYTES	-0.331666
																														PID_ATF2_PATHWAY	-0.257829	-1.88199	0.0101215	0.0231539								REACTOME_TCA_CYCLE_AND_RESPIRATORY_ELECTRON_TRANSPORT	-0.25443	-2.93275	0	1.587e-05		BIOCARTA_PDGF_PATHWAY	-0.278034
																														REACTOME_CELL_CELL_COMMUNICATION	-0.189737	-1.87018	0.0158416	0.0244793								REACTOME_RECRUITMENT_OF_MITOTIC_CENTROSOME_PROTEINS_AND_COMPLEXES	-0.408247	-2.93349	0	1.60272e-05		PID_PS1_PATHWAY	-0.247128
																														REACTOME_GLYCEROPHOSPHOLIPID_BIOSYNTHESIS	-0.210269	-1.86251	0.00978474	0.0253482								KEGG_OXIDATIVE_PHOSPHORYLATION	-0.277441	-2.94334	0	1.61874e-05		KEGG_HEDGEHOG_SIGNALING_PATHWAY	-0.196608
																														REACTOME_IL_3_5_AND_GM_CSF_SIGNALING	-0.33912	-1.85974	0.0141129	0.0256247								REACTOME_METABOLISM_OF_NUCLEOTIDES	-0.333606	-2.95949	0	1.6351e-05		BIOCARTA_RHO_PATHWAY	-0.275869
																														REACTOME_EGFR_DOWNREGULATION	-0.344198	-1.85904	0.0131827	0.0256287								REACTOME_FORMATION_OF_THE_HIV1_EARLY_ELONGATION_COMPLEX	-0.488263	-2.96062	0	1.65178e-05		BIOCARTA_VIP_PATHWAY	-0.3173
																														KEGG_COMPLEMENT_AND_COAGULATION_CASCADES	-0.391399	-1.85578	0.0142566	0.026003								REACTOME_NEP_NS2_INTERACTS_WITH_THE_CELLULAR_EXPORT_MACHINERY	-0.52293	-2.97328	0	1.66881e-05		KEGG_NOTCH_SIGNALING_PATHWAY	-0.21818
																														KEGG_ETHER_LIPID_METABOLISM	-0.391116	-1.85182	0.0143149	0.0265192								PID_E2F_PATHWAY	-0.336362	-3.00345	0	1.68619e-05		PID_BETA_CATENIN_DEG_PATHWAY	-0.329215
																														REACTOME_SIGNAL_TRANSDUCTION_BY_L1	-0.292303	-1.8364	0.0135922	0.0284473								REACTOME_CHOLESTEROL_BIOSYNTHESIS	-0.533891	-2.86736	0	2.2241e-05		KEGG_COMPLEMENT_AND_COAGULATION_CASCADES	-0.269275
																														PID_FCER1_PATHWAY	-0.248332	-1.83663	0.0198413	0.0285497								REACTOME_PYRIMIDINE_METABOLISM	-0.572089	-2.87147	0	2.2445e-05		ST_INTERLEUKIN_4_PATHWAY	-0.318741
																														KEGG_AMYOTROPHIC_LATERAL_SCLEROSIS_ALS	-0.275116	-1.83714	0.00787402	0.0286288								REACTOME_LOSS_OF_NLP_FROM_MITOTIC_CENTROSOMES	-0.420508	-2.87158	0	2.26529e-05		PID_P53_DOWNSTREAM_PATHWAY	-0.135622
																														REACTOME_SIGNALING_BY_SCF_KIT	-0.228873	-1.83003	0.00817996	0.0293915								KEGG_HUNTINGTONS_DISEASE	-0.227822	-2.89404	0	2.28646e-05		REACTOME_PI_3K_CASCADE	-0.235531
																														KEGG_VIBRIO_CHOLERAE_INFECTION	-0.257672	-1.81753	0.0167364	0.0314354								REACTOME_APC_CDC20_MEDIATED_DEGRADATION_OF_NEK2A	-0.537335	-2.89419	0	2.30803e-05		BIOCARTA_HIVNEF_PATHWAY	-0.195737
																														SIG_PIP3_SIGNALING_IN_B_LYMPHOCYTES	-0.32613	-1.81435	0.020202	0.0319485								REACTOME_DOUBLE_STRAND_BREAK_REPAIR	-0.552308	-2.83731	0	2.9311e-05		PID_INSULIN_PATHWAY	-0.218761
																														REACTOME_SEMAPHORIN_INTERACTIONS	-0.214339	-1.8082	0.0114068	0.0329345								KEGG_BASE_EXCISION_REPAIR	-0.437762	-2.81841	0	3.58456e-05		REACTOME_SEMA4D_IN_SEMAPHORIN_SIGNALING	-0.252022
																														REACTOME_IRON_UPTAKE_AND_TRANSPORT	-0.307139	-1.80229	0.0276134	0.0338335								KEGG_AMINO_SUGAR_AND_NUCLEOTIDE_SUGAR_METABOLISM	-0.408294	-2.83394	0	3.61657e-05		PID_SYNDECAN_4_PATHWAY	-0.26168
																														PID_AMB2_NEUTROPHILS_PATHWAY	-0.354202	-1.79417	0.0141129	0.0352239								REACTOME_RNA_POL_I_RNA_POL_III_AND_MITOCHONDRIAL_TRANSCRIPTION	-0.332663	-2.80886	0	4.28298e-05		PID_DELTA_NP63_PATHWAY	-0.228817
																														PID_FAS_PATHWAY	-0.29092	-1.79148	0.0142276	0.0356017								REACTOME_DOWNSTREAM_SIGNALING_EVENTS_OF_B_CELL_RECEPTOR_BCR	-0.288127	-2.80073	0	5.66061e-05		KEGG_LYSOSOME	-0.135053
																														PID_IL6_7_PATHWAY	-0.299743	-1.78998	0.0126316	0.0357105								REACTOME_INFLUENZA_VIRAL_RNA_TRANSCRIPTION_AND_REPLICATION	-0.270451	-2.78195	0	6.36204e-05		REACTOME_SIGNALING_BY_ERBB4	-0.190949
																														PID_CD8_TCR_DOWNSTREAM_PATHWAY	-0.316252	-1.78698	0.0164948	0.0360782								PID_BARD1_PATHWAY	-0.488779	-2.76515	0	8.38139e-05		BIOCARTA_AT1R_PATHWAY	-0.273151
																														KEGG_RENAL_CELL_CARCINOMA	-0.207936	-1.78552	0.0120482	0.0362148								REACTOME_SRP_DEPENDENT_COTRANSLATIONAL_PROTEIN_TARGETING_TO_MEMBRANE	-0.260947	-2.73748	0.00200803	8.95637e-05		PID_ECADHERIN_STABILIZATION_PATHWAY	-0.228614
																														REACTOME_TRANS_GOLGI_NETWORK_VESICLE_BUDDING	-0.219269	-1.77201	0.028866	0.0388063								REACTOME_ANTIVIRAL_MECHANISM_BY_IFN_STIMULATED_GENES	-0.353102	-2.74839	0	9.03227e-05		PID_AR_TF_PATHWAY	-0.207198
																														REACTOME_GOLGI_ASSOCIATED_VESICLE_BIOGENESIS	-0.233727	-1.75657	0.0230769	0.0416613								REACTOME_APOPTOSIS	-0.221495	-2.67512	0	0.000115945		PID_TGFBR_PATHWAY	-0.203048
																														BIOCARTA_GPCR_PATHWAY	-0.297628	-1.75711	0.00998004	0.0417129								REACTOME_MEIOSIS	-0.414926	-2.62523	0	0.00015472		REACTOME_HS_GAG_DEGRADATION	-0.30623
																														PID_P38_ALPHA_BETA_DOWNSTREAM_PATHWAY	-0.282989	-1.75527	0.0271399	0.0417204								REACTOME_ASPARAGINE_N_LINKED_GLYCOSYLATION	-0.265219	-2.62179	0	0.000160237		PID_CASPASE_PATHWAY	-0.213706
																														BIOCARTA_P38MAPK_PATHWAY	-0.292382	-1.75722	0.0384615	0.0418677								REACTOME_APC_C_CDC20_MEDIATED_DEGRADATION_OF_CYCLIN_B	-0.516478	-2.61126	0	0.000171931		SIG_CD40PATHWAYMAP	-0.25538
																														PID_VEGFR1_2_PATHWAY	-0.220101	-1.74525	0.0223124	0.0434228								REACTOME_FORMATION_OF_INCISION_COMPLEX_IN_GG_NER	-0.497763	-2.59028	0	0.000202569		PID_INTEGRIN3_PATHWAY	-0.226078
																														SA_B_CELL_RECEPTOR_COMPLEXES	-0.385484	-1.74406	0.02079	0.0434698								REACTOME_POST_TRANSLATIONAL_PROTEIN_MODIFICATION	-0.188829	-2.57332	0	0.000226432		KEGG_ACUTE_MYELOID_LEUKEMIA	-0.193508
																														NABA_BASEMENT_MEMBRANES	-0.289525	-1.74577	0.0339367	0.0435294								REACTOME_MITOCHONDRIAL_PROTEIN_IMPORT	-0.331523	-2.55449	0	0.000302212		PID_P38_MKK3_6PATHWAY	-0.29053
																														PID_FGF_PATHWAY	-0.247594	-1.73998	0.0217391	0.0442211								KEGG_RNA_POLYMERASE	-0.447147	-2.55217	0	0.000312574		REACTOME_IL_2_SIGNALING	-0.267531
																														BIOCARTA_INTEGRIN_PATHWAY	-0.285797	-1.73355	0.0152672	0.045551								REACTOME_RESPIRATORY_ELECTRON_TRANSPORT	-0.301206	-2.52087	0	0.000391729		REACTOME_NOD1_2_SIGNALING_PATHWAY	-0.265025
																														PID_PTP1B_PATHWAY	-0.25195	-1.73255	0.0151803	0.0455934								REACTOME_RNA_POL_III_TRANSCRIPTION_INITIATION_FROM_TYPE_2_PROMOTER	-0.472186	-2.51898	0	0.000392186		SA_B_CELL_RECEPTOR_COMPLEXES	-0.304866
																														KEGG_PHOSPHATIDYLINOSITOL_SIGNALING_SYSTEM	-0.201961	-1.73104	0.0266393	0.045729								KEGG_PARKINSONS_DISEASE	-0.237118	-2.5194	0	0.000395227		PID_ERBB1_INTERNALIZATION_PATHWAY	-0.226707
																														REACTOME_KERATAN_SULFATE_KERATIN_METABOLISM	-0.306395	-1.72651	0.025641	0.0466964								REACTOME_CONVERSION_FROM_APC_C_CDC20_TO_APC_C_CDH1_IN_LATE_ANAPHASE	-0.549705	-2.50579	0	0.000401708		PID_ERBB2_ERBB3_PATHWAY	-0.226707
																														ST_MYOCYTE_AD_PATHWAY	-0.34696	-1.72177	0.0218688	0.0476027								REACTOME_MEIOTIC_RECOMBINATION	-0.508494	-2.44382	0	0.000647005		REACTOME_SIGNALING_BY_NOTCH1	-0.179451
																														KEGG_ERBB_SIGNALING_PATHWAY	-0.201021	-1.71636	0.0170778	0.0487823								REACTOME_KINESINS	-0.5149	-2.44501	0	0.000651907		PID_AJDISS_2PATHWAY	-0.202487
																														REACTOME_DOWNSTREAM_SIGNALING_OF_ACTIVATED_FGFR	-0.194946	-1.70982	0.0214133	0.050134								KEGG_AMINOACYL_TRNA_BIOSYNTHESIS	-0.326688	-2.42974	0	0.00072734		BIOCARTA_IL1R_PATHWAY	-0.304702
																														REACTOME_CELL_JUNCTION_ORGANIZATION	-0.205421	-1.70805	0.0283976	0.0503594								REACTOME_RNA_POL_III_TRANSCRIPTION	-0.398036	-2.4268	0	0.000751345		ST_GRANULE_CELL_SURVIVAL_PATHWAY	-0.258448
																														REACTOME_SIGNALING_BY_FGFR_IN_DISEASE	-0.167127	-1.70098	0.0213592	0.0520636								REACTOME_SIGNALING_BY_THE_B_CELL_RECEPTOR_BCR	-0.222786	-2.42028	0	0.000799377		PID_EPHA_FWDPATHWAY	-0.249865
																														KEGG_NON_SMALL_CELL_LUNG_CANCER	-0.226955	-1.68625	0.0220884	0.0560156								PID_FOXM1_PATHWAY	-0.371129	-2.40477	0	0.000881623		REACTOME_DAG_AND_IP3_SIGNALING	-0.309165
																														BIOCARTA_MAPK_PATHWAY	-0.178111	-1.68523	0.040568	0.0561166								REACTOME_ELONGATION_ARREST_AND_RECOVERY	-0.404927	-2.38961	0	0.000950934		NABA_BASEMENT_MEMBRANES	-0.24001
																														PID_CERAMIDE_PATHWAY	-0.24459	-1.67142	0.0287908	0.0600658								REACTOME_BIOSYNTHESIS_OF_THE_N_GLYCAN_PRECURSOR_DOLICHOL_LIPID_LINKED_OLIGOSACCHARIDE_LLO_AND_TRANSFER_TO_A_NASCENT_PROTEIN	-0.402453	-2.35792	0.00406504	0.00117078		ST_ERK1_ERK2_MAPK_PATHWAY	-0.241277
																														BIOCARTA_AT1R_PATHWAY	-0.315343	-1.65612	0.0319361	0.0644828								REACTOME_RNA_POL_III_TRANSCRIPTION_INITIATION_FROM_TYPE_3_PROMOTER	-0.427201	-2.35369	0	0.00117973		REACTOME_CA_DEPENDENT_EVENTS	-0.309165
																														REACTOME_KERATAN_SULFATE_BIOSYNTHESIS	-0.311777	-1.65645	0.0339321	0.0646538								REACTOME_RNA_POL_III_TRANSCRIPTION_TERMINATION	-0.51065	-2.34828	0	0.00120576		REACTOME_DOWNSTREAM_SIGNALING_OF_ACTIVATED_FGFR	-0.168096
																														KEGG_GLYCOLYSIS_GLUCONEOGENESIS	-0.2328	-1.65285	0.0343348	0.0653797								REACTOME_TRANSLATION	-0.181321	-2.33279	0	0.00132834		REACTOME_MUSCLE_CONTRACTION	-0.260862
																														REACTOME_PLATELET_AGGREGATION_PLUG_FORMATION	-0.304999	-1.65053	0.0425101	0.0657825								REACTOME_METABOLISM_OF_STEROID_HORMONES_AND_VITAMINS_A_AND_D	-0.439515	-2.30679	0	0.00162577		KEGG_ERBB_SIGNALING_PATHWAY	-0.164967
																														REACTOME_INTERFERON_GAMMA_SIGNALING	-0.336495	-1.63353	0.038	0.071145								REACTOME_CLEAVAGE_OF_GROWING_TRANSCRIPT_IN_THE_TERMINATION_REGION_	-0.421754	-2.29381	0.00404858	0.00177742		ST_GAQ_PATHWAY	-0.269352
																														PID_VEGFR1_PATHWAY	-0.310161	-1.63248	0.0422794	0.0711938								REACTOME_ABORTIVE_ELONGATION_OF_HIV1_TRANSCRIPT_IN_THE_ABSENCE_OF_TAT	-0.454472	-2.2725	0	0.00213989		REACTOME_APOPTOTIC_EXECUTION_PHASE	-0.201199
																														KEGG_GLYCEROPHOSPHOLIPID_METABOLISM	-0.198236	-1.63119	0.0271967	0.0713467								KEGG_GLYCINE_SERINE_AND_THREONINE_METABOLISM	-0.359409	-2.23778	0	0.00269361		KEGG_SMALL_CELL_LUNG_CANCER	-0.158664
																														KEGG_PPAR_SIGNALING_PATHWAY	-0.223461	-1.62774	0.0320513	0.0722016								KEGG_DRUG_METABOLISM_OTHER_ENZYMES	-0.42021	-2.22474	0.00421053	0.00291475		REACTOME_SLC_MEDIATED_TRANSMEMBRANE_TRANSPORT	-0.102679
																														KEGG_TOLL_LIKE_RECEPTOR_SIGNALING_PATHWAY	-0.206906	-1.61373	0.0393375	0.0762721								KEGG_COMPLEMENT_AND_COAGULATION_CASCADES	-0.372981	-2.21134	0.00208768	0.00312582		PID_A6B1_A6B4_INTEGRIN_PATHWAY	-0.22329
																														PID_TCPTP_PATHWAY	-0.231933	-1.61629	0.0338983	0.0763344								REACTOME_SLC_MEDIATED_TRANSMEMBRANE_TRANSPORT	-0.159228	-2.21146	0	0.00314149		PID_ARF6_PATHWAY	-0.237351
																														PID_ERBB1_INTERNALIZATION_PATHWAY	-0.244697	-1.61407	0.0444444	0.0764692								REACTOME_TRNA_AMINOACYLATION	-0.290258	-2.15684	0	0.0044421		REACTOME_IL1_SIGNALING	-0.241723
																														PID_THROMBIN_PAR1_PATHWAY	-0.267303	-1.61207	0.0325866	0.076514								KEGG_BASAL_TRANSCRIPTION_FACTORS	-0.339173	-2.14142	0.00590551	0.00487984		BIOCARTA_TOLL_PATHWAY	-0.254153
																														BIOCARTA_RHO_PATHWAY	-0.280527	-1.61462	0.0613108	0.0765643								KEGG_OOCYTE_MEIOSIS	-0.234678	-2.12174	0.00773694	0.00548634		KEGG_BASAL_CELL_CARCINOMA	-0.176401
																														REACTOME_METABOLISM_OF_CARBOHYDRATES	-0.106084	-1.60107	0.0505263	0.0804019								REACTOME_RNA_POL_I_TRANSCRIPTION	-0.363918	-2.10573	0.00393701	0.00597516		REACTOME_PLATELET_HOMEOSTASIS	-0.182432
																														REACTOME_SIGNALING_BY_FGFR	-0.167026	-1.59538	0.0315582	0.0810429								KEGG_GLYCOLYSIS_GLUCONEOGENESIS	-0.280964	-2.09122	0.00589391	0.00658151		REACTOME_IMMUNE_SYSTEM	-0.0557574
																														PID_IL12_2PATHWAY	-0.280224	-1.59559	0.0398406	0.0812629								REACTOME_RNA_POL_I_TRANSCRIPTION_INITIATION	-0.369773	-2.05515	0.00567108	0.00799428		REACTOME_ACTIVATED_NOTCH1_TRANSMITS_SIGNAL_TO_THE_NUCLEUS	-0.265525
																														PID_RAS_PATHWAY	-0.311373	-1.59691	0.0501002	0.0813201								REACTOME_GLUCONEOGENESIS	-0.33533	-2.0554	0.00414938	0.00802513		BIOCARTA_GPCR_PATHWAY	-0.246275
																														REACTOME_CHONDROITIN_SULFATE_DERMATAN_SULFATE_METABOLISM	-0.215667	-1.59783	0.043659	0.0813752								KEGG_GALACTOSE_METABOLISM	-0.382668	-2.04691	0.00412371	0.00836921		REACTOME_NETRIN1_SIGNALING	-0.227855
																														BIOCARTA_FMLP_PATHWAY	-0.29544	-1.5959	0.0466019	0.0814454								REACTOME_RNA_POL_I_TRANSCRIPTION_TERMINATION	-0.42013	-2.04498	0.00595238	0.00846484		PID_IL1_PATHWAY	-0.251874
																														KEGG_SNARE_INTERACTIONS_IN_VESICULAR_TRANSPORT	-0.253038	-1.59253	0.0467836	0.081891								REACTOME_MRNA_3_END_PROCESSING	-0.413165	-2.02388	0.00400802	0.00962387		KEGG_NON_SMALL_CELL_LUNG_CANCER	-0.191898
																														REACTOME_HS_GAG_BIOSYNTHESIS	-0.289726	-1.59148	0.0406504	0.0820119								KEGG_ALANINE_ASPARTATE_AND_GLUTAMATE_METABOLISM	-0.3157	-2.01374	0.002	0.0101241		PID_NFKAPPAB_CANONICAL_PATHWAY	-0.276393
																														PID_SYNDECAN_4_PATHWAY	-0.288744	-1.5861	0.0375494	0.0836269								KEGG_CITRATE_CYCLE_TCA_CYCLE	-0.329239	-1.99566	0.00211864	0.0111678		REACTOME_TRANSPORT_OF_GLUCOSE_AND_OTHER_SUGARS_BILE_SALTS_AND_ORGANIC_ACIDS_METAL_IONS_AND_AMINE_COMPOUNDS	-0.169454
																														REACTOME_A_TETRASACCHARIDE_LINKER_SEQUENCE_IS_REQUIRED_FOR_GAG_SYNTHESIS	-0.298839	-1.58204	0.0482897	0.0849516								REACTOME_METABOLISM_OF_CARBOHYDRATES	-0.130192	-1.98616	0.00746269	0.011742		PID_S1P_S1P2_PATHWAY	-0.28213
																														REACTOME_SIGNALING_BY_ILS	-0.173981	-1.57794	0.0529301	0.0862699								REACTOME_ADAPTIVE_IMMUNE_SYSTEM	-0.0958478	-1.97507	0.00772201	0.0124235		BIOCARTA_MCALPAIN_PATHWAY	-0.274784
																														PID_HIF1_TFPATHWAY	-0.196618	-1.56193	0.0550847	0.0920241								KEGG_FRUCTOSE_AND_MANNOSE_METABOLISM	-0.313943	-1.96916	0.00398406	0.0128014		PID_NOTCH_PATHWAY	-0.186785
																														KEGG_VASOPRESSIN_REGULATED_WATER_REABSORPTION	-0.228633	-1.56268	0.044898	0.092101								PID_ATM_PATHWAY	-0.332016	-1.89835	0.0093633	0.018692		PID_ALPHA_SYNUCLEIN_PATHWAY	-0.263494
																														SIG_CD40PATHWAYMAP	-0.267998	-1.5602	0.0697211	0.0924523								REACTOME_STEROID_HORMONES	-0.390736	-1.88014	0.00603622	0.0205594		PID_REELIN_PATHWAY	-0.262414
																														PID_HIF2PATHWAY	-0.248602	-1.55917	0.0405983	0.0924991								KEGG_STARCH_AND_SUCROSE_METABOLISM	-0.365658	-1.8734	0.0083682	0.0212344		PID_LYMPH_ANGIOGENESIS_PATHWAY	-0.281193
																														PID_P75_NTR_PATHWAY	-0.206184	-1.55553	0.0477178	0.0938446								KEGG_RNA_DEGRADATION	-0.218138	-1.86632	0.00968992	0.0219722		PID_SHP2_PATHWAY	-0.189971
																														KEGG_CHRONIC_MYELOID_LEUKEMIA	-0.188009	-1.55003	0.0626263	0.0954943								REACTOME_G1_PHASE	-0.319743	-1.86247	0.0149813	0.0223116		REACTOME_DEVELOPMENTAL_BIOLOGY	-0.0725198
																														PID_ALPHA_SYNUCLEIN_PATHWAY	-0.294422	-1.5505	0.0551181	0.0957038								KEGG_PROTEIN_EXPORT	-0.350456	-1.86128	0.006	0.0223599		KEGG_INSULIN_SIGNALING_PATHWAY	-0.118483
																														BIOCARTA_PAR1_PATHWAY	-0.27106	-1.54492	0.0658174	0.0971172								KEGG_ARGININE_AND_PROLINE_METABOLISM	-0.247792	-1.84583	0.0123967	0.0240074		REACTOME_SIGNALING_BY_FGFR1_MUTANTS	-0.270407
																														BIOCARTA_RAC1_PATHWAY	-0.333071	-1.5453	0.0697211	0.0972706								BIOCARTA_G1_PATHWAY	-0.356834	-1.84656	0.0197628	0.0240233		REACTOME_NCAM1_INTERACTIONS	-0.228337
																														ST_INTEGRIN_SIGNALING_PATHWAY	-0.17204	-1.54204	0.0613861	0.0980589								KEGG_ALZHEIMERS_DISEASE	-0.153862	-1.83807	0.0144033	0.0248802		BIOCARTA_IL2RB_PATHWAY	-0.220558
																														REACTOME_MAPK_TARGETS_NUCLEAR_EVENTS_MEDIATED_BY_MAP_KINASES	-0.286092	-1.53599	0.0542798	0.100306								KEGG_PORPHYRIN_AND_CHLOROPHYLL_METABOLISM	-0.337637	-1.82973	0.00961539	0.0259118		BIOCARTA_BIOPEPTIDES_PATHWAY	-0.224931
																														REACTOME_PHOSPHOLIPASE_C_MEDIATED_CASCADE	-0.241616	-1.5333	0.0504202	0.101204								REACTOME_MICRORNA_MIRNA_BIOGENESIS	-0.367187	-1.824	0.0136719	0.0266694
																														PID_EPHA_FWDPATHWAY	-0.277728	-1.53208	0.0580913	0.101426								BIOCARTA_ATRBRCA_PATHWAY	-0.374544	-1.81386	0.0137525	0.0280353
																														KEGG_APOPTOSIS	-0.184016	-1.52593	0.0562249	0.103928								KEGG_NITROGEN_METABOLISM	-0.368265	-1.79324	0.018595	0.0310487
																														PID_ANGIOPOIETIN_RECEPTOR_PATHWAY	-0.233586	-1.52514	0.0621359	0.103937								KEGG_UBIQUITIN_MEDIATED_PROTEOLYSIS	-0.154665	-1.78445	0.010661	0.032347
																														PID_NEPHRIN_NEPH1_PATHWAY	-0.277879	-1.51605	0.0817996	0.108025								BIOCARTA_CELLCYCLE_PATHWAY	-0.374164	-1.77352	0.015625	0.0339057
																														PID_RET_PATHWAY	-0.238514	-1.51365	0.0598802	0.108802								PID_MYC_ACTIV_PATHWAY	-0.188733	-1.76223	0.0160643	0.0357257
																														REACTOME_ACTIVATED_TLR4_SIGNALLING	-0.168748	-1.509	0.0688259	0.110697								REACTOME_CITRIC_ACID_CYCLE_TCA_CYCLE	-0.338562	-1.74249	0.00208333	0.0395589
																														BIOCARTA_VIP_PATHWAY	-0.286492	-1.50591	0.0722656	0.111774								REACTOME_MITOCHONDRIAL_TRNA_AMINOACYLATION	-0.338556	-1.73687	0.0263692	0.0405225
																														REACTOME_INNATE_IMMUNE_SYSTEM	-0.12354	-1.49971	0.0794574	0.114432								KEGG_PENTOSE_PHOSPHATE_PATHWAY	-0.319119	-1.72464	0.0245399	0.0427834
																														PID_ERBB1_RECEPTOR_PROXIMAL_PATHWAY	-0.250166	-1.49686	0.0823293	0.115403								PID_P73PATHWAY	-0.198031	-1.71635	0.0254777	0.0440417
																														KEGG_GALACTOSE_METABOLISM	-0.305539	-1.49463	0.0836735	0.116098								PID_ILK_PATHWAY	-0.245097	-1.71648	0.0301205	0.0442586
																														REACTOME_DEVELOPMENTAL_BIOLOGY	-0.0786806	-1.49177	0.06	0.117262								KEGG_N_GLYCAN_BIOSYNTHESIS	-0.222335	-1.71287	0.0213178	0.0445595
																														PID_BMP_PATHWAY	-0.216461	-1.47892	0.0836653	0.122981								PID_AURORA_A_PATHWAY	-0.304807	-1.69395	0.043222	0.0489682
																														PID_INSULIN_PATHWAY	-0.207756	-1.47897	0.088	0.123376								REACTOME_REGULATORY_RNA_PATHWAYS	-0.320732	-1.69096	0.0366599	0.0494875
																														REACTOME_TRIF_MEDIATED_TLR3_SIGNALING	-0.180714	-1.47621	0.0730689	0.124012								REACTOME_POST_TRANSLATIONAL_MODIFICATION_SYNTHESIS_OF_GPI_ANCHORED_PROTEINS	-0.273918	-1.65474	0.055666	0.0589241
																														BIOCARTA_FCER1_PATHWAY	-0.260761	-1.47012	0.0841683	0.127038								KEGG_GLYCOSYLPHOSPHATIDYLINOSITOL_GPI_ANCHOR_BIOSYNTHESIS	-0.293879	-1.64402	0.0355731	0.0615554
																														ST_GRANULE_CELL_SURVIVAL_PATHWAY	-0.272352	-1.46722	0.0720165	0.12807								BIOCARTA_CASPASE_PATHWAY	-0.325707	-1.61288	0.0343434	0.0710001
																														ST_P38_MAPK_PATHWAY	-0.235655	-1.46459	0.0750507	0.129203								REACTOME_REGULATION_OF_BETA_CELL_DEVELOPMENT	-0.311385	-1.60311	0.0358566	0.0734601
																														REACTOME_MAP_KINASE_ACTIVATION_IN_TLR_CASCADE	-0.212691	-1.44552	0.0805243	0.138946								REACTOME_UNFOLDED_PROTEIN_RESPONSE	-0.182558	-1.60416	0.0425963	0.073464
																														PID_SYNDECAN_2_PATHWAY	-0.27449	-1.447	0.0892495	0.139009								PID_INTEGRIN2_PATHWAY	-0.330945	-1.59193	0.0715746	0.0772492
																														PID_AVB3_OPN_PATHWAY	-0.250154	-1.44591	0.0952381	0.139173								KEGG_LYSINE_DEGRADATION	-0.237079	-1.5836	0.0425101	0.0797006
																														PID_ALK1_PATHWAY	-0.271763	-1.44123	0.0806142	0.14074								KEGG_VALINE_LEUCINE_AND_ISOLEUCINE_DEGRADATION	-0.228864	-1.57622	0.0486381	0.082279
																														REACTOME_ADHERENS_JUNCTIONS_INTERACTIONS	-0.295394	-1.44137	0.115079	0.141099								REACTOME_GLUCOSE_METABOLISM	-0.194899	-1.56831	0.0342857	0.0850465
																														PID_P38_MKK3_6PATHWAY	-0.280285	-1.43967	0.0860656	0.141189								REACTOME_PYRUVATE_METABOLISM_AND_CITRIC_ACID_TCA_CYCLE	-0.206339	-1.54892	0.0609524	0.0923832
																														PID_IFNG_PATHWAY	-0.247621	-1.43385	0.0982987	0.144406								PID_TELOMERASE_PATHWAY	-0.198653	-1.51426	0.0510806	0.107444
																														KEGG_RIG_I_LIKE_RECEPTOR_SIGNALING_PATHWAY	-0.203324	-1.43187	0.0893536	0.145149								REACTOME_FORMATION_OF_TUBULIN_FOLDING_INTERMEDIATES_BY_CCT_TRIC	-0.326447	-1.51112	0.0628571	0.108319
																														REACTOME_NFKB_AND_MAP_KINASES_ACTIVATION_MEDIATED_BY_TLR4_SIGNALING_REPERTOIRE	-0.170892	-1.41526	0.0916335	0.154768								REACTOME_DEADENYLATION_DEPENDENT_MRNA_DECAY	-0.209501	-1.50653	0.0623742	0.109547
																														REACTOME_INTEGRIN_ALPHAIIB_BETA3_SIGNALING	-0.282675	-1.41532	0.0960784	0.155233								KEGG_BETA_ALANINE_METABOLISM	-0.288594	-1.50741	0.0788382	0.109598
																														PID_TRKR_PATHWAY	-0.182635	-1.40878	0.105042	0.158571								KEGG_SYSTEMIC_LUPUS_ERYTHEMATOSUS	-0.321046	-1.50324	0.0833333	0.110606
																														PID_PDGFRA_PATHWAY	-0.307733	-1.40364	0.100616	0.161018								KEGG_SELENOAMINO_ACID_METABOLISM	-0.254383	-1.47377	0.082495	0.125101
																														REACTOME_TOLL_RECEPTOR_CASCADES	-0.140953	-1.40403	0.0985916	0.161317								KEGG_PROPANOATE_METABOLISM	-0.241614	-1.46947	0.078629	0.126795
																														ST_ERK1_ERK2_MAPK_PATHWAY	-0.237078	-1.40224	0.109804	0.161445								KEGG_PROGESTERONE_MEDIATED_OOCYTE_MATURATION	-0.158105	-1.46683	0.0708333	0.127638
																														BIOCARTA_BCR_PATHWAY	-0.27027	-1.40128	0.115768	0.16158								REACTOME_CYTOSOLIC_TRNA_AMINOACYLATION	-0.248049	-1.45008	0.0985916	0.1366
																														REACTOME_SIGNALLING_TO_ERKS	-0.235109	-1.38696	0.107356	0.170965								REACTOME_PURINE_METABOLISM	-0.224375	-1.43592	0.0931174	0.144346
																														BIOCARTA_HDAC_PATHWAY	-0.266113	-1.38099	0.108055	0.17445								REACTOME_INTERFERON_SIGNALING	-0.147439	-1.4302	0.0861345	0.147071
																														KEGG_BLADDER_CANCER	-0.221792	-1.37934	0.119149	0.174978								PID_HNF3B_PATHWAY	-0.23337	-1.42849	0.0968421	0.147541
																														REACTOME_NUCLEOTIDE_BINDING_DOMAIN_LEUCINE_RICH_REPEAT_CONTAINING_RECEPTOR_NLR_SIGNALING_PATHWAYS	-0.215147	-1.37561	0.125	0.177056								REACTOME_TRANSPORT_OF_GLUCOSE_AND_OTHER_SUGARS_BILE_SALTS_AND_ORGANIC_ACIDS_METAL_IONS_AND_AMINE_COMPOUNDS	-0.17301	-1.41348	0.0976096	0.156418
																														BIOCARTA_AGR_PATHWAY	-0.223264	-1.3692	0.113248	0.181111								REACTOME_BIOLOGICAL_OXIDATIONS	-0.160239	-1.3928	0.0994152	0.168518
																														REACTOME_SIGNALLING_TO_RAS	-0.25864	-1.34101	0.14053	0.202303								BIOCARTA_G2_PATHWAY	-0.278829	-1.39366	0.0988142	0.16865
																														PID_NECTIN_PATHWAY	-0.275569	-1.3387	0.149701	0.203427								REACTOME_MHC_CLASS_II_ANTIGEN_PRESENTATION	-0.150879	-1.3857	0.10757	0.172956
																														REACTOME_HEPARAN_SULFATE_HEPARIN_HS_GAG_METABOLISM	-0.180316	-1.33555	0.150905	0.205344								REACTOME_IMMUNE_SYSTEM	-0.0552828	-1.38219	0.12069	0.174729
																														PID_S1P_S1P2_PATHWAY	-0.286715	-1.33443	0.141509	0.205652								REACTOME_PERK_REGULATED_GENE_EXPRESSION	-0.239903	-1.37882	0.0975104	0.176245
																														PID_HIV_NEF_PATHWAY	-0.232528	-1.33348	0.142857	0.205696								REACTOME_METABOLISM_OF_LIPIDS_AND_LIPOPROTEINS	-0.0665403	-1.3744	0.106754	0.178599
																														PID_IGF1_PATHWAY	-0.252884	-1.32704	0.120083	0.210352								REACTOME_ACTIVATION_OF_GENES_BY_ATF4	-0.263227	-1.37302	0.12426	0.178732
																														REACTOME_DOWNSTREAM_TCR_SIGNALING	-0.267307	-1.32083	0.149688	0.213637								KEGG_TYROSINE_METABOLISM	-0.216826	-1.35056	0.133466	0.193543
																														PID_INSULIN_GLUCOSE_PATHWAY	-0.277912	-1.32214	0.140998	0.21377								REACTOME_PHASE_II_CONJUGATION	-0.223882	-1.35066	0.151951	0.194359
																														KEGG_ENDOMETRIAL_CANCER	-0.185112	-1.32115	0.158	0.213979								REACTOME_PTM_GAMMA_CARBOXYLATION_HYPUSINE_FORMATION_AND_ARYLSULFATASE_ACTIVATION	-0.273825	-1.34595	0.135755	0.196187
																														PID_AP1_PATHWAY	-0.182238	-1.31614	0.154959	0.216826								KEGG_VIBRIO_CHOLERAE_INFECTION	-0.187186	-1.34266	0.115854	0.19782
																														ST_GAQ_PATHWAY	-0.244172	-1.31246	0.148515	0.219009								PID_MYC_PATHWAY	-0.228337	-1.32962	0.140461	0.207418
																														PID_REELIN_PATHWAY	-0.250741	-1.30791	0.155242	0.222099								REACTOME_ANTIGEN_PRESENTATION_FOLDING_ASSEMBLY_AND_PEPTIDE_LOADING_OF_CLASS_I_MHC	-0.282059	-1.32621	0.146	0.209195
																														PID_PI3K_PLC_TRK_PATHWAY	-0.260123	-1.30435	0.176238	0.224541								REACTOME_MUSCLE_CONTRACTION	-0.237121	-1.32177	0.144869	0.21182
																														REACTOME_STEROID_HORMONES	-0.264078	-1.28996	0.163866	0.236671								KEGG_ANTIGEN_PROCESSING_AND_PRESENTATION	-0.208189	-1.30779	0.139442	0.222273
																														REACTOME_SIGNALING_BY_INSULIN_RECEPTOR	-0.129336	-1.28538	0.163968	0.240283								REACTOME_RESPONSE_TO_ELEVATED_PLATELET_CYTOSOLIC_CA2_	-0.161493	-1.30491	0.17451	0.223773
																														REACTOME_PHOSPHOLIPID_METABOLISM	-0.0926588	-1.28318	0.172745	0.24175								REACTOME_SMAD2_SMAD3_SMAD4_HETEROTRIMER_REGULATES_TRANSCRIPTION	-0.249977	-1.30235	0.158824	0.224827
																																										REACTOME_APOPTOTIC_EXECUTION_PHASE	-0.182909	-1.29517	0.146245	0.229066
																																										PID_PI3KCI_PATHWAY	-0.176213	-1.29608	0.161491	0.229287
[truncated: 33 more columns]
