# Supplementary material for: The Cyprinodon variegatus genome reveals gene expression changes underlying differences in skull morphology among closely related species
Source: BMC Genomics. 2017 May 30;18:424. doi: 10.1186/s12864-017-3810-7 (PMC5450241; doi:10.1186/s12864-017-3810-7)
Supplement: Supplementary file 7 — GSEA results for Hallmark gene sets for genes over- or underexpressed in the scale-biter. Excel table provides results from GSEA enrichment analysis for Hallmark gene sets in genes differentially expressed in the scale-biter. Genes were pre-ranked by logFC in the scale-biter relative to all other taxa. Human gene identifiers were used, and genes without an identifiable human ortholog were excluded from analysis. (XLS 49 kb) [file 12864_2017_3810_MOESM7_ESM.xls]

## Sheet: Sheet1
# Table S4. GSEA results for scale-biter comparison to all three other taxa. Genes were ranked by log2 fold change values and analysis was run using classic scoring with 1000 permutations. These results present analysis testing for enrichment against the Hallmarks gene sets. All genesets are shown. ES = Enrichment Score. NES = Normalized Enrichment Score (for gene set size). Nom p-val = Nominal P…
48 hours post fertilization						96 hours post fertillization						8 days post fertilization						15 days post fertilization
Enriched Positive Values						Enriched Positive Values						Enriched Positive Values						Enriched Positive Values
Name	ES	NES	Nom Pvalue	FDR		Name	ES	NES	Nom Pvalue	FDR		Name	ES	NES	Nom Pvalue	FDR		Name	ES	NES	Nom Pvalue	FDR
HALLMARK_EPITHELIAL_MESENCHYMAL_TRANSITION	0.228378	2.79785	0	0		HALLMARK_MYC_TARGETS_V1	0.183853	2.69224	0	0.00122222		HALLMARK_MYC_TARGETS_V1	0.222178	3.22865	0	0		HALLMARK_MYOGENESIS	0.27657	3.59101	0	0
HALLMARK_HYPOXIA	0.174532	2.26857	0.00202429	0.0110997		HALLMARK_G2M_CHECKPOINT	0.146164	1.99135	0.0019802	0.0660443		HALLMARK_E2F_TARGETS	0.220339	3.16401	0	0		HALLMARK_ALLOGRAFT_REJECTION	0.332945	3.53764	0	0
HALLMARK_KRAS_SIGNALING_DN	0.219802	2.08088	0.00211864	0.0243078		HALLMARK_ANDROGEN_RESPONSE	0.167115	1.69295	0.0252632	0.208994		HALLMARK_ALLOGRAFT_REJECTION	0.267915	2.88774	0	0		HALLMARK_INTERFERON_GAMMA_RESPONSE	0.195514	2.30567	0.00398406	0.00520731
HALLMARK_ESTROGEN_RESPONSE_EARLY	0.151292	1.86942	0.0122951	0.0718374		HALLMARK_E2F_TARGETS	0.114754	1.68758	0.0305927	0.158258		HALLMARK_OXIDATIVE_PHOSPHORYLATION	0.183654	2.85218	0	0		HALLMARK_INFLAMMATORY_RESPONSE	0.188394	2.16449	0	0.00988729
HALLMARK_COAGULATION	0.20963	1.85713	0.0120724	0.062477		HALLMARK_MYC_TARGETS_V2	0.202414	1.68197	0.0314961	0.12995		HALLMARK_DNA_REPAIR	0.179265	2.30691	0	0.00427704		HALLMARK_BILE_ACID_METABOLISM	0.203505	2.05968	0.00201613	0.0143834
HALLMARK_TNFA_SIGNALING_VIA_NFKB	0.170596	1.81113	0.0153846	0.0685095		HALLMARK_UNFOLDED_PROTEIN_RESPONSE	0.131579	1.47394	0.0748441	0.285979		HALLMARK_MYC_TARGETS_V2	0.222419	1.90132	0.0040568	0.0373381		HALLMARK_IL2_STAT5_SIGNALING	0.156283	1.94135	0.00961539	0.0292066
HALLMARK_ANGIOGENESIS	0.30405	1.64473	0.036965	0.135638		HALLMARK_NOTCH_SIGNALING	0.25408	1.43597	0.0987903	0.28406		HALLMARK_G2M_CHECKPOINT	0.13082	1.82373	0.0155945	0.0485655		HALLMARK_INTERFERON_ALPHA_RESPONSE	0.240958	1.85085	0.0145833	0.0428891
HALLMARK_MYOGENESIS	0.14496	1.64379	0.030426	0.119125		HALLMARK_HEME_METABOLISM	0.107648	1.40257	0.109827	0.287606		HALLMARK_MITOTIC_SPINDLE	0.120694	1.674	0.0432331	0.0971632		HALLMARK_P53_PATHWAY	0.132131	1.81627	0.0101215	0.0449774
HALLMARK_P53_PATHWAY	0.12549	1.58321	0.0582121	0.138589		HALLMARK_MTORC1_SIGNALING	0.0866461	1.2465	0.183206	0.474204		HALLMARK_REACTIVE_OXIGEN_SPECIES_PATHWAY	0.240585	1.61179	0.042471	0.116289		HALLMARK_UV_RESPONSE_DN	0.147463	1.74053	0.0163599	0.0603254
HALLMARK_KRAS_SIGNALING_UP	0.135433	1.53814	0.0518962	0.153871		HALLMARK_TNFA_SIGNALING_VIA_NFKB	0.0936634	1.10872	0.317554	0.687729		HALLMARK_INTERFERON_GAMMA_RESPONSE	0.121848	1.40267	0.112	0.263059		HALLMARK_KRAS_SIGNALING_UP	0.139719	1.73235	0.0243408	0.0566562
HALLMARK_HEDGEHOG_SIGNALING	0.254052	1.52583	0.0569745	0.147886		HALLMARK_ANGIOGENESIS	0.198889	1.09577	0.322581	0.651936		HALLMARK_BILE_ACID_METABOLISM	0.127915	1.35361	0.128898	0.289367		HALLMARK_KRAS_SIGNALING_DN	0.163865	1.71733	0.0277186	0.0552926
HALLMARK_HEME_METABOLISM	0.108807	1.4473	0.0746562	0.194428		HALLMARK_TGF_BETA_SIGNALING	0.150823	1.09531	0.348928	0.598242		HALLMARK_INTERFERON_ALPHA_RESPONSE	0.178285	1.31875	0.144841	0.307325		HALLMARK_XENOBIOTIC_METABOLISM	0.120581	1.53304	0.0653061	0.123175
HALLMARK_APICAL_JUNCTION	0.113447	1.42798	0.0923695	0.194855		HALLMARK_DNA_REPAIR	0.0823628	1.02225	0.425486	0.694279		HALLMARK_INFLAMMATORY_RESPONSE	0.10591	1.21826	0.221053	0.415247		HALLMARK_EPITHELIAL_MESENCHYMAL_TRANSITION	0.109991	1.46765	0.0880503	0.148049
HALLMARK_COMPLEMENT	0.117033	1.31875	0.14684	0.277986		HALLMARK_MITOTIC_SPINDLE	0.0686646	0.949991	0.487705	0.78897		HALLMARK_ANGIOGENESIS	0.19478	1.11984	0.31893	0.539128		HALLMARK_HYPOXIA	0.103898	1.40424	0.0952381	0.182726
HALLMARK_PI3K_AKT_MTOR_SIGNALING	0.138959	1.31566	0.133462	0.262346		HALLMARK_IL2_STAT5_SIGNALING	0.0764405	0.914628	0.537155	0.810663		HALLMARK_EPITHELIAL_MESENCHYMAL_TRANSITION	0.0789195	1.06702	0.382536	0.600812		HALLMARK_COAGULATION	0.141881	1.38135	0.109053	0.188629
HALLMARK_INFLAMMATORY_RESPONSE	0.13612	1.27256	0.191205	0.29055		HALLMARK_UV_RESPONSE_UP	0.0680332	0.836035	0.670659	0.913868		HALLMARK_PEROXISOME	0.100903	1.0483	0.380165	0.593659		HALLMARK_APOPTOSIS	0.107596	1.30731	0.15565	0.237355
HALLMARK_NOTCH_SIGNALING	0.205456	1.12628	0.289272	0.453588		HALLMARK_APICAL_SURFACE	0.138117	0.808099	0.713163	0.911176		HALLMARK_UV_RESPONSE_UP	0.083645	1.03568	0.394	0.581723		HALLMARK_TNFA_SIGNALING_VIA_NFKB	0.104607	1.29917	0.165657	0.230298
HALLMARK_APOPTOSIS	0.0993117	1.12206	0.307377	0.434071		HALLMARK_P53_PATHWAY	0.0583703	0.783699	0.743539	0.901864		HALLMARK_PANCREAS_BETA_CELLS	0.156134	0.930181	0.530364	0.735838		HALLMARK_APICAL_SURFACE	0.183718	1.10051	0.306641	0.442803
HALLMARK_PANCREAS_BETA_CELLS	0.191888	1.1054	0.300917	0.434771		HALLMARK_CHOLESTEROL_HOMEOSTASIS	0.0864498	0.75607	0.794059	0.898076		HALLMARK_APOPTOSIS	0.0688274	0.848594	0.674948	0.852253		HALLMARK_ANGIOGENESIS	0.193294	1.09365	0.318533	0.42975
HALLMARK_IL2_STAT5_SIGNALING	0.0932879	1.09132	0.30099	0.430766		HALLMARK_ESTROGEN_RESPONSE_EARLY	0.0485265	0.646662	0.878049	0.991457		HALLMARK_XENOBIOTIC_METABOLISM	0.0672596	0.843399	0.649087	0.818619		HALLMARK_IL6_JAK_STAT3_SIGNALING	0.152139	1.08954	0.332024	0.413782
HALLMARK_GLYCOLYSIS	0.0711724	0.984927	0.428287	0.564023		HALLMARK_HEDGEHOG_SIGNALING	0.096936	0.573932	0.945525	1		HALLMARK_SPERMATOGENESIS	0.0838422	0.805953	0.699422	0.843715		HALLMARK_APICAL_JUNCTION	0.0801307	1.06823	0.367556	0.421247
HALLMARK_CHOLESTEROL_HOMEOSTASIS	0.113582	0.982736	0.466805	0.541509		HALLMARK_APOPTOSIS	0.0427951	0.503448	0.989817	0.988219		HALLMARK_FATTY_ACID_METABOLISM	0.0604343	0.757946	0.780738	0.880515		HALLMARK_NOTCH_SIGNALING	0.15691	0.885497	0.596741	0.677344
HALLMARK_APICAL_SURFACE	0.187288	0.981734	0.474684	0.519084								HALLMARK_GLYCOLYSIS	0.0523477	0.75499	0.789579	0.846066		HALLMARK_REACTIVE_OXIGEN_SPECIES_PATHWAY	0.116018	0.776123	0.763359	0.817851
HALLMARK_UV_RESPONSE_DN	0.0778325	0.876215	0.579048	0.653706		Enriched Negative Values						HALLMARK_IL2_STAT5_SIGNALING	0.054238	0.679751	0.867063	0.909121		HALLMARK_COMPLEMENT	0.0563168	0.686711	0.87251	0.902041
HALLMARK_PEROXISOME	0.0827345	0.850112	0.653144	0.666502		Name	ES	NES	Nom Pvalue	FDR		HALLMARK_P53_PATHWAY	0.0487763	0.671056	0.891784	0.882408		HALLMARK_SPERMATOGENESIS	0.0657344	0.636993	0.907598	0.917313
HALLMARK_IL6_JAK_STAT3_SIGNALING	0.0888762	0.574194	0.965092	0.960453		HALLMARK_BILE_ACID_METABOLISM	-0.254065	-2.59226	0	0.00203704
						HALLMARK_MYOGENESIS	-0.181716	-2.43625	0	0.00378609		Enriched Negative Values						Enriched Negative Values
Enriched Negative Values						HALLMARK_INTERFERON_GAMMA_RESPONSE	-0.185038	-2.01304	0.0060241	0.0466729		Name	ES	NES	Nom Pvalue	FDR		Name	ES	NES	Nom Pvalue	FDR
Name	ES	NES	Nom Pvalue	FDR		HALLMARK_INTERFERON_ALPHA_RESPONSE	-0.25125	-1.7481	0.0220441	0.14858		HALLMARK_PROTEIN_SECRETION	-0.223879	-2.33687	0.00205761	0.0128043		HALLMARK_G2M_CHECKPOINT	-0.302171	-4.24691	0	0
HALLMARK_E2F_TARGETS	-0.248522	-3.60497	0	0		HALLMARK_INFLAMMATORY_RESPONSE	-0.153351	-1.67588	0.0333333	0.176096		HALLMARK_COAGULATION	-0.207984	-2.15722	0.00186567	0.0211652		HALLMARK_E2F_TARGETS	-0.288655	-4.04564	0	0
HALLMARK_MYC_TARGETS_V1	-0.220545	-3.22898	0	0		HALLMARK_ADIPOGENESIS	-0.120733	-1.66141	0.0289256	0.158971		HALLMARK_UV_RESPONSE_DN	-0.156997	-1.83392	0.0181818	0.113157		HALLMARK_MTORC1_SIGNALING	-0.204218	-2.97414	0	0
HALLMARK_DNA_REPAIR	-0.246647	-3.0554	0	0		HALLMARK_PROTEIN_SECRETION	-0.147936	-1.54068	0.0621359	0.239323		HALLMARK_ESTROGEN_RESPONSE_EARLY	-0.136294	-1.80477	0.0348361	0.10098		HALLMARK_CHOLESTEROL_HOMEOSTASIS	-0.295531	-2.68567	0	0.000223214
HALLMARK_G2M_CHECKPOINT	-0.215158	-2.9368	0	0.00024		HALLMARK_XENOBIOTIC_METABOLISM	-0.123715	-1.50692	0.0728051	0.242236		HALLMARK_ESTROGEN_RESPONSE_LATE	-0.139547	-1.7766	0.0194553	0.0925238		HALLMARK_MYC_TARGETS_V1	-0.160804	-2.30937	0	0.0034851
HALLMARK_OXIDATIVE_PHOSPHORYLATION	-0.173382	-2.60053	0	0.000875176		HALLMARK_OXIDATIVE_PHOSPHORYLATION	-0.0943924	-1.42749	0.096	0.299111		HALLMARK_HYPOXIA	-0.120298	-1.65077	0.0414201	0.146825		HALLMARK_OXIDATIVE_PHOSPHORYLATION	-0.151048	-2.30578	0	0.00290425
HALLMARK_MYC_TARGETS_V2	-0.301544	-2.52701	0	0.00107746		HALLMARK_KRAS_SIGNALING_UP	-0.118038	-1.41422	0.103647	0.282597		HALLMARK_KRAS_SIGNALING_DN	-0.149737	-1.58306	0.0473251	0.170085		HALLMARK_MITOTIC_SPINDLE	-0.156348	-2.17186	0.00193798	0.00556783
HALLMARK_MITOTIC_SPINDLE	-0.169382	-2.29201	0.00194175	0.00363241		HALLMARK_ALLOGRAFT_REJECTION	-0.133701	-1.35326	0.126733	0.328594		HALLMARK_NOTCH_SIGNALING	-0.277969	-1.56686	0.0538793	0.160321		HALLMARK_ESTROGEN_RESPONSE_LATE	-0.128109	-1.64691	0.037182	0.108741
HALLMARK_INTERFERON_ALPHA_RESPONSE	-0.293002	-1.83091	0.0103306	0.0370336		HALLMARK_COMPLEMENT	-0.114337	-1.34726	0.124197	0.309867		HALLMARK_CHOLESTEROL_HOMEOSTASIS	-0.152703	-1.39717	0.093254	0.297987		HALLMARK_ADIPOGENESIS	-0.107957	-1.51429	0.0631164	0.17781
HALLMARK_MTORC1_SIGNALING	-0.119238	-1.70464	0.0338645	0.0654508		HALLMARK_PEROXISOME	-0.122793	-1.25281	0.182004	0.407527		HALLMARK_HEDGEHOG_SIGNALING	-0.236046	-1.38206	0.105788	0.2848		HALLMARK_FATTY_ACID_METABOLISM	-0.119952	-1.49898	0.063655	0.170924
HALLMARK_FATTY_ACID_METABOLISM	-0.132874	-1.65071	0.0346232	0.0783338		HALLMARK_COAGULATION	-0.129617	-1.23069	0.211946	0.411984		HALLMARK_KRAS_SIGNALING_UP	-0.103484	-1.30243	0.159681	0.363927		HALLMARK_MYC_TARGETS_V2	-0.171419	-1.45775	0.0898204	0.188659
HALLMARK_UNFOLDED_PROTEIN_RESPONSE	-0.136459	-1.5706	0.0425532	0.10617		HALLMARK_HYPOXIA	-0.0906792	-1.19153	0.240964	0.444414		HALLMARK_UNFOLDED_PROTEIN_RESPONSE	-0.117318	-1.29678	0.166344	0.339327		HALLMARK_WNT_BETA_CATENIN_SIGNALING	-0.209909	-1.38242	0.127932	0.240207
HALLMARK_BILE_ACID_METABOLISM	-0.164503	-1.51741	0.063786	0.1281		HALLMARK_GLYCOLYSIS	-0.0821144	-1.16728	0.265849	0.451852		HALLMARK_HEME_METABOLISM	-0.0890598	-1.19289	0.228682	0.460717		HALLMARK_UNFOLDED_PROTEIN_RESPONSE	-0.116524	-1.34071	0.120968	0.262037
HALLMARK_PROTEIN_SECRETION	-0.125263	-1.30356	0.13253	0.287565		HALLMARK_FATTY_ACID_METABOLISM	-0.0854677	-1.08704	0.305118	0.54871		HALLMARK_TNFA_SIGNALING_VIA_NFKB	-0.09533	-1.1658	0.26572	0.46879		HALLMARK_ESTROGEN_RESPONSE_EARLY	-0.0990488	-1.32791	0.122449	0.255463
HALLMARK_TGF_BETA_SIGNALING	-0.172113	-1.25825	0.192229	0.316428		HALLMARK_APICAL_JUNCTION	-0.0719358	-0.93058	0.551859	0.826692		HALLMARK_MTORC1_SIGNALING	-0.0779309	-1.12307	0.297619	0.502748		HALLMARK_ANDROGEN_RESPONSE	-0.126718	-1.26995	0.180747	0.296196
HALLMARK_ESTROGEN_RESPONSE_LATE	-0.101776	-1.25358	0.167347	0.300005		HALLMARK_ESTROGEN_RESPONSE_LATE	-0.0696308	-0.893644	0.572835	0.857245		HALLMARK_IL6_JAK_STAT3_SIGNALING	-0.145582	-1.02101	0.412351	0.643588		HALLMARK_TGF_BETA_SIGNALING	-0.171291	-1.25732	0.179283	0.291939
HALLMARK_XENOBIOTIC_METABOLISM	-0.0997472	-1.20225	0.24952	0.342548		HALLMARK_WNT_BETA_CATENIN_SIGNALING	-0.127464	-0.874592	0.616896	0.851744		HALLMARK_APICAL_SURFACE	-0.16515	-0.988761	0.45951	0.663101		HALLMARK_PEROXISOME	-0.11512	-1.1807	0.248497	0.365288
HALLMARK_WNT_BETA_CATENIN_SIGNALING	-0.172263	-1.15448	0.282979	0.381363		HALLMARK_PI3K_AKT_MTOR_SIGNALING	-0.0890903	-0.867275	0.613169	0.825709		HALLMARK_WNT_BETA_CATENIN_SIGNALING	-0.145065	-0.96722	0.477583	0.664823		HALLMARK_HEME_METABOLISM	-0.0828389	-1.15304	0.27439	0.380839
HALLMARK_ANDROGEN_RESPONSE	-0.120886	-1.15409	0.270217	0.360548		HALLMARK_SPERMATOGENESIS	-0.0862778	-0.823802	0.679405	0.865945		HALLMARK_COMPLEMENT	-0.0758335	-0.913789	0.541833	0.723731		HALLMARK_PROTEIN_SECRETION	-0.103714	-1.07489	0.355212	0.460871
HALLMARK_INTERFERON_GAMMA_RESPONSE	-0.106886	-1.07532	0.361493	0.444255		HALLMARK_IL6_JAK_STAT3_SIGNALING	-0.112837	-0.783495	0.754491	0.895989		HALLMARK_ANDROGEN_RESPONSE	-0.0896795	-0.907617	0.581781	0.698119		HALLMARK_DNA_REPAIR	-0.0791123	-1.00034	0.437376	0.54978
HALLMARK_ADIPOGENESIS	-0.0804531	-1.05159	0.377176	0.454984		HALLMARK_REACTIVE_OXIGEN_SPECIES_PATHWAY	-0.0935256	-0.623584	0.918699	1		HALLMARK_ADIPOGENESIS	-0.0628178	-0.867501	0.606786	0.732409		HALLMARK_UV_RESPONSE_UP	-0.0799524	-0.997571	0.422619	0.526753
HALLMARK_REACTIVE_OXIGEN_SPECIES_PATHWAY	-0.131701	-0.85256	0.649706	0.732193		HALLMARK_KRAS_SIGNALING_DN	-0.0576827	-0.621756	0.928717	1		HALLMARK_PI3K_AKT_MTOR_SIGNALING	-0.0862354	-0.863545	0.5842	0.705806		HALLMARK_GLYCOLYSIS	-0.0656064	-0.943888	0.508946	0.583766
HALLMARK_UV_RESPONSE_UP	-0.0578109	-0.661619	0.897436	0.971512		HALLMARK_UV_RESPONSE_DN	-0.0504389	-0.601235	0.963671	1		HALLMARK_TGF_BETA_SIGNALING	-0.117783	-0.854463	0.621444	0.688149		HALLMARK_PANCREAS_BETA_CELLS	-0.155138	-0.859967	0.634343	0.685825
HALLMARK_SPERMATOGENESIS	-0.069932	-0.641733	0.91134	0.948211		HALLMARK_EPITHELIAL_MESENCHYMAL_TRANSITION	-0.0409468	-0.545633	0.977867	1		HALLMARK_APICAL_JUNCTION	-0.0596592	-0.788081	0.726531	0.760417		HALLMARK_HEDGEHOG_SIGNALING	-0.144511	-0.826662	0.676357	0.703706
HALLMARK_ALLOGRAFT_REJECTION	-0.0694305	-0.640427	0.899811	0.909989		HALLMARK_PANCREAS_BETA_CELLS	-0.0911035	-0.537221	0.980159	0.97902		HALLMARK_MYOGENESIS	-0.0477774	-0.63418	0.92233	0.915893		HALLMARK_PI3K_AKT_MTOR_SIGNALING	-0.0758986	-0.751947	0.779528	0.78173
