# Supplementary material for: The Cyprinodon variegatus genome reveals gene expression changes underlying differences in skull morphology among closely related species
Source: BMC Genomics. 2017 May 30;18:424. doi: 10.1186/s12864-017-3810-7 (PMC5450241; doi:10.1186/s12864-017-3810-7)
Supplement: Supplementary file 8 — GSEA results for Hallmark gene sets for genes over- or underexpressed in the durophage. Excel table provides results from GSEA enrichment analysis for Hallmark gene sets in genes differentially expressed in the durophage. Genes were pre-ranked by logFC in the scale-biter relative to all other taxa. Human gene identifiers were used, and genes without an identifiable human ortholog were excluded from analysis. (XLS 49 kb) [file 12864_2017_3810_MOESM8_ESM.xls]

## Sheet: Sheet1
# Table S5. GSEA results for durophage comparison to all three other taxa. Genes were ranked by log2 fold change values and analysis was run using classic scoring with 1000 permutations. These results present analysis testing for enrichment against the Hallmarks gene sets. All genesets are shown. ES = Enrichment Score. NES = Normalized Enrichment Score (for gene set size). Nom p-val = Nominal P v…
48 hours post fertilization						96 hours post fertillization						8 days post fertilization						15 days post fertilization
Enriched Positive Values						Enriched Positive Values						Enriched Positive Values						Enriched Positive Values
Name	ES	NES	Nom Pvalue	FDR		Name	ES	NES	Nom Pvalue	FDR		Name	ES	NES	Nom Pvalue	FDR		Name	ES	NES	Nom Pvalue	FDR
HALLMARK_INFLAMMATORY_RESPONSE	0.181382	1.7374	0.0209644	0.394965		HALLMARK_E2F_TARGETS	0.136321	2.0088	0.00607287	0.12129		HALLMARK_MYC_TARGETS_V1	0.222178	3.22865	0	0		HALLMARK_MYOGENESIS	0.27657	3.59101	0	0
HALLMARK_PANCREAS_BETA_CELLS	0.288501	1.65037	0.0354331	0.308741		HALLMARK_MITOTIC_SPINDLE	0.142498	1.95061	0.00806452	0.0828297		HALLMARK_E2F_TARGETS	0.220339	3.16401	0	0		HALLMARK_ALLOGRAFT_REJECTION	0.332945	3.53764	0	0
HALLMARK_UV_RESPONSE_DN	0.142763	1.62219	0.0440882	0.23405		HALLMARK_MYOGENESIS	0.137743	1.83295	0.011583	0.109042		HALLMARK_ALLOGRAFT_REJECTION	0.267915	2.88774	0	0		HALLMARK_INTERFERON_GAMMA_RESPONSE	0.195514	2.30567	0.00398406	0.00520731
HALLMARK_MITOTIC_SPINDLE	0.109578	1.52798	0.0505051	0.271926		HALLMARK_BILE_ACID_METABOLISM	0.172351	1.72645	0.0290135	0.153743		HALLMARK_OXIDATIVE_PHOSPHORYLATION	0.183654	2.85218	0	0		HALLMARK_INFLAMMATORY_RESPONSE	0.188394	2.16449	0	0.00988729
HALLMARK_EPITHELIAL_MESENCHYMAL_TRANSITION	0.116485	1.42999	0.098	0.338745		HALLMARK_INFLAMMATORY_RESPONSE	0.157768	1.71495	0.020202	0.131511		HALLMARK_DNA_REPAIR	0.179265	2.30691	0	0.00427704		HALLMARK_BILE_ACID_METABOLISM	0.203505	2.05968	0.00201613	0.0143834
HALLMARK_MYOGENESIS	0.131366	1.42642	0.083499	0.287171		HALLMARK_INTERFERON_ALPHA_RESPONSE	0.242825	1.70097	0.0218254	0.12099		HALLMARK_MYC_TARGETS_V2	0.222419	1.90132	0.0040568	0.0373381		HALLMARK_IL2_STAT5_SIGNALING	0.156283	1.94135	0.00961539	0.0292066
HALLMARK_HEDGEHOG_SIGNALING	0.226177	1.3142	0.163022	0.382729		HALLMARK_MYC_TARGETS_V1	0.106534	1.54093	0.0613861	0.218171		HALLMARK_G2M_CHECKPOINT	0.13082	1.82373	0.0155945	0.0485655		HALLMARK_INTERFERON_ALPHA_RESPONSE	0.240958	1.85085	0.0145833	0.0428891
HALLMARK_KRAS_SIGNALING_UP	0.104417	1.1741	0.263581	0.567966		HALLMARK_DNA_REPAIR	0.119979	1.5299	0.0564202	0.200872		HALLMARK_MITOTIC_SPINDLE	0.120694	1.674	0.0432331	0.0971632		HALLMARK_P53_PATHWAY	0.132131	1.81627	0.0101215	0.0449774
HALLMARK_IL2_STAT5_SIGNALING	0.0948919	1.12426	0.296907	0.594963		HALLMARK_UV_RESPONSE_DN	0.12823	1.50615	0.0623742	0.197488		HALLMARK_REACTIVE_OXIGEN_SPECIES_PATHWAY	0.240585	1.61179	0.042471	0.116289		HALLMARK_UV_RESPONSE_DN	0.147463	1.74053	0.0163599	0.0603254
HALLMARK_APICAL_JUNCTION	0.0733602	0.940289	0.528942	0.929485		HALLMARK_PI3K_AKT_MTOR_SIGNALING	0.140528	1.3901	0.119497	0.295692		HALLMARK_INTERFERON_GAMMA_RESPONSE	0.121848	1.40267	0.112	0.263059		HALLMARK_KRAS_SIGNALING_UP	0.139719	1.73235	0.0243408	0.0566562
HALLMARK_TNFA_SIGNALING_VIA_NFKB	0.0853125	0.926921	0.563953	0.876643		HALLMARK_XENOBIOTIC_METABOLISM	0.109597	1.3515	0.123314	0.318856		HALLMARK_BILE_ACID_METABOLISM	0.127915	1.35361	0.128898	0.289367		HALLMARK_KRAS_SIGNALING_DN	0.163865	1.71733	0.0277186	0.0552926
HALLMARK_ANGIOGENESIS	0.163525	0.875069	0.612033	0.912462		HALLMARK_COAGULATION	0.143464	1.34323	0.141491	0.303562		HALLMARK_INTERFERON_ALPHA_RESPONSE	0.178285	1.31875	0.144841	0.307325		HALLMARK_XENOBIOTIC_METABOLISM	0.120581	1.53304	0.0653061	0.123175
HALLMARK_REACTIVE_OXIGEN_SPECIES_PATHWAY	0.120149	0.78319	0.712329	1		HALLMARK_INTERFERON_GAMMA_RESPONSE	0.122242	1.31622	0.145336	0.311817		HALLMARK_INFLAMMATORY_RESPONSE	0.10591	1.21826	0.221053	0.415247		HALLMARK_EPITHELIAL_MESENCHYMAL_TRANSITION	0.109991	1.46765	0.0880503	0.148049
HALLMARK_P53_PATHWAY	0.0620778	0.780343	0.760684	0.955115		HALLMARK_ALLOGRAFT_REJECTION	0.129827	1.26707	0.15415	0.351063		HALLMARK_ANGIOGENESIS	0.19478	1.11984	0.31893	0.539128		HALLMARK_HYPOXIA	0.103898	1.40424	0.0952381	0.182726
HALLMARK_APOPTOSIS	0.064894	0.722431	0.819838	0.982111		HALLMARK_MYC_TARGETS_V2	0.150444	1.25031	0.187377	0.348506		HALLMARK_EPITHELIAL_MESENCHYMAL_TRANSITION	0.0789195	1.06702	0.382536	0.600812		HALLMARK_COAGULATION	0.141881	1.38135	0.109053	0.188629
HALLMARK_INTERFERON_ALPHA_RESPONSE	0.102968	0.631075	0.902724	1		HALLMARK_ANGIOGENESIS	0.216335	1.17369	0.264228	0.430953		HALLMARK_PEROXISOME	0.100903	1.0483	0.380165	0.593659		HALLMARK_APOPTOSIS	0.107596	1.30731	0.15565	0.237355
HALLMARK_KRAS_SIGNALING_DN	0.0593885	0.548286	0.964286	1		HALLMARK_G2M_CHECKPOINT	0.0823956	1.16223	0.247637	0.42052		HALLMARK_UV_RESPONSE_UP	0.083645	1.03568	0.394	0.581723		HALLMARK_TNFA_SIGNALING_VIA_NFKB	0.104607	1.29917	0.165657	0.230298
HALLMARK_SPERMATOGENESIS	0.0564081	0.502651	0.988166	0.98984		HALLMARK_KRAS_SIGNALING_DN	0.097947	1.04564	0.381323	0.575833		HALLMARK_PANCREAS_BETA_CELLS	0.156134	0.930181	0.530364	0.735838		HALLMARK_APICAL_SURFACE	0.183718	1.10051	0.306641	0.442803
						HALLMARK_REACTIVE_OXIGEN_SPECIES_PATHWAY	0.151841	1.04056	0.374517	0.553454		HALLMARK_APOPTOSIS	0.0688274	0.848594	0.674948	0.852253		HALLMARK_ANGIOGENESIS	0.193294	1.09365	0.318533	0.42975
Enriched Negative Values						HALLMARK_PANCREAS_BETA_CELLS	0.154119	0.915451	0.533066	0.739777		HALLMARK_XENOBIOTIC_METABOLISM	0.0672596	0.843399	0.649087	0.818619		HALLMARK_IL6_JAK_STAT3_SIGNALING	0.152139	1.08954	0.332024	0.413782
Name	ES	NES	Nom Pvalue	FDR		HALLMARK_APICAL_JUNCTION	0.0670006	0.877097	0.602713	0.773806		HALLMARK_SPERMATOGENESIS	0.0838422	0.805953	0.699422	0.843715		HALLMARK_APICAL_JUNCTION	0.0801307	1.06823	0.367556	0.421247
HALLMARK_E2F_TARGETS	-0.188829	-2.77246	0	0		HALLMARK_UV_RESPONSE_UP	0.0683665	0.823781	0.679012	0.836695		HALLMARK_FATTY_ACID_METABOLISM	0.0604343	0.757946	0.780738	0.880515		HALLMARK_NOTCH_SIGNALING	0.15691	0.885497	0.596741	0.677344
HALLMARK_MYC_TARGETS_V1	-0.166193	-2.41928	0	0.0027387		HALLMARK_NOTCH_SIGNALING	0.145584	0.812992	0.691837	0.816309		HALLMARK_GLYCOLYSIS	0.0523477	0.75499	0.789579	0.846066		HALLMARK_REACTIVE_OXIGEN_SPECIES_PATHWAY	0.116018	0.776123	0.763359	0.817851
HALLMARK_G2M_CHECKPOINT	-0.171	-2.35243	0.00203666	0.00500666		HALLMARK_IL2_STAT5_SIGNALING	0.0641359	0.774701	0.737271	0.843992		HALLMARK_IL2_STAT5_SIGNALING	0.054238	0.679751	0.867063	0.909121		HALLMARK_COMPLEMENT	0.0563168	0.686711	0.87251	0.902041
HALLMARK_OXIDATIVE_PHOSPHORYLATION	-0.148445	-2.30225	0	0.00476276		HALLMARK_APOPTOSIS	0.0563348	0.664357	0.893617	0.957826		HALLMARK_P53_PATHWAY	0.0487763	0.671056	0.891784	0.882408		HALLMARK_SPERMATOGENESIS	0.0657344	0.636993	0.907598	0.917313
HALLMARK_HYPOXIA	-0.167359	-2.14661	0.00196078	0.0103719		HALLMARK_PEROXISOME	0.0628359	0.649524	0.901437	0.936594
HALLMARK_ADIPOGENESIS	-0.133881	-1.85091	0.00803213	0.0612398		HALLMARK_WNT_BETA_CATENIN_SIGNALING	0.0798213	0.545374	0.97619	0.974888		Enriched Negative Values						Enriched Negative Values
HALLMARK_PROTEIN_SECRETION	-0.164317	-1.72844	0.0217822	0.105335								Name	ES	NES	Nom Pvalue	FDR		Name	ES	NES	Nom Pvalue	FDR
HALLMARK_PI3K_AKT_MTOR_SIGNALING	-0.178227	-1.71878	0.0180723	0.0987942		Enriched Negative Values						HALLMARK_PROTEIN_SECRETION	-0.223879	-2.33687	0.00205761	0.0128043		HALLMARK_G2M_CHECKPOINT	-0.302171	-4.24691	0	0
HALLMARK_FATTY_ACID_METABOLISM	-0.138727	-1.67223	0.039604	0.107071		Name	ES	NES	Nom Pvalue	FDR		HALLMARK_COAGULATION	-0.207984	-2.15722	0.00186567	0.0211652		HALLMARK_E2F_TARGETS	-0.288655	-4.04564	0	0
HALLMARK_MYC_TARGETS_V2	-0.193465	-1.63878	0.0417423	0.115303		HALLMARK_HYPOXIA	-0.183511	-2.41648	0	0.00908646		HALLMARK_UV_RESPONSE_DN	-0.156997	-1.83392	0.0181818	0.113157		HALLMARK_MTORC1_SIGNALING	-0.204218	-2.97414	0	0
HALLMARK_APICAL_SURFACE	-0.298512	-1.53877	0.0611354	0.174801		HALLMARK_TNFA_SIGNALING_VIA_NFKB	-0.161433	-1.93882	0.00576923	0.0938384		HALLMARK_ESTROGEN_RESPONSE_EARLY	-0.136294	-1.80477	0.0348361	0.10098		HALLMARK_CHOLESTEROL_HOMEOSTASIS	-0.295531	-2.68567	0	0.000223214
HALLMARK_CHOLESTEROL_HOMEOSTASIS	-0.170906	-1.4523	0.0973783	0.237199		HALLMARK_PROTEIN_SECRETION	-0.170288	-1.76752	0.0135922	0.152144		HALLMARK_ESTROGEN_RESPONSE_LATE	-0.139547	-1.7766	0.0194553	0.0925238		HALLMARK_MYC_TARGETS_V1	-0.160804	-2.30937	0	0.0034851
HALLMARK_GLYCOLYSIS	-0.10229	-1.43307	0.0930693	0.239233		HALLMARK_OXIDATIVE_PHOSPHORYLATION	-0.103776	-1.55455	0.0581395	0.308748		HALLMARK_HYPOXIA	-0.120298	-1.65077	0.0414201	0.146825		HALLMARK_OXIDATIVE_PHOSPHORYLATION	-0.151048	-2.30578	0	0.00290425
HALLMARK_DNA_REPAIR	-0.115462	-1.43077	0.0978044	0.224113		HALLMARK_EPITHELIAL_MESENCHYMAL_TRANSITION	-0.111441	-1.44626	0.0903491	0.395454		HALLMARK_KRAS_SIGNALING_DN	-0.149737	-1.58306	0.0473251	0.170085		HALLMARK_MITOTIC_SPINDLE	-0.156348	-2.17186	0.00193798	0.00556783
HALLMARK_MTORC1_SIGNALING	-0.0983731	-1.41074	0.114688	0.226247		HALLMARK_CHOLESTEROL_HOMEOSTASIS	-0.155181	-1.33597	0.135827	0.526545		HALLMARK_NOTCH_SIGNALING	-0.277969	-1.56686	0.0538793	0.160321		HALLMARK_ESTROGEN_RESPONSE_LATE	-0.128109	-1.64691	0.037182	0.108741
HALLMARK_COAGULATION	-0.14701	-1.33437	0.126482	0.282788		HALLMARK_IL6_JAK_STAT3_SIGNALING	-0.193579	-1.3327	0.134875	0.45744		HALLMARK_CHOLESTEROL_HOMEOSTASIS	-0.152703	-1.39717	0.093254	0.297987		HALLMARK_ADIPOGENESIS	-0.107957	-1.51429	0.0631164	0.17781
HALLMARK_ESTROGEN_RESPONSE_EARLY	-0.0984184	-1.21758	0.179134	0.409441		HALLMARK_ESTROGEN_RESPONSE_LATE	-0.104784	-1.32366	0.154455	0.417407		HALLMARK_HEDGEHOG_SIGNALING	-0.236046	-1.38206	0.105788	0.2848		HALLMARK_FATTY_ACID_METABOLISM	-0.119952	-1.49898	0.063655	0.170924
HALLMARK_ESTROGEN_RESPONSE_LATE	-0.0977994	-1.20615	0.219316	0.401689		HALLMARK_KRAS_SIGNALING_UP	-0.111273	-1.31322	0.140756	0.386858		HALLMARK_KRAS_SIGNALING_UP	-0.103484	-1.30243	0.159681	0.363927		HALLMARK_MYC_TARGETS_V2	-0.171419	-1.45775	0.0898204	0.188659
HALLMARK_UNFOLDED_PROTEIN_RESPONSE	-0.107305	-1.19802	0.22	0.391512		HALLMARK_ESTROGEN_RESPONSE_EARLY	-0.100992	-1.30206	0.164384	0.364401		HALLMARK_UNFOLDED_PROTEIN_RESPONSE	-0.117318	-1.29678	0.166344	0.339327		HALLMARK_WNT_BETA_CATENIN_SIGNALING	-0.209909	-1.38242	0.127932	0.240207
HALLMARK_BILE_ACID_METABOLISM	-0.126945	-1.19173	0.239264	0.379799		HALLMARK_COMPLEMENT	-0.107034	-1.24088	0.202756	0.417867		HALLMARK_HEME_METABOLISM	-0.0890598	-1.19289	0.228682	0.460717		HALLMARK_UNFOLDED_PROTEIN_RESPONSE	-0.116524	-1.34071	0.120968	0.262037
HALLMARK_IL6_JAK_STAT3_SIGNALING	-0.183091	-1.16384	0.266129	0.396716		HALLMARK_ANDROGEN_RESPONSE	-0.109409	-1.08002	0.360845	0.663367		HALLMARK_TNFA_SIGNALING_VIA_NFKB	-0.09533	-1.1658	0.26572	0.46879		HALLMARK_ESTROGEN_RESPONSE_EARLY	-0.0990488	-1.32791	0.122449	0.255463
HALLMARK_XENOBIOTIC_METABOLISM	-0.0907386	-1.10153	0.322957	0.465767		HALLMARK_UNFOLDED_PROTEIN_RESPONSE	-0.0930448	-1.06418	0.345041	0.642482		HALLMARK_MTORC1_SIGNALING	-0.0779309	-1.12307	0.297619	0.502748		HALLMARK_ANDROGEN_RESPONSE	-0.126718	-1.26995	0.180747	0.296196
HALLMARK_NOTCH_SIGNALING	-0.173768	-0.971695	0.466667	0.65584		HALLMARK_TGF_BETA_SIGNALING	-0.143962	-1.0465	0.366197	0.631309		HALLMARK_IL6_JAK_STAT3_SIGNALING	-0.145582	-1.02101	0.412351	0.643588		HALLMARK_TGF_BETA_SIGNALING	-0.171291	-1.25732	0.179283	0.291939
HALLMARK_HEME_METABOLISM	-0.0710469	-0.945123	0.529301	0.676235		HALLMARK_APICAL_SURFACE	-0.177462	-1.0314	0.392505	0.615407		HALLMARK_APICAL_SURFACE	-0.16515	-0.988761	0.45951	0.663101		HALLMARK_PEROXISOME	-0.11512	-1.1807	0.248497	0.365288
HALLMARK_TGF_BETA_SIGNALING	-0.131386	-0.925347	0.540952	0.683837		HALLMARK_MTORC1_SIGNALING	-0.0703369	-0.997528	0.438134	0.636821		HALLMARK_WNT_BETA_CATENIN_SIGNALING	-0.145065	-0.96722	0.477583	0.664823		HALLMARK_HEME_METABOLISM	-0.0828389	-1.15304	0.27439	0.380839
HALLMARK_INTERFERON_GAMMA_RESPONSE	-0.0910857	-0.893653	0.565306	0.712221		HALLMARK_HEME_METABOLISM	-0.0704536	-0.940919	0.537698	0.700279		HALLMARK_COMPLEMENT	-0.0758335	-0.913789	0.541833	0.723731		HALLMARK_PROTEIN_SECRETION	-0.103714	-1.07489	0.355212	0.460871
HALLMARK_COMPLEMENT	-0.0785336	-0.878081	0.610309	0.712598		HALLMARK_FATTY_ACID_METABOLISM	-0.0680985	-0.867879	0.639313	0.787172		HALLMARK_ANDROGEN_RESPONSE	-0.0896795	-0.907617	0.581781	0.698119		HALLMARK_DNA_REPAIR	-0.0791123	-1.00034	0.437376	0.54978
HALLMARK_ANDROGEN_RESPONSE	-0.0882555	-0.835888	0.667946	0.755734		HALLMARK_SPERMATOGENESIS	-0.0921188	-0.858253	0.628684	0.762702		HALLMARK_ADIPOGENESIS	-0.0628178	-0.867501	0.606786	0.732409		HALLMARK_UV_RESPONSE_UP	-0.0799524	-0.997571	0.422619	0.526753
HALLMARK_ALLOGRAFT_REJECTION	-0.0862532	-0.781925	0.744511	0.816026		HALLMARK_P53_PATHWAY	-0.0627234	-0.838198	0.662028	0.757125		HALLMARK_PI3K_AKT_MTOR_SIGNALING	-0.0862354	-0.863545	0.5842	0.705806		HALLMARK_GLYCOLYSIS	-0.0656064	-0.943888	0.508946	0.583766
HALLMARK_PEROXISOME	-0.0604129	-0.616945	0.942505	0.992967		HALLMARK_ADIPOGENESIS	-0.0578319	-0.803154	0.694215	0.775826		HALLMARK_TGF_BETA_SIGNALING	-0.117783	-0.854463	0.621444	0.688149		HALLMARK_PANCREAS_BETA_CELLS	-0.155138	-0.859967	0.634343	0.685825
HALLMARK_UV_RESPONSE_UP	-0.0516825	-0.587459	0.961538	0.984539		HALLMARK_GLYCOLYSIS	-0.0510511	-0.721676	0.793587	0.854386		HALLMARK_APICAL_JUNCTION	-0.0596592	-0.788081	0.726531	0.760417		HALLMARK_HEDGEHOG_SIGNALING	-0.144511	-0.826662	0.676357	0.703706
HALLMARK_WNT_BETA_CATENIN_SIGNALING	-0.0700808	-0.486035	0.995943	0.994225		HALLMARK_HEDGEHOG_SIGNALING	-0.081262	-0.473589	0.997947	0.994204		HALLMARK_MYOGENESIS	-0.0477774	-0.63418	0.92233	0.915893		HALLMARK_PI3K_AKT_MTOR_SIGNALING	-0.0758986	-0.751947	0.779528	0.78173
