# Supplementary material for: The Cyprinodon variegatus genome reveals gene expression changes underlying differences in skull morphology among closely related species
Source: BMC Genomics. 2017 May 30;18:424. doi: 10.1186/s12864-017-3810-7 (PMC5450241; doi:10.1186/s12864-017-3810-7)
Supplement: Supplementary file 9 — GSEA results for Canonical Pathways gene sets for genes over- or underexpressed in the scale-biter. Excel table provides results from GSEA enrichment analysis for Canonical Pathways gene sets in genes differentially expressed in the scale-biter. Genes were pre-ranked by logFC in the scale-biter relative to all other taxa. Human gene identifiers were used, and genes without an identifiable human ortholog were excluded from analysis. (XLS 162 kb) [file 12864_2017_3810_MOESM9_ESM.xls]

## Sheet: Sheet1
# Table S6. GSEA results for scale-biter comparison to all three other taxa. Genes were ranked by log2 fold change values and analysis was run using classic scoring with 1000 permutations. These results present analysis testing for enrichment against the canonical pathways gene sets. Only gene sets significantly enriched at an FDR <0.25 are shown. ES = Enrichment Score. NES = Normalized Enrichmen…
Scale-biter 48 hpf (overexpressed)						Scale-biter 48 hpf (underexpressed)						Scale-biter 96 hpf (overexpressed)						Scale-biter 96 hpf (underexpressed)						Scale-biter 8 dpf (overexpressed)						Scale-biter 8 dpf (underexpressed)						Scale-biter 15 dpf (overexpressed)						Scale-biter 15 dpf (underexpressed)
NAME	ES	NES	NOM p-val	FDR q-val		NAME	ES	NES	NOM p-val	FDR q-val		NAME	ES	NES	NOM p-val	FDR q-val		NAME	ES	NES	NOM p-val	FDR q-val		NAME	ES	NES	NOM p-val	FDR q-val		NAME	ES	NES	NOM p-val	FDR q-val		NAME	ES	NES	NOM p-val	FDR q-val		NAME	ES	NES	NOM p-val	FDR q-val
NABA_MATRISOME	0.251959	5.2821	0	0		REACTOME_DNA_REPLICATION	-0.366996	-5.13992	0	0		REACTOME_3_UTR_MEDIATED_TRANSLATIONAL_REGULATION	0.411118	4.32522	0	0		KEGG_CALCIUM_SIGNALING_PATHWAY	-0.209838	-2.45873	0	0.0247093		REACTOME_GPCR_LIGAND_BINDING	0.226322	2.93545	0	0.00074904		REACTOME_CELL_CYCLE	-0.393322	-7.35093	0	0		REACTOME_DEVELOPMENTAL_BIOLOGY	0.189437	3.43508	0	0		REACTOME_3_UTR_MEDIATED_TRANSLATIONAL_REGULATION	-0.59918	-6.46215	0	0
NABA_MATRISOME_ASSOCIATED	0.26289	4.42873	0	0		REACTOME_CELL_CYCLE_MITOTIC	-0.277678	-4.94001	0	0		REACTOME_PEPTIDE_CHAIN_ELONGATION	0.416526	3.97634	0	0		KEGG_PENTOSE_PHOSPHATE_PATHWAY	-0.44658	-2.42199	0	0.0251862		KEGG_WNT_SIGNALING_PATHWAY	0.25465	2.9412	0	0.00112356		REACTOME_CELL_CYCLE_MITOTIC	-0.404394	-7.21586	0	0		PID_KIT_PATHWAY	0.462277	3.36753	0	0		REACTOME_PEPTIDE_CHAIN_ELONGATION	-0.638561	-6.2252	0	0
NABA_SECRETED_FACTORS	0.313135	3.40892	0	0		REACTOME_MITOTIC_M_M_G1_PHASES	-0.36328	-4.93733	0	0		REACTOME_NONSENSE_MEDIATED_DECAY_ENHANCED_BY_THE_EXON_JUNCTION_COMPLEX	0.384532	3.95647	0	0		REACTOME_NEURONAL_SYSTEM	-0.163815	-2.48502	0	0.0256468		PID_SMAD2_3NUCLEAR_PATHWAY	0.30798	2.76784	0	0.00158706		REACTOME_DNA_REPLICATION	-0.452735	-6.33478	0	0		REACTOME_AXON_GUIDANCE	0.227792	3.36324	0	0		KEGG_RIBOSOME	-0.654048	-6.08498	0	0
NABA_CORE_MATRISOME	0.251672	3.28858	0	0		REACTOME_CELL_CYCLE	-0.261949	-4.77672	0	0		KEGG_RIBOSOME	0.416526	3.95431	0	0		REACTOME_TRANSMISSION_ACROSS_CHEMICAL_SYNAPSES	-0.190141	-2.49706	0	0.0339991		KEGG_MAPK_SIGNALING_PATHWAY	0.179679	2.78284	0	0.00170337		REACTOME_MITOTIC_M_M_G1_PHASES	-0.436955	-5.80018	0	0		REACTOME_GPCR_DOWNSTREAM_SIGNALING	0.20702	3.34684	0	0		REACTOME_TRANSLATION	-0.463355	-5.95713	0	0
KEGG_NEUROACTIVE_LIGAND_RECEPTOR_INTERACTION	0.356179	2.85629	0	0.00013904		REACTOME_SYNTHESIS_OF_DNA	-0.408773	-4.27048	0	0		REACTOME_TRANSLATION	0.302673	3.80354	0	0		REACTOME_RESPONSE_TO_ELEVATED_PLATELET_CYTOSOLIC_CA2_	-0.300153	-2.28421	0	0.0350259		REACTOME_SIGNALING_BY_GPCR	0.167044	2.98154	0	0.00224712		REACTOME_G1_S_TRANSITION	-0.476883	-5.43608	0	0		REACTOME_SIGNALING_BY_GPCR	0.182305	3.28566	0	0		REACTOME_SRP_DEPENDENT_COTRANSLATIONAL_PROTEIN_TARGETING_TO_MEMBRANE	-0.519374	-5.72202	0	0
REACTOME_NEURONAL_SYSTEM	0.250249	2.92568	0	0.000166848		REACTOME_M_G1_TRANSITION	-0.425374	-4.18647	0	0		REACTOME_INFLUENZA_VIRAL_RNA_TRANSCRIPTION_AND_REPLICATION	0.339565	3.60094	0	0		REACTOME_DAG_AND_IP3_SIGNALING	-0.452456	-2.29357	0.00198413	0.0363725		REACTOME_GPCR_DOWNSTREAM_SIGNALING	0.160056	2.51466	0	0.0101154		REACTOME_SYNTHESIS_OF_DNA	-0.483615	-5.20553	0	0		REACTOME_CHOLESTEROL_BIOSYNTHESIS	0.620474	3.24353	0	0		REACTOME_INFLUENZA_VIRAL_RNA_TRANSCRIPTION_AND_REPLICATION	-0.530968	-5.57049	0	0
NABA_ECM_REGULATORS	0.267194	2.77441	0	0.000726334		KEGG_SPLICEOSOME	-0.391628	-4.14696	0	0		REACTOME_SRP_DEPENDENT_COTRANSLATIONAL_PROTEIN_TARGETING_TO_MEMBRANE	0.308407	3.39553	0	0		REACTOME_METABOLISM_OF_AMINO_ACIDS_AND_DERIVATIVES	-0.163495	-2.30636	0.00195312	0.0377887		KEGG_MELANOGENESIS	0.261058	2.52134	0	0.0103916		REACTOME_MITOTIC_G1_G1_S_PHASES	-0.428837	-5.19465	0	0		KEGG_PATHWAYS_IN_CANCER	0.165326	2.89952	0	0.000211053		REACTOME_NONSENSE_MEDIATED_DECAY_ENHANCED_BY_THE_EXON_JUNCTION_COMPLEX	-0.522949	-5.35849	0	0
PID_SYNDECAN_1_PATHWAY	0.406163	2.5629	0	0.00475173		REACTOME_HIV_INFECTION	-0.283217	-4.07414	0	0		REACTOME_METABOLISM_OF_RNA	0.202717	3.33261	0	0		KEGG_NEUROACTIVE_LIGAND_RECEPTOR_INTERACTION	-0.173404	-2.3429	0	0.0390094		PID_FGF_PATHWAY	0.344568	2.40735	0.00203666	0.0106261		REACTOME_S_PHASE	-0.449649	-4.99831	0	0		SIG_PIP3_SIGNALING_IN_CARDIAC_MYOCTES	0.364354	2.91121	0	0.000228641		REACTOME_RESPIRATORY_ELECTRON_TRANSPORT_ATP_SYNTHESIS_BY_CHEMIOSMOTIC_COUPLING_AND_HEAT_PRODUCTION_BY_UNCOUPLING_PROTEINS_	-0.558512	-5.20792	0	0
REACTOME_CLASS_A1_RHODOPSIN_LIKE_RECEPTORS	0.34576	2.35412	0	0.016435		REACTOME_MITOTIC_G1_G1_S_PHASES	-0.335895	-3.968	0	0		REACTOME_INFLUENZA_LIFE_CYCLE	0.273507	3.31154	0	0		REACTOME_GPCR_DOWNSTREAM_SIGNALING	-0.139268	-2.32202	0	0.0393269		REACTOME_ION_CHANNEL_TRANSPORT	0.36542	2.42087	0	0.0108591		REACTOME_CELL_CYCLE_CHECKPOINTS	-0.426097	-4.8901	0	0		KEGG_NEUROTROPHIN_SIGNALING_PATHWAY	0.284279	2.92637	0	0.000249426		REACTOME_FORMATION_OF_THE_TERNARY_COMPLEX_AND_SUBSEQUENTLY_THE_43S_COMPLEX	-0.638321	-4.9326	0	0
NABA_ECM_GLYCOPROTEINS	0.208998	2.30028	0	0.0186945		REACTOME_S_PHASE	-0.341142	-3.94632	0	0		REACTOME_ACTIVATION_OF_THE_MRNA_UPON_BINDING_OF_THE_CAP_BINDING_COMPLEX_AND_EIFS_AND_SUBSEQUENT_BINDING_TO_43S	0.353774	2.81658	0	0.000191131		REACTOME_NEUROTRANSMITTER_RECEPTOR_BINDING_AND_DOWNSTREAM_TRANSMISSION_IN_THE_POSTSYNAPTIC_CELL	-0.222736	-2.53047	0.0018797	0.0489366		KEGG_AXON_GUIDANCE	0.235711	2.55079	0	0.0108926		REACTOME_M_G1_TRANSITION	-0.478568	-4.77577	0	0		PID_EPO_PATHWAY	0.4822	2.94107	0	0.000274369		REACTOME_RESPIRATORY_ELECTRON_TRANSPORT	-0.574272	-4.86342	0	0
REACTOME_PEPTIDE_CHAIN_ELONGATION	0.247676	2.30359	0.00202429	0.0200995		REACTOME_CELL_CYCLE_CHECKPOINTS	-0.334251	-3.92002	0	0		REACTOME_METABOLISM_OF_MRNA	0.193931	2.84703	0	0.000210244		REACTOME_CELL_CYCLE_MITOTIC	-0.125021	-2.16401	0.00383142	0.056377		PID_BMP_PATHWAY	0.356965	2.4348	0	0.0110899		REACTOME_HOST_INTERACTIONS_OF_HIV_FACTORS	-0.41317	-4.73341	0	0		KEGG_NATURAL_KILLER_CELL_MEDIATED_CYTOTOXICITY	0.355543	2.95803	0	0.000304854		REACTOME_TCA_CYCLE_AND_RESPIRATORY_ELECTRON_TRANSPORT	-0.413784	-4.81956	0	0
REACTOME_NONSENSE_MEDIATED_DECAY_ENHANCED_BY_THE_EXON_JUNCTION_COMPLEX	0.220802	2.30536	0	0.0219447		REACTOME_ASSEMBLY_OF_THE_PRE_REPLICATIVE_COMPLEX	-0.434045	-3.84082	0	0		REACTOME_FORMATION_OF_THE_TERNARY_COMPLEX_AND_SUBSEQUENTLY_THE_43S_COMPLEX	0.356109	2.717	0	0.000749011		REACTOME_GABA_RECEPTOR_ACTIVATION	-0.315358	-2.20129	0.00198807	0.0571199		NABA_ECM_AFFILIATED	0.266756	2.40909	0	0.0111846		REACTOME_HIV_INFECTION	-0.319591	-4.73262	0	0		REACTOME_PI_METABOLISM	0.38441	2.77664	0	0.000335274		KEGG_PARKINSONS_DISEASE	-0.451093	-4.76009	0	0
REACTOME_EXTRACELLULAR_MATRIX_ORGANIZATION	0.291374	2.24246	0	0.0245229		REACTOME_HOST_INTERACTIONS_OF_HIV_FACTORS	-0.342543	-3.83276	0	0		KEGG_ACUTE_MYELOID_LEUKEMIA	0.329071	2.47028	0	0.00570862		KEGG_HYPERTROPHIC_CARDIOMYOPATHY_HCM	-0.246633	-2.1713	0.0020284	0.0584166		KEGG_BASAL_CELL_CARCINOMA	0.310603	2.44025	0	0.01164		REACTOME_ASSEMBLY_OF_THE_PRE_REPLICATIVE_COMPLEX	-0.481028	-4.42454	0	0		KEGG_AXON_GUIDANCE	0.268934	2.9584	0	0.000342961		REACTOME_ACTIVATION_OF_THE_MRNA_UPON_BINDING_OF_THE_CAP_BINDING_COMPLEX_AND_EIFS_AND_SUBSEQUENT_BINDING_TO_43S	-0.545998	-4.49801	0	0
REACTOME_TRANSMISSION_ACROSS_CHEMICAL_SYNAPSES	0.21144	2.25109	0.00413223	0.0245247		REACTOME_G1_S_TRANSITION	-0.335359	-3.72803	0	0		REACTOME_METABOLISM_OF_PROTEINS	0.116786	2.42853	0	0.00672912		KEGG_DILATED_CARDIOMYOPATHY	-0.23347	-2.14509	0.0020284	0.059044		NABA_SECRETED_FACTORS	0.206448	2.52355	0	0.011724		REACTOME_APC_C_CDC20_MEDIATED_DEGRADATION_OF_MITOTIC_PROTEINS	-0.48335	-4.40423	0	0		PID_ERBB1_INTERNALIZATION_PATHWAY	0.426129	2.78694	0	0.000357625		REACTOME_INFLUENZA_LIFE_CYCLE	-0.372983	-4.44626	0	0
KEGG_RIBOSOME	0.232179	2.15077	0.00198413	0.0374196		REACTOME_ORC1_REMOVAL_FROM_CHROMATIN	-0.414515	-3.69956	0	0		REACTOME_LATE_PHASE_OF_HIV_LIFE_CYCLE	0.212383	2.30581	0	0.0170144		REACTOME_SIGNALING_BY_GPCR	-0.119315	-2.17948	0.00200803	0.0594476		PID_ERBB1_DOWNSTREAM_PATHWAY	0.231522	2.3705	0.00194175	0.0123717		REACTOME_REGULATION_OF_MITOTIC_CELL_CYCLE	-0.457523	-4.33566	0	0		KEGG_NON_SMALL_CELL_LUNG_CANCER	0.380902	2.79713	0	0.00038317		KEGG_OXIDATIVE_PHOSPHORYLATION	-0.421954	-4.34768	0	0
PID_ERBB2_ERBB3_PATHWAY	0.351919	2.17006	0	0.0385791		REACTOME_PROCESSING_OF_CAPPED_INTRON_CONTAINING_PRE_MRNA	-0.329512	-3.67974	0	0		REACTOME_HIV_LIFE_CYCLE	0.200318	2.26745	0	0.0212824		REACTOME_GPCR_LIGAND_BINDING	-0.150009	-2.10831	0.00610998	0.0641421		KEGG_NEUROACTIVE_LIGAND_RECEPTOR_INTERACTION	0.20668	2.44287	0	0.0124929		REACTOME_APC_C_CDH1_MEDIATED_DEGRADATION_OF_CDC20_AND_OTHER_APC_C_CDH1_TARGETED_PROTEINS_IN_LATE_MITOSIS_EARLY_G1	-0.481028	-4.32627	0	0		KEGG_ACUTE_MYELOID_LEUKEMIA	0.381437	2.97068	0	0.000391955		REACTOME_METABOLISM_OF_PROTEINS	-0.20575	-4.24751	0	0
REACTOME_COLLAGEN_FORMATION	0.320725	2.15275	0.00206612	0.0394904		REACTOME_MRNA_PROCESSING	-0.306184	-3.65023	0	0		REACTOME_TRANSCRIPTIONAL_REGULATION_OF_WHITE_ADIPOCYTE_DIFFERENTIATION	0.252522	2.1534	0.00190114	0.0441878		REACTOME_CELL_CYCLE	-0.114517	-2.09578	0.00191205	0.0654819		REACTOME_CLASS_B_2_SECRETIN_FAMILY_RECEPTORS	0.295815	2.35071	0	0.0129325		REACTOME_MRNA_PROCESSING	-0.348313	-4.1845	0	0		REACTOME_INTEGRIN_CELL_SURFACE_INTERACTIONS	0.32631	2.76948	0	0.000393398		REACTOME_METABOLISM_OF_MRNA	-0.284012	-4.16272	0	0
REACTOME_NCAM_SIGNALING_FOR_NEURITE_OUT_GROWTH	0.305913	2.11367	0.00198413	0.0425706		REACTOME_REGULATION_OF_MITOTIC_CELL_CYCLE	-0.360953	-3.59297	0	0		REACTOME_TRANSCRIPTION	0.167142	2.05935	0	0.0769497		REACTOME_POTASSIUM_CHANNELS	-0.238192	-2.11042	0.00194932	0.0675903		REACTOME_MAPK_TARGETS_NUCLEAR_EVENTS_MEDIATED_BY_MAP_KINASES	0.437741	2.35545	0	0.013221		REACTOME_AUTODEGRADATION_OF_CDH1_BY_CDH1_APC_C	-0.481668	-4.07161	0	0		KEGG_ERBB_SIGNALING_PATHWAY	0.320267	2.75913	0	0.000448711		REACTOME_METABOLISM_OF_RNA	-0.23926	-3.92114	0	0
REACTOME_NEUROTRANSMITTER_RELEASE_CYCLE	0.417896	2.11978	0.00399202	0.043473		REACTOME_APC_C_CDC20_MEDIATED_DEGRADATION_OF_MITOTIC_PROTEINS	-0.384676	-3.54214	0	0		REACTOME_PROCESSING_OF_CAPPED_INTRON_CONTAINING_PRE_MRNA	0.175972	1.99609	0.00210084	0.099864		KEGG_SNARE_INTERACTIONS_IN_VESICULAR_TRANSPORT	-0.290901	-1.93869	0.00608519	0.0880538		NABA_MATRISOME	0.100125	2.32945	0.00198413	0.0132348		REACTOME_PROCESSING_OF_CAPPED_INTRON_CONTAINING_PRE_MRNA	-0.356177	-4.04761	0	0		REACTOME_SIGNALING_BY_RHO_GTPASES	0.26573	2.65473	0	0.0016319		KEGG_ALZHEIMERS_DISEASE	-0.302184	-3.59578	0	0
REACTOME_POTASSIUM_CHANNELS	0.387927	2.0982	0	0.0443216		REACTOME_APC_C_CDH1_MEDIATED_DEGRADATION_OF_CDC20_AND_OTHER_APC_C_CDH1_TARGETED_PROTEINS_IN_LATE_MITOSIS_EARLY_G1	-0.381986	-3.45954	0	0		REACTOME_SIGNALING_BY_TGF_BETA_RECEPTOR_COMPLEX	0.242259	1.97895	0.00854701	0.101365		REACTOME_DNA_REPLICATION	-0.137262	-1.94145	0.00608519	0.0897469		KEGG_PATHWAYS_IN_CANCER	0.139573	2.44661	0	0.013415		REACTOME_ORC1_REMOVAL_FROM_CHROMATIN	-0.461284	-4.0456	0	0		PID_CXCR4_PATHWAY	0.289415	2.66494	0	0.00171779		REACTOME_METABOLISM_OF_AMINO_ACIDS_AND_DERIVATIVES	-0.249095	-3.5373	0	0
NABA_COLLAGENS	0.354949	2.0797	0.00601202	0.0473665		REACTOME_CDT1_ASSOCIATION_WITH_THE_CDC6_ORC_ORIGIN_COMPLEX	-0.414506	-3.43071	0	0		REACTOME_HIV_INFECTION	0.136967	1.98421	0.0039604	0.102803		REACTOME_GABA_B_RECEPTOR_ACTIVATION	-0.314646	-1.94228	0.0105932	0.0918636		ST_DIFFERENTIATION_PATHWAY_IN_PC12_CELLS	0.358722	2.30117	0	0.0154697		REACTOME_METABOLISM_OF_RNA	-0.236445	-3.87639	0	0		KEGG_PHOSPHATIDYLINOSITOL_SIGNALING_SYSTEM	0.299354	2.58795	0	0.00243926		KEGG_HUNTINGTONS_DISEASE	-0.269556	-3.47716	0	0
REACTOME_TRANSFERRIN_ENDOCYTOSIS_AND_RECYCLING	0.401313	2.01418	0.00618557	0.0675922		KEGG_DNA_REPLICATION	-0.499657	-3.38751	0	0		BIOCARTA_NFAT_PATHWAY	0.314544	1.99889	0.00199203	0.103053		KEGG_PEROXISOME	-0.204853	-1.94596	0.0164948	0.0929535		PID_IGF1_PATHWAY	0.445255	2.24396	0	0.0217467		KEGG_DNA_REPLICATION	-0.576314	-3.86687	0	0		REACTOME_SIGNALLING_BY_NGF	0.188519	2.60133	0	0.00246952		REACTOME_SCFSKP2_MEDIATED_DEGRADATION_OF_P27_P21	-0.41573	-3.35114	0	0
REACTOME_NCAM1_INTERACTIONS	0.375277	1.98348	0.00824742	0.07168		REACTOME_REGULATION_OF_ORNITHINE_DECARBOXYLASE_ODC	-0.439138	-3.31799	0	0		PID_SYNDECAN_1_PATHWAY	0.309881	1.96365	0.00382409	0.106651		KEGG_GLYCINE_SERINE_AND_THREONINE_METABOLISM	-0.336896	-2.00586	0.00393701	0.0952616		PID_RET_PATHWAY	0.351486	2.20235	0.00197628	0.0269653		REACTOME_DNA_STRAND_ELONGATION	-0.600432	-3.86251	0	0		PID_FAS_PATHWAY	0.395341	2.59388	0	0.00248425		REACTOME_REGULATION_OF_MITOTIC_CELL_CYCLE	-0.336374	-3.26565	0	0
KEGG_VEGF_SIGNALING_PATHWAY	0.265409	1.98811	0.00406504	0.0724894		KEGG_PROTEASOME	-0.457684	-3.31031	0	0		PID_NOTCH_PATHWAY	0.264229	2.00178	0.00575816	0.106891		REACTOME_MITOTIC_M_M_G1_PHASES	-0.14679	-1.94701	0.00406504	0.0954525		PID_ER_NONGENOMIC_PATHWAY	0.363859	2.17604	0.00203666	0.0273361		REACTOME_CHROMOSOME_MAINTENANCE	-0.458923	-3.84077	0	0		PID_TRKR_PATHWAY	0.324643	2.57071	0	0.00267722		REACTOME_CELL_CYCLE_MITOTIC	-0.179858	-3.25033	0	0
PID_IL2_1PATHWAY	0.316887	1.97178	0.0102041	0.0736887		REACTOME_VIF_MEDIATED_DEGRADATION_OF_APOBEC3G	-0.420428	-3.26386	0	0		KEGG_ENDOMETRIAL_CANCER	0.264357	1.8709	0.0141414	0.14914		REACTOME_PLATELET_HOMEOSTASIS	-0.252966	-1.94824	0.00782779	0.0977858		BIOCARTA_MAPK_PATHWAY	0.237931	2.19388	0.0018797	0.0274163		REACTOME_INFLUENZA_LIFE_CYCLE	-0.314548	-3.80714	0	0		KEGG_CHRONIC_MYELOID_LEUKEMIA	0.30021	2.55331	0	0.00272686		REACTOME_CELL_CYCLE	-0.171505	-3.14932	0	0
REACTOME_GPCR_LIGAND_BINDING	0.199936	1.98837	0.00208768	0.0754918		REACTOME_AUTODEGRADATION_OF_CDH1_BY_CDH1_APC_C	-0.379989	-3.21473	0	0		BIOCARTA_ATRBRCA_PATHWAY	0.385355	1.86138	0.00970874	0.151782		REACTOME_CLASS_A1_RHODOPSIN_LIKE_RECEPTORS	-0.187713	-2.00611	0.00214133	0.100025		BIOCARTA_INTEGRIN_PATHWAY	0.343152	2.17647	0.00404858	0.028261		KEGG_SPLICEOSOME	-0.35272	-3.77829	0	0		REACTOME_ANTIGEN_ACTIVATES_B_CELL_RECEPTOR_LEADING_TO_GENERATION_OF_SECOND_MESSENGERS	0.542132	2.56837	0	0.00273131		REACTOME_APC_C_CDH1_MEDIATED_DEGRADATION_OF_CDC20_AND_OTHER_APC_C_CDH1_TARGETED_PROTEINS_IN_LATE_MITOSIS_EARLY_G1	-0.333632	-3.09582	0	0
PID_INTEGRIN1_PATHWAY	0.248185	1.94675	0.00961539	0.0793921		REACTOME_MRNA_SPLICING	-0.323919	-3.17613	0	0		PID_HNF3A_PATHWAY	0.319679	1.87393	0.0140562	0.15195		REACTOME_RESPIRATORY_ELECTRON_TRANSPORT_ATP_SYNTHESIS_BY_CHEMIOSMOTIC_COUPLING_AND_HEAT_PRODUCTION_BY_UNCOUPLING_PROTEINS_	-0.209326	-1.94901	0.0102041	0.100852		NABA_MATRISOME_ASSOCIATED	0.114293	2.18406	0	0.028272		REACTOME_CDT1_ASSOCIATION_WITH_THE_CDC6_ORC_ORIGIN_COMPLEX	-0.456057	-3.77059	0	0		PID_ERBB1_RECEPTOR_PROXIMAL_PATHWAY	0.418422	2.56165	0	0.0027769		REACTOME_VIF_MEDIATED_DEGRADATION_OF_APOBEC3G	-0.388817	-3.06345	0	0
REACTOME_IRON_UPTAKE_AND_TRANSPORT	0.349925	1.94718	0.012024	0.0819889		REACTOME_CROSS_PRESENTATION_OF_SOLUBLE_EXOGENOUS_ANTIGENS_ENDOSOMES	-0.411528	-3.12725	0	0		KEGG_ERBB_SIGNALING_PATHWAY	0.215095	1.8798	0.00952381	0.152744		REACTOME_G_ALPHA_I_SIGNALLING_EVENTS	-0.19563	-1.95454	0.0143443	0.101396		BIOCARTA_ERK_PATHWAY	0.40846	2.15675	0	0.0298482		REACTOME_CYCLIN_E_ASSOCIATED_EVENTS_DURING_G1_S_TRANSITION_	-0.430919	-3.73558	0	0		REACTOME_L1CAM_INTERACTIONS	0.27824	2.51987	0	0.00281098		REACTOME_APC_C_CDC20_MEDIATED_DEGRADATION_OF_MITOTIC_PROTEINS	-0.322394	-2.98408	0	2.16057e-05
PID_MTOR_4PATHWAY	0.238822	1.92355	0.0119284	0.0835236		REACTOME_INFLUENZA_LIFE_CYCLE	-0.24939	-3.12339	0	0		REACTOME_RNA_POL_II_TRANSCRIPTION	0.188784	1.88378	0.0203666	0.155016		REACTOME_PEROXISOMAL_LIPID_METABOLISM	-0.399221	-1.96062	0.00621118	0.101468		REACTOME_GASTRIN_CREB_SIGNALLING_PATHWAY_VIA_PKC_AND_MAPK	0.208255	2.14195	0.00215983	0.0306315		KEGG_CELL_CYCLE	-0.32772	-3.70395	0	0		KEGG_FOCAL_ADHESION	0.183331	2.55489	0	0.00282785		REACTOME_CYCLIN_E_ASSOCIATED_EVENTS_DURING_G1_S_TRANSITION_	-0.342181	-3.01416	0	2.23774e-05
KEGG_ECM_RECEPTOR_INTERACTION	0.232337	1.91637	0.012024	0.0841958		REACTOME_REGULATION_OF_APOPTOSIS	-0.373467	-3.12285	0	0		REACTOME_SIGNALING_BY_INSULIN_RECEPTOR	0.19293	1.88658	0.0154739	0.158501		REACTOME_CA_DEPENDENT_EVENTS	-0.396799	-1.97203	0.00847458	0.102681		KEGG_PROSTATE_CANCER	0.239149	2.14596	0	0.0308568		REACTOME_METABOLISM_OF_AMINO_ACIDS_AND_DERIVATIVES	-0.257323	-3.6723	0	0		REACTOME_HEMOSTASIS	0.138799	2.5225	0	0.00289366		REACTOME_AUTODEGRADATION_OF_CDH1_BY_CDH1_APC_C	-0.350352	-2.96678	0	4.27578e-05
KEGG_MAPK_SIGNALING_PATHWAY	0.134498	1.92546	0.00191205	0.0856746		REACTOME_METABOLISM_OF_RNA	-0.194893	-3.11226	0	0		BIOCARTA_MET_PATHWAY	0.30042	1.83404	0.0122449	0.165574		REACTOME_ER_PHAGOSOME_PATHWAY	-0.241193	-1.97934	0.00630252	0.102758		KEGG_NEUROTROPHIN_SIGNALING_PATHWAY	0.20223	2.12027	0	0.0312535		REACTOME_VIF_MEDIATED_DEGRADATION_OF_APOBEC3G	-0.456692	-3.61562	0	0		REACTOME_CELL_SURFACE_INTERACTIONS_AT_THE_VASCULAR_WALL	0.304632	2.52712	0	0.00293947		REACTOME_SCF_BETA_TRCP_MEDIATED_DEGRADATION_OF_EMI1	-0.366492	-2.85059	0	5.98639e-05
BIOCARTA_ERK_PATHWAY	0.363055	1.87399	0.016129	0.10425		REACTOME_ER_PHAGOSOME_PATHWAY	-0.373467	-3.0891	0	0		REACTOME_BASIGIN_INTERACTIONS	0.365396	1.8361	0.015534	0.169047		KEGG_ALZHEIMERS_DISEASE	-0.166459	-1.96335	0.00988142	0.103695		PID_ERBB2_ERBB3_PATHWAY	0.327789	2.13293	0	0.0313659		BIOCARTA_PROTEASOME_PATHWAY	-0.578293	-3.61506	0	0		PID_PDGFRB_PATHWAY	0.219413	2.5297	0	0.00294222		REACTOME_PREFOLDIN_MEDIATED_TRANSFER_OF_SUBSTRATE_TO_CCT_TRIC	-0.524893	-2.89807	0	6.1795e-05
KEGG_LYSOSOME	0.164747	1.85081	0.00957854	0.108419		REACTOME_APOPTOSIS	-0.261398	-3.06672	0	0		REACTOME_METABOLISM_OF_NON_CODING_RNA	0.257469	1.82238	0.00776699	0.171168		REACTOME_PLC_BETA_MEDIATED_EVENTS	-0.356317	-2.00922	0.00406504	0.103715		REACTOME_SIGNALING_BY_INSULIN_RECEPTOR	0.214778	2.12409	0.0104384	0.0315196		REACTOME_ACTIVATION_OF_THE_PRE_REPLICATIVE_COMPLEX	-0.58601	-3.60341	0	0		KEGG_O_GLYCAN_BIOSYNTHESIS	0.527708	2.53594	0	0.00295262		REACTOME_REGULATION_OF_ORNITHINE_DECARBOXYLASE_ODC	-0.353959	-2.73014	0	0.000171581
PID_INTEGRIN3_PATHWAY	0.301735	1.86104	0.0177866	0.108637		REACTOME_AUTODEGRADATION_OF_THE_E3_UBIQUITIN_LIGASE_COP1	-0.393679	-3.03592	0	0		REACTOME_NEGATIVE_REGULATION_OF_FGFR_SIGNALING	0.321111	1.79951	0.0145833	0.187705		REACTOME_HOST_INTERACTIONS_OF_HIV_FACTORS	-0.177694	-1.98147	0.00823045	0.106164		PID_KIT_PATHWAY	0.306672	2.11344	0.00382409	0.0315426		KEGG_PROTEASOME	-0.465635	-3.54197	0	0		PID_RHOA_REG_PATHWAY	0.39885	2.49819	0	0.00295953		REACTOME_FORMATION_OF_TUBULIN_FOLDING_INTERMEDIATES_BY_CCT_TRIC	-0.581801	-2.74376	0.0019802	0.000176781
REACTOME_TRANSPORT_OF_GLUCOSE_AND_OTHER_SUGARS_BILE_SALTS_AND_ORGANIC_ACIDS_METAL_IONS_AND_AMINE_COMPOUNDS	0.280941	1.85481	0.01002	0.10916		REACTOME_INTERFERON_SIGNALING	-0.335707	-3.02905	0	0		REACTOME_SIGNALING_BY_NOTCH	0.178347	1.78736	0.0226804	0.189411		REACTOME_INWARDLY_RECTIFYING_K_CHANNELS	-0.354101	-1.89232	0.00590551	0.110929		BIOCARTA_EGF_PATHWAY	0.398075	2.1272	0	0.0317109		REACTOME_G2_M_CHECKPOINTS	-0.480394	-3.52047	0	0		REACTOME_PHOSPHOLIPID_METABOLISM	0.183646	2.53815	0	0.00300751		REACTOME_ER_PHAGOSOME_PATHWAY	-0.325511	-2.72055	0	0.000196728
REACTOME_INSULIN_RECEPTOR_RECYCLING	0.398337	1.84344	0.0140281	0.109393		REACTOME_HIV_LIFE_CYCLE	-0.263508	-3.01423	0	0		KEGG_NOTCH_SIGNALING_PATHWAY	0.252875	1.79215	0.0116959	0.189846		REACTOME_INHIBITION_OF_VOLTAGE_GATED_CA2_CHANNELS_VIA_GBETA_GAMMA_SUBUNITS	-0.362298	-1.84853	0.00829876	0.129953		REACTOME_VOLTAGE_GATED_POTASSIUM_CHANNELS	0.352924	2.10148	0	0.0324974		REACTOME_SCFSKP2_MEDIATED_DEGRADATION_OF_P27_P21	-0.437966	-3.50091	0	0		PID_MET_PATHWAY	0.274825	2.53005	0	0.00303713		REACTOME_DNA_REPLICATION	-0.192452	-2.72519	0	0.000202349
KEGG_TYPE_II_DIABETES_MELLITUS	0.303008	1.83406	0.0153551	0.112541		REACTOME_CDK_MEDIATED_PHOSPHORYLATION_AND_REMOVAL_OF_CDC6	-0.393679	-3.00931	0	0		PID_MYC_ACTIV_PATHWAY	0.191165	1.77063	0.0246407	0.201858		REACTOME_RESPIRATORY_ELECTRON_TRANSPORT	-0.217221	-1.85839	0.0147679	0.130325		REACTOME_NEURONAL_SYSTEM	0.14357	2.09547	0.00594059	0.0329843		REACTOME_RESPIRATORY_ELECTRON_TRANSPORT_ATP_SYNTHESIS_BY_CHEMIOSMOTIC_COUPLING_AND_HEAT_PRODUCTION_BY_UNCOUPLING_PROTEINS_	-0.367599	-3.41436	0	0		BIOCARTA_MAPK_PATHWAY	0.259465	2.48172	0	0.0031434		REACTOME_CDK_MEDIATED_PHOSPHORYLATION_AND_REMOVAL_OF_CDC6	-0.337536	-2.66507	0	0.000255903
ST_DIFFERENTIATION_PATHWAY_IN_PC12_CELLS	0.295027	1.8245	0.0104822	0.116103		REACTOME_TRANSCRIPTION	-0.248481	-2.99766	0	0		PID_ERBB1_INTERNALIZATION_PATHWAY	0.268881	1.76506	0.0268041	0.203019		REACTOME_G_ALPHA_Z_SIGNALLING_EVENTS	-0.267542	-1.85013	0.0100604	0.132553		REACTOME_CIRCADIAN_CLOCK	0.298415	2.06659	0.0019802	0.0391362		REACTOME_MITOTIC_PROMETAPHASE	-0.378679	-3.41134	0	0		PID_IFNG_PATHWAY	0.428538	2.47613	0.00192308	0.00316683		REACTOME_DESTABILIZATION_OF_MRNA_BY_AUF1_HNRNP_D0	-0.335211	-2.67095	0	0.000262465
PID_BMP_PATHWAY	0.257829	1.78154	0.0211538	0.131897		REACTOME_ANTIVIRAL_MECHANISM_BY_IFN_STIMULATED_GENES	-0.397885	-2.97324	0	0		PID_ERBB2_ERBB3_PATHWAY	0.269487	1.75314	0.0278884	0.210607		REACTOME_HEMOSTASIS	-0.0993486	-1.83743	0.00828157	0.134392		PID_VEGFR1_PATHWAY	0.379433	2.05773	0.00199203	0.0394723		REACTOME_P53_INDEPENDENT_G1_S_DNA_DAMAGE_CHECKPOINT	-0.418724	-3.39565	0	0		SIG_BCR_SIGNALING_PATHWAY	0.388571	2.47207	0	0.00318962		REACTOME_P53_INDEPENDENT_G1_S_DNA_DAMAGE_CHECKPOINT	-0.324813	-2.6743	0.00203252	0.000269372
REACTOME_O_LINKED_GLYCOSYLATION_OF_MUCINS	0.30679	1.78557	0.0136452	0.131925		REACTOME_SCF_BETA_TRCP_MEDIATED_DEGRADATION_OF_EMI1	-0.373694	-2.90422	0	2.80455e-05		PID_HEDGEHOG_2PATHWAY	0.373693	1.74273	0.0276134	0.21634		REACTOME_PLATELET_ACTIVATION_SIGNALING_AND_AGGREGATION	-0.141642	-1.81069	0.0137255	0.137483		BIOCARTA_STRESS_PATHWAY	0.407077	2.0593	0.00218818	0.0400838		REACTOME_SCF_BETA_TRCP_MEDIATED_DEGRADATION_OF_EMI1	-0.433863	-3.38261	0	0		KEGG_TYPE_II_DIABETES_MELLITUS	0.364395	2.46768	0	0.00321116		REACTOME_CROSS_PRESENTATION_OF_SOLUBLE_EXOGENOUS_ANTIGENS_ENDOSOMES	-0.347249	-2.68067	0	0.000276652
PID_AVB3_INTEGRIN_PATHWAY	0.219102	1.78986	0.025	0.132189		REACTOME_LATE_PHASE_OF_HIV_LIFE_CYCLE	-0.27516	-2.93364	0	2.87466e-05		REACTOME_RNA_POL_II_PRE_TRANSCRIPTION_EVENTS	0.206299	1.73008	0.0235294	0.219621		REACTOME_TRAFFICKING_OF_AMPA_RECEPTORS	-0.35358	-1.82116	0.0142566	0.139014		BIOCARTA_PDGF_PATHWAY	0.361711	2.03973	0.00384615	0.041992		REACTOME_E2F_MEDIATED_REGULATION_OF_DNA_REPLICATION	-0.534301	-3.35254	0	0		KEGG_FC_GAMMA_R_MEDIATED_PHAGOCYTOSIS	0.269222	2.4591	0	0.00336515		REACTOME_AUTODEGRADATION_OF_THE_E3_UBIQUITIN_LIGASE_COP1	-0.337536	-2.62685	0	0.000371463
PID_HIF1_TFPATHWAY	0.229464	1.79383	0.0119284	0.132794		REACTOME_SCFSKP2_MEDIATED_DEGRADATION_OF_P27_P21	-0.354615	-2.81232	0	4.84296e-05		KEGG_PROSTATE_CANCER	0.195953	1.7301	0.0323887	0.224978		REACTOME_APC_C_CDC20_MEDIATED_DEGRADATION_OF_MITOTIC_PROTEINS	-0.199812	-1.81257	0.0150376	0.139029		PID_TGFBR_PATHWAY	0.269826	2.04379	0.00197239	0.0420416		REACTOME_SRP_DEPENDENT_COTRANSLATIONAL_PROTEIN_TARGETING_TO_MEMBRANE	-0.309968	-3.32645	0	0		KEGG_LONG_TERM_POTENTIATION	0.361361	2.44457	0.00222222	0.00377063		REACTOME_SIGNALING_BY_WNT	-0.306477	-2.5465	0.00194553	0.000727527
PID_GMCSF_PATHWAY	0.333896	1.75555	0.0290135	0.147471		REACTOME_SIGNALING_BY_WNT	-0.34303	-2.8132	0	4.94386e-05		REACTOME_ELONGATION_ARREST_AND_RECOVERY	0.285534	1.71683	0.0254902	0.228728		REACTOME_VIF_MEDIATED_DEGRADATION_OF_APOBEC3G	-0.235327	-1.81622	0.012474	0.139108		ST_ERK1_ERK2_MAPK_PATHWAY	0.341328	2.03618	0	0.0421627		REACTOME_TCA_CYCLE_AND_RESPIRATORY_ELECTRON_TRANSPORT	-0.280739	-3.31591	0	0		BIOCARTA_BIOPEPTIDES_PATHWAY	0.427595	2.43969	0	0.00377872		REACTOME_P53_DEPENDENT_G1_DNA_DAMAGE_RESPONSE	-0.313523	-2.50271	0	0.00096919
PID_BETA_CATENIN_NUC_PATHWAY	0.208661	1.73343	0.0201613	0.159074		REACTOME_P53_DEPENDENT_G1_DNA_DAMAGE_RESPONSE	-0.358715	-2.82249	0.00199203	5.04905e-05								KEGG_ONE_CARBON_POOL_BY_FOLATE	-0.388613	-1.82449	0.0214425	0.140557		REACTOME_POTASSIUM_CHANNELS	0.234557	2.02013	0.00610998	0.0452468		REACTOME_CDK_MEDIATED_PHOSPHORYLATION_AND_REMOVAL_OF_CDC6	-0.429572	-3.30593	0	0		REACTOME_METABOLISM_OF_LIPIDS_AND_LIPOPROTEINS	0.120028	2.43324	0.00199203	0.00390943		REACTOME_REGULATION_OF_APOPTOSIS	-0.299702	-2.5038	0	0.000976628
REACTOME_MAPK_TARGETS_NUCLEAR_EVENTS_MEDIATED_BY_MAP_KINASES	0.349301	1.73569	0.0235756	0.160629		REACTOME_MITOTIC_PROMETAPHASE	-0.319712	-2.8286	0	5.15881e-05								REACTOME_REGULATION_OF_MITOTIC_CELL_CYCLE	-0.191963	-1.80184	0.0172414	0.140654		KEGG_GNRH_SIGNALING_PATHWAY	0.228765	2.01359	0.00628931	0.0459746		KEGG_PARKINSONS_DISEASE	-0.310461	-3.2987	0	0		KEGG_B_CELL_RECEPTOR_SIGNALING_PATHWAY	0.289432	2.41196	0	0.00424958		KEGG_PROTEASOME	-0.322601	-2.46877	0	0.00120021
REACTOME_KERATAN_SULFATE_KERATIN_METABOLISM	0.353691	1.72215	0.0289017	0.164988		REACTOME_P53_INDEPENDENT_G1_S_DNA_DAMAGE_CHECKPOINT	-0.354615	-2.83052	0	5.27345e-05								KEGG_SPLICEOSOME	-0.169544	-1.77297	0.0178218	0.160677		PID_ERBB1_INTERNALIZATION_PATHWAY	0.307201	1.96306	0.00557621	0.061739		REACTOME_EXTENSION_OF_TELOMERES	-0.548647	-3.2929	0	0		PID_FCER1_PATHWAY	0.324397	2.39487	0	0.00475036		REACTOME_GLOBAL_GENOMIC_NER_GG_NER	-0.368001	-2.42129	0	0.00149379
KEGG_PATHWAYS_IN_CANCER	0.0982711	1.69166	0.030426	0.184036		REACTOME_CHROMOSOME_MAINTENANCE	-0.342082	-2.85059	0	5.3933e-05								KEGG_PROTEASOME	-0.239766	-1.74383	0.0212314	0.161547		KEGG_MELANOMA	0.237797	1.95399	0.00214592	0.0637043		REACTOME_HIV_LIFE_CYCLE	-0.293934	-3.28533	0	0		BIOCARTA_CXCR4_PATHWAY	0.479258	2.3687	0.00196078	0.0056057		REACTOME_NUCLEOTIDE_EXCISION_REPAIR	-0.301758	-2.41823	0	0.00150283
PID_P38_ALPHA_BETA_DOWNSTREAM_PATHWAY	0.274726	1.69226	0.0415879	0.187469		REACTOME_DNA_STRAND_ELONGATION	-0.45237	-2.86268	0	5.51873e-05								REACTOME_APC_C_CDH1_MEDIATED_DEGRADATION_OF_CDC20_AND_OTHER_APC_C_CDH1_TARGETED_PROTEINS_IN_LATE_MITOSIS_EARLY_G1	-0.19891	-1.76274	0.0178926	0.161818		KEGG_CELL_ADHESION_MOLECULES_CAMS	0.212766	1.93882	0.00814664	0.0679765		REACTOME_MRNA_SPLICING	-0.334046	-3.2739	0	0		REACTOME_RORA_ACTIVATES_CIRCADIAN_EXPRESSION	0.4938	2.36295	0.00194932	0.00577191		REACTOME_MITOTIC_M_M_G1_PHASES	-0.175285	-2.42383	0	0.00152558
BIOCARTA_AT1R_PATHWAY	0.325069	1.66158	0.0301811	0.204189		REACTOME_RNA_POL_II_TRANSCRIPTION	-0.286287	-2.86537	0	5.65012e-05								REACTOME_REGULATION_OF_APOPTOSIS	-0.212824	-1.74737	0.0167364	0.161937		BIOCARTA_FMLP_PATHWAY	0.358207	1.91262	0.0083682	0.0749088		REACTOME_INFLUENZA_VIRAL_RNA_TRANSCRIPTION_AND_REPLICATION	-0.306103	-3.22944	0	0		PID_PI3KCI_PATHWAY	0.320272	2.35125	0	0.00612772		REACTOME_DNA_REPAIR	-0.2108	-2.4249	0	0.00154405
PID_ERBB1_INTERNALIZATION_PATHWAY	0.258559	1.66455	0.03125	0.204952		REACTOME_ANTIGEN_PROCESSING_CROSS_PRESENTATION	-0.322419	-2.79224	0	7.06479e-05								KEGG_CELL_ADHESION_MOLECULES_CAMS	-0.193829	-1.75814	0.019685	0.162177		BIOCARTA_PYK2_PATHWAY	0.399497	1.91281	0.0122449	0.0763847		REACTOME_PEPTIDE_CHAIN_ELONGATION	-0.337577	-3.22418	0	0		REACTOME_NRAGE_SIGNALS_DEATH_THROUGH_JNK	0.367385	2.33472	0	0.00671117		KEGG_GLYCINE_SERINE_AND_THREONINE_METABOLISM	-0.391418	-2.39527	0	0.00179379
REACTOME_GLYCOSAMINOGLYCAN_METABOLISM	0.163272	1.64218	0.0507099	0.219803		BIOCARTA_PROTEASOME_PATHWAY	-0.462013	-2.75865	0	8.95141e-05								BIOCARTA_NO1_PATHWAY	-0.326103	-1.75414	0.0157171	0.162487		KEGG_HEMATOPOIETIC_CELL_LINEAGE	0.3715	1.89988	0.00963391	0.07767		REACTOME_DNA_REPAIR	-0.287132	-3.21124	0	0		PID_BCR_5PATHWAY	0.300646	2.32345	0	0.00682021		REACTOME_G1_S_TRANSITION	-0.204444	-2.37426	0	0.00209857
KEGG_EPITHELIAL_CELL_SIGNALING_IN_HELICOBACTER_PYLORI_INFECTION	0.211119	1.62965	0.0242424	0.220511		KEGG_HUNTINGTONS_DISEASE	-0.21638	-2.76884	0	9.12693e-05								REACTOME_REGULATION_OF_ORNITHINE_DECARBOXYLASE_ODC	-0.238173	-1.76413	0.0280561	0.164095		BIOCARTA_AT1R_PATHWAY	0.358359	1.91293	0.01002	0.0778986		REACTOME_ER_PHAGOSOME_PATHWAY	-0.373618	-3.20928	0	0		REACTOME_NGF_SIGNALLING_VIA_TRKA_FROM_THE_PLASMA_MEMBRANE	0.216446	2.32436	0	0.00692198		REACTOME_S_PHASE	-0.208327	-2.35982	0.00195312	0.0023694
REACTOME_SIGNALLING_BY_NGF	0.120046	1.62114	0.0435644	0.221777		REACTOME_ACTIVATION_OF_THE_PRE_REPLICATIVE_COMPLEX	-0.44347	-2.70779	0	0.000174733								KEGG_DRUG_METABOLISM_OTHER_ENZYMES	-0.367977	-1.74796	0.0215264	0.164522		PID_LKB1_PATHWAY	0.288033	1.90063	0.0118812	0.0787608		REACTOME_AUTODEGRADATION_OF_THE_E3_UBIQUITIN_LIGASE_COP1	-0.406215	-3.20445	0	0		KEGG_CHEMOKINE_SIGNALING_PATHWAY	0.201874	2.32567	0.00199203	0.00702817		REACTOME_ACTIVATION_OF_NF_KAPPAB_IN_B_CELLS	-0.267181	-2.34242	0.00204918	0.00262805
PID_TRKR_PATHWAY	0.218195	1.6315	0.0366599	0.222787		REACTOME_REGULATION_OF_GLUCOKINASE_BY_GLUCOKINASE_REGULATORY_PROTEIN	-0.488317	-2.65401	0	0.000274983								PID_INTEGRIN_CS_PATHWAY	-0.360399	-1.73535	0.0320641	0.165137		BIOCARTA_KERATINOCYTE_PATHWAY	0.291386	1.89316	0.00801603	0.0792103		REACTOME_METABOLISM_OF_PROTEINS	-0.148833	-3.16009	0	0		REACTOME_G_ALPHA1213_SIGNALLING_EVENTS	0.268139	2.32696	0	0.00711262		REACTOME_TRANSCRIPTION_COUPLED_NER_TC_NER	-0.30997	-2.3377	0	0.00264041
REACTOME_INTEGRIN_CELL_SURFACE_INTERACTIONS	0.20324	1.63522	0.0308008	0.222967		KEGG_MISMATCH_REPAIR	-0.498161	-2.65537	0	0.000280075								REACTOME_G_ALPHA_Q_SIGNALLING_EVENTS	-0.169213	-1.70718	0.0285132	0.168808		PID_CD8_TCR_DOWNSTREAM_PATHWAY	0.30058	1.88916	0.00591716	0.0794124		REACTOME_METABOLISM_OF_NON_CODING_RNA	-0.416272	-2.93937	0	1.17041e-05		BIOCARTA_MET_PATHWAY	0.373157	2.30809	0	0.00736695		REACTOME_CHROMOSOME_MAINTENANCE	-0.273257	-2.32889	0.00410678	0.0028016
KEGG_NATURAL_KILLER_CELL_MEDIATED_CYTOTOXICITY	0.221726	1.61134	0.0484496	0.224169		REACTOME_METABOLISM_OF_NON_CODING_RNA	-0.3723	-2.64076	0	0.000332992								REACTOME_VOLTAGE_GATED_POTASSIUM_CHANNELS	-0.264986	-1.7035	0.0298211	0.169123		BIOCARTA_MET_PATHWAY	0.304589	1.86998	0.0148936	0.08572		REACTOME_TRANSPORT_OF_MATURE_MRNA_DERIVED_FROM_AN_INTRONLESS_TRANSCRIPT	-0.476644	-2.94002	0	1.18622e-05		KEGG_INSULIN_SIGNALING_PATHWAY	0.211385	2.30104	0.0019802	0.00772274		REACTOME_PROTEIN_FOLDING	-0.303389	-2.30734	0	0.0032234
REACTOME_NEUROTRANSMITTER_RECEPTOR_BINDING_AND_DOWNSTREAM_TRANSMISSION_IN_THE_POSTSYNAPTIC_CELL	0.189312	1.62241	0.0430528	0.224414		REACTOME_EXTENSION_OF_TELOMERES	-0.437429	-2.62271	0	0.000466728								REACTOME_INTEGRATION_OF_ENERGY_METABOLISM	-0.170595	-1.70889	0.0230769	0.170136		PID_NOTCH_PATHWAY	0.254183	1.86628	0.0152964	0.0859988		REACTOME_G1_S_SPECIFIC_TRANSCRIPTION	-0.615257	-2.94909	0	1.20247e-05		BIOCARTA_NFAT_PATHWAY	0.362947	2.29572	0	0.00772955		REACTOME_SYNTHESIS_OF_DNA	-0.214503	-2.28986	0	0.00352367
REACTOME_NFKB_AND_MAP_KINASES_ACTIVATION_MEDIATED_BY_TLR4_SIGNALING_REPERTOIRE	0.208448	1.61352	0.03	0.225794		REACTOME_METABOLISM_OF_MRNA	-0.177862	-2.61307	0	0.000498904								REACTOME_GLUCOSE_METABOLISM	-0.220591	-1.69575	0.0218254	0.170283		KEGG_PROXIMAL_TUBULE_BICARBONATE_RECLAMATION	0.381216	1.87082	0.00963391	0.0868356		REACTOME_TRANSCRIPTION_COUPLED_NER_TC_NER	-0.39599	-2.97248	0	1.21917e-05		KEGG_MELANOGENESIS	0.245683	2.28942	0	0.00792444		REACTOME_MITOTIC_PROMETAPHASE	-0.250703	-2.28076	0	0.00364004
REACTOME_GPCR_DOWNSTREAM_SIGNALING	0.124113	1.60343	0.0544747	0.228437		REACTOME_DESTABILIZATION_OF_MRNA_BY_AUF1_HNRNP_D0	-0.331777	-2.60989	0	0.00051106								REACTOME_AUTODEGRADATION_OF_CDH1_BY_CDH1_APC_C	-0.211342	-1.71703	0.0300601	0.171347		REACTOME_MAP_KINASE_ACTIVATION_IN_TLR_CASCADE	0.269487	1.85747	0.0119284	0.0888579		REACTOME_CROSS_PRESENTATION_OF_SOLUBLE_EXOGENOUS_ANTIGENS_ENDOSOMES	-0.39588	-2.97432	0	1.23635e-05		PID_LYSOPHOSPHOLIPID_PATHWAY	0.283486	2.27069	0.00194553	0.00893032		BIOCARTA_PROTEASOME_PATHWAY	-0.369242	-2.25444	0.00196078	0.0041886
REACTOME_RESPONSE_TO_ELEVATED_PLATELET_CYTOSOLIC_CA2_	0.225501	1.59757	0.056338	0.230387		REACTOME_TRANSPORT_OF_RIBONUCLEOPROTEINS_INTO_THE_HOST_NUCLEUS	-0.447145	-2.56164	0	0.000830052								REACTOME_CROSS_PRESENTATION_OF_SOLUBLE_EXOGENOUS_ANTIGENS_ENDOSOMES	-0.234475	-1.72363	0.0246407	0.171791		PID_ARF6_PATHWAY	0.304589	1.83835	0.0246407	0.0973169		REACTOME_RESPIRATORY_ELECTRON_TRANSPORT	-0.354696	-2.97552	0	1.25401e-05		REACTOME_IL_3_5_AND_GM_CSF_SIGNALING	0.390462	2.26346	0.00400802	0.00930692		REACTOME_MITOCHONDRIAL_PROTEIN_IMPORT	-0.30432	-2.25819	0	0.00420518
REACTOME_CELL_SURFACE_INTERACTIONS_AT_THE_VASCULAR_WALL	0.211822	1.55452	0.0594059	0.230713		REACTOME_LAGGING_STRAND_SYNTHESIS	-0.505565	-2.52705	0	0.00106277								NABA_ECM_AFFILIATED	-0.186126	-1.71009	0.0164609	0.171921		REACTOME_G_ALPHA_Q_SIGNALLING_EVENTS	0.191388	1.82914	0.0139165	0.101172		REACTOME_ANTIGEN_PROCESSING_UBIQUITINATION_PROTEASOME_DEGRADATION	-0.204146	-2.98242	0	1.27218e-05		REACTOME_INTEGRIN_ALPHAIIB_BETA3_SIGNALING	0.43112	2.25981	0	0.00937362		KEGG_VALINE_LEUCINE_AND_ISOLEUCINE_DEGRADATION	-0.320497	-2.2454	0.00198413	0.00427109
PID_BCR_5PATHWAY	0.221324	1.57626	0.0506073	0.23083		REACTOME_CLASS_I_MHC_MEDIATED_ANTIGEN_PROCESSING_PRESENTATION	-0.163378	-2.48688	0	0.00147293								REACTOME_CELL_CELL_COMMUNICATION	-0.170258	-1.69619	0.025641	0.172457		BIOCARTA_VEGF_PATHWAY	0.298023	1.82173	0.0123711	0.102051		REACTOME_METABOLISM_OF_MRNA	-0.200743	-2.98442	0	1.29089e-05		KEGG_RENAL_CELL_CARCINOMA	0.266734	2.23842	0	0.0100657		KEGG_GLYCOLYSIS_GLUCONEOGENESIS	-0.298631	-2.24631	0.002	0.0043088
NABA_ECM_AFFILIATED	0.201739	1.58413	0.0693069	0.233044		REACTOME_TRANSPORT_OF_MATURE_TRANSCRIPT_TO_CYTOPLASM	-0.3587	-2.47507	0	0.00159827								KEGG_ARRHYTHMOGENIC_RIGHT_VENTRICULAR_CARDIOMYOPATHY_ARVC	-0.198163	-1.71843	0.0196078	0.173164		BIOCARTA_CCR3_PATHWAY	0.385283	1.82278	0.00816326	0.103118		KEGG_PYRIMIDINE_METABOLISM	-0.302273	-2.98814	0	1.31016e-05		REACTOME_SYNTHESIS_OF_PIPS_AT_THE_GOLGI_MEMBRANE	0.467753	2.23603	0.00193798	0.0100997		REACTOME_ANTIGEN_PROCESSING_CROSS_PRESENTATION	-0.239912	-2.21894	0	0.00496915
BIOCARTA_EDG1_PATHWAY	0.317136	1.56128	0.0630975	0.233143		REACTOME_TELOMERE_MAINTENANCE	-0.384161	-2.46975	0	0.00166526								BIOCARTA_NOS1_PATHWAY	-0.376015	-1.71132	0.0382294	0.173679		ST_JNK_MAPK_PATHWAY	0.274657	1.81243	0.011811	0.105781		KEGG_MISMATCH_REPAIR	-0.549624	-2.99448	0	1.33001e-05		KEGG_REGULATION_OF_ACTIN_CYTOSKELETON	0.160577	2.23883	0.002	0.0102254		REACTOME_GLYCOLYSIS	-0.406028	-2.19999	0.00196078	0.00563891
BIOCARTA_FCER1_PATHWAY	0.304382	1.57714	0.0384615	0.233267		REACTOME_GLUCOSE_TRANSPORT	-0.398426	-2.45335	0	0.00179932								KEGG_GALACTOSE_METABOLISM	-0.335937	-1.6824	0.0292276	0.179191		KEGG_CYTOKINE_CYTOKINE_RECEPTOR_INTERACTION	0.193805	1.80326	0.0201207	0.107526		REACTOME_LATE_PHASE_OF_HIV_LIFE_CYCLE	-0.281416	-2.99994	0	1.35047e-05		PID_TXA2PATHWAY	0.315559	2.24055	0.00608519	0.0102571		REACTOME_GLUCONEOGENESIS	-0.376785	-2.16373	0.0020284	0.0072391
REACTOME_MYD88_MAL_CASCADE_INITIATED_ON_PLASMA_MEMBRANE	0.193824	1.55517	0.0501931	0.233297		REACTOME_E2F_MEDIATED_REGULATION_OF_DNA_REPLICATION	-0.401547	-2.45177	0	0.00182174								KEGG_GLYCOLYSIS_GLUCONEOGENESIS	-0.225949	-1.66082	0.0325866	0.196704		PID_A6B1_A6B4_INTEGRIN_PATHWAY	0.278866	1.80416	0.0222672	0.108649		REACTOME_P53_DEPENDENT_G1_DNA_DAMAGE_RESPONSE	-0.376371	-3.02239	0	1.37157e-05		REACTOME_EXTRACELLULAR_MATRIX_ORGANIZATION	0.265123	2.22952	0	0.0104369		REACTOME_CITRIC_ACID_CYCLE_TCA_CYCLE	-0.403604	-2.14856	0.00207039	0.00787485
REACTOME_SIGNALING_BY_INSULIN_RECEPTOR	0.159485	1.59096	0.0530303	0.233583		REACTOME_TRANSLATION	-0.19368	-2.41766	0	0.00231581								REACTOME_GLUCONEOGENESIS	-0.274216	-1.64993	0.0480167	0.205137		PID_PTP1B_PATHWAY	0.249779	1.77065	0.0190275	0.113989		KEGG_RIBOSOME	-0.32209	-3.04492	0	1.39334e-05		KEGG_ENDOCYTOSIS	0.1668	2.22542	0	0.0106624		REACTOME_TRANSCRIPTION	-0.176443	-2.14124	0.00198413	0.00826325
PID_DELTA_NP63_PATHWAY	0.248544	1.58693	0.0564202	0.233928		REACTOME_INFLUENZA_VIRAL_RNA_TRANSCRIPTION_AND_REPLICATION	-0.232262	-2.41614	0	0.00231677								REACTOME_ACTIVATION_OF_NF_KAPPAB_IN_B_CELLS	-0.197247	-1.64392	0.0316206	0.207952		KEGG_JAK_STAT_SIGNALING_PATHWAY	0.190132	1.7883	0.0139442	0.114273		REACTOME_DESTABILIZATION_OF_MRNA_BY_AUF1_HNRNP_D0	-0.385616	-3.0454	0	1.41582e-05		REACTOME_SIGNALING_BY_NOTCH	0.222606	2.20964	0	0.0108445		REACTOME_DOWNSTREAM_SIGNALING_EVENTS_OF_B_CELL_RECEPTOR_BCR	-0.212884	-2.13856	0.00608519	0.00828288
KEGG_TGF_BETA_SIGNALING_PATHWAY	0.170754	1.56901	0.0483871	0.23505		REACTOME_ACTIVATION_OF_NF_KAPPAB_IN_B_CELLS	-0.286355	-2.4122	0	0.00238253								REACTOME_ADAPTIVE_IMMUNE_SYSTEM	-0.0806957	-1.6322	0.0328542	0.216213		REACTOME_INSULIN_RECEPTOR_SIGNALLING_CASCADE	0.201548	1.78491	0.0157791	0.114728		REACTOME_APC_CDC20_MEDIATED_DEGRADATION_OF_NEK2A	-0.571885	-3.06016	0	1.43903e-05		BIOCARTA_BCR_PATHWAY	0.40537	2.21095	0	0.0109025		REACTOME_CDT1_ASSOCIATION_WITH_THE_CDC6_ORC_ORIGIN_COMPLEX	-0.254279	-2.13022	0.00205339	0.00855344
PID_SMAD2_3NUCLEAR_PATHWAY	0.182989	1.55642	0.0574257	0.235186		REACTOME_SRP_DEPENDENT_COTRANSLATIONAL_PROTEIN_TARGETING_TO_MEMBRANE	-0.224226	-2.40491	0	0.00250033								REACTOME_SCFSKP2_MEDIATED_DEGRADATION_OF_P27_P21	-0.20938	-1.62696	0.0464646	0.218426		KEGG_NOTCH_SIGNALING_PATHWAY	0.252565	1.78241	0.0179283	0.114789		REACTOME_REGULATION_OF_ORNITHINE_DECARBOXYLASE_ODC	-0.401169	-3.06105	0	1.46301e-05		BIOCARTA_FMLP_PATHWAY	0.428829	2.21217	0	0.011041		KEGG_NUCLEOTIDE_EXCISION_REPAIR	-0.281847	-2.11812	0.0019685	0.00888144
REACTOME_PLATELET_ACTIVATION_SIGNALING_AND_AGGREGATION	0.142366	1.57791	0.0526316	0.236078		REACTOME_METABOLISM_OF_PROTEINS	-0.115777	-2.37447	0	0.00308401								REACTOME_AUTODEGRADATION_OF_THE_E3_UBIQUITIN_LIGASE_COP1	-0.21028	-1.6206	0.0466926	0.221978		KEGG_TYPE_II_DIABETES_MELLITUS	0.270447	1.77878	0.024952	0.115411		REACTOME_REGULATION_OF_APOPTOSIS	-0.366504	-3.07859	0	1.48781e-05		REACTOME_SYNTHESIS_OF_PIPS_AT_THE_PLASMA_MEMBRANE	0.379821	2.21275	0	0.011083		REACTOME_TELOMERE_MAINTENANCE	-0.328766	-2.1192	0	0.00893443
REACTOME_G_ALPHA_I_SIGNALLING_EVENTS	0.206601	1.56159	0.058	0.236202		KEGG_PARKINSONS_DISEASE	-0.226719	-2.35446	0	0.00339728								KEGG_GAP_JUNCTION	-0.187513	-1.61758	0.0388769	0.222261		KEGG_HEDGEHOG_SIGNALING_PATHWAY	0.230121	1.77067	0.0232558	0.115535		REACTOME_TRANSLATION	-0.243001	-3.09112	0	1.51346e-05		REACTOME_CLASS_A1_RHODOPSIN_LIKE_RECEPTORS	0.21793	2.20011	0.00200401	0.0112656		REACTOME_HIV_INFECTION	-0.14295	-2.10645	0.0018797	0.00948605
KEGG_ENDOMETRIAL_CANCER	0.230798	1.56465	0.0459082	0.236553		REACTOME_MRNA_SPLICING_MINOR_PATHWAY	-0.355204	-2.34867	0.00201207	0.0034468								REACTOME_GLYCOLYSIS	-0.301762	-1.60311	0.0343434	0.225205		PID_HEDGEHOG_GLI_PATHWAY	0.261773	1.77113	0.0232108	0.116938		REACTOME_ACTIVATION_OF_ATR_IN_RESPONSE_TO_REPLICATION_STRESS	-0.475986	-3.10888	0	1.54001e-05		PID_RET_PATHWAY	0.347066	2.20308	0.0060241	0.0113167		KEGG_SPLICEOSOME	-0.198954	-2.07742	0.00801603	0.0112482
KEGG_B_CELL_RECEPTOR_SIGNALING_PATHWAY	0.211249	1.54323	0.0582329	0.239466		REACTOME_ANTIGEN_PROCESSING_UBIQUITINATION_PROTEASOME_DEGRADATION	-0.171535	-2.34534	0	0.00352241								PID_TXA2PATHWAY	-0.247426	-1.60509	0.061144	0.226082		REACTOME_HS_GAG_DEGRADATION	0.358297	1.77277	0.0208333	0.117498		REACTOME_TRANSPORT_OF_MATURE_TRANSCRIPT_TO_CYTOPLASM	-0.456599	-3.12932	0	1.56751e-05		BIOCARTA_CREB_PATHWAY	0.473553	2.20054	0	0.0114199		REACTOME_PYRUVATE_METABOLISM_AND_CITRIC_ACID_TCA_CYCLE	-0.278424	-2.06565	0.00208333	0.0119653
BIOCARTA_BCR_PATHWAY	0.331293	1.53691	0.0617761	0.243011		REACTOME_NEP_NS2_INTERACTS_WITH_THE_CELLULAR_EXPORT_MACHINERY	-0.407658	-2.3356	0	0.00364002								REACTOME_M_G1_TRANSITION	-0.160163	-1.59359	0.0438247	0.226199		KEGG_ADHERENS_JUNCTION	0.209763	1.76043	0.0201207	0.118819		REACTOME_TELOMERE_MAINTENANCE	-0.49668	-3.13728	0	1.59601e-05		PID_NETRIN_PATHWAY	0.39686	2.19136	0	0.0115687		REACTOME_MITOTIC_G1_G1_S_PHASES	-0.168795	-2.04579	0.00390625	0.0132495
REACTOME_LATENT_INFECTION_OF_HOMO_SAPIENS_WITH_MYCOBACTERIUM_TUBERCULOSIS	0.320242	1.52613	0.0772201	0.245633		REACTOME_INTERACTIONS_OF_VPR_WITH_HOST_CELLULAR_PROTEINS	-0.40955	-2.33651	0	0.0036572								KEGG_SYSTEMIC_LUPUS_ERYTHEMATOSUS	-0.347708	-1.58939	0.0447761	0.227877		REACTOME_CLASS_A1_RHODOPSIN_LIKE_RECEPTORS	0.174396	1.75175	0.0289575	0.121116		KEGG_OXIDATIVE_PHOSPHORYLATION	-0.265767	-2.82565	0	2.12585e-05		PID_ERBB4_PATHWAY	0.376309	2.19245	0.00190476	0.011686		REACTOME_MITOCHONDRIAL_TRNA_AMINOACYLATION	-0.398626	-2.04758	0	0.0133179
PID_HIF2PATHWAY	0.243714	1.52314	0.050813	0.245846		REACTOME_RNA_POL_II_PRE_TRANSCRIPTION_EVENTS	-0.280606	-2.3029	0	0.0043436								REACTOME_SCF_BETA_TRCP_MEDIATED_DEGRADATION_OF_EMI1	-0.208297	-1.60597	0.0549898	0.228341		KEGG_EPITHELIAL_CELL_SIGNALING_IN_HELICOBACTER_PYLORI_INFECTION	0.223182	1.75307	0.0302457	0.121861		REACTOME_INTERACTIONS_OF_VPR_WITH_HOST_CELLULAR_PROTEINS	-0.487634	-2.83293	0	2.15177e-05		KEGG_WNT_SIGNALING_PATHWAY	0.184286	2.18404	0.00408163	0.012069		REACTOME_LAGGING_STRAND_SYNTHESIS	-0.389811	-2.00949	0.00646552	0.0161746
REACTOME_TRAF6_MEDIATED_INDUCTION_OF_NFKB_AND_MAP_KINASES_UPON_TLR7_8_OR_9_ACTIVATION	0.192043	1.52887	0.0519231	0.245922		REACTOME_NUCLEOTIDE_EXCISION_REPAIR	-0.29101	-2.29504	0.00205339	0.00454165								KEGG_REGULATION_OF_ACTIN_CYTOSKELETON	-0.113952	-1.59374	0.046729	0.228958		PID_CXCR4_PATHWAY	0.178617	1.70945	0.0271845	0.121971		REACTOME_APC_C_CDC20_MEDIATED_DEGRADATION_OF_CYCLIN_B	-0.566203	-2.84911	0	2.17834e-05		KEGG_GLIOMA	0.293157	2.17869	0	0.0124079		REACTOME_RNA_POL_II_TRANSCRIPTION	-0.19983	-1.95762	0.00385356	0.0218737
REACTOME_L1CAM_INTERACTIONS	0.182657	1.53093	0.0512821	0.247031		REACTOME_RESPIRATORY_ELECTRON_TRANSPORT_ATP_SYNTHESIS_BY_CHEMIOSMOTIC_COUPLING_AND_HEAT_PRODUCTION_BY_UNCOUPLING_PROTEINS_	-0.249871	-2.29015	0	0.00469225								REACTOME_REGULATION_OF_INSULIN_SECRETION_BY_GLUCAGON_LIKE_PEPTIDE1	-0.264042	-1.60732	0.042471	0.229841		KEGG_ADIPOCYTOKINE_SIGNALING_PATHWAY	0.216781	1.71074	0.0311891	0.122507		REACTOME_ANTIVIRAL_MECHANISM_BY_IFN_STIMULATED_GENES	-0.355641	-2.86234	0	2.20557e-05		ST_ERK1_ERK2_MAPK_PATHWAY	0.360964	2.17424	0	0.0125406		KEGG_PENTOSE_PHOSPHATE_PATHWAY	-0.358561	-1.91525	0.0094518	0.0274596
						REACTOME_CYCLIN_E_ASSOCIATED_EVENTS_DURING_G1_S_TRANSITION_	-0.266317	-2.26966	0.00199601	0.00524044								REACTOME_REGULATION_OF_INSULIN_SECRETION	-0.183229	-1.59431	0.0460922	0.23137		PID_CDC42_PATHWAY	0.199651	1.71696	0.0297619	0.122577		KEGG_HUNTINGTONS_DISEASE	-0.232234	-2.86886	0	2.23349e-05		KEGG_ENDOMETRIAL_CANCER	0.302133	2.17044	0.00194932	0.012704		REACTOME_GLUCOSE_METABOLISM	-0.240884	-1.90708	0.00588235	0.0285366
						REACTOME_ADAPTIVE_IMMUNE_SYSTEM	-0.114978	-2.2581	0.00189394	0.00553169								REACTOME_SIGNALING_BY_WNT	-0.190981	-1.57408	0.0541586	0.233247		PID_ALK1_PATHWAY	0.330762	1.72009	0.022449	0.12319		REACTOME_LAGGING_STRAND_SYNTHESIS	-0.575792	-2.88594	0	2.26212e-05		PID_IGF1_PATHWAY	0.416052	2.1662	0	0.012832		REACTOME_BIOLOGICAL_OXIDATIONS	-0.225483	-1.89641	0.00203666	0.0299293
						KEGG_UBIQUITIN_MEDIATED_PROTEOLYSIS	-0.19022	-2.25358	0	0.00559401								REACTOME_GLUCAGON_SIGNALING_IN_METABOLIC_REGULATION	-0.26575	-1.57902	0.0523256	0.233743		REACTOME_G_ALPHA_S_SIGNALLING_EVENTS	0.217661	1.70332	0.0212766	0.12332		REACTOME_TRANSCRIPTION	-0.240466	-2.89317	0	2.2915e-05		REACTOME_GPCR_LIGAND_BINDING	0.163889	2.1613	0	0.0131565		REACTOME_CELL_CYCLE_CHECKPOINTS	-0.163527	-1.88805	0.00798403	0.0306208
						REACTOME_TCA_CYCLE_AND_RESPIRATORY_ELECTRON_TRANSPORT	-0.197922	-2.25417	0.00400802	0.00560593								REACTOME_OPIOID_SIGNALLING	-0.203951	-1.58131	0.0445344	0.233849		KEGG_ALDOSTERONE_REGULATED_SODIUM_REABSORPTION	0.281287	1.73832	0.0228137	0.123326		REACTOME_INHIBITION_OF_THE_PROTEOLYTIC_ACTIVITY_OF_APC_C_REQUIRED_FOR_THE_ONSET_OF_ANAPHASE_BY_MITOTIC_SPINDLE_CHECKPOINT_COMPONENTS	-0.576647	-2.90871	0	2.32165e-05		REACTOME_NETRIN1_SIGNALING	0.346158	2.15378	0	0.0137611		REACTOME_RNA_POL_III_TRANSCRIPTION_INITIATION_FROM_TYPE_2_PROMOTER	-0.358046	-1.88948	0.00980392	0.03072
						KEGG_CELL_CYCLE	-0.198139	-2.25158	0	0.00561016								REACTOME_BIOLOGICAL_OXIDATIONS	-0.185273	-1.5744	0.0433925	0.235706		REACTOME_NFKB_AND_MAP_KINASES_ACTIVATION_MEDIATED_BY_TLR4_SIGNALING_REPERTOIRE	0.212922	1.71762	0.0248447	0.123495		REACTOME_3_UTR_MEDIATED_TRANSLATIONAL_REGULATION	-0.259875	-2.81589	0	3.16412e-05		REACTOME_NEURONAL_SYSTEM	0.150661	2.14405	0.00200803	0.0141041		KEGG_TYROSINE_METABOLISM	-0.294039	-1.8651	0.00603622	0.0342561
						REACTOME_REGULATION_OF_MRNA_STABILITY_BY_PROTEINS_THAT_BIND_AU_RICH_ELEMENTS	-0.239528	-2.24309	0	0.00578693								REACTOME_G_PROTEIN_BETA_GAMMA_SIGNALLING	-0.307331	-1.55315	0.0661479	0.239762		PID_MET_PATHWAY	0.188832	1.73068	0.0281125	0.123643		REACTOME_GLUCOSE_TRANSPORT	-0.44368	-2.77806	0	5.22445e-05		PID_VEGFR1_2_PATHWAY	0.258137	2.14618	0	0.0141772		REACTOME_EXTENSION_OF_TELOMERES	-0.310826	-1.83749	0.0121457	0.0394327
						REACTOME_TRANSPORT_OF_MATURE_MRNA_DERIVED_FROM_AN_INTRONLESS_TRANSCRIPT	-0.381071	-2.24503	0	0.00581545								REACTOME_AQUAPORIN_MEDIATED_TRANSPORT	-0.234051	-1.56539	0.0505263	0.239803		REACTOME_SIGNALLING_BY_NGF	0.12227	1.70497	0.0255864	0.123657		PID_E2F_PATHWAY	-0.315255	-2.78357	0.00198807	5.2852e-05		REACTOME_SIGNALING_BY_TGF_BETA_RECEPTOR_COMPLEX	0.260199	2.13534	0.00191205	0.0144528		REACTOME_TRNA_AMINOACYLATION	-0.242337	-1.83418	0.0118343	0.0396602
						KEGG_NUCLEOTIDE_EXCISION_REPAIR	-0.305503	-2.23819	0	0.0059345								REACTOME_GLOBAL_GENOMIC_NER_GG_NER	-0.237984	-1.55338	0.0516529	0.242232		BIOCARTA_BIOPEPTIDES_PATHWAY	0.289563	1.71315	0.0154143	0.123668		REACTOME_GLUCONEOGENESIS	-0.458747	-2.79664	0	5.34738e-05		BIOCARTA_AT1R_PATHWAY	0.400982	2.11648	0.0038835	0.0145244		REACTOME_ORC1_REMOVAL_FROM_CHROMATIN	-0.200323	-1.8205	0.0134615	0.0419512
						REACTOME_TRANSCRIPTION_COUPLED_NER_TC_NER	-0.299219	-2.22887	0.0019305	0.00620606								KEGG_PPAR_SIGNALING_PATHWAY	-0.21697	-1.5473	0.0627451	0.243304		BIOCARTA_AKT_PATHWAY	0.37357	1.73983	0.0311203	0.123741		REACTOME_TRANSPORT_OF_RIBONUCLEOPROTEINS_INTO_THE_HOST_NUCLEUS	-0.487535	-2.76361	0	8.17606e-05		KEGG_PROSTATE_CANCER	0.227592	2.1248	0.00200803	0.0145318		REACTOME_FORMATION_OF_INCISION_COMPLEX_IN_GG_NER	-0.348604	-1.80163	0.0302419	0.0463415
						REACTOME_SIGNALING_BY_THE_B_CELL_RECEPTOR_BCR	-0.215062	-2.22481	0.00381679	0.00631904								KEGG_FRUCTOSE_AND_MANNOSE_METABOLISM	-0.240696	-1.55339	0.0556701	0.244974		BIOCARTA_HDAC_PATHWAY	0.326341	1.71082	0.0167364	0.123824		REACTOME_CLASS_I_MHC_MEDIATED_ANTIGEN_PROCESSING_PRESENTATION	-0.176705	-2.74921	0	8.89581e-05		PID_A6B1_A6B4_INTEGRIN_PATHWAY	0.32763	2.13634	0.00787402	0.0145721		REACTOME_HOST_INTERACTIONS_OF_HIV_FACTORS	-0.15707	-1.79416	0.012685	0.0477203
						REACTOME_DOWNSTREAM_SIGNALING_EVENTS_OF_B_CELL_RECEPTOR_BCR	-0.222142	-2.20768	0	0.00697916								REACTOME_ANTIGEN_PROCESSING_CROSS_PRESENTATION	-0.173167	-1.55504	0.0662651	0.245665		PID_ERBB4_PATHWAY	0.290999	1.73277	0.031068	0.123976		REACTOME_NUCLEOTIDE_EXCISION_REPAIR	-0.346549	-2.75365	0	8.99465e-05		ST_INTEGRIN_SIGNALING_PATHWAY	0.232691	2.12988	0	0.0146451		REACTOME_RNA_POL_III_TRANSCRIPTION_TERMINATION	-0.382498	-1.78099	0.0235756	0.0494042
						REACTOME_METABOLISM_OF_AMINO_ACIDS_AND_DERIVATIVES	-0.165062	-2.19895	0.00191205	0.00728331								REACTOME_P53_DEPENDENT_G1_DNA_DAMAGE_RESPONSE	-0.192804	-1.55676	0.0570825	0.24679		REACTOME_NEUROTRANSMITTER_RECEPTOR_BINDING_AND_DOWNSTREAM_TRANSMISSION_IN_THE_POSTSYNAPTIC_CELL	0.166066	1.72046	0.0204082	0.124311		REACTOME_SIGNALING_BY_WNT	-0.333719	-2.76064	0	9.09571e-05		PID_VEGFR1_PATHWAY	0.396473	2.11659	0.00194932	0.01466		KEGG_MISMATCH_REPAIR	-0.325673	-1.7819	0.016	0.0497653
						REACTOME_ACTIVATION_OF_ATR_IN_RESPONSE_TO_REPLICATION_STRESS	-0.324992	-2.1851	0.00642398	0.00781868														BIOCARTA_MCALPAIN_PATHWAY	0.335532	1.69569	0.027833	0.124325		REACTOME_PHOSPHORYLATION_OF_THE_APC_C	-0.572906	-2.74788	0	9.84164e-05		KEGG_VASCULAR_SMOOTH_MUSCLE_CONTRACTION	0.232619	2.12524	0.00211416	0.0146612		REACTOME_ANTIGEN_PROCESSING_UBIQUITINATION_PROTEASOME_DEGRADATION	-0.122552	-1.78286	0.0160643	0.0500266
						REACTOME_CLEAVAGE_OF_GROWING_TRANSCRIPT_IN_THE_TERMINATION_REGION_	-0.380255	-2.10885	0.00200401	0.0123319														SIG_CD40PATHWAYMAP	0.289842	1.6994	0.0298211	0.124411		REACTOME_GLOBAL_GENOMIC_NER_GG_NER	-0.413523	-2.71341	0	0.000121795		BIOCARTA_GH_PATHWAY	0.44142	2.13161	0.00190114	0.0146741		KEGG_PROPANOATE_METABOLISM	-0.285319	-1.7658	0.0218254	0.0527521
						REACTOME_3_UTR_MEDIATED_TRANSLATIONAL_REGULATION	-0.198827	-2.09961	0	0.0130131														PID_WNT_NONCANONICAL_PATHWAY	0.325583	1.72171	0.0314342	0.125045		REACTOME_REGULATION_OF_GLUCOKINASE_BY_GLUCOKINASE_REGULATORY_PROTEIN	-0.514894	-2.71874	0	0.000123077		SIG_INSULIN_RECEPTOR_PATHWAY_IN_CARDIAC_MYOCYTES	0.312279	2.11193	0.0020202	0.0146913		REACTOME_FORMATION_OF_TRANSCRIPTION_COUPLED_NER_TC_NER_REPAIR_COMPLEX	-0.292084	-1.76299	0.0279441	0.0529914
						REACTOME_RESPIRATORY_ELECTRON_TRANSPORT	-0.241482	-2.08484	0.00398406	0.0143339														KEGG_ENDOMETRIAL_CANCER	0.239658	1.74017	0.0153551	0.125152		REACTOME_MITOTIC_G2_G2_M_PHASES	-0.324167	-2.71993	0	0.000124387		REACTOME_BMAL1_CLOCK_NPAS2_ACTIVATES_CIRCADIAN_EXPRESSION	0.380211	2.12722	0.00199203	0.0147566		KEGG_PEROXISOME	-0.18555	-1.75938	0.0176125	0.0533758
						REACTOME_IMMUNE_SYSTEM	-0.0864127	-2.08163	0.00197628	0.0145635														REACTOME_NGF_SIGNALLING_VIA_TRKA_FROM_THE_PLASMA_MEMBRANE	0.159527	1.73323	0.0252427	0.125173		KEGG_GLYCOLYSIS_GLUCONEOGENESIS	-0.360482	-2.72535	0	0.000125724		REACTOME_SIGNALING_BY_INSULIN_RECEPTOR	0.214157	2.12546	0	0.0147924		REACTOME_MUSCLE_CONTRACTION	-0.323065	-1.75566	0.0262626	0.0536966
						REACTOME_ELONGATION_ARREST_AND_RECOVERY	-0.348322	-2.06005	0	0.0164327														PID_TRKR_PATHWAY	0.225856	1.72342	0.0159046	0.12539		REACTOME_RNA_POL_II_TRANSCRIPTION	-0.27223	-2.70464	0	0.000129159		PID_CDC42_PATHWAY	0.245062	2.11705	0.00197628	0.0147984		REACTOME_ASSEMBLY_OF_THE_PRE_REPLICATIVE_COMPLEX	-0.190395	-1.74388	0.0271399	0.0562124
						KEGG_AMINOACYL_TRNA_BIOSYNTHESIS	-0.273746	-2.01313	0.00382409	0.0215068														KEGG_TGF_BETA_SIGNALING_PATHWAY	0.194292	1.69571	0.0351562	0.125558		REACTOME_ACTIVATION_OF_NF_KAPPAB_IN_B_CELLS	-0.313545	-2.68978	0	0.000145558		REACTOME_INNATE_IMMUNE_SYSTEM	0.159693	2.12023	0.00398406	0.0148099		REACTOME_RNA_POL_II_TRANSCRIPTION_PRE_INITIATION_AND_PROMOTER_OPENING	-0.245458	-1.72418	0.0240964	0.0609059
						REACTOME_G0_AND_EARLY_G1	-0.391311	-2.00664	0.00590551	0.0220891														BIOCARTA_CREB_PATHWAY	0.367224	1.72564	0.0334029	0.125616		REACTOME_NONSENSE_MEDIATED_DECAY_ENHANCED_BY_THE_EXON_JUNCTION_COMPLEX	-0.2512	-2.64669	0	0.000198016		REACTOME_SIGNAL_TRANSDUCTION_BY_L1	0.329556	2.11793	0.00591716	0.0148693		KEGG_CITRATE_CYCLE_TCA_CYCLE	-0.287996	-1.72567	0.0255403	0.0610446
						REACTOME_FORMATION_OF_RNA_POL_II_ELONGATION_COMPLEX_	-0.281126	-1.98708	0.00618557	0.0243667														REACTOME_TRIF_MEDIATED_TLR3_SIGNALING	0.209287	1.7412	0.0240964	0.12593		REACTOME_APOPTOSIS	-0.215446	-2.62716	0	0.0002027		PID_NEPHRIN_NEPH1_PATHWAY	0.397088	2.10357	0.00202429	0.0153226		REACTOME_RNA_POL_III_TRANSCRIPTION	-0.285234	-1.72135	0.0245902	0.0611464
						REACTOME_G2_M_CHECKPOINTS	-0.272304	-1.96841	0.00785855	0.0271359														REACTOME_ACTIVATED_TLR4_SIGNALLING	0.184419	1.68426	0.0317797	0.130529		PID_PLK1_PATHWAY	-0.426572	-2.6398	0	0.000204727		PID_FAK_PATHWAY	0.275013	2.07174	0.0077821	0.017736		REACTOME_RESPONSE_TO_ELEVATED_PLATELET_CYTOSOLIC_CA2_	-0.219051	-1.71522	0.0327553	0.0626997
						PID_PLK1_PATHWAY	-0.304152	-1.94255	0.0078125	0.0312893														PID_MAPK_TRK_PATHWAY	0.310096	1.68019	0.0239521	0.131696		KEGG_PURINE_METABOLISM	-0.216927	-2.59991	0	0.000269207		KEGG_ECM_RECEPTOR_INTERACTION	0.234256	2.07929	0	0.0177505		REACTOME_APC_CDC20_MEDIATED_DEGRADATION_OF_NEK2A	-0.323836	-1.71233	0.0276596	0.0630605
						REACTOME_RNA_POL_II_TRANSCRIPTION_PRE_INITIATION_AND_PROMOTER_OPENING	-0.27052	-1.93387	0.00406504	0.0324891														PID_S1P_S1P3_PATHWAY	0.300856	1.67169	0.0335306	0.135066		REACTOME_NEP_NS2_INTERACTS_WITH_THE_CELLULAR_EXPORT_MACHINERY	-0.469442	-2.5821	0	0.000301342		BIOCARTA_PYK2_PATHWAY	0.415406	2.06861	0.00190114	0.0177716		NABA_SECRETED_FACTORS	-0.13935	-1.69171	0.0127119	0.0691953
						REACTOME_GLOBAL_GENOMIC_NER_GG_NER	-0.293747	-1.91837	0.00373134	0.0348364														BIOCARTA_AGR_PATHWAY	0.266774	1.6731	0.0385356	0.135354		REACTOME_METABOLISM_OF_NUCLEOTIDES	-0.288558	-2.5631	0	0.000348775		KEGG_JAK_STAT_SIGNALING_PATHWAY	0.217625	2.06976	0	0.0177836		REACTOME_REGULATION_OF_MRNA_STABILITY_BY_PROTEINS_THAT_BIND_AU_RICH_ELEMENTS	-0.172035	-1.67017	0.0279851	0.0754078
						REACTOME_PPARA_ACTIVATES_GENE_EXPRESSION	-0.199437	-1.91368	0.00843882	0.0354459														REACTOME_PI3K_CASCADE	0.204388	1.66489	0.0342742	0.138078		KEGG_NUCLEOTIDE_EXCISION_REPAIR	-0.347005	-2.55735	0	0.000353855		REACTOME_P75_NTR_RECEPTOR_MEDIATED_SIGNALLING	0.237956	2.07753	0	0.0178038		KEGG_AMINOACYL_TRNA_BIOSYNTHESIS	-0.226257	-1.67069	0.0327198	0.0759181
						REACTOME_MRNA_3_END_PROCESSING	-0.368861	-1.84195	0.0195312	0.0518285														PID_LYSOPHOSPHOLIPID_PATHWAY	0.204442	1.65165	0.0221774	0.146073		REACTOME_ADAPTIVE_IMMUNE_SYSTEM	-0.123847	-2.51525	0.0018797	0.000526652		PID_NCADHERIN_PATHWAY	0.324991	2.07234	0.00621118	0.0178146		REACTOME_LATE_PHASE_OF_HIV_LIFE_CYCLE	-0.152217	-1.66177	0.0303644	0.0776667
						REACTOME_MITOCHONDRIAL_PROTEIN_IMPORT	-0.24826	-1.83746	0.0146138	0.0524573														PID_MTOR_4PATHWAY	0.207765	1.64305	0.0265152	0.151198		KEGG_HOMOLOGOUS_RECOMBINATION	-0.445554	-2.51142	0	0.000538623		REACTOME_SEMAPHORIN_INTERACTIONS	0.244072	2.07456	0.00630252	0.0179239		KEGG_SYSTEMIC_LUPUS_ERYTHEMATOSUS	-0.341822	-1.65657	0.0350877	0.0780471
						KEGG_GLYCINE_SERINE_AND_THREONINE_METABOLISM	-0.314255	-1.80275	0.0215264	0.0616614														PID_BETA_CATENIN_DEG_PATHWAY	0.360844	1.63883	0.0421053	0.151304		KEGG_CITRATE_CYCLE_TCA_CYCLE	-0.407956	-2.50427	0	0.000565884		REACTOME_PLATELET_AGGREGATION_PLUG_FORMATION	0.358795	2.0727	0.00795229	0.0179859		REACTOME_RNA_POL_I_RNA_POL_III_AND_MITOCHONDRIAL_TRANSCRIPTION	-0.196248	-1.65659	0.0321285	0.0787637
						REACTOME_PRE_NOTCH_EXPRESSION_AND_PROCESSING	-0.28999	-1.80309	0.00621118	0.0621322														PID_IL2_1PATHWAY	0.236106	1.63996	0.0409357	0.151843		KEGG_COMPLEMENT_AND_COAGULATION_CASCADES	-0.43606	-2.49064	0	0.000633653		REACTOME_INSULIN_RECEPTOR_SIGNALLING_CASCADE	0.230665	2.06269	0.0042735	0.0181554		KEGG_ARACHIDONIC_ACID_METABOLISM	-0.273974	-1.64254	0.0458891	0.0831751
						REACTOME_SIGNALING_BY_FGFR_IN_DISEASE	-0.181937	-1.80484	0.0132325	0.062167														REACTOME_DEVELOPMENTAL_BIOLOGY	0.0865524	1.62773	0.0327869	0.156928		PID_ATR_PATHWAY	-0.385829	-2.48635	0	0.000643954		PID_ERBB2_ERBB3_PATHWAY	0.316913	2.06055	0.00383142	0.0182003		KEGG_NITROGEN_METABOLISM	-0.349339	-1.63773	0.0344828	0.0843419
						PID_RAC1_PATHWAY	-0.246251	-1.79505	0.0159363	0.0636772														BIOCARTA_CXCR4_PATHWAY	0.329228	1.62783	0.0281125	0.158263		REACTOME_ANTIGEN_PROCESSING_CROSS_PRESENTATION	-0.274383	-2.46803	0	0.000733161		REACTOME_GENERIC_TRANSCRIPTION_PATHWAY	0.19248	2.05235	0.00201613	0.0188544		REACTOME_PEPTIDE_LIGAND_BINDING_RECEPTORS	-0.250616	-1.60483	0.0395257	0.0960112
						PID_FOXO_PATHWAY	-0.261828	-1.78479	0.0138614	0.0650828														BIOCARTA_ECM_PATHWAY	0.333173	1.61151	0.0442656	0.168431		REACTOME_METABOLISM_OF_STEROID_HORMONES_AND_VITAMINS_A_AND_D	-0.48682	-2.45011	0	0.000861096		SIG_PIP3_SIGNALING_IN_B_LYMPHOCYTES	0.348569	2.04608	0	0.0192747		REACTOME_PHASE_II_CONJUGATION	-0.260593	-1.60689	0.0470348	0.0960932
						REACTOME_REGULATORY_RNA_PATHWAYS	-0.335431	-1.78931	0.0118812	0.0651341														KEGG_REGULATION_OF_ACTIN_CYTOSKELETON	0.116755	1.60758	0.0516529	0.170012		REACTOME_CHOLESTEROL_BIOSYNTHESIS	-0.46231	-2.4492	0	0.000868612		REACTOME_TRANSMEMBRANE_TRANSPORT_OF_SMALL_MOLECULES	0.114663	2.03666	0.00587084	0.0201335		REACTOME_M_G1_TRANSITION	-0.159303	-1.60779	0.0301811	0.096461
						REACTOME_G1_S_SPECIFIC_TRANSCRIPTION	-0.383522	-1.78606	0.00803213	0.0651571														REACTOME_TRAF6_MEDIATED_INDUCTION_OF_NFKB_AND_MAP_KINASES_UPON_TLR7_8_OR_9_ACTIVATION	0.193119	1.60563	0.0409836	0.170046		PID_AURORA_B_PATHWAY	-0.377719	-2.40948	0	0.00104839		BIOCARTA_FCER1_PATHWAY	0.353821	2.03349	0.00190114	0.0203355		REACTOME_MRNA_SPLICING	-0.161248	-1.59764	0.0470085	0.0985135
						REACTOME_TRNA_AMINOACYLATION	-0.241939	-1.78707	0.016129	0.0653748														REACTOME_GLYCOSAMINOGLYCAN_METABOLISM	0.153504	1.60299	0.0468432	0.170882		REACTOME_KINESINS	-0.497405	-2.36741	0	0.00137373		KEGG_T_CELL_RECEPTOR_SIGNALING_PATHWAY	0.213417	2.02937	0.00787402	0.0206417		KEGG_ARGININE_AND_PROLINE_METABOLISM	-0.215835	-1.58674	0.0386965	0.102708
						KEGG_ALZHEIMERS_DISEASE	-0.154676	-1.77826	0.0216963	0.0667643														PID_WNT_CANONICAL_PATHWAY	0.311465	1.59568	0.0554415	0.175224		REACTOME_G0_AND_EARLY_G1	-0.491465	-2.3546	0	0.0014471		PID_LYMPH_ANGIOGENESIS_PATHWAY	0.421142	2.02556	0.0095057	0.0210636		REACTOME_LOSS_OF_NLP_FROM_MITOTIC_CENTROSOMES	-0.229798	-1.58378	0.0588235	0.103083
						REACTOME_PHOSPHORYLATION_OF_THE_APC_C	-0.364347	-1.77496	0.016632	0.0673418														REACTOME_DOWNSTREAM_SIGNAL_TRANSDUCTION	0.177823	1.59323	0.0589391	0.175949		REACTOME_GLUCOSE_METABOLISM	-0.295638	-2.34042	0	0.00159392		BIOCARTA_GSK3_PATHWAY	0.385886	2.01602	0	0.0216198		REACTOME_MRNA_CAPPING	-0.259896	-1.58056	0.0474308	0.103922
						KEGG_OOCYTE_MEIOSIS	-0.195436	-1.77105	0.018595	0.0682705														ST_G_ALPHA_I_PATHWAY	0.282133	1.5842	0.0669456	0.181946		REACTOME_CONVERSION_FROM_APC_C_CDC20_TO_APC_C_CDH1_IN_LATE_ANAPHASE	-0.501907	-2.33681	0.00204499	0.00162611		PID_HEDGEHOG_GLI_PATHWAY	0.307297	2.01992	0.00414079	0.0216502		REACTOME_CLEAVAGE_OF_GROWING_TRANSCRIPT_IN_THE_TERMINATION_REGION_	-0.289449	-1.56372	0.0663984	0.110734
						REACTOME_CYTOKINE_SIGNALING_IN_IMMUNE_SYSTEM	-0.144189	-1.76174	0.0209524	0.0700425														REACTOME_SIGNALING_BY_NOTCH1	0.19248	1.57277	0.0388548	0.189976		NABA_ECM_REGULATORS	-0.184329	-2.31727	0.00195312	0.00184347		PID_UPA_UPAR_PATHWAY	0.353311	2.01354	0.00798403	0.0217033		REACTOME_INSULIN_SYNTHESIS_AND_PROCESSING	-0.311173	-1.56437	0.0508475	0.111357
						REACTOME_DNA_REPAIR	-0.161743	-1.76278	0.0259481	0.0702214														BIOCARTA_EIF4_PATHWAY	0.324792	1.56854	0.0425532	0.192109		KEGG_ALZHEIMERS_DISEASE	-0.191345	-2.30666	0.00401606	0.00197624		REACTOME_TRANS_GOLGI_NETWORK_VESICLE_BUDDING	0.256739	2.01658	0.00196078	0.021721		KEGG_STARCH_AND_SUCROSE_METABOLISM	-0.312307	-1.55367	0.0514851	0.112875
						PID_HDAC_CLASSI_PATHWAY	-0.201584	-1.75215	0.00803213	0.0731947														PID_AR_NONGENOMIC_PATHWAY	0.32183	1.56421	0.0555556	0.19429		KEGG_GALACTOSE_METABOLISM	-0.433018	-2.28882	0	0.00227454		KEGG_MAPK_SIGNALING_PATHWAY	0.130678	2.01749	0.00194932	0.0217892		REACTOME_HIV_LIFE_CYCLE	-0.137206	-1.55392	0.0582329	0.11368
						REACTOME_FATTY_ACID_TRIACYLGLYCEROL_AND_KETONE_BODY_METABOLISM	-0.142112	-1.73883	0.0202429	0.0782574														PID_P38_ALPHA_BETA_DOWNSTREAM_PATHWAY	0.2509	1.55676	0.0523256	0.194781		KEGG_AMINO_SUGAR_AND_NUCLEOTIDE_SUGAR_METABOLISM	-0.328135	-2.28243	0	0.00238693		BIOCARTA_HDAC_PATHWAY	0.365313	2.00641	0.0020202	0.0222023		KEGG_GLUTATHIONE_METABOLISM	-0.228258	-1.55479	0.0530452	0.114086
						REACTOME_METABOLISM_OF_VITAMINS_AND_COFACTORS	-0.220871	-1.7168	0.0181818	0.0870054														REACTOME_L1CAM_INTERACTIONS	0.17334	1.55438	0.0631164	0.19526		REACTOME_PYRIMIDINE_METABOLISM	-0.458368	-2.27592	0	0.00246045		KEGG_CALCIUM_SIGNALING_PATHWAY	0.177409	2.00746	0.0101215	0.0222393		REACTOME_RNA_POL_II_PRE_TRANSCRIPTION_EVENTS	-0.187651	-1.54209	0.0472279	0.118216
						REACTOME_BIOLOGICAL_OXIDATIONS	-0.22146	-1.71078	0.0388548	0.0890933														REACTOME_BMAL1_CLOCK_NPAS2_ACTIVATES_CIRCADIAN_EXPRESSION	0.277785	1.55732	0.0616302	0.195885		REACTOME_CLEAVAGE_OF_GROWING_TRANSCRIPT_IN_THE_TERMINATION_REGION_	-0.403211	-2.27147	0	0.00250431		KEGG_ARRHYTHMOGENIC_RIGHT_VENTRICULAR_CARDIOMYOPATHY_ARVC	0.239132	1.99564	0.013308	0.0229426		KEGG_BASE_EXCISION_REPAIR	-0.23321	-1.51392	0.0623742	0.133053
						BIOCARTA_CARM_ER_PATHWAY	-0.284791	-1.70775	0.028463	0.0898587														BIOCARTA_ALK_PATHWAY	0.246429	1.5445	0.0570825	0.196274		REACTOME_REGULATION_OF_MRNA_STABILITY_BY_PROTEINS_THAT_BIND_AU_RICH_ELEMENTS	-0.241163	-2.26695	0	0.00257109		PID_GMCSF_PATHWAY	0.363375	1.99913	0.006	0.0229956		REACTOME_ENDOSOMAL_SORTING_COMPLEX_REQUIRED_FOR_TRANSPORT_ESCRT	-0.273161	-1.50262	0.0615711	0.138856
						REACTOME_SIGNALING_BY_ROBO_RECEPTOR	-0.324011	-1.70555	0.0363636	0.0902943														REACTOME_SIGNALING_BY_BMP	0.323362	1.54981	0.061657	0.196343		REACTOME_RNA_POL_II_PRE_TRANSCRIPTION_EVENTS	-0.277846	-2.23392	0.0020202	0.00333892		KEGG_GNRH_SIGNALING_PATHWAY	0.238662	1.99599	0.00209205	0.0231135		REACTOME_MRNA_PROCESSING	-0.120784	-1.49434	0.0826446	0.140597
						PID_ERBB1_DOWNSTREAM_PATHWAY	-0.176052	-1.70076	0.0415842	0.0909675														PID_VEGFR1_2_PATHWAY	0.18811	1.54746	0.0541667	0.196746		REACTOME_MRNA_SPLICING_MINOR_PATHWAY	-0.346991	-2.22365	0	0.00355718		REACTOME_MHC_CLASS_II_ANTIGEN_PRESENTATION	0.217064	1.99733	0.0120724	0.0231496		KEGG_PRIMARY_IMMUNODEFICIENCY	-0.305476	-1.496	0.0823293	0.140728
						REACTOME_MRNA_CAPPING	-0.277357	-1.70175	0.0325671	0.0912466														PID_IFNG_PATHWAY	0.268775	1.54178	0.0575397	0.196939		REACTOME_FORMATION_OF_TRANSCRIPTION_COUPLED_NER_TC_NER_REPAIR_COMPLEX	-0.36349	-2.20583	0	0.00404937		BIOCARTA_ERK_PATHWAY	0.368464	1.9908	0.00630252	0.0233244		REACTOME_BASE_EXCISION_REPAIR	-0.309105	-1.49758	0.0753564	0.140829
						REACTOME_SIGNALING_BY_SCF_KIT	-0.220435	-1.69479	0.0262626	0.0927605														PID_PDGFRB_PATHWAY	0.132451	1.54506	0.046875	0.197322		REACTOME_FORMATION_OF_RNA_POL_II_ELONGATION_COMPLEX_	-0.307763	-2.19955	0	0.00418644		REACTOME_G_ALPHA_I_SIGNALLING_EVENTS	0.19975	1.98723	0.00414079	0.0236311		KEGG_DNA_REPLICATION	-0.217431	-1.48896	0.0909091	0.141816
						REACTOME_ABORTIVE_ELONGATION_OF_HIV1_TRANSCRIPT_IN_THE_ABSENCE_OF_TAT	-0.333407	-1.68619	0.026749	0.0960927														REACTOME_MYOGENESIS	0.283919	1.55737	0.0528455	0.197441		REACTOME_MUSCLE_CONTRACTION	-0.375124	-2.14432	0	0.00588855		KEGG_NOTCH_SIGNALING_PATHWAY	0.279155	1.98398	0.00588235	0.0238177		KEGG_HOMOLOGOUS_RECOMBINATION	-0.273548	-1.4902	0.0838323	0.142134
						REACTOME_SIGNALING_BY_ERBB2	-0.190779	-1.65143	0.0384615	0.113302														REACTOME_SIGNALING_BY_FGFR_IN_DISEASE	0.15991	1.5501	0.061144	0.197643		REACTOME_DOUBLE_STRAND_BREAK_REPAIR	-0.430586	-2.13826	0	0.00607179		PID_EPHA_FWDPATHWAY	0.327923	1.97299	0.0077821	0.0252111		REACTOME_RNA_POL_I_TRANSCRIPTION_TERMINATION	-0.295914	-1.48343	0.0863158	0.144054
						KEGG_OXIDATIVE_PHOSPHORYLATION	-0.16013	-1.64751	0.0416667	0.114424														ST_ADRENERGIC	0.282133	1.55834	0.0521042	0.198127		KEGG_DRUG_METABOLISM_OTHER_ENZYMES	-0.39659	-2.12959	0.00385356	0.00635919		PID_SYNDECAN_4_PATHWAY	0.356872	1.95911	0.00206612	0.0264887		REACTOME_CLASS_I_MHC_MEDIATED_ANTIGEN_PROCESSING_PRESENTATION	-0.096216	-1.4769	0.0669216	0.146959
						REACTOME_MICRORNA_MIRNA_BIOGENESIS	-0.329153	-1.63197	0.0394737	0.122195														PID_EPHB_FWD_PATHWAY	0.244039	1.52935	0.0688259	0.206439		REACTOME_IMMUNE_SYSTEM	-0.0849272	-2.12064	0.00212314	0.00666521		PID_BMP_PATHWAY	0.289675	1.95958	0.00400802	0.026596		REACTOME_PURINE_METABOLISM	-0.220012	-1.47082	0.0811966	0.149994
						PID_AURORA_B_PATHWAY	-0.264133	-1.62437	0.0430328	0.125658														REACTOME_GABA_RECEPTOR_ACTIVATION	0.225394	1.52701	0.0681818	0.207286		PID_FANCONI_PATHWAY	-0.297663	-2.11802	0.00193798	0.00676066		REACTOME_SIGNALING_BY_PDGF	0.188094	1.96071	0.00199601	0.0266131		REACTOME_RECRUITMENT_OF_MITOTIC_CENTROSOME_PROTEINS_AND_COMPLEXES	-0.20192	-1.46712	0.0775348	0.150304
						PID_PDGFRB_PATHWAY	-0.147055	-1.59746	0.0392927	0.140508														KEGG_ACUTE_MYELOID_LEUKEMIA	0.198024	1.52296	0.0684105	0.209692		REACTOME_RNA_POL_II_TRANSCRIPTION_PRE_INITIATION_AND_PROMOTER_OPENING	-0.296469	-2.11329	0.004	0.00699099		REACTOME_TOLL_RECEPTOR_CASCADES	0.189488	1.95377	0.006	0.0271149		REACTOME_ASSOCIATION_OF_TRIC_CCT_WITH_TARGET_PROTEINS_DURING_BIOSYNTHESIS	-0.242831	-1.46773	0.0921844	0.151021
						REACTOME_CYTOSOLIC_TRNA_AMINOACYLATION	-0.27417	-1.5986	0.0392927	0.140917														REACTOME_AXON_GUIDANCE	0.101275	1.51873	0.062	0.210364		REACTOME_POST_TRANSLATIONAL_PROTEIN_MODIFICATION	-0.154352	-2.09536	0	0.00769273		REACTOME_GOLGI_ASSOCIATED_VESICLE_BIOGENESIS	0.259186	1.94953	0.01	0.0277401		PID_FOXM1_PATHWAY	-0.219273	-1.45657	0.0766208	0.156003
						REACTOME_INHIBITION_OF_THE_PROTEOLYTIC_ACTIVITY_OF_APC_C_REQUIRED_FOR_THE_ONSET_OF_ANAPHASE_BY_MITOTIC_SPINDLE_CHECKPOINT_COMPONENTS	-0.316503	-1.56666	0.0422833	0.16037														REACTOME_INNATE_IMMUNE_SYSTEM	0.1156	1.52003	0.0554371	0.210748		REACTOME_RECRUITMENT_OF_MITOTIC_CENTROSOME_PROTEINS_AND_COMPLEXES	-0.285029	-2.09694	0.0040568	0.00770426		PID_PI3K_PLC_TRK_PATHWAY	0.380791	1.94524	0.014	0.0281657		REACTOME_INHIBITION_OF_VOLTAGE_GATED_CA2_CHANNELS_VIA_GBETA_GAMMA_SUBUNITS	-0.299152	-1.45293	0.0897704	0.15737
						REACTOME_FORMATION_OF_THE_HIV1_EARLY_ELONGATION_COMPLEX	-0.256595	-1.56464	0.0505837	0.160709														PID_CXCR3_PATHWAY	0.260761	1.48567	0.0919765	0.237887		REACTOME_SIGNALING_BY_THE_B_CELL_RECEPTOR_BCR	-0.191427	-2.08929	0.0021322	0.00776761		REACTOME_G_ALPHA_S_SIGNALLING_EVENTS	0.248647	1.93781	0.0059761	0.0291399		PID_HDAC_CLASSIII_PATHWAY	-0.2828	-1.45002	0.0843882	0.158205
						PID_P53_REGULATION_PATHWAY	-0.199413	-1.56328	0.0466531	0.160771														REACTOME_INTEGRATION_OF_ENERGY_METABOLISM	0.147726	1.48761	0.0715706	0.239283		REACTOME_STEROID_HORMONES	-0.438032	-2.09236	0.00208333	0.0077716		REACTOME_TRANSMISSION_ACROSS_CHEMICAL_SYNAPSES	0.15912	1.93566	0.00394477	0.0292945		PID_AURORA_B_PATHWAY	-0.233713	-1.4247	0.0985916	0.17466
						REACTOME_CIRCADIAN_CLOCK	-0.231222	-1.55503	0.0581162	0.165972														NABA_CORE_MATRISOME	0.101537	1.48576	0.0688935	0.23955		KEGG_GLYCINE_SERINE_AND_THREONINE_METABOLISM	-0.345996	-2.08936	0	0.00781719		REACTOME_DEGRADATION_OF_THE_EXTRACELLULAR_MATRIX	0.406456	1.93207	0.008	0.029433		KEGG_CARDIAC_MUSCLE_CONTRACTION	-0.179604	-1.40781	0.0949495	0.18578
						REACTOME_METABOLISM_OF_NUCLEOTIDES	-0.194352	-1.54666	0.054878	0.171072														REACTOME_SIGNALING_BY_ERBB2	0.165322	1.47738	0.0721868	0.241762		PID_FOXM1_PATHWAY	-0.322819	-2.08508	0.0121212	0.00789728		REACTOME_CELL_DEATH_SIGNALLING_VIA_NRAGE_NRIF_AND_NADE	0.257027	1.93251	0.00795229	0.0296033		KEGG_P53_SIGNALING_PATHWAY	-0.168732	-1.37084	0.118367	0.214646
						REACTOME_MEMBRANE_TRAFFICKING	-0.134764	-1.54206	0.0636943	0.173362														BIOCARTA_NTHI_PATHWAY	0.306802	1.47835	0.0701403	0.242457		KEGG_OOCYTE_MEIOSIS	-0.226404	-2.08002	0	0.00803547		PID_IL8_CXCR1_PATHWAY	0.374129	1.92461	0.00798403	0.0297457		REACTOME_FORMATION_OF_THE_HIV1_EARLY_ELONGATION_COMPLEX	-0.221331	-1.36386	0.111789	0.219211
						REACTOME_PROTEIN_FOLDING	-0.20082	-1.53956	0.0650888	0.174047														PID_AJDISS_2PATHWAY	0.204802	1.47952	0.0853659	0.242841		REACTOME_LOSS_OF_NLP_FROM_MITOTIC_CENTROSOMES	-0.303792	-2.06773	0.00954198	0.00861724		BIOCARTA_CCR3_PATHWAY	0.404324	1.92482	0.00200803	0.0299045		REACTOME_METABOLISM_OF_NUCLEOTIDES	-0.15692	-1.35822	0.124211	0.222649
						PID_E2F_PATHWAY	-0.177872	-1.53024	0.0623701	0.178959														REACTOME_TRANSMISSION_ACROSS_CHEMICAL_SYNAPSES	0.120902	1.46868	0.0875	0.247449		KEGG_UBIQUITIN_MEDIATED_PROTEOLYSIS	-0.17245	-2.02787	0.0121704	0.0107388		PID_THROMBIN_PAR1_PATHWAY	0.30594	1.9271	0.00653595	0.030046		REACTOME_DNA_STRAND_ELONGATION	-0.205814	-1.3444	0.139676	0.233468
						KEGG_HOMOLOGOUS_RECOMBINATION	-0.271784	-1.52761	0.061753	0.179593														BIOCARTA_NFAT_PATHWAY	0.224949	1.4689	0.0709939	0.248991		REACTOME_MRNA_CAPPING	-0.330175	-2.01606	0.00606061	0.0113971		PID_ENDOTHELIN_PATHWAY	0.24204	1.92507	0.0120968	0.0300636		REACTOME_MRNA_3_END_PROCESSING	-0.269689	-1.34144	0.13035	0.234695
						REACTOME_ACTIVATION_OF_THE_MRNA_UPON_BINDING_OF_THE_CAP_BINDING_COMPLEX_AND_EIFS_AND_SUBSEQUENT_BINDING_TO_43S	-0.184398	-1.53068	0.0528376	0.179878														REACTOME_NRAGE_SIGNALS_DEATH_THROUGH_JNK	0.226927	1.45943	0.0933063	0.249064		KEGG_PEROXISOME	-0.208153	-1.99706	0.00616016	0.012687		REACTOME_SEMA4D_IN_SEMAPHORIN_SIGNALING	0.323652	1.9251	0.00922509	0.0302739		KEGG_PROTEIN_EXPORT	-0.253763	-1.33843	0.145749	0.23591
						REACTOME_SIGNALING_BY_EGFR_IN_CANCER	-0.158092	-1.52249	0.0543933	0.182455																				REACTOME_MRNA_3_END_PROCESSING	-0.394629	-1.97351	0.00383142	0.0145554		PID_RHOA_PATHWAY	0.27702	1.91337	0.0102041	0.0312161
						REACTOME_PRE_NOTCH_TRANSCRIPTION_AND_TRANSLATION	-0.316437	-1.50291	0.0708502	0.19276																				REACTOME_CITRIC_ACID_CYCLE_TCA_CYCLE	-0.366827	-1.95797	0.0100402	0.0158745		REACTOME_CIRCADIAN_CLOCK	0.273354	1.91401	0.0041841	0.0312904
						REACTOME_DOWNSTREAM_SIGNAL_TRANSDUCTION	-0.172486	-1.5071	0.0588235	0.193114																				KEGG_PPAR_SIGNALING_PATHWAY	-0.266272	-1.95589	0.00819672	0.0160296		ST_DIFFERENTIATION_PATHWAY_IN_PC12_CELLS	0.293493	1.91425	0.00585938	0.0314562
						PID_EPHB_FWD_PATHWAY	-0.24422	-1.50335	0.0623701	0.193652																				REACTOME_APOPTOTIC_EXECUTION_PHASE	-0.267111	-1.94213	0.00967118	0.0170936		REACTOME_O_LINKED_GLYCOSYLATION_OF_MUCINS	0.31515	1.90053	0.00809717	0.0327681
						REACTOME_FORMATION_OF_THE_TERNARY_COMPLEX_AND_SUBSEQUENTLY_THE_43S_COMPLEX	-0.198071	-1.5079	0.0604839	0.193838																				KEGG_PORPHYRIN_AND_CHLOROPHYLL_METABOLISM	-0.36116	-1.94329	0.00205761	0.0171		KEGG_BASAL_CELL_CARCINOMA	0.245205	1.90222	0.022449	0.032903
						REACTOME_G1_PHASE	-0.263944	-1.50423	0.0712788	0.194186																				REACTOME_SLC_MEDIATED_TRANSMEMBRANE_TRANSPORT	-0.142463	-1.9442	0.00636943	0.0171435		REACTOME_GPVI_MEDIATED_ACTIVATION_CASCADE	0.331857	1.90053	0.00814664	0.0329851
						KEGG_PEROXISOME	-0.15967	-1.49853	0.0585859	0.195113																				REACTOME_FORMATION_OF_INCISION_COMPLEX_IN_GG_NER	-0.362929	-1.9358	0.00766283	0.017602		PID_NFAT_3PATHWAY	0.289984	1.89483	0.01222	0.0333641
						REACTOME_SIGNALING_BY_FGFR	-0.164956	-1.48934	0.0717213	0.201981																				REACTOME_FORMATION_OF_THE_HIV1_EARLY_ELONGATION_COMPLEX	-0.315194	-1.92628	0.00826446	0.0184169		BIOCARTA_AGR_PATHWAY	0.30553	1.89572	0.00588235	0.0335095
						REACTOME_MITOCHONDRIAL_TRNA_AMINOACYLATION	-0.297042	-1.48644	0.063745	0.203365																				REACTOME_DOWNSTREAM_SIGNALING_EVENTS_OF_B_CELL_RECEPTOR_BCR	-0.193539	-1.91597	0.00589391	0.0192219		KEGG_EPITHELIAL_CELL_SIGNALING_IN_HELICOBACTER_PYLORI_INFECTION	0.240418	1.88544	0.0122951	0.0346719
						PID_AURORA_A_PATHWAY	-0.26926	-1.47847	0.0698152	0.204941																				REACTOME_RNA_POL_I_RNA_POL_III_AND_MITOCHONDRIAL_TRANSCRIPTION	-0.223862	-1.91724	0.0101626	0.0193033		KEGG_FC_EPSILON_RI_SIGNALING_PATHWAY	0.242133	1.88552	0.0100402	0.0348868
						PID_BETA_CATENIN_DEG_PATHWAY	-0.295996	-1.47612	0.0731707	0.205713																				REACTOME_FORMATION_OF_TUBULIN_FOLDING_INTERMEDIATES_BY_CCT_TRIC	-0.415865	-1.91611	0.0137795	0.0193277		PID_AVB3_INTEGRIN_PATHWAY	0.212346	1.88073	0.00653595	0.0354762
						PID_MYC_PATHWAY	-0.260217	-1.47895	0.0568421	0.205839																				REACTOME_BASE_EXCISION_REPAIR	-0.392977	-1.87601	0.010142	0.0236107		PID_ERBB1_DOWNSTREAM_PATHWAY	0.184422	1.87553	0.00201207	0.0363087
						KEGG_PYRIMIDINE_METABOLISM	-0.152267	-1.48056	0.0871287	0.205848																				REACTOME_RESPONSE_TO_ELEVATED_PLATELET_CYTOSOLIC_CA2_	-0.227774	-1.86351	0.00994036	0.0251294		PID_RETINOIC_ACID_PATHWAY	0.320627	1.87154	0.010101	0.0368432
						BIOCARTA_NFKB_PATHWAY	-0.320869	-1.482	0.0843373	0.206097																				PID_HNF3B_PATHWAY	-0.291885	-1.84571	0.0172745	0.0276115		ST_PHOSPHOINOSITIDE_3_KINASE_PATHWAY	0.32718	1.86463	0.00998004	0.0380197
						REACTOME_PREFOLDIN_MEDIATED_TRANSFER_OF_SUBSTRATE_TO_CCT_TRIC	-0.26693	-1.45472	0.0914634	0.223502																				KEGG_PENTOSE_PHOSPHATE_PATHWAY	-0.330076	-1.84033	0.006	0.0282668		PID_FGF_PATHWAY	0.258985	1.85508	0.00202429	0.0398815
						PID_FAK_PATHWAY	-0.192925	-1.4527	0.0861723	0.223991																				REACTOME_METABOLISM_OF_CARBOHYDRATES	-0.123409	-1.83275	0.00965251	0.0292974		REACTOME_LYSOSOME_VESICLE_BIOGENESIS	0.355167	1.8517	0.0160321	0.0403821
						KEGG_SMALL_CELL_LUNG_CANCER	-0.16357	-1.44326	0.0976096	0.231512																				REACTOME_INTERFERON_SIGNALING	-0.185215	-1.82633	0.0142857	0.0302382		BIOCARTA_PAR1_PATHWAY	0.321154	1.85008	0.0077821	0.0405413
						KEGG_CYTOSOLIC_DNA_SENSING_PATHWAY	-0.284359	-1.44142	0.0935114	0.231813																				REACTOME_ASPARAGINE_N_LINKED_GLYCOSYLATION	-0.181568	-1.81234	0.0164609	0.0323964		BIOCARTA_GPCR_PATHWAY	0.322861	1.84929	0.0142857	0.0405446
						REACTOME_COSTIMULATION_BY_THE_CD28_FAMILY	-0.248782	-1.43414	0.10978	0.23777																				REACTOME_TRANSPORT_OF_GLUCOSE_AND_OTHER_SUGARS_BILE_SALTS_AND_ORGANIC_ACIDS_METAL_IONS_AND_AMINE_COMPOUNDS	-0.221907	-1.79544	0.0125261	0.0348125		NABA_COLLAGENS	0.296253	1.84508	0.015444	0.0408304
						REACTOME_CD28_CO_STIMULATION	-0.281087	-1.42712	0.0988372	0.242172																				PID_ILK_PATHWAY	-0.250562	-1.79572	0.0117878	0.0349854		PID_INTEGRIN1_PATHWAY	0.227319	1.84569	0.0118577	0.0409028
						REACTOME_INTERFERON_ALPHA_BETA_SIGNALING	-0.309625	-1.42762	0.101695	0.243086																				KEGG_ALANINE_ASPARTATE_AND_GLUTAMATE_METABOLISM	-0.284331	-1.78055	0.0176211	0.0372534		BIOCARTA_TPO_PATHWAY	0.378817	1.84251	0.0241636	0.0409333
						BIOCARTA_HIVNEF_PATHWAY	-0.189853	-1.41897	0.082495	0.249099																				KEGG_PRIMARY_IMMUNODEFICIENCY	-0.351988	-1.77722	0.0238095	0.0374635		REACTOME_SIGNALING_BY_EGFR_IN_CANCER	0.194293	1.84625	0.0134357	0.0409877
						PID_P73PATHWAY	-0.169077	-1.41722	0.0951456	0.24957																				PID_ATM_PATHWAY	-0.316712	-1.77727	0.0159046	0.0376865		BIOCARTA_CARM_ER_PATHWAY	0.306727	1.84314	0.00616016	0.0410225
																														KEGG_STARCH_AND_SUCROSE_METABOLISM	-0.347492	-1.77148	0.0125	0.0383719		KEGG_SMALL_CELL_LUNG_CANCER	0.206387	1.83783	0.0241935	0.0418132
																														KEGG_VALINE_LEUCINE_AND_ISOLEUCINE_DEGRADATION	-0.249509	-1.76715	0.019802	0.0392268		BIOCARTA_IL2RB_PATHWAY	0.305688	1.83237	0.0143443	0.0429687
																														REACTOME_GLYCOLYSIS	-0.310125	-1.75688	0.011976	0.0410338		REACTOME_CHONDROITIN_SULFATE_DERMATAN_SULFATE_METABOLISM	0.257113	1.8264	0.00992064	0.0431393
																														REACTOME_BIOLOGICAL_OXIDATIONS	-0.205176	-1.75776	0.0214008	0.0411167		REACTOME_FACTORS_INVOLVED_IN_MEGAKARYOCYTE_DEVELOPMENT_AND_PLATELET_PRODUCTION	0.186605	1.82534	0.0134615	0.0431477
																														REACTOME_BIOSYNTHESIS_OF_THE_N_GLYCAN_PRECURSOR_DOLICHOL_LIPID_LINKED_OLIGOSACCHARIDE_LLO_AND_TRANSFER_TO_A_NASCENT_PROTEIN	-0.295084	-1.74686	0.0242424	0.0432187		BIOCARTA_FAS_PATHWAY	0.304333	1.824	0.00984252	0.0431492
																														REACTOME_ACTIVATION_OF_THE_MRNA_UPON_BINDING_OF_THE_CAP_BINDING_COMPLEX_AND_EIFS_AND_SUBSEQUENT_BINDING_TO_43S	-0.207533	-1.73338	0.020284	0.0459122		PID_RAS_PATHWAY	0.351066	1.82659	0.008	0.0433552
																														KEGG_BASE_EXCISION_REPAIR	-0.268154	-1.71183	0.0253165	0.0509226		REACTOME_GLYCOSAMINOGLYCAN_METABOLISM	0.173985	1.82992	0.018595	0.0433821
																														REACTOME_PEPTIDE_LIGAND_BINDING_RECEPTORS	-0.255984	-1.68953	0.0268199	0.0565949		BIOCARTA_PDGF_PATHWAY	0.326572	1.82853	0.0252101	0.0434307
																														REACTOME_RNA_POL_III_TRANSCRIPTION	-0.275859	-1.68227	0.0265849	0.0582916		ST_B_CELL_ANTIGEN_RECEPTOR	0.300503	1.82694	0.0136187	0.0435111
																														KEGG_LYSINE_DEGRADATION	-0.250786	-1.67904	0.0426829	0.0589611		PID_REG_GR_PATHWAY	0.228562	1.81082	0.0143737	0.0459302
																														REACTOME_METABOLISM_OF_LIPIDS_AND_LIPOPROTEINS	-0.080516	-1.65223	0.0373281	0.0667692		KEGG_INOSITOL_PHOSPHATE_METABOLISM	0.23946	1.80968	0.0114504	0.0459717
																														KEGG_FRUCTOSE_AND_MANNOSE_METABOLISM	-0.263207	-1.64596	0.0464646	0.0683931		KEGG_ADHERENS_JUNCTION	0.214585	1.80676	0.0172786	0.0464232
																														PID_INTEGRIN2_PATHWAY	-0.347352	-1.64078	0.0500963	0.0698227		REACTOME_SIGNALLING_TO_ERKS	0.308821	1.80546	0.025641	0.0464446
																														KEGG_PYRUVATE_METABOLISM	-0.260067	-1.6218	0.0420168	0.076225		REACTOME_INTERFERON_GAMMA_SIGNALING	0.303769	1.79802	0.0160643	0.0464573
																														REACTOME_MEIOSIS	-0.256517	-1.62067	0.046875	0.0762775		BIOCARTA_RACCYCD_PATHWAY	0.370202	1.7989	0.0232558	0.0464655
																														KEGG_ARGININE_AND_PROLINE_METABOLISM	-0.218959	-1.60789	0.0421941	0.0804652		KEGG_APOPTOSIS	0.210759	1.79967	0.0244898	0.0464865
																														KEGG_BASAL_TRANSCRIPTION_FACTORS	-0.253107	-1.60479	0.0343434	0.0813049		PID_ANGIOPOIETIN_RECEPTOR_PATHWAY	0.270196	1.80379	0.0130719	0.0466022
																														REACTOME_PHASE_II_CONJUGATION	-0.260322	-1.59692	0.0429688	0.084175		REACTOME_HEPARAN_SULFATE_HEPARIN_HS_GAG_METABOLISM	0.254871	1.80007	0.0239044	0.0466275
																														REACTOME_ELONGATION_ARREST_AND_RECOVERY	-0.267349	-1.58203	0.0496032	0.0900378		REACTOME_SIGNALING_BY_SCF_KIT	0.207936	1.80109	0.0075188	0.0466361
																														KEGG_AMINOACYL_TRNA_BIOSYNTHESIS	-0.215142	-1.56456	0.0464217	0.0966867		KEGG_VIRAL_MYOCARDITIS	0.290087	1.8018	0.0142566	0.0467185
																														REACTOME_REGULATION_OF_BETA_CELL_DEVELOPMENT	-0.296493	-1.56547	0.0518672	0.0967683		PID_CXCR3_PATHWAY	0.301405	1.79503	0.0199601	0.0468188
																														REACTOME_MHC_CLASS_II_ANTIGEN_PRESENTATION	-0.171344	-1.55806	0.0506567	0.0980643		BIOCARTA_EGF_PATHWAY	0.325897	1.7916	0.018797	0.0475198
																														KEGG_SYSTEMIC_LUPUS_ERYTHEMATOSUS	-0.329046	-1.55911	0.0645161	0.0980659		PID_AR_TF_PATHWAY	0.237581	1.77715	0.01002	0.0510544
																														PID_BARD1_PATHWAY	-0.276468	-1.55973	0.0384615	0.0982368		REACTOME_SIGNALING_BY_NOTCH1	0.21836	1.7737	0.0216963	0.0511701
																														REACTOME_MITOCHONDRIAL_PROTEIN_IMPORT	-0.20533	-1.54463	0.0496032	0.103837		KEGG_NEUROACTIVE_LIGAND_RECEPTOR_INTERACTION	0.151859	1.77448	0.022	0.0512455
																														REACTOME_FORMATION_OF_THE_TERNARY_COMPLEX_AND_SUBSEQUENTLY_THE_43S_COMPLEX	-0.19844	-1.53097	0.0484496	0.110082		PID_EPHB_FWD_PATHWAY	0.283142	1.775	0.0265306	0.051383
																														REACTOME_CYTOCHROME_P450_ARRANGED_BY_SUBSTRATE_TYPE	-0.273748	-1.52942	0.0704225	0.110243		KEGG_PANCREATIC_CANCER	0.206375	1.76845	0.0160643	0.0521501
																														KEGG_NITROGEN_METABOLISM	-0.301666	-1.51307	0.0672269	0.1182		PID_LKB1_PATHWAY	0.272745	1.76388	0.0342205	0.0528308
																														REACTOME_METABOLISM_OF_VITAMINS_AND_COFACTORS	-0.199958	-1.5049	0.0666667	0.122164		BIOCARTA_P38MAPK_PATHWAY	0.290355	1.76403	0.0210728	0.0530921
																														REACTOME_MEIOTIC_RECOMBINATION	-0.302524	-1.49977	0.0694981	0.122907		REACTOME_IL_2_SIGNALING	0.314789	1.7598	0.022449	0.0537753
																														REACTOME_G1_PHASE	-0.25364	-1.50195	0.0590551	0.123088		PID_IL8_CXCR2_PATHWAY	0.312383	1.7586	0.0147368	0.0538402
																														KEGG_PROPANOATE_METABOLISM	-0.242181	-1.49978	0.0729167	0.123508		REACTOME_TRANSPORT_OF_INORGANIC_CATIONS_ANIONS_AND_AMINO_ACIDS_OLIGOPEPTIDES	0.205983	1.74684	0.0157171	0.0568717
																														KEGG_RNA_POLYMERASE	-0.265633	-1.49631	0.0744275	0.124182		PID_NOTCH_PATHWAY	0.239713	1.74579	0.0137525	0.056875
																														REACTOME_THE_ROLE_OF_NEF_IN_HIV1_REPLICATION_AND_DISEASE_PATHOGENESIS	-0.308449	-1.4913	0.0719844	0.126522		REACTOME_MAPK_TARGETS_NUCLEAR_EVENTS_MEDIATED_BY_MAP_KINASES	0.322668	1.74451	0.0264228	0.0569847
																														REACTOME_PURINE_METABOLISM	-0.226673	-1.48045	0.0728347	0.132177		REACTOME_PLC_BETA_MEDIATED_EVENTS	0.330308	1.7381	0.0258449	0.0584134
																														REACTOME_ANTIGEN_PRESENTATION_FOLDING_ASSEMBLY_AND_PEPTIDE_LOADING_OF_CLASS_I_MHC	-0.319291	-1.47709	0.0660194	0.133491		BIOCARTA_INTEGRIN_PATHWAY	0.285416	1.73496	0.0247423	0.0589844
																														KEGG_STEROID_HORMONE_BIOSYNTHESIS	-0.301879	-1.47388	0.0831683	0.134594		REACTOME_CA_DEPENDENT_EVENTS	0.368829	1.72925	0.0329218	0.0604398
																														REACTOME_APOPTOTIC_CLEAVAGE_OF_CELLULAR_PROTEINS	-0.235058	-1.46877	0.0975104	0.136902		BIOCARTA_WNT_PATHWAY	0.350302	1.71948	0.0309278	0.0630335
																														REACTOME_PYRUVATE_METABOLISM_AND_CITRIC_ACID_TCA_CYCLE	-0.194001	-1.45641	0.0887097	0.143544		REACTOME_RECYCLING_PATHWAY_OF_L1	0.312856	1.68118	0.0304762	0.0762227
																														REACTOME_RNA_POL_III_TRANSCRIPTION_TERMINATION	-0.307679	-1.43914	0.0978044	0.154		BIOCARTA_PTDINS_PATHWAY	0.338749	1.67119	0.0275424	0.0796604
																														KEGG_SELENOAMINO_ACID_METABOLISM	-0.252356	-1.4342	0.0986193	0.156638		REACTOME_ACTIVATION_OF_NMDA_RECEPTOR_UPON_GLUTAMATE_BINDING_AND_POSTSYNAPTIC_EVENTS	0.340287	1.6698	0.0440882	0.0798209
																														REACTOME_ABORTIVE_ELONGATION_OF_HIV1_TRANSCRIPT_IN_THE_ABSENCE_OF_TAT	-0.287266	-1.43064	0.0894309	0.158429		PID_HES_HEY_PATHWAY	0.250718	1.66488	0.043299	0.0806312
																														REACTOME_RNA_POL_III_TRANSCRIPTION_INITIATION_FROM_TYPE_2_PROMOTER	-0.272649	-1.42323	0.109756	0.16268		REACTOME_NOTCH1_INTRACELLULAR_DOMAIN_REGULATES_TRANSCRIPTION	0.243348	1.665	0.0325671	0.0809601
																														REACTOME_MICRORNA_MIRNA_BIOGENESIS	-0.287266	-1.42017	0.0956175	0.164035		KEGG_GLYCEROPHOSPHOLIPID_METABOLISM	0.209246	1.66562	0.0299145	0.0811063
																														REACTOME_RNA_POL_I_TRANSCRIPTION_TERMINATION	-0.281749	-1.41409	0.112403	0.166807		PID_IL2_PI3K_PATHWAY	0.288711	1.65793	0.0257426	0.0830374
																														KEGG_TYROSINE_METABOLISM	-0.229905	-1.41501	0.114228	0.166959		KEGG_MTOR_SIGNALING_PATHWAY	0.215313	1.65632	0.0356436	0.0832641
																														REACTOME_FACTORS_INVOLVED_IN_MEGAKARYOCYTE_DEVELOPMENT_AND_PLATELET_PRODUCTION	-0.144384	-1.38784	0.104046	0.185219		REACTOME_CYTOKINE_SIGNALING_IN_IMMUNE_SYSTEM	0.120395	1.6506	0.0313112	0.0850906
																														PID_MYC_PATHWAY	-0.24587	-1.3779	0.126953	0.192119		PID_CDC42_REG_PATHWAY	0.270201	1.64512	0.0316456	0.0870899
																														REACTOME_PHASE1_FUNCTIONALIZATION_OF_COMPOUNDS	-0.220082	-1.37373	0.120332	0.193648		BIOCARTA_SPPA_PATHWAY	0.338094	1.64268	0.0412574	0.0872825
																														REACTOME_MEMBRANE_TRAFFICKING	-0.120592	-1.3747	0.122288	0.193757		REACTOME_NCAM_SIGNALING_FOR_NEURITE_OUT_GROWTH	0.228579	1.6414	0.0387597	0.0874445
																														REACTOME_INTEGRIN_ALPHAIIB_BETA3_SIGNALING	-0.247051	-1.36924	0.11499	0.196416		SIG_CHEMOTAXIS	0.242891	1.64306	0.0204499	0.0875897
																														REACTOME_PLATELET_ACTIVATION_SIGNALING_AND_AGGREGATION	-0.102959	-1.36739	0.111111	0.197046		PID_EPHA2_FWD_PATHWAY	0.345396	1.63242	0.0342742	0.0901528
																														BIOCARTA_CASPASE_PATHWAY	-0.279646	-1.36137	0.135729	0.200928		KEGG_BLADDER_CANCER	0.257451	1.63308	0.0267686	0.0902587
																														REACTOME_PTM_GAMMA_CARBOXYLATION_HYPUSINE_FORMATION_AND_ARYLSULFATASE_ACTIVATION	-0.282826	-1.35816	0.126016	0.202482		SA_CASPASE_CASCADE	0.352198	1.62995	0.0383142	0.0909121
																														PID_EPHRINB_REV_PATHWAY	-0.246707	-1.35296	0.123732	0.204767		PID_AR_NONGENOMIC_PATHWAY	0.336378	1.6189	0.0428571	0.0952811
																														KEGG_BETA_ALANINE_METABOLISM	-0.25771	-1.35303	0.155512	0.205599		REACTOME_PRE_NOTCH_EXPRESSION_AND_PROCESSING	0.25025	1.61675	0.0362595	0.09589
																														PID_LIS1_PATHWAY	-0.263851	-1.3363	0.139147	0.217657		PID_IL4_2PATHWAY	0.227819	1.61448	0.0358491	0.0961468
																														REACTOME_TAK1_ACTIVATES_NFKB_BY_PHOSPHORYLATION_AND_ACTIVATION_OF_IKKS_COMPLEX	-0.268774	-1.33194	0.151261	0.22057		KEGG_GLYCOSAMINOGLYCAN_BIOSYNTHESIS_HEPARAN_SULFATE	0.325245	1.61485	0.0420842	0.0964388
																														BIOCARTA_G1_PATHWAY	-0.260895	-1.32363	0.148374	0.226944		REACTOME_DOWNSTREAM_SIGNAL_TRANSDUCTION	0.180144	1.6117	0.0444015	0.0964789
																														PID_P53_REGULATION_PATHWAY	-0.160499	-1.31989	0.142574	0.229185		REACTOME_COLLAGEN_FORMATION	0.217518	1.61272	0.0383142	0.0964902
																														BIOCARTA_FAS_PATHWAY	-0.223334	-1.30882	0.160542	0.237772		PID_IL6_7_PATHWAY	0.25495	1.60432	0.0399202	0.0988853
																														KEGG_PROTEIN_EXPORT	-0.243262	-1.30252	0.161224	0.242435		ST_GRANULE_CELL_SURVIVAL_PATHWAY	0.290216	1.60604	0.0394477	0.0988883
																														PID_AURORA_A_PATHWAY	-0.236657	-1.30135	0.155945	0.242449		PID_IL12_2PATHWAY	0.252809	1.60518	0.0453686	0.098897
																														PID_P73PATHWAY	-0.146397	-1.2972	0.158824	0.245176		PID_CD8_TCR_DOWNSTREAM_PATHWAY	0.263671	1.5989	0.0500928	0.101104
																														REACTOME_RNA_POL_III_TRANSCRIPTION_INITIATION_FROM_TYPE_3_PROMOTER	-0.234081	-1.29114	0.177686	0.249901		BIOCARTA_EDG1_PATHWAY	0.29552	1.59651	0.0403226	0.101763
																																				REACTOME_POST_NMDA_RECEPTOR_ACTIVATION_EVENTS	0.329204	1.592	0.0496032	0.103635
																																				PID_TCPTP_PATHWAY	0.223146	1.59079	0.0485437	0.103776
																																				PID_CD8_TCR_PATHWAY	0.228639	1.58811	0.0468432	0.104643
																																				BIOCARTA_HIVNEF_PATHWAY	0.203526	1.57608	0.0469925	0.10958
																																				KEGG_TOLL_LIKE_RECEPTOR_SIGNALING_PATHWAY	0.189469	1.57734	0.0459082	0.109846
																																				REACTOME_DAG_AND_IP3_SIGNALING	0.339051	1.57641	0.0484211	0.109902
																																				KEGG_LYSOSOME	0.139415	1.57192	0.0480962	0.111286
																																				REACTOME_TRANSCRIPTIONAL_ACTIVITY_OF_SMAD2_SMAD3_SMAD4_HETEROTRIMER	0.254848	1.56982	0.0504032	0.111867
																																				PID_BETA_CATENIN_DEG_PATHWAY	0.335875	1.56831	0.046	0.112166
																																				BIOCARTA_TCR_PATHWAY	0.281033	1.56187	0.0584677	0.114663
																																				REACTOME_MAP_KINASE_ACTIVATION_IN_TLR_CASCADE	0.225734	1.56251	0.0607287	0.114772
																																				BIOCARTA_KERATINOCYTE_PATHWAY	0.232428	1.55887	0.0633947	0.115363
																																				KEGG_VEGF_SIGNALING_PATHWAY	0.194329	1.55969	0.0715706	0.115417
																																				NABA_BASEMENT_MEMBRANES	0.254664	1.55407	0.0530452	0.117494
																																				PID_SYNDECAN_1_PATHWAY	0.237849	1.54748	0.0486815	0.120145
																																				PID_REELIN_PATHWAY	0.310914	1.54834	0.0666667	0.12017
																																				REACTOME_GROWTH_HORMONE_RECEPTOR_SIGNALING	0.33071	1.54416	0.0748988	0.121386
																																				REACTOME_SIGNALING_BY_ILS	0.163691	1.53862	0.0524194	0.124022
																																				PID_RXR_VDR_PATHWAY	0.288926	1.53377	0.0459082	0.126294
																																				ST_GA12_PATHWAY	0.301871	1.52208	0.0629771	0.130958
																																				REACTOME_SEMA4D_INDUCED_CELL_MIGRATION_AND_GROWTH_CONE_COLLAPSE	0.270071	1.52316	0.0455446	0.131411
																																				REACTOME_A_TETRASACCHARIDE_LINKER_SEQUENCE_IS_REQUIRED_FOR_GAG_SYNTHESIS	0.28781	1.52212	0.0665362	0.131453
																																				REACTOME_ACTIVATED_TLR4_SIGNALLING	0.16568	1.52317	0.0613861	0.131907
																																				BIOCARTA_MPR_PATHWAY	0.252486	1.51746	0.0541082	0.133119
																																				KEGG_GLYCOSAMINOGLYCAN_BIOSYNTHESIS_CHONDROITIN_SULFATE	0.286272	1.51077	0.0576541	0.136909
																																				PID_AJDISS_2PATHWAY	0.209035	1.50393	0.0737052	0.140557
																																				REACTOME_PI3K_CASCADE	0.188014	1.50164	0.07	0.141523
																																				PID_SMAD2_3NUCLEAR_PATHWAY	0.169074	1.49895	0.0609037	0.142153
																																				REACTOME_ASPARAGINE_N_LINKED_GLYCOSYLATION	0.150784	1.49929	0.0738523	0.142435
																																				REACTOME_NEUROTRANSMITTER_RECEPTOR_BINDING_AND_DOWNSTREAM_TRANSMISSION_IN_THE_POSTSYNAPTIC_CELL	0.149834	1.4967	0.0726141	0.143018
																																				REACTOME_SIGNALING_BY_FGFR_IN_DISEASE	0.15252	1.49091	0.0776892	0.146373
																																				REACTOME_TRIGLYCERIDE_BIOSYNTHESIS	0.261154	1.48774	0.0861723	0.147885
																																				BIOCARTA_RHO_PATHWAY	0.259264	1.48348	0.0732177	0.149912
																																				PID_RAC1_PATHWAY	0.197229	1.4815	0.0856031	0.150678
																																				PID_INTEGRIN_A4B1_PATHWAY	0.260711	1.47559	0.0773931	0.154085
																																				REACTOME_COSTIMULATION_BY_THE_CD28_FAMILY	0.224159	1.46293	0.0874752	0.162272
																																				SA_B_CELL_RECEPTOR_COMPLEXES	0.303213	1.45714	0.0936864	0.165614
																																				REACTOME_ADAPTIVE_IMMUNE_SYSTEM	0.0711625	1.45427	0.0900563	0.167051
																																				KEGG_CYTOKINE_CYTOKINE_RECEPTOR_INTERACTION	0.144182	1.45296	0.0852391	0.167402
																																				REACTOME_SIGNALING_BY_ERBB2	0.161454	1.44548	0.0772201	0.172313
																																				KEGG_COLORECTAL_CANCER	0.18371	1.4382	0.0909091	0.177169
																																				REACTOME_DOWNREGULATION_OF_SMAD2_3_SMAD4_TRANSCRIPTIONAL_ACTIVITY	0.306958	1.4358	0.102669	0.178355
																																				PID_WNT_CANONICAL_PATHWAY	0.271483	1.43249	0.0877193	0.179578
																																				REACTOME_IRON_UPTAKE_AND_TRANSPORT	0.235335	1.4335	0.0925926	0.179581
																																				PID_RAC1_REG_PATHWAY	0.231685	1.43001	0.0881226	0.180977
																																				KEGG_ALDOSTERONE_REGULATED_SODIUM_REABSORPTION	0.228875	1.4156	0.100971	0.191014
																																				ST_GA13_PATHWAY	0.245513	1.41595	0.102	0.191367
																																				KEGG_TGF_BETA_SIGNALING_PATHWAY	0.153792	1.41344	0.103659	0.191951
																																				PID_IL2_1PATHWAY	0.197577	1.40848	0.108216	0.194359
																																				PID_P75_NTR_PATHWAY	0.187739	1.40935	0.0845361	0.194436
																																				BIOCARTA_MYOSIN_PATHWAY	0.248956	1.404	0.11022	0.197432
																																				REACTOME_ADHERENS_JUNCTIONS_INTERACTIONS	0.289743	1.39696	0.117647	0.202745
																																				REACTOME_SIGNALING_BY_FGFR1_MUTANTS	0.278913	1.39431	0.117647	0.204135
																																				ST_ADRENERGIC	0.251986	1.39236	0.106776	0.204386
																																				BIOCARTA_G1_PATHWAY	0.268655	1.39272	0.0973631	0.204816
																																				REACTOME_TRIF_MEDIATED_TLR3_SIGNALING	0.166155	1.38838	0.113281	0.207013
																																				BIOCARTA_PPARA_PATHWAY	0.193487	1.38747	0.112474	0.207122
																																				REACTOME_G_ALPHA_Q_SIGNALLING_EVENTS	0.138163	1.38447	0.110429	0.208351
																																				PID_TCR_PATHWAY	0.180979	1.38515	0.136929	0.208451
																																				REACTOME_NCAM1_INTERACTIONS	0.238852	1.38298	0.10625	0.208841
																																				SIG_IL4RECEPTOR_IN_B_LYPHOCYTES	0.279823	1.38075	0.114053	0.210021
																																				BIOCARTA_ECM_PATHWAY	0.289006	1.37665	0.125253	0.211415
																																				REACTOME_TRAF6_MEDIATED_INDUCTION_OF_NFKB_AND_MAP_KINASES_UPON_TLR7_8_OR_9_ACTIVATION	0.161327	1.37737	0.117764	0.211435
																																				PID_TRAIL_PATHWAY	0.256705	1.37791	0.128846	0.211673
																																				REACTOME_OPIOID_SIGNALLING	0.191079	1.37481	0.138655	0.212318
																																				REACTOME_ION_CHANNEL_TRANSPORT	0.211433	1.37016	0.11236	0.214687
																																				PID_ER_NONGENOMIC_PATHWAY	0.234205	1.36917	0.13834	0.214843
																																				KEGG_DILATED_CARDIOMYOPATHY	0.153831	1.37055	0.116832	0.215095
																																				REACTOME_SIGNALING_BY_FGFR	0.149207	1.36793	0.114	0.215133
																																				KEGG_VASOPRESSIN_REGULATED_WATER_REABSORPTION	0.201659	1.36689	0.121807	0.215394
																																				ST_FAS_SIGNALING_PATHWAY	0.170864	1.36097	0.112621	0.21983
																																				REACTOME_SIGNALING_BY_ROBO_RECEPTOR	0.259387	1.35837	0.112426	0.221474
																																				REACTOME_AQUAPORIN_MEDIATED_TRANSPORT	0.203567	1.35522	0.144289	0.223019
																																				REACTOME_NEUROTRANSMITTER_RELEASE_CYCLE	0.265068	1.35546	0.12831	0.223521
																																				PID_EPHRINB_REV_PATHWAY	0.261173	1.35026	0.133201	0.226835
																																				REACTOME_GLYCEROPHOSPHOLIPID_BIOSYNTHESIS	0.152397	1.34811	0.131332	0.228117
																																				BIOCARTA_EIF4_PATHWAY	0.283626	1.3464	0.165306	0.228163
																																				NABA_CORE_MATRISOME	0.0919223	1.34655	0.143434	0.228753
																																				REACTOME_TRANSCRIPTIONAL_REGULATION_OF_WHITE_ADIPOCYTE_DIFFERENTIATION	0.155539	1.34278	0.1409	0.230733
																																				REACTOME_GASTRIN_CREB_SIGNALLING_PATHWAY_VIA_PKC_AND_MAPK	0.123384	1.3405	0.147705	0.231286
																																				REACTOME_LATENT_INFECTION_OF_HOMO_SAPIENS_WITH_MYCOBACTERIUM_TUBERCULOSIS	0.250425	1.34071	0.156504	0.231809
																																				REACTOME_PRE_NOTCH_TRANSCRIPTION_AND_TRANSLATION	0.28118	1.33776	0.123506	0.232962
																																				PID_AMB2_NEUTROPHILS_PATHWAY	0.24512	1.33397	0.155789	0.235752
																																				KEGG_CELL_ADHESION_MOLECULES_CAMS	0.146387	1.33183	0.161165	0.23705
																																				PID_MYC_REPRESS_PATHWAY	0.164286	1.32662	0.122917	0.240438
																																				KEGG_LEUKOCYTE_TRANSENDOTHELIAL_MIGRATION	0.127073	1.31847	0.156	0.240642
																																				KEGG_TIGHT_JUNCTION	0.132369	1.32536	0.149701	0.240857
																																				BIOCARTA_IL1R_PATHWAY	0.272149	1.32343	0.133205	0.241109
																																				REACTOME_INSULIN_RECEPTOR_RECYCLING	0.28093	1.31878	0.159919	0.241115
																																				REACTOME_ACTIVATED_NOTCH1_TRANSMITS_SIGNAL_TO_THE_NUCLEUS	0.257995	1.32668	0.146825	0.241132
																																				BIOCARTA_VIP_PATHWAY	0.270599	1.32408	0.131528	0.241319
																																				PID_DELTA_NP63_PATHWAY	0.196181	1.31911	0.152985	0.241507
																																				REACTOME_ACTIVATION_OF_CHAPERONE_GENES_BY_XBP1S	0.198098	1.31946	0.16	0.241874
																																				REACTOME_SIGNALLING_TO_RAS	0.257164	1.31969	0.139394	0.24237
																																				PID_IL3_PATHWAY	0.278143	1.31976	0.137295	0.24309
																																				REACTOME_PLATELET_ACTIVATION_SIGNALING_AND_AGGREGATION	0.102614	1.31253	0.147638	0.243782
																																				PID_INTEGRIN_CS_PATHWAY	0.264251	1.31978	0.147773	0.243816
																																				KEGG_LONG_TERM_DEPRESSION	0.191907	1.31383	0.157692	0.243961
																																				ST_P38_MAPK_PATHWAY	0.216613	1.31287	0.152344	0.244172
																																				REACTOME_INTEGRATION_OF_ENERGY_METABOLISM	0.128836	1.31083	0.172	0.244579
																																				PID_SYNDECAN_2_PATHWAY	0.249119	1.30694	0.148289	0.24752
																																				REACTOME_MYOGENESIS	0.24079	1.3056	0.154812	0.248017
