# Supplementary material for: The Cyprinodon variegatus genome reveals gene expression changes underlying differences in skull morphology among closely related species
Source: BMC Genomics. 2017 May 30;18:424. doi: 10.1186/s12864-017-3810-7 (PMC5450241; doi:10.1186/s12864-017-3810-7)
Supplement: Supplementary file 10 — GSEA results for Canonical Pathways gene sets for genes over- or underexpressed in the durophage. Excel table provides results from GSEA enrichment analysis for Canonical Pathways gene sets in genes differentially expressed in the durophage. Genes were pre-ranked by logFC in the scale-biter relative to all other taxa. Human gene identifiers were used, and genes without an identifiable human ortholog were excluded from analysis. (XLS 105 kb) [file 12864_2017_3810_MOESM10_ESM.xls]

## Sheet: Sheet1
# Table S7. GSEA results for Durophage comparison to all three other taxa. Genes were ranked by log2 fold change values and analysis was run using classic scoring with 1000 permutations. These results present analysis testing for enrichment against the canonical pathways gene sets. Only gene sets significantly enriched at an FDR <0.25 are shown. ES = Enrichment Score. NES = Normalized Enrichment …
Durophage 48 hpf (overexpressed)						Durophage 48 hpf (underexpressed)						Durophage 96 hpf (overexpressed)						Durophage 96 hpf (underexpressed)						Durophage 8 dpf (overexpressed)						Durophage 8 dpf (underexpressed)						Durophage 15 dpf (overexpressed)						Durophage 15 dpf (underexpressed)
NAME	ES	NES	NOM p-val	FDR q-val		NAME	ES	NES	NOM p-val	FDR q-val		NAME	ES	NES	NOM p-val	FDR q-val		NAME	ES	NES	NOM p-val	FDR q-val		NAME	ES	NES	NOM p-val	FDR q-val		NAME	ES	NES	NOM p-val	FDR q-val		NAME	ES	NES	NOM p-val	FDR q-val		NAME	ES	NES	NOM p-val	FDR q-val
REACTOME_AXON_GUIDANCE	0.191629	2.76121	0	0.00329231		REACTOME_SRP_DEPENDENT_COTRANSLATIONAL_PROTEIN_TARGETING_TO_MEMBRANE	-0.353073	-3.91061	0	0		REACTOME_DNA_REPLICATION	0.2657	3.73899	0	0		KEGG_RIBOSOME	-0.510878	-4.88477	0	0		REACTOME_3_UTR_MEDIATED_TRANSLATIONAL_REGULATION	0.459448	4.89306	0	0		REACTOME_SIGNALING_BY_GPCR	-0.165354	-2.94569	0	0		REACTOME_3_UTR_MEDIATED_TRANSLATIONAL_REGULATION	0.545707	5.80967	0	0		REACTOME_CELL_CYCLE_MITOTIC	-0.289494	-5.18403	0	0
REACTOME_NEUROTRANSMITTER_RELEASE_CYCLE	0.474764	2.44608	0	0.0161937		REACTOME_METABOLISM_OF_RNA	-0.21476	-3.50126	0	0		REACTOME_CELL_CYCLE	0.193569	3.59681	0	0		REACTOME_PEPTIDE_CHAIN_ELONGATION	-0.495392	-4.7614	0	0		REACTOME_INFLUENZA_LIFE_CYCLE	0.399222	4.74632	0	0		KEGG_NEUROACTIVE_LIGAND_RECEPTOR_INTERACTION	-0.228927	-2.7073	0	0.00545753		REACTOME_PEPTIDE_CHAIN_ELONGATION	0.603244	5.80731	0	0		REACTOME_CELL_CYCLE	-0.277239	-5.0269	0	0
REACTOME_TRANSMISSION_ACROSS_CHEMICAL_SYNAPSES	0.234226	2.47537	0	0.0170523		REACTOME_TRANSLATION	-0.272137	-3.42988	0	0		REACTOME_CELL_CYCLE_MITOTIC	0.193493	3.48215	0	0		REACTOME_SRP_DEPENDENT_COTRANSLATIONAL_PROTEIN_TARGETING_TO_MEMBRANE	-0.414407	-4.37871	0	0		REACTOME_INFLUENZA_VIRAL_RNA_TRANSCRIPTION_AND_REPLICATION	0.428835	4.58492	0	0		REACTOME_GPCR_DOWNSTREAM_SIGNALING	-0.162683	-2.62367	0	0.0080129		KEGG_RIBOSOME	0.603244	5.67913	0	0		REACTOME_DNA_REPLICATION	-0.342419	-4.89382	0	0
REACTOME_DEVELOPMENTAL_BIOLOGY	0.135559	2.40386	0	0.0194063		REACTOME_INFLUENZA_LIFE_CYCLE	-0.288105	-3.4171	0	0		REACTOME_MITOTIC_M_M_G1_PHASES	0.255927	3.38561	0	0		REACTOME_NONSENSE_MEDIATED_DECAY_ENHANCED_BY_THE_EXON_JUNCTION_COMPLEX	-0.425322	-4.35627	0	0		KEGG_RIBOSOME	0.483351	4.55839	0	0		REACTOME_TRANSPORT_OF_INORGANIC_CATIONS_ANIONS_AND_AMINO_ACIDS_OLIGOPEPTIDES	-0.273432	-2.47138	0	0.0213617		REACTOME_NONSENSE_MEDIATED_DECAY_ENHANCED_BY_THE_EXON_JUNCTION_COMPLEX	0.504972	5.15548	0	0		REACTOME_MITOTIC_M_M_G1_PHASES	-0.336804	-4.5218	0	0
REACTOME_NEURONAL_SYSTEM	0.21456	2.4863	0	0.022614		PID_FANCONI_PATHWAY	-0.461953	-3.38809	0	0		REACTOME_SYNTHESIS_OF_DNA	0.309892	3.30433	0	0		REACTOME_3_UTR_MEDIATED_TRANSLATIONAL_REGULATION	-0.361903	-3.90718	0	0		REACTOME_PEPTIDE_CHAIN_ELONGATION	0.483351	4.55608	0	0		REACTOME_AMINO_ACID_AND_OLIGOPEPTIDE_SLC_TRANSPORTERS	-0.332721	-2.31672	0	0.0572937		REACTOME_INFLUENZA_VIRAL_RNA_TRANSCRIPTION_AND_REPLICATION	0.467186	4.91035	0	0		REACTOME_SYNTHESIS_OF_DNA	-0.392642	-4.22917	0	0
KEGG_REGULATION_OF_ACTIN_CYTOSKELETON	0.177045	2.2596	0.00381679	0.0517068		KEGG_RIBOSOME	-0.352151	-3.37424	0	0		KEGG_DNA_REPLICATION	0.476087	3.26762	0	0		REACTOME_TRANSLATION	-0.308264	-3.89253	0	0		REACTOME_NONSENSE_MEDIATED_DECAY_ENHANCED_BY_THE_EXON_JUNCTION_COMPLEX	0.435412	4.45083	0	0		REACTOME_NEURONAL_SYSTEM	-0.155049	-2.29209	0	0.0574523		REACTOME_FORMATION_OF_THE_TERNARY_COMPLEX_AND_SUBSEQUENTLY_THE_43S_COMPLEX	0.583495	4.5008	0	0		REACTOME_G1_S_TRANSITION	-0.364165	-4.10589	0	0
PID_ER_NONGENOMIC_PATHWAY	0.40007	2.23052	0.00194175	0.0551377		REACTOME_METABOLISM_OF_PROTEINS	-0.162331	-3.30774	0	0		REACTOME_S_PHASE	0.268951	3.0663	0	0		REACTOME_INFLUENZA_VIRAL_RNA_TRANSCRIPTION_AND_REPLICATION	-0.340081	-3.6064	0	0		REACTOME_METABOLISM_OF_RNA	0.254657	4.04619	0	0		REACTOME_SIGNALLING_BY_NGF	-0.161428	-2.2565	0	0.0601455		REACTOME_TRANSLATION	0.332604	4.36242	0	0		REACTOME_MITOTIC_G1_G1_S_PHASES	-0.325754	-4.04553	0	0
BIOCARTA_MYOSIN_PATHWAY	0.392001	2.1678	0	0.0735202		REACTOME_PEPTIDE_CHAIN_ELONGATION	-0.352151	-3.25616	0	0		REACTOME_AXON_GUIDANCE	0.183978	2.81182	0	0.000120361		REACTOME_CLASS_B_2_SECRETIN_FAMILY_RECEPTORS	-0.310716	-2.591	0	0.003403		REACTOME_SRP_DEPENDENT_COTRANSLATIONAL_PROTEIN_TARGETING_TO_MEMBRANE	0.354579	3.82726	0	0		KEGG_COMPLEMENT_AND_COAGULATION_CASCADES	-0.380482	-2.19389	0.002	0.0728727		REACTOME_SRP_DEPENDENT_COTRANSLATIONAL_PROTEIN_TARGETING_TO_MEMBRANE	0.401821	4.31847	0	0		REACTOME_S_PHASE	-0.349594	-4.03322	0	0
KEGG_SPLICEOSOME	0.191226	2.08654	0	0.11002		REACTOME_INFLUENZA_VIRAL_RNA_TRANSCRIPTION_AND_REPLICATION	-0.311026	-3.24803	0	0		REACTOME_EXTENSION_OF_TELOMERES	0.488545	2.90776	0	0.000133734		REACTOME_INFLUENZA_LIFE_CYCLE	-0.207624	-2.55087	0	0.0039167		REACTOME_FORMATION_OF_THE_TERNARY_COMPLEX_AND_SUBSEQUENTLY_THE_43S_COMPLEX	0.47651	3.62911	0	0		REACTOME_TRANSMISSION_ACROSS_CHEMICAL_SYNAPSES	-0.16667	-2.09738	0.00206612	0.0774877		REACTOME_ACTIVATION_OF_THE_MRNA_UPON_BINDING_OF_THE_CAP_BINDING_COMPLEX_AND_EIFS_AND_SUBSEQUENT_BINDING_TO_43S	0.485156	3.89013	0	0		REACTOME_M_G1_TRANSITION	-0.408433	-4.01918	0	0
REACTOME_REGULATION_OF_INSULIN_SECRETION	0.251921	2.00584	0.00402414	0.162017		REACTOME_CELL_CYCLE	-0.172138	-3.16851	0	0		REACTOME_M_G1_TRANSITION	0.292239	2.92742	0	0.000150451		REACTOME_GPCR_LIGAND_BINDING	-0.175375	-2.43922	0	0.00853166		REACTOME_ACTIVATION_OF_THE_MRNA_UPON_BINDING_OF_THE_CAP_BINDING_COMPLEX_AND_EIFS_AND_SUBSEQUENT_BINDING_TO_43S	0.426607	3.5068	0	0		KEGG_ETHER_LIPID_METABOLISM	-0.442818	-2.19591	0	0.0810282		REACTOME_INFLUENZA_LIFE_CYCLE	0.272346	3.30941	0	0		REACTOME_CELL_CYCLE_CHECKPOINTS	-0.313006	-3.66805	0	0
REACTOME_GPCR_DOWNSTREAM_SIGNALING	0.149611	1.92709	0.00393701	0.167799		REACTOME_3_UTR_MEDIATED_TRANSLATIONAL_REGULATION	-0.297246	-3.11453	0	0		REACTOME_HIV_INFECTION	0.194633	2.79929	0	0.000223238		PID_BMP_PATHWAY	-0.340992	-2.33503	0.002	0.0181783		REACTOME_TRANSLATION	0.271229	3.40471	0	0		NABA_MATRISOME	-0.0898734	-2.10025	0	0.0813163		REACTOME_MUSCLE_CONTRACTION	0.499436	2.74945	0	0.000484763		REACTOME_ASSEMBLY_OF_THE_PRE_REPLICATIVE_COMPLEX	-0.391806	-3.56931	0	0
KEGG_AXON_GUIDANCE	0.177833	1.95093	0.00598802	0.169197		REACTOME_METABOLISM_OF_MRNA	-0.198329	-2.91391	0	8.49095e-05		REACTOME_MITOTIC_G1_G1_S_PHASES	0.225084	2.69211	0	0.00120953		REACTOME_FORMATION_OF_THE_TERNARY_COMPLEX_AND_SUBSEQUENTLY_THE_43S_COMPLEX	-0.296892	-2.21994	0.00400802	0.0352233		REACTOME_METABOLISM_OF_MRNA	0.222803	3.34477	0	0		REACTOME_NGF_SIGNALLING_VIA_TRKA_FROM_THE_PLASMA_MEMBRANE	-0.193798	-2.07008	0	0.0830825		REACTOME_CLASS_A1_RHODOPSIN_LIKE_RECEPTORS	0.264121	2.68889	0	0.000959118		REACTOME_ACTIVATION_OF_THE_PRE_REPLICATIVE_COMPLEX	-0.565918	-3.55809	0	0
REACTOME_SEMAPHORIN_INTERACTIONS	0.23619	1.93668	0.00828157	0.170719		REACTOME_NONSENSE_MEDIATED_DECAY_ENHANCED_BY_THE_EXON_JUNCTION_COMPLEX	-0.288034	-2.97207	0	9.1441e-05		REACTOME_ORC1_REMOVAL_FROM_CHROMATIN	0.303256	2.70065	0	0.0012123		KEGG_OXIDATIVE_PHOSPHORYLATION	-0.198483	-2.14297	0	0.0507105		REACTOME_ACTIVATION_OF_THE_PRE_REPLICATIVE_COMPLEX	0.526596	3.21232	0	0		KEGG_PROXIMAL_TUBULE_BICARBONATE_RECLAMATION	-0.438487	-2.10353	0.00396825	0.0854056		REACTOME_GPCR_LIGAND_BINDING	0.203156	2.6521	0	0.00116309		REACTOME_G2_M_CHECKPOINTS	-0.476366	-3.48742	0	0
KEGG_CALCIUM_SIGNALING_PATHWAY	0.209029	1.96403	0.00990099	0.171421		REACTOME_CELL_CYCLE_MITOTIC	-0.172619	-3.04236	0	9.9061e-05		REACTOME_LAGGING_STRAND_SYNTHESIS	0.520903	2.62381	0	0.00206629		REACTOME_METABOLISM_OF_MRNA	-0.145216	-2.1056	0.0077821	0.0599375		REACTOME_G2_M_CHECKPOINTS	0.430156	3.17532	0	0		PID_VEGFR1_2_PATHWAY	-0.246687	-2.07333	0.00628931	0.0855427		KEGG_PRIMARY_IMMUNODEFICIENCY	0.529177	2.60881	0	0.00190424		REACTOME_ORC1_REMOVAL_FROM_CHROMATIN	-0.3787	-3.35906	0	0
REACTOME_NETRIN1_SIGNALING	0.328769	1.90785	0.00196464	0.17532		KEGG_LYSOSOME	-0.233626	-2.67761	0	0.00077115		REACTOME_ASSEMBLY_OF_THE_PRE_REPLICATIVE_COMPLEX	0.289899	2.59631	0	0.0021022		REACTOME_ACTIVATION_OF_THE_MRNA_UPON_BINDING_OF_THE_CAP_BINDING_COMPLEX_AND_EIFS_AND_SUBSEQUENT_BINDING_TO_43S	-0.256672	-2.07656	0.00205761	0.0637703		KEGG_DNA_REPLICATION	0.462729	3.16053	0	0		PID_ERBB1_INTERNALIZATION_PATHWAY	-0.314807	-2.11296	0.00188679	0.0866559		REACTOME_METABOLISM_OF_MRNA	0.162036	2.39974	0	0.00759723		BIOCARTA_PROTEASOME_PATHWAY	-0.530317	-3.33412	0	0
BIOCARTA_PAR1_PATHWAY	0.347489	1.96697	0.00194932	0.184026		REACTOME_S_PHASE	-0.230359	-2.57985	0	0.00224819		REACTOME_G1_S_TRANSITION	0.235036	2.6118	0	0.00216678		REACTOME_IRON_UPTAKE_AND_TRANSPORT	-0.357457	-2.08335	0.00596422	0.0652423		REACTOME_ACTIVATION_OF_ATR_IN_RESPONSE_TO_REPLICATION_STRESS	0.448907	3.01499	0	0		REACTOME_AMINO_ACID_TRANSPORT_ACROSS_THE_PLASMA_MEMBRANE	-0.351576	-2.04511	0.00197239	0.0869156		PID_TCR_PATHWAY	0.278037	2.16279	0	0.0421346		REACTOME_DNA_STRAND_ELONGATION	-0.504952	-3.27614	0	0
						KEGG_CELL_CYCLE	-0.230156	-2.58177	0	0.0023887		KEGG_PYRIMIDINE_METABOLISM	0.263386	2.57855	0	0.00254556		PID_HIF2PATHWAY	-0.321632	-2.02406	0.012024	0.0822125		REACTOME_METABOLISM_OF_NON_CODING_RNA	0.41533	2.89888	0	5.26239e-05		PID_SYNDECAN_2_PATHWAY	-0.398333	-2.12439	0	0.0873882		KEGG_LEUKOCYTE_TRANSENDOTHELIAL_MIGRATION	0.205235	2.1327	0.00195695	0.0481078		REACTOME_ACTIVATION_OF_ATR_IN_RESPONSE_TO_REPLICATION_STRESS	-0.488318	-3.27601	0	0
						REACTOME_G1_S_TRANSITION	-0.234651	-2.55347	0	0.00270085		REACTOME_CHROMOSOME_MAINTENANCE	0.316505	2.5421	0	0.003214		NABA_MATRISOME_ASSOCIATED	-0.104519	-2.00414	0.00385356	0.0873479		REACTOME_RESPIRATORY_ELECTRON_TRANSPORT_ATP_SYNTHESIS_BY_CHEMIOSMOTIC_COUPLING_AND_HEAT_PRODUCTION_BY_UNCOUPLING_PROTEINS_	0.322324	2.97377	0	5.57194e-05		NABA_MATRISOME_ASSOCIATED	-0.111093	-2.13627	0	0.0879694		REACTOME_PLATELET_ACTIVATION_SIGNALING_AND_AGGREGATION	0.166943	2.11254	0	0.0505699		REACTOME_REGULATION_OF_MITOTIC_CELL_CYCLE	-0.331598	-3.16905	0	0
						REACTOME_MITOTIC_G1_G1_S_PHASES	-0.210383	-2.53503	0	0.00304117		REACTOME_HOST_INTERACTIONS_OF_HIV_FACTORS	0.226601	2.54405	0	0.00339255		KEGG_ETHER_LIPID_METABOLISM	-0.413081	-1.99439	0.00424628	0.0884425		KEGG_MISMATCH_REPAIR	0.516586	2.83169	0	0.000166794		REACTOME_CIRCADIAN_CLOCK	-0.295443	-2.04561	0.00207469	0.0911967		PID_IL4_2PATHWAY	0.283477	2.07938	0.00581395	0.0581251		REACTOME_P53_INDEPENDENT_G1_S_DNA_DAMAGE_CHECKPOINT	-0.386786	-3.15912	0	0
						REACTOME_DNA_REPLICATION	-0.178439	-2.51742	0	0.00312592		REACTOME_REGULATION_OF_ORNITHINE_DECARBOXYLASE_ODC	0.33585	2.48977	0	0.00450181		NABA_MATRISOME	-0.0849291	-1.97852	0.00570342	0.0923468		KEGG_OXIDATIVE_PHOSPHORYLATION	0.268744	2.83332	0	0.000174737		REACTOME_TRANSMEMBRANE_TRANSPORT_OF_SMALL_MOLECULES	-0.11681	-2.13803	0.00199601	0.0956696		KEGG_NEUROACTIVE_LIGAND_RECEPTOR_INTERACTION	0.179066	2.06668	0.00813008	0.0598829		REACTOME_APC_C_CDC20_MEDIATED_DEGRADATION_OF_MITOTIC_PROTEINS	-0.344948	-3.15771	0	0
						REACTOME_ANTIGEN_PROCESSING_UBIQUITINATION_PROTEASOME_DEGRADATION	-0.17232	-2.47891	0	0.00421379		REACTOME_DNA_STRAND_ELONGATION	0.377383	2.49372	0.00202429	0.00454549		PID_HIF1_TFPATHWAY	-0.240617	-1.94953	0.00838574	0.103301		REACTOME_HIV_INFECTION	0.194508	2.83816	0	0.000183474		REACTOME_G_ALPHA_S_SIGNALLING_EVENTS	-0.255037	-2.01252	0.00189036	0.10138		PID_CD8_TCR_PATHWAY	0.285441	2.0096	0.00811359	0.0783509		REACTOME_APC_C_CDH1_MEDIATED_DEGRADATION_OF_CDC20_AND_OTHER_APC_C_CDH1_TARGETED_PROTEINS_IN_LATE_MITOSIS_EARLY_G1	-0.341888	-3.13728	0	0
						REACTOME_MITOTIC_M_M_G1_PHASES	-0.183493	-2.48034	0	0.00430033		KEGG_MISMATCH_REPAIR	0.449481	2.46706	0	0.00505884		REACTOME_METABOLISM_OF_RNA	-0.119745	-1.93166	0.00852879	0.10986		REACTOME_TRANSPORT_OF_MATURE_TRANSCRIPT_TO_CYTOPLASM	0.406966	2.85152	0	0.00019313		KEGG_DILATED_CARDIOMYOPATHY	-0.218228	-1.99888	0.00798403	0.106193		REACTOME_PEPTIDE_LIGAND_BINDING_RECEPTORS	0.312685	2.01668	0.0040568	0.0789402		REACTOME_CDT1_ASSOCIATION_WITH_THE_CDC6_ORC_ORIGIN_COMPLEX	-0.366027	-3.08648	0	0
						REACTOME_CELL_CYCLE_CHECKPOINTS	-0.212351	-2.48739	0	0.0043428		REACTOME_DEVELOPMENTAL_BIOLOGY	0.13427	2.46739	0	0.00528879		KEGG_LYSOSOME	-0.167467	-1.88467	0.0121212	0.13693		REACTOME_MRNA_PROCESSING	0.230847	2.82372	0	0.000199875		REACTOME_SIGNALING_BY_ERBB2	-0.225215	-1.98256	0.00400802	0.107315		REACTOME_GPVI_MEDIATED_ACTIVATION_CASCADE	0.361063	1.99659	0.00808081	0.0819324		REACTOME_CHOLESTEROL_BIOSYNTHESIS	-0.56911	-3.07854	0	0
						REACTOME_METABOLISM_OF_CARBOHYDRATES	-0.174197	-2.429	0.00194553	0.00571941		REACTOME_CROSS_PRESENTATION_OF_SOLUBLE_EXOGENOUS_ANTIGENS_ENDOSOMES	0.330918	2.44466	0	0.00542644		PID_IFNG_PATHWAY	-0.327607	-1.86527	0.00970874	0.146215		REACTOME_TRANSPORT_OF_MATURE_MRNA_DERIVED_FROM_AN_INTRONLESS_TRANSCRIPT	0.466327	2.79966	0	0.000269799		KEGG_CYTOKINE_CYTOKINE_RECEPTOR_INTERACTION	-0.209879	-1.98339	0.00379507	0.11156		SIG_PIP3_SIGNALING_IN_B_LYMPHOCYTES	0.336999	1.9856	0	0.0841118		KEGG_PROTEASOME	-0.400686	-3.06284	0	0
						REACTOME_G2_M_CHECKPOINTS	-0.329263	-2.40594	0	0.00641119		REACTOME_TELOMERE_MAINTENANCE	0.377383	2.45438	0	0.00549897		REACTOME_TCA_CYCLE_AND_RESPIRATORY_ELECTRON_TRANSPORT	-0.157335	-1.81672	0.0140845	0.185407		REACTOME_EXTENSION_OF_TELOMERES	0.448373	2.77355	0	0.000367522		KEGG_GNRH_SIGNALING_PATHWAY	-0.22954	-1.96209	0.00389864	0.11591		KEGG_FC_EPSILON_RI_SIGNALING_PATHWAY	0.244824	1.93994	0.00195312	0.106522		REACTOME_REGULATION_OF_ORNITHINE_DECARBOXYLASE_ODC	-0.376003	-2.94313	0	4.15308e-05
						PID_ATR_PATHWAY	-0.362146	-2.37153	0	0.00810163		REACTOME_VOLTAGE_GATED_POTASSIUM_CHANNELS	0.370812	2.43746	0	0.00562021		PID_WNT_SIGNALING_PATHWAY	-0.329755	-1.80142	0.0159363	0.192918		KEGG_GLYCINE_SERINE_AND_THREONINE_METABOLISM	0.44942	2.76649	0	0.000388791		PID_P38_ALPHA_BETA_DOWNSTREAM_PATHWAY	-0.309038	-1.94687	0.00824742	0.120202		REACTOME_GPCR_DOWNSTREAM_SIGNALING	0.119621	1.89106	0.00775194	0.129303		REACTOME_REGULATION_OF_APOPTOSIS	-0.346317	-2.9478	0	4.3192e-05
						REACTOME_CLASS_I_MHC_MEDIATED_ANTIGEN_PROCESSING_PRESENTATION	-0.151469	-2.34395	0	0.00818498		REACTOME_L1CAM_INTERACTIONS	0.260278	2.38445	0.00198413	0.00763958		NABA_SECRETED_FACTORS	-0.145915	-1.76857	0.0182186	0.205105		REACTOME_PROCESSING_OF_CAPPED_INTRON_CONTAINING_PRE_MRNA	0.243109	2.72818	0	0.000446667		REACTOME_RORA_ACTIVATES_CIRCADIAN_EXPRESSION	-0.390647	-1.93	0.00757576	0.122762		KEGG_B_CELL_RECEPTOR_SIGNALING_PATHWAY	0.222114	1.89457	0.00581395	0.131804		KEGG_DNA_REPLICATION	-0.412894	-2.79133	0	6.17029e-05
						PID_HIF1_TFPATHWAY	-0.306066	-2.35696	0	0.00818898		REACTOME_ER_PHAGOSOME_PATHWAY	0.279008	2.30868	0	0.0118074		REACTOME_G_ALPHA_S_SIGNALLING_EVENTS	-0.197775	-1.77014	0.0122951	0.211175		REACTOME_METABOLISM_OF_PROTEINS	0.128494	2.6825	0	0.000528939		REACTOME_SLC_MEDIATED_TRANSMEMBRANE_TRANSPORT	-0.135155	-1.93292	0.0121457	0.125273		KEGG_REGULATION_OF_AUTOPHAGY	0.389501	1.86321	0.00798403	0.145914		REACTOME_CYCLIN_E_ASSOCIATED_EVENTS_DURING_G1_S_TRANSITION_	-0.317264	-2.79177	0	6.35177e-05
						PID_BARD1_PATHWAY	-0.424239	-2.35125	0	0.00823106		REACTOME_METABOLISM_OF_AMINO_ACIDS_AND_DERIVATIVES	0.169058	2.31301	0	0.0121475		REACTOME_SMAD2_SMAD3_SMAD4_HETEROTRIMER_REGULATES_TRANSCRIPTION	-0.358359	-1.77536	0.0214008	0.213073		REACTOME_MITOTIC_G1_G1_S_PHASES	0.21819	2.66471	0	0.000638115		PID_UPA_UPAR_PATHWAY	-0.320669	-1.90454	0.0123203	0.133019		NABA_MATRISOME	0.0784793	1.85168	0.0123711	0.149712		REACTOME_CROSS_PRESENTATION_OF_SOLUBLE_EXOGENOUS_ANTIGENS_ENDOSOMES	-0.372071	-2.80034	0	6.54425e-05
						REACTOME_TCA_CYCLE_AND_RESPIRATORY_ELECTRON_TRANSPORT	-0.200475	-2.31473	0.00192308	0.00979761		KEGG_RNA_POLYMERASE	0.393914	2.2867	0	0.0132502		REACTOME_CHONDROITIN_SULFATE_DERMATAN_SULFATE_METABOLISM	-0.239981	-1.73759	0.0183299	0.233948		REACTOME_RESPIRATORY_ELECTRON_TRANSPORT	0.307997	2.64418	0	0.000827231		REACTOME_G_ALPHA_I_SIGNALLING_EVENTS	-0.196921	-1.89566	0.00798403	0.135877		REACTOME_ENDOSOMAL_SORTING_COMPLEX_REQUIRED_FOR_TRANSPORT_ESCRT	0.328544	1.81978	0.00972763	0.173303		REACTOME_SCF_BETA_TRCP_MEDIATED_DEGRADATION_OF_EMI1	-0.361024	-2.80079	0	6.74875e-05
						REACTOME_HOST_INTERACTIONS_OF_HIV_FACTORS	-0.203064	-2.30499	0	0.0100034		KEGG_BASE_EXCISION_REPAIR	0.350521	2.26859	0	0.0144717		REACTOME_RESPIRATORY_ELECTRON_TRANSPORT_ATP_SYNTHESIS_BY_CHEMIOSMOTIC_COUPLING_AND_HEAT_PRODUCTION_BY_UNCOUPLING_PROTEINS_	-0.184492	-1.70846	0.028	0.240218		REACTOME_HIV_LIFE_CYCLE	0.226312	2.63533	0	0.00083024		BIOCARTA_MAPK_PATHWAY	-0.195444	-1.81718	0.00988142	0.137037		REACTOME_ANTIGEN_ACTIVATES_B_CELL_RECEPTOR_LEADING_TO_GENERATION_OF_SECOND_MESSENGERS	0.377921	1.78975	0.0313725	0.196147		REACTOME_SIGNALING_BY_WNT	-0.336593	-2.80499	0	6.96646e-05
						REACTOME_REGULATION_OF_MITOTIC_CELL_CYCLE	-0.238685	-2.2667	0	0.0129091		REACTOME_SCFSKP2_MEDIATED_DEGRADATION_OF_P27_P21	0.280829	2.23585	0	0.0161318		REACTOME_INSULIN_RECEPTOR_RECYCLING	-0.366768	-1.72262	0.0241449	0.243868		REACTOME_CELL_CYCLE	0.13968	2.62958	0	0.000832842		PID_MAPK_TRK_PATHWAY	-0.338569	-1.84594	0.0135922	0.137273		KEGG_COMPLEMENT_AND_COAGULATION_CASCADES	0.319623	1.73954	0.026975	0.229706		REACTOME_HOST_INTERACTIONS_OF_HIV_FACTORS	-0.243917	-2.83146	0	7.19867e-05
						KEGG_N_GLYCAN_BIOSYNTHESIS	-0.309221	-2.26008	0	0.0131158		REACTOME_CDK_MEDIATED_PHOSPHORYLATION_AND_REMOVAL_OF_CDC6	0.292728	2.24275	0.00201207	0.0164694		PID_P38_ALPHA_BETA_DOWNSTREAM_PATHWAY	-0.277317	-1.70956	0.0268199	0.245954		REACTOME_REGULATION_OF_GLUCOKINASE_BY_GLUCOKINASE_REGULATORY_PROTEIN	0.481459	2.5782	0	0.00110567		REACTOME_PI3K_AKT_ACTIVATION	-0.317523	-1.82021	0.0166667	0.137423		REACTOME_G_ALPHA_Q_SIGNALLING_EVENTS	0.177047	1.74002	0.0168067	0.235912		KEGG_CELL_CYCLE	-0.252057	-2.83927	0	7.4469e-05
						REACTOME_SYNTHESIS_OF_DNA	-0.209748	-2.17384	0	0.0232056		KEGG_ECM_RECEPTOR_INTERACTION	0.253486	2.23714	0	0.0165145								KEGG_PARKINSONS_DISEASE	0.249121	2.56956	0	0.00115417		PID_LYSOPHOSPHOLIPID_PATHWAY	-0.234382	-1.90497	0.0100806	0.137455		PID_PI3KCI_PATHWAY	0.235147	1.74479	0.0198807	0.237801		REACTOME_AUTODEGRADATION_OF_CDH1_BY_CDH1_APC_C	-0.336267	-2.85475	0	7.71286e-05
						REACTOME_POST_TRANSLATIONAL_PROTEIN_MODIFICATION	-0.161752	-2.12722	0.00384615	0.0240105		KEGG_PURINE_METABOLISM	0.182645	2.21454	0.0039604	0.0174705								KEGG_PYRIMIDINE_METABOLISM	0.254927	2.53692	0	0.00153861		REACTOME_LIPOPROTEIN_METABOLISM	-0.392068	-1.84939	0.0116505	0.137646								REACTOME_AUTODEGRADATION_OF_THE_E3_UBIQUITIN_LIGASE_COP1	-0.356928	-2.88779	0	7.99852e-05
						BIOCARTA_G1_PATHWAY	-0.418067	-2.13496	0.0038835	0.0242207		REACTOME_RNA_POL_II_TRANSCRIPTION	0.217827	2.20959	0.00203666	0.0175795								REACTOME_TRANSCRIPTION	0.210072	2.53175	0	0.00157086		PID_INTEGRIN2_PATHWAY	-0.38052	-1.84069	0.0122699	0.13779								REACTOME_CDK_MEDIATED_PHOSPHORYLATION_AND_REMOVAL_OF_CDC6	-0.357456	-2.73927	0	0.000277358
						KEGG_HOMOLOGOUS_RECOMBINATION	-0.380051	-2.12883	0.00211864	0.0242767		REACTOME_ANTIGEN_PROCESSING_CROSS_PRESENTATION	0.248116	2.21885	0.00215983	0.0176304								REACTOME_TRANSPORT_OF_RIBONUCLEOPROTEINS_INTO_THE_HOST_NUCLEUS	0.450087	2.52604	0	0.00162775		BIOCARTA_ERK_PATHWAY	-0.333232	-1.81182	0.0145833	0.138016								REACTOME_DESTABILIZATION_OF_MRNA_BY_AUF1_HNRNP_D0	-0.325941	-2.6815	0	0.00033233
						REACTOME_IMMUNE_SYSTEM	-0.0889287	-2.11956	0.00193798	0.024318		REACTOME_CYTOCHROME_P450_ARRANGED_BY_SUBSTRATE_TYPE	0.39785	2.19534	0.00203252	0.0187084								REACTOME_DNA_STRAND_ELONGATION	0.38907	2.45302	0	0.00249615		PID_FGF_PATHWAY	-0.256751	-1.82184	0.0215686	0.13927								REACTOME_P53_DEPENDENT_G1_DNA_DAMAGE_RESPONSE	-0.326052	-2.66342	0	0.000411004
						REACTOME_RESPIRATORY_ELECTRON_TRANSPORT_ATP_SYNTHESIS_BY_CHEMIOSMOTIC_COUPLING_AND_HEAT_PRODUCTION_BY_UNCOUPLING_PROTEINS_	-0.225675	-2.1145	0.00198807	0.0245226		REACTOME_MITOTIC_PROMETAPHASE	0.241126	2.18155	0	0.0199248								KEGG_HUNTINGTONS_DISEASE	0.192945	2.46321	0	0.00250881		KEGG_MAPK_SIGNALING_PATHWAY	-0.120038	-1.85014	0.0185185	0.140726								REACTOME_MRNA_PROCESSING	-0.217153	-2.62556	0	0.000539125
						BIOCARTA_ATRBRCA_PATHWAY	-0.452416	-2.13685	0.00201613	0.024568		KEGG_PROTEASOME	0.293867	2.15606	0.00416667	0.0228835								REACTOME_G1_S_TRANSITION	0.222341	2.45329	0	0.00256016		PID_ERBB4_PATHWAY	-0.323265	-1.82285	0.0174757	0.141556								REACTOME_CHROMOSOME_MAINTENANCE	-0.310356	-2.62924	0	0.000552603
						REACTOME_HIV_INFECTION	-0.151975	-2.15354	0	0.0246742		REACTOME_REGULATION_OF_APOPTOSIS	0.265589	2.15615	0.00392157	0.0234246								KEGG_STEROID_HORMONE_BIOSYNTHESIS	0.510976	2.43269	0	0.00274235		KEGG_WNT_SIGNALING_PATHWAY	-0.152787	-1.79079	0.0147679	0.142572								REACTOME_VIF_MEDIATED_DEGRADATION_OF_APOBEC3G	-0.338699	-2.63055	0	0.000566772
						REACTOME_METABOLISM_OF_NON_CODING_RNA	-0.311474	-2.15726	0.00383142	0.0248498		REACTOME_TRANSCRIPTION	0.176501	2.14972	0	0.0234767								REACTOME_CELL_CYCLE_MITOTIC	0.140219	2.4247	0.00190476	0.00278346		ST_GA12_PATHWAY	-0.376092	-1.88138	0.0135922	0.143154								REACTOME_SCFSKP2_MEDIATED_DEGRADATION_OF_P27_P21	-0.320795	-2.60646	0	0.000653916
						KEGG_OXIDATIVE_PHOSPHORYLATION	-0.204742	-2.13816	0.00188679	0.0250556		REACTOME_CELL_CYCLE_CHECKPOINTS	0.184467	2.1415	0.00185185	0.0236335								KEGG_SPLICEOSOME	0.22864	2.42703	0	0.00280655		REACTOME_LIPID_DIGESTION_MOBILIZATION_AND_TRANSPORT	-0.317243	-1.82873	0.0192678	0.143748								REACTOME_APOPTOSIS	-0.216085	-2.61105	0	0.000657924
						REACTOME_M_G1_TRANSITION	-0.217247	-2.14757	0	0.0250697		REACTOME_CDT1_ASSOCIATION_WITH_THE_CDC6_ORC_ORIGIN_COMPLEX	0.265589	2.1416	0.00201207	0.0241831								REACTOME_INTERACTIONS_OF_VPR_WITH_HOST_CELLULAR_PROTEINS	0.414825	2.41833	0	0.00282146		REACTOME_DOWNSTREAM_SIGNAL_TRANSDUCTION	-0.206151	-1.82384	0.01417	0.144094								REACTOME_POST_TRANSLATIONAL_PROTEIN_MODIFICATION	-0.194463	-2.60669	0	0.000669123
						KEGG_GALACTOSE_METABOLISM	-0.411666	-2.14009	0.00189394	0.0255968		REACTOME_P53_DEPENDENT_G1_DNA_DAMAGE_RESPONSE	0.264115	2.11907	0	0.0260843								REACTOME_NEP_NS2_INTERACTS_WITH_THE_CELLULAR_EXPORT_MACHINERY	0.432399	2.39784	0	0.00324122		REACTOME_PIP3_ACTIVATES_AKT_SIGNALING	-0.373693	-1.85031	0.00978474	0.144287								PID_FANCONI_PATHWAY	-0.36106	-2.56339	0	0.000889682
						KEGG_PURINE_METABOLISM	-0.180339	-2.08236	0.00194932	0.0289497		PID_THROMBIN_PAR1_PATHWAY	0.336588	2.09076	0.0100402	0.0302837								REACTOME_RNA_POL_II_TRANSCRIPTION	0.23975	2.37167	0.002	0.00373987		NABA_ECM_REGULATORS	-0.14678	-1.79171	0.0202429	0.144466								REACTOME_ASPARAGINE_N_LINKED_GLYCOSYLATION	-0.255706	-2.52552	0	0.00122784
						REACTOME_DNA_REPAIR	-0.187678	-2.07344	0.00392927	0.0299392		REACTOME_TRANSPORT_OF_MATURE_TRANSCRIPT_TO_CYTOPLASM	0.300986	2.07381	0.00195695	0.0319027								REACTOME_HOST_INTERACTIONS_OF_HIV_FACTORS	0.209414	2.37031	0	0.00375688		REACTOME_PI3K_EVENTS_IN_ERBB2_SIGNALING	-0.295003	-1.79899	0.027451	0.144733								REACTOME_G1_S_SPECIFIC_TRANSCRIPTION	-0.545076	-2.53119	0	0.00125453
						REACTOME_E2F_MEDIATED_REGULATION_OF_DNA_REPLICATION	-0.319935	-2.06895	0.0100806	0.0301554		REACTOME_SIGNALING_BY_WNT	0.254192	2.07603	0.00400802	0.0320924								PID_ATR_PATHWAY	0.364029	2.3659	0	0.0038292		KEGG_GAP_JUNCTION	-0.20725	-1.79222	0.0158416	0.146825								REACTOME_PROCESSING_OF_CAPPED_INTRON_CONTAINING_PRE_MRNA	-0.222848	-2.51757	0	0.0014296
						REACTOME_APC_C_CDC20_MEDIATED_DEGRADATION_OF_MITOTIC_PROTEINS	-0.227155	-2.04886	0.00824742	0.0328147		REACTOME_MRNA_SPLICING_MINOR_PATHWAY	0.319634	2.06981	0.00387597	0.0322703								REACTOME_ANTIVIRAL_MECHANISM_BY_IFN_STIMULATED_GENES	0.309841	2.35645	0	0.00394702		REACTOME_SYNTHESIS_OF_PIPS_AT_THE_GOLGI_MEMBRANE	-0.39757	-1.85046	0.00622407	0.148068								PID_BARD1_PATHWAY	-0.447675	-2.49604	0	0.00169585
						REACTOME_ACTIVATION_OF_THE_MRNA_UPON_BINDING_OF_THE_CAP_BINDING_COMPLEX_AND_EIFS_AND_SUBSEQUENT_BINDING_TO_43S	-0.246619	-2.04082	0.00204918	0.0336203		REACTOME_TRANSCRIPTION_COUPLED_NER_TC_NER	0.276862	2.04313	0.00410678	0.0371035								REACTOME_METABOLISM_OF_NUCLEOTIDES	0.264194	2.36009	0.00420168	0.00399042		REACTOME_NUCLEAR_RECEPTOR_TRANSCRIPTION_PATHWAY	-0.261955	-1.75678	0.0227273	0.149421								REACTOME_REGULATION_OF_MRNA_STABILITY_BY_PROTEINS_THAT_BIND_AU_RICH_ELEMENTS	-0.255307	-2.48959	0	0.00175092
						BIOCARTA_CELLCYCLE_PATHWAY	-0.431426	-2.02735	0.00206612	0.0357735		REACTOME_ACTIVATION_OF_THE_PRE_REPLICATIVE_COMPLEX	0.337208	2.03977	0.00204499	0.0371257								REACTOME_LATE_PHASE_OF_HIV_LIFE_CYCLE	0.220216	2.33775	0.00198413	0.00432826		REACTOME_SIGNALING_BY_ERBB4	-0.214541	-1.73637	0.0291667	0.150131								REACTOME_E2F_MEDIATED_REGULATION_OF_DNA_REPLICATION	-0.394378	-2.47545	0	0.00204098
						NABA_ECM_REGULATORS	-0.189815	-2.01164	0.00849257	0.0374443		REACTOME_ABORTIVE_ELONGATION_OF_HIV1_TRANSCRIPT_IN_THE_ABSENCE_OF_TAT	0.408765	2.02812	0.00194932	0.0392362								REACTOME_CELL_CYCLE_CHECKPOINTS	0.199655	2.31921	0	0.00483505		PID_REG_GR_PATHWAY	-0.219626	-1.73255	0.00840336	0.15048								REACTOME_ER_PHAGOSOME_PATHWAY	-0.2929	-2.46113	0	0.00219349
						REACTOME_ACTIVATION_OF_THE_PRE_REPLICATIVE_COMPLEX	-0.319935	-2.01219	0.00585938	0.0380056		REACTOME_LATE_PHASE_OF_HIV_LIFE_CYCLE	0.185362	2.02433	0.00587084	0.0396706								KEGG_AMINOACYL_TRNA_BIOSYNTHESIS	0.304881	2.3094	0.00396825	0.00496317		PID_ERBB2_ERBB3_PATHWAY	-0.283063	-1.85234	0.00204499	0.150561								REACTOME_NEP_NS2_INTERACTS_WITH_THE_CELLULAR_EXPORT_MACHINERY	-0.430243	-2.44461	0	0.00240346
						KEGG_GLYCOLYSIS_GLUCONEOGENESIS	-0.293588	-1.99933	0.00996016	0.0384659		REACTOME_MRNA_CAPPING	0.327955	2.01515	0.00392157	0.0412505								REACTOME_METABOLISM_OF_STEROID_HORMONES_AND_VITAMINS_A_AND_D	0.44575	2.26708	0	0.00622026		REACTOME_BMAL1_CLOCK_NPAS2_ACTIVATES_CIRCADIAN_EXPRESSION	-0.311162	-1.75833	0.0211132	0.150821								BIOCARTA_ATRBRCA_PATHWAY	-0.498642	-2.41323	0	0.00305572
						REACTOME_APC_C_CDH1_MEDIATED_DEGRADATION_OF_CDC20_AND_OTHER_APC_C_CDH1_TARGETED_PROTEINS_IN_LATE_MITOSIS_EARLY_G1	-0.225659	-1.9927	0.00395257	0.0387725		NABA_BASEMENT_MEMBRANES	0.334582	1.99972	0.00603622	0.0441609								REACTOME_TELOMERE_MAINTENANCE	0.354486	2.26317	0	0.00630439		PID_RHOA_PATHWAY	-0.244742	-1.72941	0.0200803	0.150891								REACTOME_MEIOSIS	-0.366236	-2.40645	0	0.00315801
						REACTOME_ACTIVATION_OF_ATR_IN_RESPONSE_TO_REPLICATION_STRESS	-0.302094	-2.00051	0	0.0388469		REACTOME_FORMATION_OF_THE_HIV1_EARLY_ELONGATION_COMPLEX	0.327955	1.98945	0.00193424	0.0445122								REACTOME_S_PHASE	0.197109	2.19549	0	0.00944371		KEGG_LONG_TERM_POTENTIATION	-0.25308	-1.76109	0.010352	0.151536								REACTOME_MITOTIC_PROMETAPHASE	-0.267256	-2.38991	0.00395257	0.00337989
						KEGG_UBIQUITIN_MEDIATED_PROTEOLYSIS	-0.168359	-2.00258	0.00204082	0.0389018		REACTOME_SIGNALING_BY_THE_B_CELL_RECEPTOR_BCR	0.187452	1.99057	0.0102041	0.0449394								REACTOME_DNA_REPLICATION	0.154612	2.1992	0.00378788	0.00946786		ST_ERK1_ERK2_MAPK_PATHWAY	-0.285697	-1.73763	0.0220884	0.151623								REACTOME_MITOTIC_G2_G2_M_PHASES	-0.287409	-2.39081	0	0.00340149
						KEGG_PROGESTERONE_MEDIATED_OOCYTE_MATURATION	-0.228308	-1.99363	0.0020284	0.0391711		REACTOME_REGULATION_OF_GLUCOKINASE_BY_GLUCOKINASE_REGULATORY_PROTEIN	0.365397	1.9914	0.00391389	0.0455724								REACTOME_CLEAVAGE_OF_GROWING_TRANSCRIPT_IN_THE_TERMINATION_REGION_	0.394082	2.17513	0	0.0105361		REACTOME_MAPK_TARGETS_NUCLEAR_EVENTS_MEDIATED_BY_MAP_KINASES	-0.332877	-1.74976	0.0234375	0.151866								REACTOME_TRANSPORT_OF_RIBONUCLEOPROTEINS_INTO_THE_HOST_NUCLEUS	-0.418599	-2.34986	0	0.00405998
						REACTOME_REGULATION_OF_MRNA_STABILITY_BY_PROTEINS_THAT_BIND_AU_RICH_ELEMENTS	-0.210201	-1.95575	0.0100402	0.0483893		BIOCARTA_PROTEASOME_PATHWAY	0.318858	1.97351	0.00406504	0.048102								REACTOME_SYNTHESIS_OF_DNA	0.210779	2.16853	0	0.0108643		REACTOME_ACTIVATION_OF_CHAPERONE_GENES_BY_XBP1S	-0.273046	-1.85474	0.0121457	0.152578								PID_ATR_PATHWAY	-0.366611	-2.35007	0	0.00412998
						KEGG_BUTANOATE_METABOLISM	-0.337046	-1.94884	0.00754717	0.0495984		REACTOME_SLC_MEDIATED_TRANSMEMBRANE_TRANSPORT	0.144851	1.95815	0.00782779	0.0520816								REACTOME_TRANSCRIPTION_COUPLED_NER_TC_NER	0.285203	2.14338	0.0039604	0.0126999		PID_S1P_S1P2_PATHWAY	-0.384292	-1.8646	0.0211946	0.15295								KEGG_HOMOLOGOUS_RECOMBINATION	-0.424127	-2.33957	0	0.00436068
						KEGG_VALINE_LEUCINE_AND_ISOLEUCINE_DEGRADATION	-0.267125	-1.94502	0.00204082	0.0498495		REACTOME_VIF_MEDIATED_DEGRADATION_OF_APOBEC3G	0.251604	1.95309	0.00992064	0.0523533								REACTOME_E2F_MEDIATED_REGULATION_OF_DNA_REPLICATION	0.340397	2.13743	0.00655022	0.0128778		PID_RETINOIC_ACID_PATHWAY	-0.30678	-1.76222	0.025641	0.153063								PID_E2F_PATHWAY	-0.25868	-2.31656	0	0.00499401
						REACTOME_GLYCOSAMINOGLYCAN_METABOLISM	-0.195044	-1.93939	0.0167364	0.0509753		REACTOME_HIV_LIFE_CYCLE	0.175023	1.95406	0.00592885	0.052781								KEGG_PURINE_METABOLISM	0.171928	2.11846	0.00383142	0.014318		REACTOME_POTASSIUM_CHANNELS	-0.202123	-1.73801	0.0175781	0.15367								KEGG_SPLICEOSOME	-0.207835	-2.29027	0	0.0057984
						REACTOME_LATE_PHASE_OF_HIV_LIFE_CYCLE	-0.179771	-1.93403	0.00594059	0.051719		REACTOME_CYCLIN_E_ASSOCIATED_EVENTS_DURING_G1_S_TRANSITION_	0.22892	1.94645	0.00592885	0.0528267								REACTOME_MITOTIC_M_M_G1_PHASES	0.155356	2.09255	0.0019685	0.016796		REACTOME_SIGNALING_BY_EGFR_IN_CANCER	-0.181787	-1.76398	0.0100402	0.154179								REACTOME_TELOMERE_MAINTENANCE	-0.357803	-2.28862	0	0.00581183
						REACTOME_MITOTIC_G2_G2_M_PHASES	-0.229874	-1.93072	0.0121212	0.0518481		REACTOME_TRANSMEMBRANE_TRANSPORT_OF_SMALL_MOLECULES	0.108461	1.94871	0.00591716	0.0528462								REACTOME_NUCLEOTIDE_EXCISION_REPAIR	0.27249	2.08626	0.00389864	0.0171997		REACTOME_NRAGE_SIGNALS_DEATH_THROUGH_JNK	-0.274593	-1.73929	0.0197239	0.155238								REACTOME_G0_AND_EARLY_G1	-0.456909	-2.28406	0.00582524	0.00584192
						REACTOME_KERATAN_SULFATE_KERATIN_METABOLISM	-0.389484	-1.92355	0.01417	0.05307		REACTOME_APC_C_CDC20_MEDIATED_DEGRADATION_OF_MITOTIC_PROTEINS	0.208791	1.9346	0.00984252	0.0540469								REACTOME_INTERFERON_SIGNALING	0.222007	2.07998	0	0.0173578		REACTOME_NEUROTRANSMITTER_RECEPTOR_BINDING_AND_DOWNSTREAM_TRANSMISSION_IN_THE_POSTSYNAPTIC_CELL	-0.177907	-1.85609	0.00616016	0.155969								REACTOME_REGULATION_OF_GLUCOKINASE_BY_GLUCOKINASE_REGULATORY_PROTEIN	-0.412049	-2.23537	0	0.0078417
						REACTOME_FORMATION_OF_THE_TERNARY_COMPLEX_AND_SUBSEQUENTLY_THE_43S_COMPLEX	-0.254334	-1.91566	0.0120482	0.0543038		REACTOME_ELONGATION_ARREST_AND_RECOVERY	0.31947	1.93856	0.0119048	0.054291								REACTOME_GLUCOSE_TRANSPORT	0.331424	2.08058	0.00192678	0.0175421		REACTOME_ION_CHANNEL_TRANSPORT	-0.257767	-1.76522	0.0221328	0.156329								REACTOME_TRANSPORT_OF_MATURE_TRANSCRIPT_TO_CYTOPLASM	-0.320196	-2.22482	0	0.00819407
						REACTOME_TRNA_AMINOACYLATION	-0.265946	-1.90743	0.013834	0.0561363		REACTOME_MRNA_PROCESSING	0.159111	1.9361	0.0121212	0.0544295								REACTOME_ASSOCIATION_OF_TRIC_CCT_WITH_TARGET_PROTEINS_DURING_BIOSYNTHESIS	0.337314	2.06123	0	0.0191714		REACTOME_OPIOID_SIGNALLING	-0.234989	-1.74043	0.023166	0.156844								REACTOME_TRANSPORT_OF_MATURE_MRNA_DERIVED_FROM_AN_INTRONLESS_TRANSCRIPT	-0.362678	-2.19104	0	0.0101863
						REACTOME_ASSEMBLY_OF_THE_PRE_REPLICATIVE_COMPLEX	-0.208307	-1.88544	0.0120968	0.0622254		REACTOME_FATTY_ACID_TRIACYLGLYCEROL_AND_KETONE_BODY_METABOLISM	0.154857	1.92824	0.012	0.0552476								REACTOME_DNA_REPAIR	0.184678	2.04666	0	0.0206654		REACTOME_GPCR_LIGAND_BINDING	-0.141095	-1.76755	0.0121951	0.157546								REACTOME_GLUCOSE_TRANSPORT	-0.34862	-2.18537	0	0.010447
						REACTOME_APC_C_CDC20_MEDIATED_DEGRADATION_OF_CYCLIN_B	-0.369514	-1.88807	0.0094518	0.0622264		REACTOME_AUTODEGRADATION_OF_THE_E3_UBIQUITIN_LIGASE_COP1	0.244906	1.88736	0.0194175	0.0688946								REACTOME_M_G1_TRANSITION	0.207304	2.03891	0.00404858	0.0212703		REACTOME_NUCLEAR_SIGNALING_BY_ERBB4	-0.333052	-1.71273	0.024952	0.159452								REACTOME_METABOLISM_OF_NON_CODING_RNA	-0.305145	-2.16293	0.00209644	0.0118888
						REACTOME_ASPARAGINE_N_LINKED_GLYCOSYLATION	-0.188379	-1.87517	0.018	0.0652816		REACTOME_P53_INDEPENDENT_G1_S_DNA_DAMAGE_CHECKPOINT	0.235172	1.87143	0.0114504	0.0706024								KEGG_BASE_EXCISION_REPAIR	0.307877	2.03586	0.00194932	0.021356		REACTOME_AMINE_COMPOUND_SLC_TRANSPORTERS	-0.340793	-1.70869	0.035124	0.160501								REACTOME_LAGGING_STRAND_SYNTHESIS	-0.419127	-2.12891	0.00400802	0.0143624
						REACTOME_HIV_LIFE_CYCLE	-0.166963	-1.87183	0.00604839	0.0656647		REACTOME_REGULATION_OF_MITOTIC_CELL_CYCLE	0.193359	1.87158	0.0136187	0.071469								REACTOME_GLOBAL_GENOMIC_NER_GG_NER	0.308655	2.00755	0.00613497	0.0250562		REACTOME_GABA_RECEPTOR_ACTIVATION	-0.250057	-1.71293	0.0290456	0.161637								REACTOME_TRANSPORT_OF_GLUCOSE_AND_OTHER_SUGARS_BILE_SALTS_AND_ORGANIC_ACIDS_METAL_IONS_AND_AMINE_COMPOUNDS	-0.270881	-2.11876	0.00391389	0.015186
						PID_E2F_PATHWAY	-0.216635	-1.86675	0.00574713	0.0664656		KEGG_AXON_GUIDANCE	0.166904	1.87683	0.0041841	0.0717783								PID_HDAC_CLASSI_PATHWAY	0.232509	1.99926	0	0.0257771		REACTOME_ADP_SIGNALLING_THROUGH_P2RY1	-0.3231	-1.70431	0.0327553	0.162005								KEGG_OOCYTE_MEIOSIS	-0.229742	-2.11272	0.00207039	0.015529
						REACTOME_ORC1_REMOVAL_FROM_CHROMATIN	-0.206457	-1.86072	0.00976562	0.0669224		REACTOME_INTERACTIONS_OF_VPR_WITH_HOST_CELLULAR_PROTEINS	0.324038	1.87316	0.00988142	0.0719635								REACTOME_TCA_CYCLE_AND_RESPIRATORY_ELECTRON_TRANSPORT	0.173416	1.99976	0.00603622	0.0260729		PID_LKB1_PATHWAY	-0.258418	-1.70137	0.0185567	0.162026								KEGG_AMINO_SUGAR_AND_NUCLEOTIDE_SUGAR_METABOLISM	-0.292909	-2.08298	0.00389105	0.0185521
						REACTOME_GLUCONEOGENESIS	-0.341164	-1.86189	0.0124224	0.0674548		REACTOME_FORMATION_OF_RNA_POL_II_ELONGATION_COMPLEX_	0.268183	1.85732	0.0102041	0.0756315								KEGG_CELL_CYCLE	0.178863	1.98847	0.00808081	0.0272994		KEGG_HEMATOPOIETIC_CELL_LINEAGE	-0.328347	-1.69512	0.030888	0.165026								REACTOME_MEIOTIC_RECOMBINATION	-0.429558	-2.06729	0.00402414	0.0203041
						KEGG_PARKINSONS_DISEASE	-0.178104	-1.85239	0.0112782	0.0680982		KEGG_SPLICEOSOME	0.172398	1.83604	0.0165289	0.083346								REACTOME_CHROMOSOME_MAINTENANCE	0.240203	1.97964	0.0144033	0.0282853		REACTOME_G_ALPHA1213_SIGNALLING_EVENTS	-0.20311	-1.68743	0.0223577	0.169622								REACTOME_EXTENSION_OF_TELOMERES	-0.345718	-2.06047	0	0.0210387
						REACTOME_CYCLIN_E_ASSOCIATED_EVENTS_DURING_G1_S_TRANSITION_	-0.217353	-1.85447	0.0144928	0.0681308		REACTOME_CELL_CELL_COMMUNICATION	0.182672	1.82324	0.0100402	0.0887718								REACTOME_LAGGING_STRAND_SYNTHESIS	0.38074	1.94708	0.00932836	0.0334195		KEGG_HYPERTROPHIC_CARDIOMYOPATHY_HCM	-0.193149	-1.68207	0.031068	0.171926								REACTOME_HIV_INFECTION	-0.137341	-2.02647	0.00402414	0.0250592
						KEGG_HUNTINGTONS_DISEASE	-0.144563	-1.8365	0.0153257	0.0726515		REACTOME_RNA_POL_II_PRE_TRANSCRIPTION_EVENTS	0.219603	1.81902	0.0144033	0.0898766								REACTOME_BIOLOGICAL_OXIDATIONS	0.230213	1.93886	0.00842105	0.03472		PID_ER_NONGENOMIC_PATHWAY	-0.28996	-1.67839	0.0210084	0.173053								REACTOME_INTERACTIONS_OF_VPR_WITH_HOST_CELLULAR_PROTEINS	-0.353154	-2.02656	0.00188679	0.025374
						REACTOME_ADAPTIVE_IMMUNE_SYSTEM	-0.0919751	-1.83168	0.0123203	0.0734752		PID_INTEGRIN1_PATHWAY	0.219771	1.80719	0.011811	0.0909254								REACTOME_FORMATION_OF_TUBULIN_FOLDING_INTERMEDIATES_BY_CCT_TRIC	0.412658	1.91263	0.00792079	0.0398374		PID_AVB3_INTEGRIN_PATHWAY	-0.193816	-1.6749	0.0376984	0.173577								REACTOME_RECRUITMENT_OF_MITOTIC_CENTROSOME_PROTEINS_AND_COMPLEXES	-0.277494	-2.01812	0.00801603	0.0259889
						REACTOME_GLYCOSPHINGOLIPID_METABOLISM	-0.317544	-1.83663	0.0191083	0.0735504		KEGG_CALCIUM_SIGNALING_PATHWAY	0.156097	1.8107	0.00833333	0.0914007								REACTOME_TRNA_AMINOACYLATION	0.256814	1.90827	0.00811359	0.0405152		KEGG_VASOPRESSIN_REGULATED_WATER_REABSORPTION	-0.245416	-1.66698	0.029724	0.178079								REACTOME_METABOLISM_OF_AMINO_ACIDS_AND_DERIVATIVES	-0.141074	-2.00129	0.00608519	0.0286124
						REACTOME_SPHINGOLIPID_METABOLISM	-0.229015	-1.80838	0.0188679	0.0824958		REACTOME_RNA_POL_II_TRANSCRIPTION_PRE_INITIATION_AND_PROMOTER_OPENING	0.249155	1.80731	0.0177866	0.0919881								KEGG_NUCLEOTIDE_EXCISION_REPAIR	0.257005	1.90334	0.00823045	0.0406029		REACTOME_PI3K_EVENTS_IN_ERBB4_SIGNALING	-0.30086	-1.65687	0.0348162	0.182146								KEGG_AMINOACYL_TRNA_BIOSYNTHESIS	-0.269969	-1.99228	0.0100604	0.0299567
						REACTOME_SIGNALING_BY_THE_B_CELL_RECEPTOR_BCR	-0.171184	-1.79614	0.0193966	0.0869744		REACTOME_TRANSPORT_OF_MATURE_MRNA_DERIVED_FROM_AN_INTRONLESS_TRANSCRIPT	0.296206	1.79504	0.0145833	0.0922117								KEGG_ARGININE_AND_PROLINE_METABOLISM	0.249289	1.90419	0.00408163	0.0409874		PID_WNT_NONCANONICAL_PATHWAY	-0.312158	-1.65789	0.029106	0.183546								REACTOME_ANTIGEN_PROCESSING_CROSS_PRESENTATION	-0.220524	-1.97929	0.00612245	0.0317793
						REACTOME_CDT1_ASSOCIATION_WITH_THE_CDC6_ORC_ORIGIN_COMPLEX	-0.217532	-1.79338	0.0214844	0.0871474		PID_INTEGRIN_CS_PATHWAY	0.371302	1.80015	0.0136719	0.0922346								PID_NOTCH_PATHWAY	0.256742	1.88516	0.00766283	0.0447899		KEGG_VASCULAR_SMOOTH_MUSCLE_CONTRACTION	-0.171232	-1.60528	0.0389344	0.204236								REACTOME_TRNA_AMINOACYLATION	-0.25577	-1.96721	0.00401606	0.0335176
						REACTOME_RESPIRATORY_ELECTRON_TRANSPORT	-0.209825	-1.78449	0.012939	0.0901169		REACTOME_APC_C_CDH1_MEDIATED_DEGRADATION_OF_CDC20_AND_OTHER_APC_C_CDH1_TARGETED_PROTEINS_IN_LATE_MITOSIS_EARLY_G1	0.203185	1.80229	0.0142857	0.0923102								REACTOME_MUSCLE_CONTRACTION	0.328233	1.87734	0.0127389	0.045921		KEGG_ARRHYTHMOGENIC_RIGHT_VENTRICULAR_CARDIOMYOPATHY_ARVC	-0.193267	-1.61184	0.0308008	0.204536								KEGG_PROXIMAL_TUBULE_BICARBONATE_RECLAMATION	-0.407358	-1.96378	0.00199203	0.033934
						NABA_MATRISOME	-0.0865558	-1.78091	0.0232558	0.0905646		REACTOME_NEP_NS2_INTERACTS_WITH_THE_CELLULAR_EXPORT_MACHINERY	0.323972	1.81095	0.00626305	0.0924203								ST_T_CELL_SIGNAL_TRANSDUCTION	0.283386	1.86786	0.00204082	0.0480192		PID_LIS1_PATHWAY	-0.311247	-1.6062	0.0349076	0.205473								REACTOME_ACTIVATION_OF_NF_KAPPAB_IN_B_CELLS	-0.229218	-1.96098	0	0.0341702
						REACTOME_AUTODEGRADATION_OF_CDH1_BY_CDH1_APC_C	-0.214265	-1.77526	0.0171756	0.0919884		REACTOME_NCAM1_INTERACTIONS	0.305017	1.79571	0.0134875	0.0930375								REACTOME_STEROID_HORMONES	0.390014	1.84706	0.00796813	0.0531506		REACTOME_ASPARAGINE_N_LINKED_GLYCOSYLATION	-0.165167	-1.62704	0.0289256	0.205593								REACTOME_SLC_MEDIATED_TRANSMEMBRANE_TRANSPORT	-0.141015	-1.93327	0.00585938	0.0393497
						PID_BMP_PATHWAY	-0.265814	-1.77279	0.00972763	0.0920544		REACTOME_SCF_BETA_TRCP_MEDIATED_DEGRADATION_OF_EMI1	0.228247	1.78922	0.0194175	0.0938455								REACTOME_METABOLISM_OF_AMINO_ACIDS_AND_DERIVATIVES	0.127281	1.84885	0.00567108	0.0531886		KEGG_CELL_ADHESION_MOLECULES_CAMS	-0.174902	-1.61872	0.0336134	0.206659								KEGG_MISMATCH_REPAIR	-0.350002	-1.93547	0.00567108	0.039458
						REACTOME_P53_INDEPENDENT_G1_S_DNA_DAMAGE_CHECKPOINT	-0.224398	-1.7701	0.0273973	0.092384		REACTOME_PROCESSING_OF_CAPPED_INTRON_CONTAINING_PRE_MRNA	0.154522	1.77059	0.023622	0.102226								REACTOME_ASSEMBLY_OF_THE_PRE_REPLICATIVE_COMPLEX	0.201109	1.83053	0.0303644	0.0574223		REACTOME_TRANSPORT_OF_GLUCOSE_AND_OTHER_SUGARS_BILE_SALTS_AND_ORGANIC_ACIDS_METAL_IONS_AND_AMINE_COMPOUNDS	-0.199729	-1.61192	0.0587045	0.206798								REACTOME_DOUBLE_STRAND_BREAK_REPAIR	-0.38909	-1.90849	0.0141129	0.0445387
						PID_HNF3B_PATHWAY	-0.30775	-1.76051	0.0218254	0.0959747		PID_ATR_PATHWAY	0.274977	1.76678	0.0137525	0.103006								REACTOME_G1_PHASE	0.317935	1.82283	0.0120724	0.0583455		PID_SMAD2_3NUCLEAR_PATHWAY	-0.181218	-1.62823	0.0440613	0.206942								REACTOME_TRANSMEMBRANE_TRANSPORT_OF_SMALL_MOLECULES	-0.10847	-1.89185	0.011583	0.0483876
						REACTOME_SCF_BETA_TRCP_MEDIATED_DEGRADATION_OF_EMI1	-0.22278	-1.75821	0.0171306	0.0961085		REACTOME_ADAPTIVE_IMMUNE_SYSTEM	0.0868023	1.75032	0.0246407	0.109271								REACTOME_GPVI_MEDIATED_ACTIVATION_CASCADE	0.330158	1.82436	0.0124481	0.0585955		REACTOME_ACTIVATION_OF_KAINATE_RECEPTORS_UPON_GLUTAMATE_BINDING	-0.335764	-1.60643	0.049896	0.207478								BIOCARTA_ATM_PATHWAY	-0.405205	-1.88605	0.00613497	0.0495147
						PID_FOXM1_PATHWAY	-0.287561	-1.75365	0.0119048	0.0971291		REACTOME_KINESINS	0.355394	1.75048	0.0272904	0.110393								REACTOME_ORC1_REMOVAL_FROM_CHROMATIN	0.197855	1.81396	0.0146751	0.0595005		KEGG_FOCAL_ADHESION	-0.116522	-1.62009	0.0314961	0.207589								REACTOME_DOWNSTREAM_SIGNALING_EVENTS_OF_B_CELL_RECEPTOR_BCR	-0.184547	-1.87688	0.00596422	0.0517822
						REACTOME_DESTABILIZATION_OF_MRNA_BY_AUF1_HNRNP_D0	-0.224398	-1.74925	0.0224949	0.0984199		REACTOME_TRANSPORT_OF_INORGANIC_CATIONS_ANIONS_AND_AMINO_ACIDS_OLIGOPEPTIDES	0.203602	1.74619	0.0182927	0.110439								REACTOME_SIGNALING_BY_THE_B_CELL_RECEPTOR_BCR	0.166054	1.81499	0.0181087	0.0599906		PID_AJDISS_2PATHWAY	-0.221071	-1.59667	0.0487805	0.208011								REACTOME_MEIOTIC_SYNAPSIS	-0.399057	-1.8728	0.0121704	0.052267
						REACTOME_TRANSPORT_OF_RIBONUCLEOPROTEINS_INTO_THE_HOST_NUCLEUS	-0.307891	-1.74052	0.0261044	0.0987254		REACTOME_INTEGRIN_CELL_SURFACE_INTERACTIONS	0.205714	1.74015	0.0261569	0.112624								REACTOME_SULFUR_AMINO_ACID_METABOLISM	0.343566	1.8024	0.0158416	0.0625773		REACTOME_CLASS_B_2_SECRETIN_FAMILY_RECEPTORS	-0.199004	-1.61242	0.0406654	0.208548								REACTOME_SIGNALING_BY_TGF_BETA_RECEPTOR_COMPLEX	-0.229146	-1.85413	0.0146444	0.0574966
						KEGG_CITRATE_CYCLE_TCA_CYCLE	-0.286192	-1.7421	0.0224033	0.0991303		REACTOME_PHASE1_FUNCTIONALIZATION_OF_COMPOUNDS	0.281371	1.72345	0.0222222	0.119967								REACTOME_TCR_SIGNALING	0.278262	1.80007	0.0179641	0.0626374		BIOCARTA_MCALPAIN_PATHWAY	-0.330825	-1.62115	0.0396975	0.208949								KEGG_GLYCOSYLPHOSPHATIDYLINOSITOL_GPI_ANCHOR_BIOSYNTHESIS	-0.326767	-1.85242	0.00988142	0.0575392
						REACTOME_PHOSPHORYLATION_OF_THE_APC_C	-0.362475	-1.74608	0.0161616	0.099174		ST_T_CELL_SIGNAL_TRANSDUCTION	0.281046	1.72409	0.0362173	0.120866								REACTOME_MRNA_SPLICING	0.181312	1.79401	0.0119048	0.063944		KEGG_MELANOGENESIS	-0.167805	-1.59098	0.0537849	0.209561								REACTOME_GENERIC_TRANSCRIPTION_PATHWAY	-0.16636	-1.82186	0.0113208	0.0678766
						REACTOME_POST_TRANSLATIONAL_MODIFICATION_SYNTHESIS_OF_GPI_ANCHORED_PROTEINS	-0.283348	-1.7438	0.0219124	0.0993237		SIG_BCR_SIGNALING_PATHWAY	0.278339	1.71967	0.0254902	0.121138								REACTOME_RNA_POL_II_PRE_TRANSCRIPTION_EVENTS	0.217154	1.78542	0.0319361	0.0642165		REACTOME_SIGNALING_BY_PDGF	-0.156031	-1.59692	0.0501931	0.209942								PID_RHOA_PATHWAY	-0.265171	-1.81149	0.010352	0.0706433
						NABA_MATRISOME_ASSOCIATED	-0.101635	-1.7358	0.0175781	0.100231		REACTOME_MITOCHONDRIAL_PROTEIN_IMPORT	0.225147	1.71381	0.0219561	0.122034								REACTOME_PREFOLDIN_MEDIATED_TRANSFER_OF_SUBSTRATE_TO_CCT_TRIC	0.327012	1.78608	0.0125786	0.0646275		KEGG_NEUROTROPHIN_SIGNALING_PATHWAY	-0.152765	-1.58432	0.0504854	0.20995								KEGG_PROGESTERONE_MEDIATED_OOCYTE_MATURATION	-0.197456	-1.80725	0.0185185	0.0713821
						REACTOME_DOWNSTREAM_SIGNALING_EVENTS_OF_B_CELL_RECEPTOR_BCR	-0.178585	-1.72514	0.0296443	0.105169		REACTOME_POTASSIUM_CHANNELS	0.187407	1.71446	0.0191571	0.122765								BIOCARTA_G2_PATHWAY	0.360299	1.78699	0.0203666	0.0650112		PID_BMP_PATHWAY	-0.231096	-1.59215	0.0471311	0.210341								REACTOME_FATTY_ACID_TRIACYLGLYCEROL_AND_KETONE_BODY_METABOLISM	-0.143381	-1.80513	0.018	0.0714618
						REACTOME_GLUCOSE_TRANSPORT	-0.279357	-1.72208	0.0248963	0.105617		REACTOME_PPARA_ACTIVATES_GENE_EXPRESSION	0.174566	1.70426	0.0222672	0.123318								REACTOME_CYTOCHROME_P450_ARRANGED_BY_SUBSTRATE_TYPE	0.321879	1.78701	0.0174081	0.0656758		REACTOME_THROMBOXANE_SIGNALLING_THROUGH_TP_RECEPTOR	-0.341772	-1.61252	0.0355731	0.210757								PID_HEDGEHOG_GLI_PATHWAY	-0.267072	-1.78989	0.0160643	0.0757381
						KEGG_PROPANOATE_METABOLISM	-0.285005	-1.71532	0.0193424	0.108218		REACTOME_DESTABILIZATION_OF_MRNA_BY_AUF1_HNRNP_D0	0.219515	1.70456	0.0200803	0.124383								REACTOME_ADAPTIVE_IMMUNE_SYSTEM	0.0864949	1.76092	0.0250482	0.071163		NABA_ECM_AFFILIATED	-0.176757	-1.5856	0.063786	0.210966								KEGG_CITRATE_CYCLE_TCA_CYCLE	-0.294506	-1.79087	0.0248447	0.0761036
						REACTOME_NEP_NS2_INTERACTS_WITH_THE_CELLULAR_EXPORT_MACHINERY	-0.307891	-1.70958	0.0281125	0.11011		REACTOME_EXTRACELLULAR_MATRIX_ORGANIZATION	0.202903	1.70066	0.0282258	0.124488								KEGG_B_CELL_RECEPTOR_SIGNALING_PATHWAY	0.21122	1.76381	0.0245902	0.07146		PID_ATF2_PATHWAY	-0.214628	-1.58597	0.040568	0.212705								REACTOME_TCA_CYCLE_AND_RESPIRATORY_ELECTRON_TRANSPORT	-0.158305	-1.77226	0.0230769	0.082288
						REACTOME_AUTODEGRADATION_OF_THE_E3_UBIQUITIN_LIGASE_COP1	-0.221086	-1.7016	0.0252918	0.113577		PID_SYNDECAN_1_PATHWAY	0.267618	1.70603	0.0318725	0.124569								REACTOME_MRNA_3_END_PROCESSING	0.354776	1.76204	0.0263158	0.0715239		REACTOME_DIABETES_PATHWAYS	-0.135663	-1.56868	0.039916	0.219193								REACTOME_PYRUVATE_METABOLISM_AND_CITRIC_ACID_TCA_CYCLE	-0.235186	-1.74941	0.0158103	0.0920287
						REACTOME_CDK_MEDIATED_PHOSPHORYLATION_AND_REMOVAL_OF_CDC6	-0.221086	-1.69767	0.0297619	0.114677		KEGG_INOSITOL_PHOSPHATE_METABOLISM	0.222883	1.70603	0.0256917	0.12584								REACTOME_PROTEIN_FOLDING	0.230324	1.74932	0.02079	0.075126		BIOCARTA_GPCR_PATHWAY	-0.273133	-1.57011	0.0618956	0.219815								REACTOME_TRANSMISSION_ACROSS_CHEMICAL_SYNAPSES	-0.14677	-1.74319	0.0201207	0.0923466
						REACTOME_ACTIVATION_OF_NF_KAPPAB_IN_B_CELLS	-0.200631	-1.68851	0.0368217	0.119519		KEGG_AMINOACYL_TRNA_BIOSYNTHESIS	0.23051	1.69654	0.0138889	0.125857								REACTOME_RNA_POL_I_RNA_POL_III_AND_MITOCHONDRIAL_TRANSCRIPTION	0.214472	1.74377	0.0184426	0.0766418		REACTOME_GLUCAGON_TYPE_LIGAND_RECEPTORS	-0.335764	-1.57201	0.0435644	0.220174								REACTOME_METABOLISM_OF_LIPIDS_AND_LIPOPROTEINS	-0.0874071	-1.74657	0.0234834	0.0923923
						REACTOME_SIGNALING_BY_EGFR_IN_CANCER	-0.175903	-1.67833	0.030888	0.12431		KEGG_SYSTEMIC_LUPUS_ERYTHEMATOSUS	0.352534	1.68951	0.0242424	0.129045								REACTOME_MRNA_SPLICING_MINOR_PATHWAY	0.263827	1.73462	0.0218688	0.0793761		PID_HEDGEHOG_GLI_PATHWAY	-0.230168	-1.56447	0.0509804	0.221497								REACTOME_RECYCLING_PATHWAY_OF_L1	-0.329537	-1.74383	0.018711	0.0927531
						REACTOME_CONVERSION_FROM_APC_C_CDC20_TO_APC_C_CDH1_IN_LATE_ANAPHASE	-0.358261	-1.67226	0.0259481	0.126576		PID_FOXO_PATHWAY	0.243635	1.68701	0.0327553	0.129563								REACTOME_PHASE1_FUNCTIONALIZATION_OF_COMPOUNDS	0.274325	1.73078	0.0292398	0.0801758		REACTOME_SIGNALING_BY_TGF_BETA_RECEPTOR_COMPLEX	-0.191487	-1.55981	0.054326	0.222063								REACTOME_MRNA_3_END_PROCESSING	-0.349312	-1.73763	0.035503	0.0939961
						REACTOME_G1_S_SPECIFIC_TRANSCRIPTION	-0.364648	-1.66583	0.0291262	0.127991		REACTOME_COSTIMULATION_BY_THE_CD28_FAMILY	0.276908	1.67512	0.0282258	0.136005								REACTOME_MITOCHONDRIAL_PROTEIN_IMPORT	0.22868	1.69552	0.0260521	0.0935433		BIOCARTA_P38MAPK_PATHWAY	-0.255131	-1.56152	0.0555556	0.222494								KEGG_GLYCEROPHOSPHOLIPID_METABOLISM	-0.214332	-1.73266	0.0184426	0.0956387
						REACTOME_GLYCOLYSIS	-0.338568	-1.66674	0.0315789	0.128735		PID_RHOA_REG_PATHWAY	0.258258	1.66643	0.036961	0.140442								REACTOME_PURINE_METABOLISM	0.265416	1.69617	0.036	0.0940631		REACTOME_CA_DEPENDENT_EVENTS	-0.32638	-1.55658	0.045098	0.222927								REACTOME_DNA_REPAIR	-0.157755	-1.71592	0.0178571	0.102015
						REACTOME_CROSS_PRESENTATION_OF_SOLUBLE_EXOGENOUS_ANTIGENS_ENDOSOMES	-0.21745	-1.65345	0.0397614	0.132122		NABA_COLLAGENS	0.263159	1.66299	0.0382294	0.1418								PID_CD8_TCR_PATHWAY	0.238472	1.69789	0.0245283	0.0942101		REACTOME_GLYCEROPHOSPHOLIPID_BIOSYNTHESIS	-0.171881	-1.53994	0.0632411	0.236222								REACTOME_MRNA_SPLICING	-0.17898	-1.71805	0.011215	0.102022
						REACTOME_SIGNALING_BY_TGF_BETA_RECEPTOR_COMPLEX	-0.202853	-1.65346	0.0146138	0.133334		REACTOME_TRANSPORT_OF_RIBONUCLEOPROTEINS_INTO_THE_HOST_NUCLEUS	0.292582	1.65849	0.0358566	0.143598								REACTOME_RNA_POL_II_TRANSCRIPTION_PRE_INITIATION_AND_PROMOTER_OPENING	0.234773	1.68963	0.0234834	0.0944275		REACTOME_SIGNAL_AMPLIFICATION	-0.291489	-1.54195	0.06917	0.23624								REACTOME_METABOLISM_OF_CARBOHYDRATES	-0.117478	-1.70902	0.0339321	0.104817
						REACTOME_P53_DEPENDENT_G1_DNA_DAMAGE_RESPONSE	-0.203612	-1.65432	0.0371134	0.133956		REACTOME_NUCLEOTIDE_EXCISION_REPAIR	0.207209	1.65361	0.0355649	0.145954								REACTOME_MITOCHONDRIAL_TRNA_AMINOACYLATION	0.333986	1.68793	0.0344828	0.0944701		BIOCARTA_CCR3_PATHWAY	-0.33016	-1.53729	0.0673077	0.236569								REACTOME_LOSS_OF_NLP_FROM_MITOTIC_CENTROSOMES	-0.243206	-1.69331	0.0165289	0.112187
						REACTOME_MITOTIC_PROMETAPHASE	-0.181109	-1.64666	0.0349076	0.135253		PID_UPA_UPAR_PATHWAY	0.307696	1.63933	0.026975	0.155198								KEGG_RNA_POLYMERASE	0.297456	1.69104	0.0220441	0.0947617		REACTOME_INWARDLY_RECTIFYING_K_CHANNELS	-0.302472	-1.53083	0.0621118	0.241431								KEGG_PURINE_METABOLISM	-0.139975	-1.67924	0.0460922	0.118835
						REACTOME_SIGNALING_BY_INSULIN_RECEPTOR	-0.170603	-1.64345	0.0397614	0.136033		REACTOME_AUTODEGRADATION_OF_CDH1_BY_CDH1_APC_C	0.197264	1.62938	0.0354167	0.161101								KEGG_LYSINE_DEGRADATION	0.249391	1.67234	0.03	0.101411		REACTOME_CLASS_A1_RHODOPSIN_LIKE_RECEPTORS	-0.156168	-1.52469	0.0695825	0.246167								REACTOME_SIGNALING_BY_ROBO_RECEPTOR	-0.317716	-1.67174	0.0338645	0.12248
						REACTOME_REGULATION_OF_GLUCOKINASE_BY_GLUCOKINASE_REGULATORY_PROTEIN	-0.305688	-1.64094	0.0386179	0.136562		REACTOME_PLATELET_HOMEOSTASIS	0.205878	1.62666	0.0318091	0.16172								REACTOME_ACTIVATION_OF_NF_KAPPAB_IN_B_CELLS	0.19284	1.65813	0.0318471	0.107829														KEGG_AXON_GUIDANCE	-0.149565	-1.66977	0.0210084	0.122658
						REACTOME_PEROXISOMAL_LIPID_METABOLISM	-0.335006	-1.62887	0.0389105	0.143643		REACTOME_CYTOSOLIC_TRNA_AMINOACYLATION	0.273934	1.61881	0.0430712	0.166666								REACTOME_PEPTIDE_LIGAND_BINDING_RECEPTORS	0.254361	1.62065	0.0533049	0.127458														REACTOME_PHOSPHOLIPASE_C_MEDIATED_CASCADE	-0.274762	-1.66265	0.0257426	0.125787
						REACTOME_LAGGING_STRAND_SYNTHESIS	-0.319357	-1.61823	0.0338645	0.146065		KEGG_ALZHEIMERS_DISEASE	0.135736	1.60907	0.0304878	0.173099								REACTOME_ANTIGEN_ACTIVATES_B_CELL_RECEPTOR_LEADING_TO_GENERATION_OF_SECOND_MESSENGERS	0.329628	1.61663	0.0345528	0.129065														REACTOME_AXON_GUIDANCE	-0.108286	-1.65617	0.0259481	0.128787
						KEGG_PYRIMIDINE_METABOLISM	-0.169812	-1.61894	0.0514403	0.146859		REACTOME_RNA_POL_I_RNA_POL_III_AND_MITOCHONDRIAL_TRANSCRIPTION	0.192633	1.60581	0.033543	0.174283								PID_CMYB_PATHWAY	0.18688	1.60757	0.054902	0.133502														BIOCARTA_G2_PATHWAY	-0.32352	-1.64617	0.0306748	0.134185
						REACTOME_VIF_MEDIATED_DEGRADATION_OF_APOBEC3G	-0.204545	-1.62192	0.0398406	0.147295		BIOCARTA_MYOSIN_PATHWAY	0.287632	1.60285	0.0440613	0.175154								KEGG_TRYPTOPHAN_METABOLISM	0.274833	1.59752	0.0363985	0.137437														KEGG_PYRUVATE_METABOLISM	-0.274021	-1.64138	0.0443548	0.135033
						REACTOME_TELOMERE_MAINTENANCE	-0.24875	-1.61934	0.0476191	0.147843		ST_B_CELL_ANTIGEN_RECEPTOR	0.265594	1.59587	0.0505837	0.179549								PID_TCR_PATHWAY	0.207115	1.59775	0.036	0.138465														REACTOME_POST_TRANSLATIONAL_MODIFICATION_SYNTHESIS_OF_GPI_ANCHORED_PROTEINS	-0.274006	-1.64185	0.0508475	0.135951
						REACTOME_SCFSKP2_MEDIATED_DEGRADATION_OF_P27_P21	-0.201559	-1.60411	0.0397614	0.154826		REACTOME_DOWNSTREAM_SIGNALING_EVENTS_OF_B_CELL_RECEPTOR_BCR	0.159677	1.59071	0.0333988	0.182869								REACTOME_RNA_POL_I_TRANSCRIPTION	0.266429	1.58216	0.0365385	0.147032														REACTOME_PHOSPHORYLATION_OF_THE_APC_C	-0.336173	-1.63233	0.0368217	0.139767
						KEGG_RNA_DEGRADATION	-0.191884	-1.60023	0.0425532	0.156109		NABA_CORE_MATRISOME	0.111865	1.58922	0.0405405	0.18287								REACTOME_CITRIC_ACID_CYCLE_TCA_CYCLE	0.295107	1.57448	0.0429448	0.150863														KEGG_ADHERENS_JUNCTION	-0.191541	-1.61066	0.043659	0.153354
						REACTOME_CYTOSOLIC_TRNA_AMINOACYLATION	-0.278083	-1.59513	0.0469388	0.158375		REACTOME_BIOLOGICAL_OXIDATIONS	0.189761	1.58291	0.0538462	0.186722								REACTOME_FORMATION_OF_THE_HIV1_EARLY_ELONGATION_COMPLEX	0.264864	1.5716	0.0736434	0.151608														REACTOME_CYTOSOLIC_TRNA_AMINOACYLATION	-0.277513	-1.60728	0.0378486	0.154566
						REACTOME_SYNTHESIS_OF_PIPS_AT_THE_GOLGI_MEMBRANE	-0.33635	-1.58807	0.0440613	0.159801		REACTOME_FORMATION_OF_TUBULIN_FOLDING_INTERMEDIATES_BY_CCT_TRIC	0.343146	1.57505	0.0461847	0.19238								REACTOME_FORMATION_OF_RNA_POL_II_ELONGATION_COMPLEX_	0.225426	1.53841	0.0651341	0.174036														REACTOME_CONVERSION_FROM_APC_C_CDC20_TO_APC_C_CDH1_IN_LATE_ANAPHASE	-0.338129	-1.60065	0.029106	0.156919
						KEGG_AMINO_SUGAR_AND_NUCLEOTIDE_SUGAR_METABOLISM	-0.228908	-1.59092	0.0388548	0.160076		KEGG_AMYOTROPHIC_LATERAL_SCLEROSIS_ALS	0.223828	1.56577	0.0606618	0.198459								KEGG_CYSTEINE_AND_METHIONINE_METABOLISM	0.265585	1.53889	0.0654397	0.175108														REACTOME_NEURONAL_SYSTEM	-0.110915	-1.60131	0.0309278	0.15773
						REACTOME_EGFR_DOWNREGULATION	-0.295501	-1.58419	0.0554415	0.160482		REACTOME_NCAM_SIGNALING_FOR_NEURITE_OUT_GROWTH	0.212989	1.55692	0.0661323	0.203479								PID_E2F_PATHWAY	0.174518	1.52884	0.0643863	0.180408														REACTOME_BMAL1_CLOCK_NPAS2_ACTIVATES_CIRCADIAN_EXPRESSION	-0.278162	-1.5899	0.0523139	0.163317
						KEGG_NEUROACTIVE_LIGAND_RECEPTOR_INTERACTION	-0.198705	-1.58857	0.038835	0.160668		REACTOME_NGF_SIGNALLING_VIA_TRKA_FROM_THE_PLASMA_MEMBRANE	0.139793	1.55331	0.0688935	0.203627								BIOCARTA_ACTINY_PATHWAY	0.309348	1.51943	0.0481928	0.186382														REACTOME_MITOCHONDRIAL_PROTEIN_IMPORT	-0.209847	-1.58686	0.0477137	0.164559
						REACTOME_MEIOTIC_RECOMBINATION	-0.300789	-1.58529	0.0416667	0.160883		REACTOME_ACTIVATION_OF_ATR_IN_RESPONSE_TO_REPLICATION_STRESS	0.237692	1.55791	0.0606654	0.20417								REACTOME_RNA_POL_I_TRANSCRIPTION_TERMINATION	0.298157	1.51585	0.0606654	0.186532														PID_ATF2_PATHWAY	-0.213457	-1.58287	0.0380762	0.16621
						REACTOME_DNA_STRAND_ELONGATION	-0.246461	-1.58159	0.0505051	0.161081		ST_INTEGRIN_SIGNALING_PATHWAY	0.168433	1.55398	0.0607843	0.204474								REACTOME_FORMATION_OF_INCISION_COMPLEX_IN_GG_NER	0.291353	1.51714	0.0682731	0.186781														REACTOME_NEUROTRANSMITTER_RECEPTOR_BINDING_AND_DOWNSTREAM_TRANSMISSION_IN_THE_POSTSYNAPTIC_CELL	-0.154762	-1.57092	0.0491453	0.174772
						REACTOME_G1_PHASE	-0.274489	-1.57424	0.0447154	0.165528		KEGG_GLYCINE_SERINE_AND_THREONINE_METABOLISM	0.256023	1.54841	0.0544747	0.204871								REACTOME_RNA_POL_III_TRANSCRIPTION	0.252301	1.51217	0.0742268	0.187824														KEGG_GLYCOSAMINOGLYCAN_BIOSYNTHESIS_HEPARAN_SULFATE	-0.30717	-1.56559	0.0542169	0.177689
						REACTOME_TRANSMEMBRANE_TRANSPORT_OF_SMALL_MOLECULES	-0.0998851	-1.56144	0.044898	0.174143		REACTOME_CD28_CO_STIMULATION	0.276768	1.54963	0.0522088	0.205545								KEGG_PEROXISOME	0.153886	1.50334	0.0729783	0.192478														KEGG_N_GLYCAN_BIOSYNTHESIS	-0.206709	-1.55636	0.0513347	0.183786
						REACTOME_INTERACTIONS_OF_VPR_WITH_HOST_CELLULAR_PROTEINS	-0.266318	-1.55609	0.0627451	0.177109		REACTOME_SIGNALING_BY_SCF_KIT	0.191985	1.54256	0.0587002	0.208655								REACTOME_CYTOSOLIC_TRNA_AMINOACYLATION	0.251056	1.50489	0.0815109	0.192545														PID_AURORA_B_PATHWAY	-0.2569	-1.55054	0.0554371	0.187501
						REACTOME_PROCESSING_OF_CAPPED_INTRON_CONTAINING_PRE_MRNA	-0.134124	-1.54121	0.0536779	0.188773		KEGG_STEROID_HORMONE_BIOSYNTHESIS	0.302053	1.53685	0.0598802	0.21249								KEGG_ALZHEIMERS_DISEASE	0.123157	1.49252	0.0714286	0.200331														PID_AJDISS_2PATHWAY	-0.216069	-1.54142	0.0583333	0.18814
						REACTOME_EXTENSION_OF_TELOMERES	-0.255298	-1.53297	0.0496183	0.194338		REACTOME_COLLAGEN_FORMATION	0.209371	1.53093	0.0721248	0.2167								REACTOME_MRNA_CAPPING	0.242849	1.48654	0.084	0.203924														KEGG_OXIDATIVE_PHOSPHORYLATION	-0.146738	-1.54813	0.0604839	0.188197
						KEGG_RNA_POLYMERASE	-0.269232	-1.52663	0.0596421	0.195549		REACTOME_IMMUNE_SYSTEM	0.0609113	1.51789	0.0544355	0.227374								REACTOME_ABORTIVE_ELONGATION_OF_HIV1_TRANSCRIPT_IN_THE_ABSENCE_OF_TAT	0.300809	1.47921	0.0880626	0.209026														KEGG_PORPHYRIN_AND_CHLOROPHYLL_METABOLISM	-0.266948	-1.54461	0.0587002	0.188262
						PID_ATM_PATHWAY	-0.264272	-1.52751	0.0705882	0.196216		PID_A6B1_A6B4_INTEGRIN_PATHWAY	0.235614	1.50949	0.0641822	0.233986								REACTOME_MEMBRANE_TRAFFICKING	0.129319	1.47038	0.0696721	0.212336														REACTOME_LATE_PHASE_OF_HIV_LIFE_CYCLE	-0.146427	-1.54615	0.0655106	0.188484
						KEGG_AMINOACYL_TRNA_BIOSYNTHESIS	-0.209675	-1.52762	0.0443548	0.197603		REACTOME_SEMAPHORIN_INTERACTIONS	0.185391	1.50736	0.044898	0.234802								REACTOME_ENDOSOMAL_SORTING_COMPLEX_REQUIRED_FOR_TRANSPORT_ESCRT	0.267514	1.47097	0.0878906	0.213376														PID_AR_NONGENOMIC_PATHWAY	-0.313422	-1.53932	0.0682731	0.188651
						REACTOME_TRANSCRIPTIONAL_ACTIVITY_OF_SMAD2_SMAD3_SMAD4_HETEROTRIMER	-0.238779	-1.51442	0.0514403	0.200977		REACTOME_METABOLISM_OF_NON_CODING_RNA	0.212915	1.50143	0.075	0.237905								KEGG_HISTIDINE_METABOLISM	0.277305	1.47211	0.0769231	0.213885														KEGG_ENDOCYTOSIS	-0.118426	-1.5415	0.0577689	0.189425
						KEGG_OOCYTE_MEIOSIS	-0.164945	-1.51608	0.0709939	0.200978		REACTOME_MYOGENESIS	0.272121	1.50242	0.0630252	0.238659								REACTOME_RNA_POL_III_TRANSCRIPTION_INITIATION_FROM_TYPE_2_PROMOTER	0.28238	1.45842	0.0901961	0.221996														PID_LYSOPHOSPHOLIPID_PATHWAY	-0.19066	-1.51959	0.0547945	0.204651
						PID_HIF2PATHWAY	-0.241851	-1.51286	0.0605428	0.20105		KEGG_HISTIDINE_METABOLISM	0.274578	1.49767	0.0748988	0.240236								KEGG_SELENOAMINO_ACID_METABOLISM	0.259552	1.44547	0.106	0.233325														REACTOME_CITRIC_ACID_CYCLE_TCA_CYCLE	-0.285597	-1.49426	0.0669456	0.226755
						REACTOME_INSULIN_RECEPTOR_SIGNALLING_CASCADE	-0.175335	-1.51881	0.0641283	0.201431		REACTOME_AMINO_ACID_AND_OLIGOPEPTIDE_SLC_TRANSPORTERS	0.247996	1.49629	0.0718447	0.240238								KEGG_PRIMARY_IMMUNODEFICIENCY	0.292634	1.44188	0.0903614	0.233421														REACTOME_SIGNALING_BY_THE_B_CELL_RECEPTOR_BCR	-0.134679	-1.48694	0.0677291	0.232414
						KEGG_ABC_TRANSPORTERS	-0.286054	-1.51661	0.0556622	0.201895		BIOCARTA_RHO_PATHWAY	0.252335	1.48742	0.0815109	0.245979								PID_BETA_CATENIN_NUC_PATHWAY	0.169898	1.44367	0.0858283	0.233469														REACTOME_CA_DEPENDENT_EVENTS	-0.312675	-1.48423	0.0658915	0.233785
						REACTOME_SIGNALING_BY_ERBB4	-0.187509	-1.49293	0.0604839	0.207654		KEGG_CELL_ADHESION_MOLECULES_CAMS	0.164415	1.48908	0.0804829	0.246116								BIOCARTA_G1_PATHWAY	0.279297	1.43801	0.0955285	0.235563														REACTOME_GLUCONEOGENESIS	-0.248879	-1.48112	0.0817121	0.235251
						REACTOME_REGULATION_OF_HYPOXIA_INDUCIBLE_FACTOR_HIF_BY_OXYGEN	-0.301529	-1.49409	0.0948617	0.208046														BIOCARTA_GSK3_PATHWAY	0.278678	1.42737	0.0892857	0.244181														REACTOME_TRANSCRIPTIONAL_ACTIVITY_OF_SMAD2_SMAD3_SMAD4_HETEROTRIMER	-0.235149	-1.4778	0.0674603	0.235282
						REACTOME_SIGNALING_BY_FGFR_IN_DISEASE	-0.152473	-1.5035	0.0675944	0.208136														REACTOME_APC_C_CDC20_MEDIATED_DEGRADATION_OF_MITOTIC_PROTEINS	0.153951	1.41835	0.105477	0.248741														BIOCARTA_G1_PATHWAY	-0.294075	-1.47833	0.0745098	0.236447
						REACTOME_MITOCHONDRIAL_TRNA_AMINOACYLATION	-0.29499	-1.49788	0.0664062	0.208979														REACTOME_DOUBLE_STRAND_BREAK_REPAIR	0.281618	1.41908	0.105578	0.249725
						REACTOME_SIGNALING_BY_ERBB2	-0.172958	-1.49426	0.0696721	0.20935
						KEGG_HEDGEHOG_SIGNALING_PATHWAY	-0.191287	-1.49536	0.0680412	0.209764
						REACTOME_APC_CDC20_MEDIATED_DEGRADATION_OF_NEK2A	-0.276534	-1.49836	0.0756646	0.210062
						REACTOME_SIGNALING_BY_FGFR	-0.164287	-1.49871	0.0792079	0.211144
						REACTOME_LIPID_DIGESTION_MOBILIZATION_AND_TRANSPORT	-0.270496	-1.47766	0.0731707	0.218801
						PID_IL2_1PATHWAY	-0.235334	-1.4791	0.0891089	0.218958
						KEGG_CYSTEINE_AND_METHIONINE_METABOLISM	-0.249403	-1.4758	0.0777096	0.21903
						REACTOME_ANTIGEN_PROCESSING_CROSS_PRESENTATION	-0.16893	-1.47407	0.0752475	0.219236
						PID_TELOMERASE_PATHWAY	-0.193026	-1.45953	0.0836502	0.231983
						KEGG_GLYCOSYLPHOSPHATIDYLINOSITOL_GPI_ANCHOR_BIOSYNTHESIS	-0.255914	-1.4542	0.0761719	0.232801
						KEGG_PATHWAYS_IN_CANCER	-0.0835722	-1.45461	0.0934394	0.233889
						REACTOME_CHROMOSOME_MAINTENANCE	-0.175902	-1.45584	0.0766208	0.234272
						KEGG_PYRUVATE_METABOLISM	-0.243579	-1.43599	0.084	0.246238
						REACTOME_ER_PHAGOSOME_PATHWAY	-0.176493	-1.43895	0.0957031	0.246573
						REACTOME_REGULATION_OF_APOPTOSIS	-0.172936	-1.43728	0.0810277	0.246628
						KEGG_SPHINGOLIPID_METABOLISM	-0.246462	-1.43411	0.0882957	0.246672
						KEGG_ONE_CARBON_POOL_BY_FOLATE	-0.304702	-1.42923	0.0927419	0.248774
