# Supplementary material for: The Cyprinodon variegatus genome reveals gene expression changes underlying differences in skull morphology among closely related species
Source: BMC Genomics. 2017 May 30;18:424. doi: 10.1186/s12864-017-3810-7 (PMC5450241; doi:10.1186/s12864-017-3810-7)
Supplement: Supplementary file 17 — Genes in scale-biter intersection set at 48 hpf. This is a comma separated table of the genes in the 48 hpf scale-biter intersection set. Given are edgeR results for each pairwise comparison. Columns indicating whether a gene is included in the intersection set at a threshold of 1.5 or 2 fold are provided. (CSV 143 kb) [file 12864_2017_3810_MOESM17_ESM.csv]

# Table S8. Genes in the Scale-biter intersection set at 48 hpf
# Shown are edgeR results for each comparison.
# True/False indicate whether gene is included in intersection set at log0.2 or 1.5 fold or 2 fold cutoff
GeneID	GeneName	Product_Info	logFC.InOm	PValue.InOm	FDR.InOm	logFC.Duro	PValue.Duro	FDR.Duro	logFC.MarOm	PValue.MarOm	FDR.MarOm	IntersectionSet_log0.2	IntersectionSet_FoldChange1.5	IntersectionSet_FoldChange2
GeneID:107091150	LOC107091150	interleukin-12 receptor subunit beta-2-like	3.0024210693709	3.62120582605778e-66	2.81675495179904e-62	3.02387019212423	2.67197090614732e-63	2.07839256934669e-59	3.24087452969109	2.5935574587892e-74	2.01739866931918e-70	TRUE	TRUE	TRUE
GeneID:107084037	LOC107084037	protein S100-A1-like%2C transcript variant X2	3.96358028368827	4.22465008666697e-32	1.31445762796556e-28	4.01230471382718	4.14959204445999e-32	1.29110406871328e-28	0.754897820246454	0.0104371439233774	0.0661387568293209	TRUE	TRUE	FALSE
GeneID:107084225	igfbp2	insulin like growth factor binding protein 2%2C transcript variant X2	1.42137351396626	1.78173203203119e-30	4.61973420371819e-27	1.4568878852679	6.27540881668737e-31	1.62710891602009e-27	1.37736525008189	7.69303781911323e-29	9.2061991809188e-26	TRUE	TRUE	TRUE
GeneID:107095293	LOC107095293	zinc finger protein OZF-like%2C transcript variant X1	2.15471452961896	3.23219384724602e-28	7.18331995451518e-25	2.30102223820265	2.47749158168501e-29	5.50604807661054e-26	0.546709687065193	0.00230445152589963	0.0221259613794766	TRUE	FALSE	FALSE
GeneID:107104364	LOC107104364	DENN domain-containing protein 5B-like	0.685640114490919	3.91495352872352e-22	7.61311650579398e-19	0.72930220318611	4.52249032629784e-24	5.8630318338513e-21	0.567711273683518	8.8540856722603e-16	2.33462730175175e-13	TRUE	FALSE	FALSE
GeneID:107102936	LOC107102936	chromosome unknown open reading frame%2C human C12orf10	-0.943725301028079	6.95652323160144e-22	1.2024736879336e-18	-0.841215165555665	1.17058351066188e-17	5.51841444708085e-15	-1.05249542931993	9.44543641538455e-27	8.64368554789043e-24	TRUE	TRUE	FALSE
GeneID:107095161	LOC107095161	probable E3 ubiquitin-protein ligase makorin-1%2C transcript variant X1	1.59674676715925	6.58284111288658e-20	1.02409259193177e-16	1.83652456783081	1.4485941076454e-24	2.25357785326395e-21	1.67725139215462	1.14464420301282e-21	6.84893456395015e-19	TRUE	TRUE	TRUE
GeneID:107101677	LOC107101677	sodium/potassium/calcium exchanger 2-like	-2.72929869228396	8.74068075623592e-20	1.2361706411342e-16	-2.59780121931971	1.10715920572667e-17	5.38252367609058e-15	-0.909530078818505	0.00385575103057186	0.0326709797290885	TRUE	TRUE	FALSE
GeneID:107099323	setd6	SET domain containing 6	-1.50294162597668	1.83452613152738e-19	2.37831025234763e-16	-1.63026265630212	3.06804499191824e-22	3.39156185696736e-19	-0.894289569025174	9.22245057666898e-08	4.67340923847685e-06	TRUE	TRUE	FALSE
GeneID:107088432	ddx54	DEAD-box helicase 54	-0.784493799115529	3.45048343738712e-19	4.12916698734088e-16	-0.549541589670602	4.12763404983155e-10	5.53565542355426e-08	-0.755730075702741	6.26303026017657e-18	2.43584904393917e-15	TRUE	FALSE	FALSE
GeneID:107090451	sept10	septin 10	-2.55300151197329	1.51701653080263e-18	1.6857304406926e-15	-3.01725006063654	1.4200433690215e-24	2.25357785326395e-21	-3.18848449556758	4.19442788370113e-27	4.35018097244923e-24	TRUE	TRUE	TRUE
GeneID:107105176	slc24a4	solute carrier family 24 (sodium/potassium/calcium exchanger)%2C member 4%2C transcript variant X3	3.87214488537935	3.62485616273965e-18	3.75945915491605e-15	4.36767748946356	2.08439345793512e-21	1.9074652367704e-18	3.4021277848674	5.32073472933384e-15	1.25416166945828e-12	TRUE	TRUE	TRUE
GeneID:107083978	cnot6l	CCR4-NOT transcription complex subunit 6-like	-0.866628302065999	5.32018289051026e-17	4.86859324868636e-14	-0.816583158671047	4.86847531594849e-15	1.7213379656866e-12	-0.756020530330955	2.65894810810586e-13	4.80991345555847e-11	TRUE	TRUE	FALSE
GeneID:107082358	LOC107082358	MAGUK p55 subfamily member 6-like%2C transcript variant X2	0.635666011499631	2.94744822318335e-16	2.54741400044796e-13	0.704539103302249	6.316926489503e-19	3.50972947847136e-16	0.639579077443889	1.91023870734119e-16	6.32289012129933e-14	TRUE	TRUE	FALSE
GeneID:107088420	pbxip1	pre-B-cell leukemia homeobox interacting protein 1%2C transcript variant X3	-1.01005484597624	3.7580316666848e-16	3.07703677045344e-13	-1.13565254888146	1.85816779601679e-19	1.15630065610533e-16	-0.954088331960075	1.52769008092114e-14	3.39518208412716e-12	TRUE	TRUE	FALSE
GeneID:107081354	LOC107081354	hereditary hemochromatosis protein homolog	-1.9993935901524	5.24339165254279e-16	4.07857219693041e-13	-1.76979122969969	3.48228403260708e-12	6.94537085836773e-10	-2.03741695553798	1.32990582103647e-16	4.59763219063653e-14	TRUE	TRUE	TRUE
GeneID:107086919	LOC107086919	rhotekin-2-like%2C transcript variant X2	-0.692157924434889	1.27506894670025e-15	9.01647618355267e-13	-0.611891465793693	2.92183611297076e-12	5.90324732590728e-10	-0.774020139300818	3.51986693344734e-19	1.5502219652692e-16	TRUE	TRUE	FALSE
GeneID:107091318	LOC107091318	cannabinoid receptor type 1B-like	1.37121319064725	1.86627370544964e-14	1.26233130589913e-11	0.487610426295984	0.00533997182986428	0.0496853718643533	0.527561922779945	0.00220305996702787	0.021407246589232	TRUE	FALSE	FALSE
GeneID:107087703	LOC107087703	zinc finger and SCAN domain-containing protein 21-like	0.530257447691524	3.53273633414112e-14	2.1137991980859e-11	0.528116581644156	1.54327169068738e-13	4.28726387357564e-11	0.441366978268937	2.42030963266148e-10	2.39826477422387e-08	TRUE	FALSE	FALSE
GeneID:107094766	LOC107094766	transketolase-like	1.63731122440444	4.12660618583419e-14	2.37768934937121e-11	0.609528191295739	0.00387091578648402	0.03912919875915	1.18454187922915	2.57549143250994e-08	1.54103539290605e-06	TRUE	TRUE	FALSE
GeneID:107086574	fuom	fucose mutarotase	0.981572811823076	1.59848244095367e-13	8.57503149445386e-11	1.20831139016382	1.30186346487615e-18	6.98382411140628e-16	0.845897437488782	1.60578050225557e-10	1.67658572305972e-08	TRUE	TRUE	FALSE
GeneID:107090604	LOC107090604	pyrin-like	-2.84333257838113	1.68954806805059e-13	8.761433098221e-11	-3.47221338670975	1.23750832007791e-19	8.02163205643835e-17	-4.25215592725778	8.60956447778157e-30	1.12135071750641e-26	TRUE	TRUE	TRUE
GeneID:107086192	calcrl	calcitonin receptor like receptor%2C transcript variant X1	1.21309929583377	6.0463236420549e-13	3.0342792548209e-10	1.25337671091497	5.95781246771685e-13	1.41565044704395e-10	0.489162014308106	0.00265663852140093	0.0247332887357476	TRUE	FALSE	FALSE
GeneID:107089450	LOC107089450	activin receptor type-2B-like	-0.596538123910441	6.72565887038946e-13	3.26972109520777e-10	-0.649274440654136	6.79521955943671e-15	2.34583031577045e-12	-0.473828986958784	1.13727903641345e-08	7.73055944389247e-07	TRUE	FALSE	FALSE
GeneID:107083522	ift172	intraflagellar transport 172	-0.56730964136475	7.38432913708784e-13	3.4811517692629e-10	-0.460765625185032	8.17225637097824e-09	8.00257839695239e-07	-0.23371066064664	0.00323469118426737	0.0287390581117347	TRUE	FALSE	FALSE
GeneID:107086918	elavl2	ELAV like neuron-specific RNA binding protein 2%2C transcript variant X2	0.991465717090368	9.10045332127961e-13	4.16399271526903e-10	0.797354738655905	1.19823686072876e-08	1.12975580862772e-06	0.996896562365354	6.91881213834313e-13	1.16995609169787e-10	TRUE	TRUE	FALSE
GeneID:107105197	LOC107105197	serpin H1-like	-0.948402354473754	1.19608270739822e-12	5.16873852194282e-10	-0.776661792958222	1.27320166484309e-08	1.17899989880738e-06	-0.708877506138238	1.27479514241722e-07	6.27594557929893e-06	TRUE	TRUE	FALSE
GeneID:107081994	LOC107081994	dipeptidyl peptidase 4-like	1.01330139425998	1.62944728870517e-12	6.67087143957534e-10	0.804563782777258	2.65315970065806e-08	2.23109218719662e-06	0.810349454602535	1.21107943061e-08	8.12101840603438e-07	TRUE	TRUE	FALSE
GeneID:107097718	LOC107097718	retinal cone rhodopsin-sensitive cGMP 3'%2C5'-cyclic phosphodiesterase subunit gamma-like	-1.66997413402834	1.78540859255928e-12	7.12194909601145e-10	-1.15898759029588	2.56410778092062e-06	0.000112365703514879	-1.47506475957851	5.63645546091983e-10	5.25067889853472e-08	TRUE	TRUE	TRUE
GeneID:107091704	sf3b5	splicing factor 3b subunit 5	0.696753146475511	2.13371896101247e-12	8.29856646911774e-10	0.744091711328084	7.35194424946289e-14	2.15800371111121e-11	0.374391164441807	0.000150155200045804	0.00265080210051105	TRUE	FALSE	FALSE
GeneID:107096210	oraov1	oral cancer overexpressed 1	-0.659038443982676	2.54908879186342e-12	9.67223764268762e-10	-0.62059174352094	9.92089697503703e-11	1.5589837802086e-08	-0.405326140806312	1.90715461843837e-05	0.000484006597048054	TRUE	FALSE	FALSE
GeneID:107104359	LOC107104359	zinc finger protein 664-like%2C transcript variant X2	-1.30722791550436	2.87855755118382e-12	1.0662314243754e-09	-0.902230328003087	1.28423546260424e-06	6.44479067475294e-05	-0.754913793920695	4.76432966142321e-05	0.0010209184096799	TRUE	TRUE	FALSE
GeneID:107090083	nrxn3	neurexin 3%2C transcript variant X7	1.397141686104	3.51839142168588e-12	1.27292128714342e-09	0.976450056566296	1.07442873458637e-06	5.5531188783921e-05	1.91291903574061	1.70784621254559e-20	8.85632117619056e-18	TRUE	TRUE	FALSE
GeneID:107097741	trmt6	tRNA methyltransferase 6	-0.503501476524493	5.20027349704716e-12	1.83865124530824e-09	-0.393209137172415	1.04858526481799e-07	7.58736789059228e-06	-0.233839146924286	0.001406660366283	0.0150667099654342	TRUE	FALSE	FALSE
GeneID:107097844	LOC107097844	potassium voltage-gated channel subfamily KQT member 1-like	1.5974500243966	9.83646857100237e-12	3.40057647909075e-09	0.556209851687192	0.0135737222495528	0.0943128168987461	1.1912776113662	1.58759375170922e-07	7.71818624854387e-06	TRUE	FALSE	FALSE
GeneID:107104089	LOC107104089	carbonic anhydrase 1	1.08457512287097	1.48769609141628e-11	4.89445607941594e-09	0.995869987101665	5.51568528384849e-10	7.21071562696059e-08	1.3154540260599	3.91471108812225e-16	1.14907849807392e-13	TRUE	TRUE	FALSE
GeneID:107098551	erich1	glutamate rich 1	-0.492337370169601	1.99573836547102e-11	6.20954035032652e-09	-0.320621301567494	1.93744027782957e-05	0.000566571378227222	-0.434317718105703	3.42613497317647e-09	2.65176028744808e-07	TRUE	FALSE	FALSE
GeneID:107095861	ppa2	pyrophosphatase (inorganic) 2	-0.490914308692263	2.5101281747879e-11	7.65687529709321e-09	-0.496709265363709	2.28203440010426e-11	3.85887056113282e-09	-0.536520200208947	2.98422848746539e-13	5.33628075626425e-11	TRUE	FALSE	FALSE
GeneID:107083653	LOC107083653	zinc finger protein 248-like	-2.14402479585453	7.74176407497252e-11	2.18979315844268e-08	-2.62944261905752	2.09497781314325e-15	8.14789245976737e-13	-2.67767895054421	2.27993822112822e-16	7.23857120532483e-14	TRUE	TRUE	TRUE
GeneID:107096454	LOC107096454	homer protein homolog 3-like	-0.676117218924677	8.09983181116429e-11	2.21648356290905e-08	-0.741039448659483	1.63465531645282e-12	3.6855554721821e-10	-0.698148320207703	1.92389897136768e-11	2.49417469146392e-09	TRUE	TRUE	FALSE
GeneID:107085888	sp4	Sp4 transcription factor	0.773842834313549	8.1210749556994e-11	2.21648356290905e-08	0.637644854894051	9.67296262289849e-08	7.16582283449675e-06	0.750261129254738	2.88553215151394e-10	2.84115339753813e-08	TRUE	TRUE	FALSE
GeneID:107100340	LOC107100340	zinc fingers and homeoboxes protein 1-like	-1.10766577368479	1.09093722011502e-10	2.88021362312662e-08	-1.40739355597334	4.74244634693432e-16	1.94153257419098e-13	-1.18082135851181	5.43335788293733e-12	7.7547475765923e-10	TRUE	TRUE	TRUE
GeneID:107084155	dpp3	dipeptidyl-peptidase 3%2C transcript variant X2	-0.39711858876053	1.534235935324e-10	3.84969491061862e-08	-0.385474945540404	5.8524555761554e-10	7.52451664448343e-08	-0.350698541188021	1.5673536146578e-08	1.02450925139627e-06	TRUE	FALSE	FALSE
GeneID:107100274	fstl3	follistatin-like 3 (secreted glycoprotein)	2.49377734109378	1.85468835458192e-10	4.57990265590968e-08	1.28489275663843	0.000610508019857733	0.00944102710231288	1.29888816828629	0.000487532223287282	0.00665310420849145	TRUE	TRUE	TRUE
GeneID:107103225	LOC107103225	visinin-like protein 1	1.20123273478106	2.90121126230096e-10	6.94371440117171e-08	1.08834804108904	4.05866837673937e-08	3.30579601764055e-06	0.787930742784489	1.88298159230621e-05	0.000479171915559982	TRUE	TRUE	FALSE
GeneID:107088994	LOC107088994	neurotrypsin-like	0.885457851209401	3.9184447721249e-10	9.0983948238727e-08	0.59635341943211	2.44897073045221e-05	0.000690192711116759	1.00067957029907	1.77675862204269e-12	2.76410338831182e-10	TRUE	TRUE	FALSE
GeneID:107092063	LOC107092063	poliovirus receptor-like%2C transcript variant X2	0.65717928022684	4.63280029858403e-10	1.05988932713341e-07	0.765837969554481	1.97061068257827e-12	4.21255207463632e-10	-0.243028434581653	0.0175312054778805	0.0950951755995071	TRUE	FALSE	FALSE
GeneID:107100468	ralyl	RALY RNA binding protein-like%2C transcript variant X3	1.43168208260746	4.96129379667706e-10	1.11050903983148e-07	0.700910857039171	0.0019843550242793	0.023422314956535	0.546121651209717	0.0128174025100942	0.0765158598808655	TRUE	FALSE	FALSE
GeneID:107083776	plk3	polo-like kinase 3	0.531273877464606	4.99682668819203e-10	1.11050903983148e-07	0.366424508911706	1.82833173792977e-05	0.000544067537426284	0.471862086128041	3.23473326364265e-08	1.8989715238675e-06	TRUE	FALSE	FALSE
GeneID:107089836	LOC107089836	uncharacterized LOC107089836	0.689815854116215	5.44566603968483e-10	1.19321445886446e-07	0.365091970679009	0.00116693759732568	0.0154240001712792	0.395496610794852	0.000290531877479332	0.00448514861311587	TRUE	FALSE	FALSE
GeneID:107094355	LOC107094355	uncharacterized protein C14orf93 homolog	-2.03236493751811	5.81739253240281e-10	1.25696077259153e-07	-1.76146718901521	1.67579096847656e-07	1.12858355396493e-05	-1.67791898724553	3.9456443155694e-07	1.75880769677115e-05	TRUE	TRUE	TRUE
GeneID:107097961	slc25a18	solute carrier family 25 (glutamate carrier)%2C member 18	-1.54827063985487	6.21005129444677e-10	1.32342147928368e-07	-0.714924378296219	0.0050680518576424	0.0477551076616249	-0.672469585098319	0.00747698364206222	0.0522080047215269	TRUE	TRUE	FALSE
GeneID:107094434	prkaca	protein kinase%2C cAMP-dependent%2C alpha catalytic subunit	0.7554744418781	6.95732169949451e-10	1.46263586052751e-07	0.393062867433156	0.00136004856987397	0.0173003071149054	0.489409565455479	5.65569506571111e-05	0.00118419445676	TRUE	FALSE	FALSE
GeneID:107081148	LOC107081148	uncharacterized LOC107081148	1.56759049092884	9.86465294208812e-10	1.96749238230852e-07	1.84143572414313	1.21444983567064e-11	2.22272895217977e-09	1.04867628307449	2.32763481184904e-05	0.000569948859623828	TRUE	TRUE	TRUE
GeneID:107087127	ehhadh	enoyl-CoA%2C hydratase/3-hydroxyacyl CoA dehydrogenase	-1.07386764138493	1.16006870414674e-09	2.28445428233049e-07	-1.62174430587608	4.71459929258838e-20	3.18891396499119e-17	-1.73208910179195	2.41868733702529e-23	1.79178661438583e-20	TRUE	TRUE	TRUE
GeneID:107096298	adam22	ADAM metallopeptidase domain 22%2C transcript variant X1	0.706174455919786	1.25317579205025e-09	2.43695697461572e-07	0.319369542342824	0.00589664114598145	0.0531483466442835	0.570513884876383	8.75466225677435e-07	3.49221232637535e-05	TRUE	FALSE	FALSE
GeneID:107088828	LOC107088828	RNA binding protein fox-1 homolog 1-like	0.964338832215436	1.27026508779147e-09	2.43969308281134e-07	0.922570275023948	8.17901886684727e-09	8.00257839695239e-07	1.51829367058498	6.46116188766575e-21	3.466079154704e-18	TRUE	TRUE	FALSE
GeneID:107086390	lgi2	leucine-rich repeat LGI family member 2	1.1629075997243	1.34722393615417e-09	2.52515214153619e-07	2.05066892475775	4.13294653067018e-22	4.01851557360225e-19	1.38642992244361	1.01423909059455e-12	1.62665129199788e-10	TRUE	TRUE	TRUE
GeneID:107095168	pfkm	phosphofructokinase%2C muscle	-0.546014502071657	1.39758677307006e-09	2.55791263866481e-07	-0.342947651173531	0.00015790017503435	0.00332823092059447	-0.287078164653962	0.00146198117220557	0.0155037771615556	TRUE	FALSE	FALSE
GeneID:107090880	rergl	RERG/RAS-like	1.38363376112034	1.58876413065332e-09	2.84096592880157e-07	0.979129815227643	2.18250046733706e-05	0.000624138966366961	0.814811494193668	0.000216303011902221	0.00355764345119774	TRUE	TRUE	FALSE
GeneID:107082073	apof	apolipoprotein F	0.508538729569444	1.71423768105058e-09	3.03049950046636e-07	0.517836640380317	1.74099638237376e-09	1.92089934188572e-07	-0.201334902604505	0.0151681918680347	0.0860194312608657	TRUE	FALSE	FALSE
GeneID:107098435	dohh	deoxyhypusine hydroxylase/monooxygenase	-0.516218271110726	2.08431277492425e-09	3.64333189207827e-07	-0.241022749315646	0.00557899408641733	0.0511446146154357	-0.354969026733874	3.83856285152349e-05	0.000855537568497864	TRUE	FALSE	FALSE
GeneID:107087995	ube2r2	ubiquitin conjugating enzyme E2R 2%2C transcript variant X1	-0.892058411233247	2.52065163211766e-09	4.20683017870759e-07	-0.779962453573203	2.73965359928017e-07	1.71858028403232e-05	-0.677288292631961	6.28986764235705e-06	0.000190372511502235	TRUE	TRUE	FALSE
GeneID:107086895	poglut1	protein O-glucosyltransferase 1	-0.455497101616275	2.52418578275984e-09	4.20683017870759e-07	-0.226429464863369	0.00347361860035242	0.0361639908452421	-0.406805514293098	1.03296446488246e-07	5.16714732481555e-06	TRUE	FALSE	FALSE
GeneID:107082568	tmlhe	trimethyllysine hydroxylase%2C epsilon%2C transcript variant X2	-1.30850642352383	2.91629277904792e-09	4.77565965933142e-07	-1.3670773807427	1.02690757058076e-09	1.21951153248281e-07	-0.67633852405152	0.0025933917336744	0.0242606104634832	TRUE	TRUE	FALSE
GeneID:107098703	trmt2b	tRNA methyltransferase 2 homolog B	1.37664464899627	3.08409216010301e-09	4.99783559736692e-07	0.65654525348211	0.00415988444140756	0.0411790492219375	1.42354814638633	9.62847820805898e-10	8.51080883424849e-08	TRUE	TRUE	FALSE
GeneID:107093570	bnip3	BCL2/adenovirus E1B 19kDa interacting protein 3	0.77698329240944	3.29181126009534e-09	5.22558242584727e-07	0.932530420633078	5.71314157315794e-12	1.12505498042555e-09	0.357029111734448	0.00571853865585675	0.0432700904032896	TRUE	FALSE	FALSE
GeneID:107082176	LOC107082176	cytochrome c oxidase subunit 6B1	0.504041209359195	3.646339150187e-09	5.65061476663789e-07	0.604023506190209	1.82737804881963e-12	4.0040169444348e-10	0.469204675026896	3.92981542962129e-08	2.22313231413158e-06	TRUE	FALSE	FALSE
GeneID:107089088	LOC107089088	centrosomal protein of 170 kDa-like	0.870898638121674	3.66852279636451e-09	5.65061476663789e-07	0.928607787984182	1.14749126216622e-09	1.34221966658044e-07	0.88639087848044	1.95650512243767e-09	1.64526217241961e-07	TRUE	TRUE	FALSE
GeneID:107093443	mcts1	malignant T-cell amplified sequence 1	-0.446333491859477	3.8823241329765e-09	5.92130554281523e-07	-0.429687102025344	1.8579171169394e-08	1.67072928255643e-06	-0.662342646154625	2.22587995701829e-18	9.26859290728909e-16	TRUE	FALSE	FALSE
GeneID:107104088	LOC107104088	chromosome unknown open reading frame%2C human C8orf59	0.69086222029837	4.37629503596756e-09	6.60990503636382e-07	0.2987775805587	0.0111718540347668	0.0822919191377211	1.01311415054526	1.70444098366384e-17	6.31333056734723e-15	TRUE	FALSE	FALSE
GeneID:107102183	znrf1	zinc and ring finger 1%2C E3 ubiquitin protein ligase	1.10949456367512	5.16452152272186e-09	7.65185345990323e-07	0.592250225007538	0.00188974942854543	0.0225816213246882	0.895374615827778	1.48634089250349e-06	5.61237991861085e-05	TRUE	TRUE	FALSE
GeneID:107099153	polm	polymerase (DNA directed)%2C mu	1.45251567741868	5.23957067219463e-09	7.68981141012565e-07	1.41999982511696	1.99844199418053e-08	1.7765578344838e-06	1.43773751480978	7.21296771412313e-09	5.17106630085776e-07	TRUE	TRUE	TRUE
GeneID:107100066	wdr61	WD repeat domain 61	0.468487469961679	6.3693608645609e-09	9.17482842314574e-07	0.6671346817299	3.47009553165879e-16	1.45903449151394e-13	0.577185429774841	9.51433265579137e-13	1.54181742839736e-10	TRUE	FALSE	FALSE
GeneID:107081632	plekhg1	pleckstrin homology and RhoGEF domain containing G1%2C transcript variant X2	-0.426999620317823	7.11649576690315e-09	9.97399321132543e-07	-0.481653207228843	8.83995869659038e-11	1.41776533446244e-08	-0.245946230041494	0.000867631645344764	0.0103988794349988	TRUE	FALSE	FALSE
GeneID:107085187	LOC107085187	serine/threonine-protein phosphatase with EF-hands 2-like	1.41783140053478	8.66908939929946e-09	1.1934957857071e-06	1.01962431524732	3.99586311178956e-05	0.00106994221050104	1.19162014521395	8.62899053600907e-07	3.45093073955509e-05	TRUE	TRUE	TRUE
GeneID:107091119	glb1	galactosidase beta 1	1.62802687962981	1.40049835666283e-08	1.82196623010149e-06	2.18751273857088	1.02594714422591e-13	2.90193813140409e-11	1.88865576746011	6.87407934460972e-11	8.04060544090928e-09	TRUE	TRUE	TRUE
GeneID:107088710	sardh	sarcosine dehydrogenase	0.676186276156704	1.40538630592132e-08	1.82196623010149e-06	0.617340465690298	3.44889856716241e-07	2.10409862781747e-05	-0.743923894203043	1.44487561814986e-10	1.58295281630685e-08	TRUE	TRUE	FALSE
GeneID:107094950	LOC107094950	zinc finger protein 239-like	1.34660993957468	1.93234592491164e-08	2.46405783228282e-06	0.964791052987404	6.17827922736568e-05	0.00153784783904205	0.644491131269981	0.00534614451498446	0.041173252583967	TRUE	TRUE	FALSE
GeneID:107085094	cep55	centrosomal protein 55kDa	-0.371702682249799	2.20941837443966e-08	2.79446517489088e-06	-0.38524514732093	9.86339415965345e-09	9.41379281851096e-07	-0.593039817346689	3.58732343958933e-19	1.5502219652692e-16	TRUE	FALSE	FALSE
GeneID:107086233	LOC107086233	hemoglobin subunit beta-like	1.59729048548181	2.31931368681712e-08	2.90980346982371e-06	1.8274941367959	4.03690664517125e-10	5.46105710251558e-08	1.91117812373355	4.28753334373703e-11	5.25205954555252e-09	TRUE	TRUE	TRUE
GeneID:107103420	calb2	calbindin 2	1.24671290398564	2.42654534928608e-08	2.99601317451139e-06	0.929697320721248	4.62024922254182e-05	0.00119795361925139	0.874476589131326	5.49203987919224e-05	0.0011561524276129	TRUE	TRUE	FALSE
GeneID:107082781	fam13a	family with sequence similarity 13 member A%2C transcript variant X1	0.511899006957254	2.87573234526191e-08	3.49513813244059e-06	0.639786803179481	7.65629727540594e-12	1.45254898431086e-09	0.329528878120078	0.000335710768174069	0.00504117029004246	TRUE	FALSE	FALSE
GeneID:107083805	dgkq	diacylglycerol kinase theta	0.59734510661576	2.95768365328481e-08	3.56687477474045e-06	0.659511462094414	1.78857978495582e-09	1.9595025151097e-07	0.755392039043854	3.03057327323021e-12	4.49015508682309e-10	TRUE	TRUE	FALSE
GeneID:107093562	LOC107093562	collagen alpha-1(XXVIII) chain-like	-0.983310787800432	3.07110026355095e-08	3.64710738931772e-06	-0.542326356441964	0.00213176801151682	0.0247307344930404	-0.776984650930597	1.13302369700077e-05	0.000310872127940758	TRUE	FALSE	FALSE
GeneID:107083219	LOC107083219	chromosome unknown open reading frame%2C human C12orf29%2C transcript variant X2	-0.90360773761997	3.25650127244419e-08	3.83798411328896e-06	-1.03994256675164	2.87583918140725e-10	4.03057929235608e-08	-0.69282833872825	2.33006026046638e-05	0.000569948859623828	TRUE	TRUE	FALSE
GeneID:107104449	nlrp3	NLR family%2C pyrin domain containing 3	-1.39613759359195	3.38758720710307e-08	3.96245820909041e-06	-0.977651121927156	0.000303480295876564	0.00556750349404682	-1.20880328859053	2.3167889183993e-06	8.21008774568063e-05	TRUE	TRUE	FALSE
GeneID:107091940	LOC107091940	protein NLRC3-like	-0.543644328421888	3.77099505090619e-08	4.37801268708564e-06	-0.34388287417343	0.000626701175054823	0.00964351155324221	-0.47930634116192	1.25365415084727e-06	4.86361536776333e-05	TRUE	FALSE	FALSE
GeneID:107093243	LOC107093243	nocturnin-like%2C transcript variant X6	-1.1460562634724	4.01319386212516e-08	4.62468569726526e-06	-1.65135429028629	4.26134801259989e-15	1.54171607051201e-12	-1.03731447854366	6.75552059866076e-07	2.77297187212046e-05	TRUE	TRUE	TRUE
GeneID:107098889	LOC107098889	nebulette-like	1.00259690484555	4.3508216767269e-08	4.94056443976937e-06	0.500751004034074	0.00617176839400412	0.0545845371833554	0.4638228152577	0.00959927150413982	0.0623011542719663	TRUE	FALSE	FALSE
GeneID:107091397	lrig1	leucine-rich repeats and immunoglobulin-like domains 1	0.489645972638444	4.52874913289411e-08	5.0686151266499e-06	0.544152148485795	1.39022863268067e-09	1.57867057216154e-07	0.490089489531034	4.39363620870522e-08	2.43244834515399e-06	TRUE	FALSE	FALSE
GeneID:107087545	ccdc30	coiled-coil domain containing 30%2C transcript variant X4	0.636874622718737	5.64737364266817e-08	6.23093558574388e-06	0.651700265928383	6.30190409239998e-08	4.87754835649087e-06	0.72671413011355	6.77087590777624e-10	6.15991324545468e-08	TRUE	TRUE	FALSE
GeneID:107091457	LOC107091457	RPE-retinal G protein-coupled receptor-like	1.03919839210785	5.827548626644e-08	6.38444887216203e-06	0.569480722673549	0.0029126349951148	0.0313786544826308	1.08877451710184	1.4365475089285e-08	9.46964813406807e-07	TRUE	FALSE	FALSE
GeneID:107088594	dars2	aspartyl-tRNA synthetase 2%2C mitochondrial	-0.580805946112358	5.93559630606798e-08	6.4573476736713e-06	-0.660316543488209	1.14122923864121e-09	1.34221966658044e-07	-0.809534884316008	3.36335082085206e-14	7.07076334053994e-12	TRUE	FALSE	FALSE
GeneID:107086229	ebf3	early B-cell factor 3%2C transcript variant X4	1.19378648906296	6.04713471676936e-08	6.51957331978347e-06	0.626587203309879	0.00427117044811374	0.0419751097039201	0.795539733281036	0.000232262173110444	0.00375309761583406	TRUE	TRUE	FALSE
GeneID:107101639	LOC107101639	protein lifeguard 1-like	0.423580627062677	6.07660944506398e-08	6.51957331978347e-06	0.592037492638672	2.92263894165522e-13	7.33346677666617e-11	0.416073492409495	1.0125003063748e-07	5.0811184729912e-06	TRUE	FALSE	FALSE
GeneID:107103539	LOC107103539	uncharacterized protein C9orf172-like	0.60999713434212	7.40857513761252e-08	7.8404900282883e-06	0.328643521763342	0.0040457677132605	0.040414174791056	0.329505493831897	0.00332185436013331	0.0292462299267651	TRUE	FALSE	FALSE
GeneID:107105053	LOC107105053	uncharacterized LOC107105053	-0.581554760534578	7.83103338537875e-08	8.23158016056333e-06	-0.46429590743322	3.42026131055204e-05	0.000930227363780737	-0.332672460912096	0.00236959675812503	0.0226019722661871	TRUE	FALSE	FALSE
GeneID:107089548	LOC107089548	disks large homolog 5-like%2C transcript variant X2	0.508448147574815	8.06661406317508e-08	8.40119434365842e-06	0.382377130383167	6.47627275377798e-05	0.00159922817826229	0.531561616464386	2.0523219029509e-08	1.2822478652292e-06	TRUE	FALSE	FALSE
GeneID:107101433	LOC107101433	SRSF protein kinase 1-like%2C transcript variant X2	-0.385758490686272	8.10039950857339e-08	8.40119434365842e-06	-0.215732152812253	0.0028497050086965	0.0309803360029989	-0.247020480040015	0.00059342560246065	0.0077384091345183	TRUE	FALSE	FALSE
GeneID:107102830	dctpp1	dCTP pyrophosphatase 1	-0.437472330609022	8.49101559859589e-08	8.74799534220902e-06	-0.31649150450526	0.00013029953999389	0.00286634618154978	-0.52009850968174	1.83831112932371e-10	1.89394743303901e-08	TRUE	FALSE	FALSE
GeneID:107082183	LOC107082183	uncharacterized LOC107082183	-1.06737428949526	8.7410951376962e-08	8.94639585902235e-06	-1.03757313544197	4.48254969168418e-07	2.62621791806133e-05	-0.740195725164166	0.000260848158000745	0.00410730242309473	TRUE	TRUE	FALSE
GeneID:107089183	LOC107089183	nanos homolog 1-like	0.478930798030113	8.94289224666793e-08	9.0931094563015e-06	0.360363949790107	6.78675358553355e-05	0.00166413681703493	0.3315700346432	0.000201451589133323	0.00337222991891015	TRUE	FALSE	FALSE
GeneID:107099317	bbs2	Bardet-Biedl syndrome 2	-0.491606600608447	1.01913189226832e-07	1.02287966761408e-05	-0.601708157199733	1.77818036151175e-10	2.6599184503883e-08	-0.637511277359444	3.77871122696355e-12	5.54579344885584e-10	TRUE	FALSE	FALSE
GeneID:107095017	bcap29	B-cell receptor-associated protein 29	-0.630015398221341	1.05452882235178e-07	1.04492387830106e-05	-0.422001706240681	0.000440484785701399	0.00736049603776226	-0.52402547518716	9.88557093904097e-06	0.000275609009137384	TRUE	FALSE	FALSE
GeneID:107086236	LOC107086236	hemoglobin subunit alpha-1-like	2.47060088620296	1.11941308100711e-07	1.09526473592627e-05	3.54960120086758	1.67303062066486e-11	2.95765197337309e-09	3.76117504627538	2.46553361068615e-13	4.51250663311111e-11	TRUE	TRUE	TRUE
GeneID:107100738	tex9	testis expressed 9%2C transcript variant X1	1.13423062171428	1.13492572205505e-07	1.09919641466662e-05	0.943185463410613	1.60958492308516e-05	0.000496831600167379	1.6914145291706	2.88068943738536e-14	6.22428966352835e-12	TRUE	TRUE	FALSE
GeneID:107104229	smg9	SMG9 nonsense mediated mRNA decay factor	0.592610035204374	1.13756265836168e-07	1.09919641466662e-05	0.791904481832523	6.10576265761618e-12	1.18734187080669e-09	0.468339837907277	2.54205450361184e-05	0.000609948988006902	TRUE	FALSE	FALSE
GeneID:107087927	cplx2	complexin 2	0.957847572239775	1.16226072903921e-07	1.11088697891614e-05	0.61159475033429	0.000755125598985406	0.0110512595892906	0.701168110808172	8.92157736022698e-05	0.0017392603883841	TRUE	TRUE	FALSE
GeneID:107103700	LOC107103700	claudin-4-like	-1.22814114866937	1.39723198570939e-07	1.31737806070793e-05	-1.38895117388909	3.78798905907985e-09	3.98173958054765e-07	-1.65554921841401	1.1109761293264e-12	1.76361792285008e-10	TRUE	TRUE	TRUE
GeneID:107091848	lipt2	lipoyl(octanoyl) transferase 2 (putative)	-1.54294876593801	1.50693330292184e-07	1.41225068635874e-05	-1.73182713082978	4.74601441186221e-09	4.88965206657883e-07	-1.52770508126191	1.9626590070292e-07	9.3659773534826e-06	TRUE	TRUE	TRUE
GeneID:107085429	ssbp1	single-stranded DNA binding protein 1%2C mitochondrial	-0.496259238744194	1.55713388281649e-07	1.45055879131593e-05	-0.495409348333827	2.1497939969657e-07	1.39351438378314e-05	-0.524008960178937	2.9926911836141e-08	1.77023941990436e-06	TRUE	FALSE	FALSE
GeneID:107083972	mrpl1	mitochondrial ribosomal protein L1	-0.459782792777551	1.90030904161798e-07	1.73900633885005e-05	-0.389848237462785	1.48322704721407e-05	0.000464276925020309	-0.280933439665041	0.00152866455669846	0.0160468518951134	TRUE	FALSE	FALSE
GeneID:107102894	slc35f5	solute carrier family 35 member F5	-0.783852342860032	1.97018622130813e-07	1.7893914811878e-05	-0.67269520471863	1.0589804542715e-05	0.000353531307448534	-0.619033084673513	4.09852614348858e-05	0.000899305658875202	TRUE	TRUE	FALSE
GeneID:107105123	LOC107105123	syndecan-2-like	-0.861140403397613	1.97837201751174e-07	1.7893914811878e-05	-0.641677517630531	0.00013460138118024	0.00292866249933007	-1.35245698590162	2.75993875988944e-16	8.58727345751999e-14	TRUE	TRUE	FALSE
GeneID:107096545	LOC107096545	proton myo-inositol cotransporter-like%2C transcript variant X2	-0.642456697130161	2.07556931557518e-07	1.86645270765336e-05	-0.452878543944241	0.000479148628900535	0.00790468209947573	-0.427521543418661	0.000644360576368437	0.00823014571967469	TRUE	FALSE	FALSE
GeneID:107088232	LOC107088232	zinc finger and BTB domain-containing protein 5-like	0.742587464751873	2.66947105373093e-07	2.32005369736828e-05	0.586282920308943	6.00315809847125e-05	0.00149905506481408	0.655384401255424	5.17171840505109e-06	0.000161884151362937	TRUE	TRUE	FALSE
GeneID:107082743	LOC107082743	L-threonine 3-dehydrogenase%2C mitochondrial-like	-0.510593551706019	3.12058076763339e-07	2.64317444635529e-05	-0.379434103702149	0.00015499925601827	0.00328115720256642	-0.41990980381504	2.579500594024e-05	0.000615479919344038	TRUE	FALSE	FALSE
GeneID:107082749	LOC107082749	G protein-regulated inducer of neurite outgrowth 3-like	1.01502302281697	3.12620748299398e-07	2.64317444635529e-05	0.516538575463918	0.00949527737608884	0.073785229840067	0.712968986791666	0.000212857081003389	0.00351157752828179	TRUE	FALSE	FALSE
GeneID:107090318	pemt	phosphatidylethanolamine N-methyltransferase	-1.23459041317814	3.41061169800862e-07	2.86804790194163e-05	-1.08021685772369	2.06272800491644e-05	0.000596465791310132	-1.24039448997369	2.96971988893614e-07	1.36282986171621e-05	TRUE	TRUE	TRUE
GeneID:107097722	LOC107097722	tetratricopeptide repeat protein 39C-like	-1.26699624132149	3.46606339965077e-07	2.88350525713192e-05	-1.76121028963256	2.03086331296345e-12	4.21255207463632e-10	-1.16274046366462	3.0187275976384e-06	0.000103213945574639	TRUE	TRUE	TRUE
GeneID:107104264	LOC107104264	dynamin-1-like	0.880773821961477	3.66116669122107e-07	3.02961543698543e-05	0.791494053563767	5.63413125716272e-06	0.000210192278099953	1.15261208815329	4.16257490360993e-11	5.13945855360791e-09	TRUE	TRUE	FALSE
GeneID:107083342	LOC107083342	integral membrane protein 2C-like%2C transcript variant X1	0.478464801263869	3.80996166784608e-07	3.10322375218227e-05	0.67460872520377	1.98510989911475e-12	4.21255207463632e-10	0.383407268769123	4.54597377557821e-05	0.000980883689690294	TRUE	FALSE	FALSE
GeneID:107095683	stmn4	stathmin 4	0.682515223858576	4.95323041494585e-07	3.97203121470683e-05	0.483827861339001	0.000380038469934887	0.0065838067670123	0.483149008372818	0.000351248214378254	0.00522932306415554	TRUE	FALSE	FALSE
GeneID:107088629	LOC107088629	equilibrative nucleoside transporter 2-like	0.809018228029585	4.99206438722572e-07	3.98264336779849e-05	0.827080994694109	2.9668584759909e-07	1.83156417900755e-05	1.13534533918585	2.4856493699107e-12	3.82863834135651e-10	TRUE	TRUE	FALSE
GeneID:107091276	fam189a1	family with sequence similarity 189 member A1%2C transcript variant X1	0.49794487690382	5.03620928966912e-07	3.99736264894809e-05	0.478426003903592	2.23642286467634e-06	0.000100265217595878	0.612405274265732	7.69404739103134e-10	6.91886099781934e-08	TRUE	FALSE	FALSE
GeneID:107081882	wdr53	WD repeat domain 53%2C transcript variant X1	-0.57400408460255	5.23436186862543e-07	4.11267513081848e-05	-0.393367529569587	0.000733575762163211	0.0108584568334663	-0.550690182013186	1.48122528732741e-06	5.60667196957483e-05	TRUE	FALSE	FALSE
GeneID:107097750	pikfyve	phosphoinositide kinase%2C FYVE finger containing	0.525395323931647	5.5035555072561e-07	4.30245291589865e-05	0.660028603198752	5.59503783317638e-10	7.25350029756041e-08	0.727515326892105	5.23741305273104e-12	7.54429952419785e-10	TRUE	FALSE	FALSE
GeneID:107094261	LOC107094261	ras-related GTP-binding protein C-like	-0.558445477708708	5.61737807732731e-07	4.36947753744905e-05	-0.46967461786655	2.8495115566722e-05	0.000785990271048747	-0.412729620181163	0.000217679249642601	0.0035721899648628	TRUE	FALSE	FALSE
GeneID:107092998	LOC107092998	guanylate cyclase 2G-like	1.2623469083366	5.67160558766118e-07	4.38970985707687e-05	1.27648468060967	1.08054446951804e-06	5.56623520274572e-05	1.13329637383631	5.96021311628947e-06	0.000181454081115686	TRUE	TRUE	TRUE
GeneID:107098071	LOC107098071	uncharacterized LOC107098071	-0.488429155477155	5.79571510153474e-07	4.4635613779493e-05	-0.511447299069864	1.98115730901215e-07	1.3004584074389e-05	-0.354297974065626	0.000290610644855743	0.00448514861311587	TRUE	FALSE	FALSE
GeneID:107104898	efhc2	EF-hand domain (C-terminal) containing 2	-1.13258780865243	6.14429279977745e-07	4.68562564147735e-05	-0.688022439020072	0.00291394836922948	0.0313786544826308	-1.18798576897837	1.66717690436613e-07	8.07983523402614e-06	TRUE	TRUE	FALSE
GeneID:107084241	LOC107084241	insulin-like growth factor-binding protein 5	0.993180776851992	6.60351882510078e-07	5.0112654810777e-05	1.16214621248283	4.67137616419017e-08	3.72679994801572e-06	1.10838133974042	3.73172198956403e-08	2.15815609634378e-06	TRUE	TRUE	FALSE
GeneID:107090977	LOC107090977	leucine-rich repeat neuronal protein 4-like	0.539763537664887	6.82576699415503e-07	5.1547794722364e-05	0.314965261045224	0.00394818278336415	0.039755261851648	0.528206408762573	1.16797575114581e-06	4.56537657300888e-05	TRUE	FALSE	FALSE
GeneID:107096744	hdac10	histone deacetylase 10	0.383711557135438	7.24195079718461e-07	5.41649175729812e-05	0.201999175867388	0.00972210123416457	0.0749117032688946	0.400849383239903	2.29857769042114e-07	1.08033151449793e-05	TRUE	FALSE	FALSE
GeneID:107094693	s1pr1	sphingosine-1-phosphate receptor 1	0.51372416519419	7.63250176172373e-07	5.65422999557791e-05	0.52093360956093	6.93802312005299e-07	3.86639658273055e-05	0.259245942763312	0.0121396443091131	0.0736569604199969	TRUE	FALSE	FALSE
GeneID:107098543	LOC107098543	carnitinyl-CoA dehydratase-like%2C transcript variant X1	-1.39205835080039	8.26216199775868e-07	6.06294595278923e-05	-1.31036564142296	3.67417815185467e-06	0.000152019121032987	-0.915272518680731	0.00112139739917211	0.0126784733567736	TRUE	TRUE	FALSE
GeneID:107084460	ddx21	DEAD-box helicase 21	0.360020581200061	8.84674252246822e-07	6.40133829869945e-05	0.277127340389042	0.000155231195030461	0.00328115720256642	0.204854781609636	0.00510680018202332	0.0399429313382286	TRUE	FALSE	FALSE
GeneID:107091502	LOC107091502	store-operated calcium entry regulator STIMATE-like%2C transcript variant X2	0.514142571977252	9.11294758383662e-07	6.56343173896974e-05	0.588753002033859	4.41330179025625e-08	3.53905855417611e-06	0.806410681099009	2.95169551342783e-14	6.29034617841052e-12	TRUE	FALSE	FALSE
GeneID:107101094	LOC107101094	fatty acid-binding protein 10-A%2C liver basic-like	-3.10103463263924	9.23258666077317e-07	6.61895625261052e-05	-3.22627678034132	3.93201497414365e-07	2.34369183727022e-05	3.78617987955758	2.43141212385482e-05	0.000591948018948504	TRUE	TRUE	TRUE
GeneID:107082248	clstn3	calsyntenin 3%2C transcript variant X2	0.906218995903664	9.97163404860295e-07	7.11599591257413e-05	0.497566805127585	0.00735155547702754	0.0617365459580479	0.861530759369778	3.13118047801958e-06	0.000106590316622649	TRUE	FALSE	FALSE
GeneID:107083887	slc6a5	solute carrier family 6 (neurotransmitter transporter)%2C member 5%2C transcript variant X1	1.03886128596535	1.04117261745126e-06	7.3625101862224e-05	0.585732125693065	0.00609670610001058	0.0542289632920895	0.88716824844297	2.61239226719025e-05	0.000621268852939656	TRUE	TRUE	FALSE
GeneID:107092790	LOC107092790	neurexophilin-1-like%2C transcript variant X2	0.991410242432129	1.06800366569132e-06	7.51806924305873e-05	0.813717399399148	0.000102512379211022	0.0023418283162788	0.872191604212027	1.47118095961116e-05	0.000388576607617501	TRUE	TRUE	FALSE
GeneID:107100076	LOC107100076	solute carrier family 25 member 44-like%2C transcript variant X2	-0.393781514949253	1.12670377411933e-06	7.8601482573876e-05	-0.254203379019157	0.00213951653165971	0.0247468094297622	-0.400574573260046	7.24964483134663e-07	2.93705012086614e-05	TRUE	FALSE	FALSE
GeneID:107091645	myo7a	myosin VIIA	-1.19647579261177	1.18071182954241e-06	8.10796874435006e-05	-0.850029727202575	0.000753834379361934	0.0110427508848716	-1.75622430483463	8.43417428814105e-13	1.38116262526958e-10	TRUE	TRUE	FALSE
GeneID:107096712	ndrg4	NDRG family member 4%2C transcript variant X1	0.599153801999546	1.21878249658018e-06	8.2797376852829e-05	0.320274212346353	0.00952635036847324	0.073915926524857	0.395845543703962	0.00129610404739724	0.0141200915023522	TRUE	FALSE	FALSE
GeneID:107100958	tmprss9	transmembrane protease%2C serine 9	0.457314410746059	1.34375156475763e-06	8.9190590345977e-05	0.316459403519325	0.000821902887347863	0.0117426546218476	0.33047287125863	0.000470733626748458	0.00645216126107996	TRUE	FALSE	FALSE
GeneID:107099209	bbs12	Bardet-Biedl syndrome 12	1.14593369937953	1.34728988438032e-06	8.9190590345977e-05	2.00000757036421	2.5396723959191e-15	9.63650816178376e-13	1.12592389104906	2.02798045911029e-06	7.38859297479595e-05	TRUE	TRUE	TRUE
GeneID:107096924	lbh	limb bud and heart development	0.999561302428422	1.3619352218822e-06	8.93992668642251e-05	0.61165269497843	0.00345343915571543	0.0360088156470945	0.544585024749204	0.006675931969892	0.0481937232740649	TRUE	FALSE	FALSE
GeneID:107082724	tgfbi	transforming growth factor beta induced	0.563075131542204	1.39887828086623e-06	9.10558552947109e-05	0.459270659496635	8.42323824231822e-05	0.00200158253797278	0.587561945080878	4.82535612006667e-07	2.10274692324586e-05	TRUE	FALSE	FALSE
GeneID:107100823	plpp2	phospholipid phosphatase 2%2C transcript variant X1	-0.97435305737097	1.53038259128341e-06	9.78624389750955e-05	-0.604348843639627	0.00429356252061462	0.0421685303871223	-0.739967480821114	0.000298422093683605	0.00458297385136806	TRUE	TRUE	FALSE
GeneID:107086922	dync2li1	dynein%2C cytoplasmic 2%2C light intermediate chain 1	-0.45703398064116	1.5555110843765e-06	9.83702680473381e-05	-0.607416116410903	2.73536097820201e-10	3.86854643071715e-08	-0.544301370253926	1.00937498807814e-08	7.04163528678547e-07	TRUE	FALSE	FALSE
GeneID:107085845	LOC107085845	laminin subunit beta-1-like	0.475491342076282	1.76233682549241e-06	0.000110551104815264	0.648088682789337	1.89594049891633e-10	2.80906155634679e-08	0.727070566892295	4.29592656303794e-13	7.50918309451474e-11	TRUE	FALSE	FALSE
GeneID:107085254	aadat	aminoadipate aminotransferase%2C transcript variant X1	0.665861067289002	1.81933498694547e-06	0.000113668250569923	0.812589751648348	1.26573910052391e-08	1.17899989880738e-06	0.978468720880268	4.25157365775001e-12	6.18147022370252e-10	TRUE	TRUE	FALSE
GeneID:107095092	LOC107095092	N-acylneuraminate cytidylyltransferase-like	-1.07192396241004	1.83153384978279e-06	0.000113972688404283	-0.901822132673114	0.000122494611425307	0.00271459924493377	-1.21222315700009	5.53539306060404e-08	2.95924776095591e-06	TRUE	TRUE	FALSE
GeneID:107100040	aifm3	apoptosis inducing factor%2C mitochondria associated 3%2C transcript variant X1	1.16828429480489	2.11801425726876e-06	0.000129724203938308	1.0642566169321	2.05656543805857e-05	0.000595791220109446	1.31404980673212	1.14974904164436e-07	5.71458333573845e-06	TRUE	TRUE	TRUE
GeneID:107081701	LOC107081701	uncharacterized LOC107081701	-0.785978056509184	2.15168623348249e-06	0.00013126973621289	-0.702168051517377	4.17011204683304e-05	0.00110896466859114	-0.937728936142923	1.27151495488469e-08	8.45340092014579e-07	TRUE	TRUE	FALSE
GeneID:107089425	cdh20	cadherin 20%2C type 2%2C transcript variant X2	-0.412823413905506	2.40845014238265e-06	0.000144108687942488	-0.305949952766927	0.000570557127530019	0.00901132714008579	-0.30438334168455	0.000515618034617784	0.00692798055978225	TRUE	FALSE	FALSE
GeneID:107092700	LOC107092700	protein phosphatase PTC7 homolog	-0.404214554378821	2.44724474559763e-06	0.000145673119825209	-0.316841213903142	0.000243382874405507	0.00467445355200799	-0.282220992200626	0.00100663431278756	0.0116519419672887	TRUE	FALSE	FALSE
GeneID:107098512	skor2	SKI family transcriptional corepressor 2	0.810875456728282	2.55351038126173e-06	0.00014990551321241	0.467720576065771	0.00749310735632014	0.0624372100387104	0.579783833179968	0.000623093861732923	0.00802439669451911	TRUE	FALSE	FALSE
GeneID:107084447	ntrk2	neurotrophic tyrosine kinase%2C receptor%2C type 2%2C transcript variant X13	0.459471534220852	2.5879629601813e-06	0.000151356916434363	0.297917579794004	0.0026256681680894	0.0290936749935661	0.314321710373155	0.00122076359572755	0.0135266518936848	TRUE	FALSE	FALSE
GeneID:107100778	ccny	cyclin Y%2C transcript variant X2	-0.516386187010573	2.84972184077639e-06	0.000164807147497986	-0.523131090161314	3.83767926660065e-06	0.000156289990446352	-0.509603146453011	3.81491926264334e-06	0.000125659661920971	TRUE	FALSE	FALSE
GeneID:107095501	LOC107095501	uncharacterized LOC107095501	0.546054362640019	2.98361467927146e-06	0.000170022320752477	0.319370720254887	0.00649200453055092	0.0565804562923141	0.584556023865539	5.77358003755023e-07	2.40803175989729e-05	TRUE	FALSE	FALSE
GeneID:107090261	ncam1	neural cell adhesion molecule 1%2C transcript variant X4	0.980260919373407	3.11425084165016e-06	0.000176176001249278	0.708492259280287	0.000807036319340462	0.0115875532985516	0.985884508771416	2.71081917210189e-06	9.39247524730268e-05	TRUE	TRUE	FALSE
GeneID:107089002	eef2k	eukaryotic elongation factor 2 kinase%2C transcript variant X2	0.586629594025903	3.1261468149351e-06	0.00017620821014473	0.653670428740172	2.67278946669799e-07	1.69026771274067e-05	0.32904703726429	0.00857895067053734	0.0575270411989437	TRUE	FALSE	FALSE
GeneID:107088174	fbln2	fibulin 2%2C transcript variant X1	-1.11779057372659	3.14478140562337e-06	0.000176618643780804	-0.993228429798083	4.64051370134495e-05	0.00120120585111187	-1.29355808156189	6.54830696804294e-08	3.48876751718644e-06	TRUE	TRUE	FALSE
GeneID:107084752	LOC107084752	integrin beta-3-like	0.698082390870942	3.20956797272234e-06	0.000179608809178566	0.399804910496082	0.00889673068793251	0.0707237809464313	0.44167144187572	0.00265050883508621	0.024690997573315	TRUE	FALSE	FALSE
GeneID:107092748	LOC107092748	chromosome unknown open reading frame%2C human C5orf34	-0.758618163707889	3.28884068231821e-06	0.000183385284927686	-0.940757017928426	1.13275503394541e-08	1.07452866238346e-06	-0.62900370983574	0.000117745313127857	0.00220428861170887	TRUE	TRUE	FALSE
GeneID:107102648	LOC107102648	phosphatidylinositol 3%2C4%2C5-trisphosphate 5-phosphatase 2B-like	0.496190412943582	3.32655528537909e-06	0.00018482578776658	0.46817089539227	1.63849389050452e-05	0.000503755918074681	0.277345856115807	0.00881158344040976	0.0584819981153816	TRUE	FALSE	FALSE
GeneID:107088157	pyroxd2	pyridine nucleotide-disulphide oxidoreductase domain 2%2C transcript variant X3	-0.691682500023024	3.36589759923085e-06	0.000185685350890902	-0.826325349677795	4.13867947881702e-08	3.336032987148e-06	-0.90115729235983	1.20712075451612e-09	1.05500997629255e-07	TRUE	TRUE	FALSE
GeneID:107091347	dhodh	dihydroorotate dehydrogenase (quinone)	-0.777820724841561	3.51434899489022e-06	0.000193189849164336	-0.571321025752542	0.000654410312495863	0.00997643790330731	-0.67267311925056	5.91603602530161e-05	0.00122550961978185	TRUE	FALSE	FALSE
GeneID:107104022	LOC107104022	SH3 domain-binding protein 4%2C transcript variant X2	0.583147212750431	3.62679307221793e-06	0.000197971999384191	0.714741320593643	2.05104433758079e-08	1.81171453384831e-06	0.786009026973199	5.22492044890466e-10	4.92630832870363e-08	TRUE	FALSE	FALSE
GeneID:107096299	cldn12	claudin 12%2C transcript variant X1	-0.471000204014687	3.69675548309567e-06	0.000201085402274543	-0.369383210866243	0.000351923746495692	0.00625057298419852	-0.364892715511457	0.000344378333629741	0.0051563943563791	TRUE	FALSE	FALSE
GeneID:107094729	cenpl	centromere protein L	-0.386581927149311	3.75122424989476e-06	0.000202631234915322	-0.272076097511463	0.00147975291899199	0.0185052380713492	-0.231622553453545	0.00581097564639643	0.0437355336869808	TRUE	FALSE	FALSE
GeneID:107104441	LOC107104441	peptidase inhibitor 16-like	1.51335543679827	3.76840403020544e-06	0.000202854884075799	2.13525260063243	1.43059503768672e-09	1.61273673922407e-07	1.24544839920365	0.000111659548660053	0.00211581924300175	TRUE	TRUE	TRUE
GeneID:107092333	LOC107092333	fibronectin type III domain-containing protein 7-like	0.786687889593571	3.84653077761064e-06	0.000206346480369961	0.845694117174173	1.60179870132874e-06	7.69110567795408e-05	0.497059816768504	0.00302211421911648	0.0273416909058031	TRUE	FALSE	FALSE
GeneID:107086559	pygb	phosphorylase%2C glycogen%3B brain	-0.356340944857734	3.96347514675473e-06	0.000210442944908066	-0.329373247138204	2.3348398481406e-05	0.000661623014891136	-0.254227856335725	0.00100663350631108	0.0116519419672887	TRUE	FALSE	FALSE
GeneID:107082103	LOC107082103	dnaJ homolog subfamily B member 9-like	-2.44447987970806	4.04456556629072e-06	0.000212571981468867	-2.55604697910799	1.71112191013673e-06	8.0503767118609e-05	-3.0502587961551	1.24186470039679e-08	8.29171207900123e-07	TRUE	TRUE	TRUE
GeneID:107098709	cd34	CD34 molecule%2C transcript variant X1	-0.335513263969854	4.07356507825431e-06	0.000213031567883392	-0.252610754899929	0.000532299787059305	0.00855473944967108	-0.368662050722027	4.14440985951104e-07	1.82647547264627e-05	TRUE	FALSE	FALSE
GeneID:107081533	LOC107081533	uncharacterized LOC107081533	-2.25372974314449	4.27719603250358e-06	0.000221801128925527	-1.89187204824289	0.000114132972449665	0.00257681094025986	-2.47584379158117	5.0714929719166e-07	2.18551845329935e-05	TRUE	TRUE	TRUE
GeneID:107093621	LOC107093621	SH3 domain-containing protein 19-like	-0.45609141008656	4.42472408819022e-06	0.000227931896158858	-0.375911962743184	0.000207067156806293	0.0041046979607433	-0.302062711722012	0.00245260472111581	0.0231946332196952	TRUE	FALSE	FALSE
GeneID:107082646	LOC107082646	calpain-1 catalytic subunit-like	0.598072557041861	4.96028387270782e-06	0.000249731832387429	0.506262752882115	0.000154517919536886	0.00327944785025285	0.652316480035526	6.73901371656892e-07	2.77297187212046e-05	TRUE	FALSE	FALSE
GeneID:107103507	wnt2b	wingless-type MMTV integration site family member 2B	-0.571402401234235	5.36368991391596e-06	0.000266590811472174	-0.655638738430316	3.41139992323943e-07	2.08941529944236e-05	-1.13313076864212	3.0789269333592e-20	1.54512471942803e-17	TRUE	FALSE	FALSE
GeneID:107092513	LOC107092513	venom prothrombin activator vestarin-D1-like%2C transcript variant X2	0.420215182146337	5.38172056669356e-06	0.000266635117375961	0.332500336438691	0.000379877314654256	0.0065838067670123	0.429947400529663	3.26379952890516e-06	0.000110380281024299	TRUE	FALSE	FALSE
GeneID:107082405	LOC107082405	serine/threonine-protein phosphatase 2B catalytic subunit alpha isoform-like%2C transcript variant X1	0.578754136351647	5.48131406959352e-06	0.000270707311049734	0.42082949299701	0.0011460371345111	0.0151864563045905	0.513194308500454	5.26486449479512e-05	0.00111436050266024	TRUE	FALSE	FALSE
GeneID:107102487	LOC107102487	large neutral amino acids transporter small subunit 2-like	0.858603549332212	5.68504990790017e-06	0.00027724865648026	0.536810076307406	0.00502751442733557	0.0475290615754574	0.670070560769496	0.000340657018749634	0.00511051228610227	TRUE	FALSE	FALSE
GeneID:107097377	hbs1l	HBS1 like translational GTPase%2C transcript variant X1	-0.350440743451172	6.17037212813911e-06	0.000297190338072632	-0.277277295766781	0.000370073240369838	0.00646879707913885	-0.2950110701888	0.000141619968568321	0.00254408989724869	TRUE	FALSE	FALSE
GeneID:107082733	col16a1	collagen%2C type XVI%2C alpha 1%2C transcript variant X3	0.562583774973193	6.20547104400215e-06	0.00029795837355414	0.3381547096694	0.00666478492600416	0.0575702715679327	0.779726250907742	4.50558543709883e-10	4.27398735639918e-08	TRUE	FALSE	FALSE
GeneID:107101724	LOC107101724	connector enhancer of kinase suppressor of ras 2-like	0.686141241855307	6.37781117299871e-06	0.000305291102825665	1.1559996426757	7.94060870828441e-13	1.84376193544449e-10	1.56325317639897	1.81144532101031e-22	1.17419395245656e-19	TRUE	TRUE	FALSE
GeneID:107085718	LOC107085718	ankyrin repeat domain-containing protein 24-like%2C transcript variant X3	-1.00898481876084	6.81922777849566e-06	0.000321884836738221	-0.936105196116573	4.44554369400943e-05	0.00116234156718831	-1.00170916099889	7.93095236356193e-06	0.000229761314562259	TRUE	TRUE	FALSE
GeneID:107103660	LOC107103660	poly(U)-specific endoribonuclease-C-like%2C transcript variant X2	0.732828889128305	7.16547452506544e-06	0.000335762913212178	0.41231482470071	0.0132454748547922	0.0925279983457575	0.573957870220057	0.000369030778695536	0.0054262871683993	TRUE	FALSE	FALSE
GeneID:107097775	LOC107097775	porphobilinogen deaminase-like	-0.484496573417231	7.40215399182212e-06	0.000345811740693023	-0.547251682667651	7.48984221167745e-07	4.09287315483804e-05	-0.47461791084536	1.12067603047768e-05	0.000308027508942426	TRUE	FALSE	FALSE
GeneID:107098199	glra2	glycine receptor alpha 2%2C transcript variant X1	1.04043380095936	8.1106372490375e-06	0.000372204081661582	0.670922562654152	0.00450839045563192	0.0437375127970269	0.925922981653107	6.18729243164048e-05	0.00127322365554274	TRUE	TRUE	FALSE
GeneID:107095904	LOC107095904	membrane-associated guanylate kinase%2C WW and PDZ domain-containing protein 2-like	-0.898747848275753	8.42669650101762e-06	0.000384440227173992	-1.18460880188147	5.5601110408745e-09	5.69070049097925e-07	-0.771950839699484	0.000129096840644155	0.00236555895159143	TRUE	TRUE	FALSE
GeneID:107088686	urm1	ubiquitin related modifier 1	0.360905585955835	8.56988383138898e-06	0.000387680512544043	0.493326086052745	3.00379876019079e-09	3.22276533188194e-07	0.374637705925319	3.87522086645669e-06	0.000126919602146246	TRUE	FALSE	FALSE
GeneID:107093970	ercc4	excision repair cross-complementation group 4	-0.477384284349146	9.29468190181469e-06	0.000413135332418661	-0.570317500102626	1.62596227244647e-07	1.09978674228042e-05	-0.477750813270087	9.10291201420025e-06	0.000258892142970591	TRUE	FALSE	FALSE
GeneID:107097021	LOC107097021	D-threo-3-hydroxyaspartate dehydratase-like	-1.07176534801072	9.69862177527863e-06	0.000427426229342803	-0.844103740996663	0.000560532428861655	0.00888909581631066	-0.87057092105398	0.00032746975734712	0.0049460650631545	TRUE	TRUE	FALSE
GeneID:107081815	map7d2	MAP7 domain containing 2%2C transcript variant X1	0.572153119215886	1.05186871926587e-05	0.000450968867093273	0.471808436492616	0.000289252772996909	0.00537623105079202	0.85081136288542	7.22356085777398e-11	8.30163474968353e-09	TRUE	FALSE	FALSE
GeneID:107093315	ccdc124	coiled-coil domain containing 124	-0.382850060746762	1.06217952397706e-05	0.000452721283685238	-0.382555964219213	1.4364628954781e-05	0.000452369499290542	-0.252856494771147	0.00371558971465282	0.0317078602253724	TRUE	FALSE	FALSE
GeneID:107084545	LOC107084545	protein phosphatase 1 regulatory subunit 3E-like	0.963698790399243	1.09934126011643e-05	0.000464748599666723	1.22261138929087	1.76211880192385e-07	1.17653571680384e-05	0.553854851938437	0.00924350973538624	0.0604969629589414	TRUE	FALSE	FALSE
GeneID:107088525	LOC107088525	uncharacterized LOC107088525	0.681305441497429	1.14130048160785e-05	0.00047601103464808	0.733519549334933	5.10640935435099e-06	0.000197122606267093	0.563736424344974	0.000256190527875216	0.00405448224023879	TRUE	FALSE	FALSE
GeneID:107085740	cdca7	cell division cycle associated 7	-0.45341371942177	1.15929773766939e-05	0.00048222446269847	-0.261765970608032	0.0113499367379941	0.083131339846033	-0.331964094705917	0.00131354021771589	0.0142501709672288	TRUE	FALSE	FALSE
GeneID:107102442	nlrx1	NLR family member X1	-1.18808364795719	1.22467524045382e-05	0.000506709380737766	-0.933048038329634	0.000657789485957359	0.0100031583900671	-1.36511960694174	5.16095830409416e-07	2.19851451451397e-05	TRUE	TRUE	FALSE
GeneID:107093549	bbs5	Bardet-Biedl syndrome 5	-0.531503973732051	1.30886080994988e-05	0.000533035278020687	-0.409759365057308	0.00100131903290527	0.0137367902953327	-0.350057172336589	0.00425777885752448	0.0351210316471412	TRUE	FALSE	FALSE
GeneID:107093716	utp4	UTP4 small subunit processome component	-0.348352977163392	1.37871768130311e-05	0.000558560181459181	-0.236055238823066	0.0034817403202367	0.0361826547507831	-0.266457988197647	0.000888675388832573	0.0106020882086414	TRUE	FALSE	FALSE
GeneID:107083418	LOC107083418	heme oxygenase 2-like	1.18758610392497	1.4437163556501e-05	0.000583373905061004	1.47578484858276	2.21423182392895e-07	1.42932798692376e-05	1.59416830184005	1.19770725191178e-08	8.06611762683615e-07	TRUE	TRUE	TRUE
GeneID:107084665	sncaip	synuclein alpha interacting protein	-0.554953899067931	1.60910158181935e-05	0.000636966750848947	-0.594284264351373	4.44093782826135e-06	0.000177147871267338	-0.369753966040149	0.0040823797740479	0.0340533952519374	TRUE	FALSE	FALSE
GeneID:107084161	LOC107084161	fibroblast growth factor 13-like%2C transcript variant X2	0.641981022585021	1.615686031054e-05	0.000637949938708303	0.396064217810378	0.0094603305706257	0.0735504061405417	0.57912764578854	8.99412227880065e-05	0.00174901950364127	TRUE	FALSE	FALSE
GeneID:107089561	anxa11	annexin A11	0.258880176852647	1.67234875336329e-05	0.00065533323818823	0.23925830502354	8.12797943505202e-05	0.00194533809340161	0.276127682725433	4.42024032421392e-06	0.000142077848602884	TRUE	FALSE	FALSE
GeneID:107102909	LOC107102909	tumor suppressor candidate 2-like%2C transcript variant X1	-0.414702491086834	1.74568795805925e-05	0.000678862822672971	-0.590525742130683	1.71104120910742e-09	1.90133343500601e-07	-0.360979325958937	0.000190158401728641	0.00322605698548797	TRUE	FALSE	FALSE
GeneID:107083672	prox1	prospero homeobox 1%2C transcript variant X1	0.424434363086515	1.75343279563842e-05	0.000678862822672971	0.310477321755916	0.00184880451718155	0.0222099242268674	0.253039149648138	0.0101445361509917	0.0647464137301082	TRUE	FALSE	FALSE
GeneID:107089618	nsmce2	NSE2/MMS21 homolog%2C SMC5-SMC6 complex SUMO ligase	-0.428325040071263	1.75857631636695e-05	0.000678862822672971	-0.452629139478579	7.06005308052282e-06	0.000251334658521038	-0.455741305553181	4.87089127193044e-06	0.000154330866634261	TRUE	FALSE	FALSE
GeneID:107104542	LOC107104542	transmembrane protease serine 9-like	-2.22997004565098	1.80084010174223e-05	0.000691744925007503	-1.41059182213054	0.00571192416557411	0.0519606043333177	-2.33753897847407	7.49112416062268e-06	0.000219059057456404	TRUE	TRUE	TRUE
GeneID:107092297	casc1	cancer susceptibility candidate 1	-1.1853347997102	1.96003726981449e-05	0.000736271351848858	-1.04019257269917	0.000286778382613707	0.00534941402676431	-1.76995045058741	9.3598593648481e-11	1.04008094384958e-08	TRUE	TRUE	TRUE
GeneID:107085436	LOC107085436	L-lactate dehydrogenase A chain	0.584912988398786	1.96998516585249e-05	0.000736271351848858	0.862295116027481	1.44856003780856e-09	1.62124089986962e-07	0.664872547045893	1.32470876836886e-06	5.11377030012762e-05	TRUE	FALSE	FALSE
GeneID:107087026	lins1	lines homolog 1	0.703370865215906	1.97354987286092e-05	0.000736271351848858	0.586035933188574	0.000410967961050452	0.00698134099439696	0.729498206097512	9.71978187312372e-06	0.000272943405415498	TRUE	TRUE	FALSE
GeneID:107087339	LOC107087339	ribosome biogenesis protein wdr12%2C transcript variant X3	-0.326814062230325	2.07231702744843e-05	0.000762160532165208	-0.303005831606139	8.1640101099585e-05	0.00195096014255951	-0.261619798204084	0.000653472028995079	0.00833967543484532	TRUE	FALSE	FALSE
GeneID:107098410	glmn	glomulin%2C FKBP associated protein	-0.663233916133122	2.12039318175879e-05	0.000776163687732271	-0.509916937935349	0.00114060966174487	0.015153257478877	-0.642889786018674	3.75275544815472e-05	0.000838816329122743	TRUE	FALSE	FALSE
GeneID:107094429	kif16b	kinesin family member 16B%2C transcript variant X6	-0.365345339931468	2.36049840162921e-05	0.000857438966726893	-0.32421163685446	0.000208309486943287	0.00411253544997916	-0.289360263427117	0.000818887860555977	0.0099841548065318	TRUE	FALSE	FALSE
GeneID:107090789	bhlhe22	basic helix-loop-helix family member e22	0.717114216663733	2.36998621644638e-05	0.000857438966726893	0.636825165923835	0.000207156905355635	0.0041046979607433	0.550252718132804	0.00112043399489615	0.0126767939335268	TRUE	FALSE	FALSE
GeneID:107087610	emilin3	elastin microfibril interfacer 3	0.563641216219813	2.38520823945754e-05	0.000860943957801415	0.604755235313309	7.43527686385395e-06	0.00026127338528184	0.784579739063058	4.99854465153431e-09	3.72068704037891e-07	TRUE	FALSE	FALSE
GeneID:107101491	LOC107101491	cell cycle control protein 50A-like%2C transcript variant X1	0.379360827887104	2.43361539113974e-05	0.000876383209258356	0.396846105874957	1.29706360596658e-05	0.00042038371912546	0.51968884919951	8.35189657707365e-09	5.90592977497885e-07	TRUE	FALSE	FALSE
GeneID:107092760	elmod3	ELMO/CED-12 domain containing 3	0.511331795574005	2.57827040553648e-05	0.000922072475837495	0.607720514399189	7.54989319962443e-07	4.10410900488797e-05	0.671232949140391	3.69017060628904e-08	2.15011176487036e-06	TRUE	FALSE	FALSE
GeneID:107100567	slc6a20	solute carrier family 6 (proline IMINO transporter)%2C member 20	-0.739163595451104	2.67408414505271e-05	0.000949788288689157	-0.53743334140339	0.00286546185108854	0.0310723532758629	-0.699650657791096	7.10109449905771e-05	0.00141812229938178	TRUE	FALSE	FALSE
GeneID:107090041	wrnip1	Werner helicase interacting protein 1	0.51081616652914	2.72106134674463e-05	0.000961011752458485	0.728900285990093	8.60579006674199e-09	8.30307702680611e-07	0.428952932248995	0.000402773788000195	0.00575914689330793	TRUE	FALSE	FALSE
GeneID:107101448	LOC107101448	ADP-ribosylation factor 4	-4.63740236373345	3.05440795704585e-05	0.00103974200212329	-4.80377794941987	1.82662744901394e-05	0.000544067537426284	-4.86824991157799	1.49167167473549e-05	0.00039199216628142	TRUE	TRUE	TRUE
GeneID:107096341	arrb1	arrestin%2C beta 1	1.09100823314623	3.19776257070361e-05	0.00107678771239039	0.959285354774288	0.000392769513332916	0.00675172963416594	0.765168509173551	0.00291610044069415	0.0266128332433353	TRUE	TRUE	FALSE
GeneID:107083241	crtap	cartilage associated protein	0.613135804629584	3.7705194427873e-05	0.00123417793000912	0.678969529435167	5.9485088189644e-06	0.000219812236809096	0.441333847332711	0.00291839644617407	0.0266128332433353	TRUE	FALSE	FALSE
GeneID:107093563	gad1	glutamate decarboxylase 1%2C transcript variant X2	0.628438701887682	3.8213331545266e-05	0.00124629936865766	0.415587496014997	0.00678089159981887	0.0582718431006829	0.499023425422196	0.00103159703027664	0.0118790192450138	TRUE	FALSE	FALSE
GeneID:107099322	gnao1	guanine nucleotide binding protein (G protein)%2C alpha activating activity polypeptide O	0.650838789761652	3.83830183220499e-05	0.00124921467789985	0.655227569990812	5.84021343572909e-05	0.00146542258741351	0.499920140881417	0.00141957197748781	0.015157365308015	TRUE	FALSE	FALSE
GeneID:107090014	dhx30	DEAH-box helicase 30%2C transcript variant X2	-0.484920904186519	3.8729547418283e-05	0.00125786131354119	-0.420562033635895	0.000455715868236904	0.00755817885091847	-0.340945132362688	0.00392586626440293	0.033120770865139	TRUE	FALSE	FALSE
GeneID:107085365	gatm	glycine amidinotransferase (L-arginine:glycine amidinotransferase)	0.450557080250971	3.98775580295112e-05	0.00128708541548777	0.30283341170336	0.00613561162180799	0.0544553843560114	0.553924654696274	4.72359119421118e-07	2.06999741431953e-05	TRUE	FALSE	FALSE
GeneID:107083353	aqp4	aquaporin 4	0.758056943637898	4.02142913990723e-05	0.00129526652442105	0.881090885614888	7.5155083447706e-06	0.000263330548017109	0.438923580728007	0.0146064968283846	0.0836954958229018	TRUE	FALSE	FALSE
GeneID:107097405	LOC107097405	prosaposin receptor GPR37L1-like	0.773794782774926	4.09812535772097e-05	0.00131182173230587	1.09871003818611	8.6462587796014e-09	8.30307702680611e-07	0.751835953964085	6.6809332272698e-05	0.00135351608066528	TRUE	TRUE	FALSE
GeneID:107100210	LOC107100210	C-X-C chemokine receptor type 4-B-like%2C transcript variant X1	0.781846298378084	4.59067227934287e-05	0.00144862248782428	0.62235434837847	0.00124978778131402	0.0161754979316991	1.12046054512474	7.62530102893408e-09	5.44159670216181e-07	TRUE	TRUE	FALSE
GeneID:107096480	LOC107096480	cysteine/serine-rich nuclear protein 1-like	0.287861774276494	4.73367953415161e-05	0.00148771419217771	0.207176483391475	0.00371025340214833	0.0379989546920484	0.308168027374008	1.3387143425298e-05	0.000358457470339691	TRUE	FALSE	FALSE
GeneID:107089879	LOC107089879	angiomotin-like%2C transcript variant X1	-0.389213636359792	5.01391466390864e-05	0.00156002940852854	-0.423995000965259	1.15318367176664e-05	0.000380086406391389	-0.319576489060557	0.000874125625591039	0.0104605941210152	TRUE	FALSE	FALSE
GeneID:107098050	LOC107098050	carbohydrate sulfotransferase 3-like%2C transcript variant X2	0.44763892266538	5.23511620805366e-05	0.00160695768115304	0.437881249918711	8.73254288272407e-05	0.0020583662064627	0.599645888877885	6.63296620097328e-08	3.5218107572881e-06	TRUE	FALSE	FALSE
GeneID:107089641	itih5	inter-alpha-trypsin inhibitor heavy chain family member 5	-0.596438087191646	5.25117057371552e-05	0.00160695768115304	-0.419527379479127	0.00452502627273973	0.0438330222447148	-0.670174806879165	5.57895315849272e-06	0.000172548259019227	TRUE	FALSE	FALSE
GeneID:107098364	mrps17	mitochondrial ribosomal protein S17%2C transcript variant X2	-0.449545581644869	5.34939837871965e-05	0.00163177628583807	-0.496620196375594	1.28912362072299e-05	0.000418682592225211	-0.407810759027203	0.00025322528057823	0.00401982213260767	TRUE	FALSE	FALSE
GeneID:107081656	laptm4a	lysosomal protein transmembrane 4 alpha	0.275637095822675	5.45868458140983e-05	0.0016521547866341	0.360258328512164	2.77289845226875e-07	1.73244904505803e-05	0.251353728618524	0.000229233481527692	0.00371864991879698	TRUE	FALSE	FALSE
GeneID:107101391	dnph1	2'-deoxynucleoside 5'-phosphate N-hydrolase 1	-0.346733260506225	5.58274364234336e-05	0.00167989831419605	-0.369357897154673	1.91495132563528e-05	0.000562092410809584	-0.413695651473976	1.52187454469019e-06	5.73263978008359e-05	TRUE	FALSE	FALSE
GeneID:107103303	tbrg4	transforming growth factor beta regulator 4	-0.356717306707971	5.63147411543483e-05	0.00169129040181119	-0.298983562213911	0.000913667050769774	0.0127823006374329	-0.276287915032532	0.00184502193207402	0.018699026838616	TRUE	FALSE	FALSE
GeneID:107087956	rbm15b	RNA binding motif protein 15B	-0.306604938192141	5.66556074966817e-05	0.00169824910563753	-0.222548522885296	0.00373146200578173	0.0381028501392252	-0.211417298667857	0.00552456454896599	0.042224465906065	TRUE	FALSE	FALSE
GeneID:107085218	LOC107085218	nucleoside diphosphate kinase B-like	1.0022222921592	5.98532549918467e-05	0.00177022260058585	1.21784023957033	3.01592076589524e-06	0.000128897470755583	1.27428312072413	5.14952222635193e-07	2.19851451451397e-05	TRUE	TRUE	TRUE
GeneID:107084247	mpst	mercaptopyruvate sulfurtransferase	-0.518653304505404	6.07330541911271e-05	0.00178943962888516	-0.598696629010104	6.15459015243085e-06	0.000226352148939401	-0.337300621706329	0.00970088350966901	0.0627251225103577	TRUE	FALSE	FALSE
GeneID:107098855	LOC107098855	uncharacterized LOC107098855	0.934074140309872	6.90298373420329e-05	0.00198502251299447	0.680055132795746	0.00411855478232827	0.0409146594819163	1.06489569048156	6.58045470094513e-06	0.000197248812683244	TRUE	TRUE	FALSE
GeneID:107083702	LOC107083702	ankyrin repeat domain-containing protein SOWAHA-like%2C transcript variant X2	0.416501529301978	7.08489171131093e-05	0.00202237908904338	0.302439150145808	0.00454048036146525	0.043900716583788	0.616652289115884	5.47421741885867e-09	4.03613271967698e-07	TRUE	FALSE	FALSE
GeneID:107090239	oxld1	oxidoreductase-like domain containing 1	0.726089968326169	7.27757921548514e-05	0.0020584963610055	0.695110680627209	0.0002274913085638	0.00440184364095403	0.853244432118204	3.71811027470335e-06	0.000123331858301834	TRUE	TRUE	FALSE
GeneID:107086159	slc44a4	solute carrier family 44 member 4%2C transcript variant X2	0.747560450778225	7.31111416328089e-05	0.00206422873027515	0.914297614297474	5.34786432094237e-06	0.000201933799128399	0.602292756097365	0.00121988231890605	0.0135265211940281	TRUE	TRUE	FALSE
GeneID:107085652	LOC107085652	CLOCK-interacting pacemaker-like	0.924452748700757	7.45818252293353e-05	0.00209641676270052	0.955965160140281	4.94899699760949e-05	0.00127293768566172	0.824973771067566	0.000395545957320194	0.00568791006717112	TRUE	TRUE	FALSE
GeneID:107084724	snx8	sorting nexin 8%2C transcript variant X2	1.34506314925264	8.1211490184778e-05	0.00224406243837405	1.09934710379854	0.00125183655607058	0.016177566523055	0.862036882136856	0.0105081248367006	0.0663992274916943	TRUE	TRUE	FALSE
GeneID:107083369	LOC107083369	ras-related protein Rab-6B-like	0.641787097562523	8.2740655882648e-05	0.00227018762533749	0.409655761635756	0.0128384047310483	0.0906613991833494	0.717676436834445	1.146262956682e-05	0.000313399170775076	TRUE	FALSE	FALSE
GeneID:107095889	LOC107095889	uncharacterized LOC107095889	-0.641886665588421	8.46277673492097e-05	0.00230974416956431	-0.781742128549661	2.76838571132703e-06	0.000119632712530874	-0.483802922535012	0.00327887194418185	0.0290486394280394	TRUE	FALSE	FALSE
GeneID:107085082	LOC107085082	putative upstream-binding factor 1-like protein 6	0.44405835743564	8.56671458733154e-05	0.00232993669292162	0.316174876344983	0.00615052601150859	0.0544895974721179	0.432480308473169	0.000128249370751528	0.0023528012509216	TRUE	FALSE	FALSE
GeneID:107082466	LOC107082466	cartilage acidic protein 1-like%2C transcript variant X1	-0.876233620444241	8.80592289293397e-05	0.00237836358412107	-0.927609293217863	3.55056188781045e-05	0.000962301241962843	-0.699151970271588	0.00172998036101607	0.0177645574101168	TRUE	TRUE	FALSE
GeneID:107091513	LOC107091513	dnaJ homolog subfamily C member 16-like	-0.783714123618941	8.92624696130923e-05	0.00239722618678131	-0.776016136694742	0.000113485639997425	0.00256986332087327	0.901034224100252	1.17452998995927e-05	0.000319443410031405	TRUE	TRUE	FALSE
GeneID:107095230	LOC107095230	redox-regulatory protein FAM213A-like%2C transcript variant X3	-0.351710182669966	8.94213234340426e-05	0.00239722618678131	-0.54992600838803	1.35688349598479e-09	1.55213504022319e-07	-0.303900153267972	0.000720798856389854	0.00905604472393439	TRUE	FALSE	FALSE
GeneID:107086341	LOC107086341	uncharacterized protein C8orf76 homolog	-0.693687864335881	9.05830104294875e-05	0.00241704474681889	-0.889980884989088	6.06126526929468e-07	3.42891286525154e-05	-0.574958504789536	0.00118353836484707	0.0132367407202918	TRUE	FALSE	FALSE
GeneID:107094440	asf1b	anti-silencing function 1B histone chaperone	-0.346186523410491	9.07343403061151e-05	0.00241704474681889	-0.262283221794232	0.00311275980623988	0.0330773253454056	-0.44501006416717	4.89833790946373e-07	2.11676230159798e-05	TRUE	FALSE	FALSE
GeneID:107090275	LOC107090275	glutathione S-transferase Mu 3-like	0.227488570051579	9.37898034625019e-05	0.00245451936804616	0.43954678332689	8.91753124190509e-14	2.56907469500588e-11	0.224303444702089	0.000117059403551459	0.00219442271190089	TRUE	FALSE	FALSE
GeneID:107103252	LOC107103252	retinol dehydrogenase 12-like%2C transcript variant X1	0.508965244808111	9.39699846012878e-05	0.00245451936804616	0.559609693775118	3.67429393712357e-05	0.000990658419061202	0.538622580964552	3.68125295203454e-05	0.000825205362749298	TRUE	FALSE	FALSE
GeneID:107104526	pold4	polymerase (DNA-directed)%2C delta 4%2C accessory subunit%2C transcript variant X2	-0.323143578899579	9.9708562028805e-05	0.00257668787289389	-0.452588042006487	7.86104461987696e-08	5.96557420250858e-06	-0.453533113136241	4.16882306523781e-08	2.32452976436934e-06	TRUE	FALSE	FALSE
GeneID:107100339	atad2	ATPase family%2C AAA domain containing 2%2C transcript variant X1	-0.242175715670235	9.98799040373713e-05	0.00257683526883812	-0.294187734367596	2.44970871039248e-06	0.000107960675375569	-0.310798049253595	5.92677892201535e-07	2.45874399172781e-05	TRUE	FALSE	FALSE
GeneID:107083600	LOC107083600	protein FAM26E-like	0.580589693957801	0.000106861167136088	0.00270755566308814	0.545177650375801	0.00038778003721035	0.0066909928050823	0.38519769840832	0.00942802047602261	0.0614388731203882	TRUE	FALSE	FALSE
GeneID:107094853	LOC107094853	sodium- and chloride-dependent creatine transporter 1-like%2C transcript variant X2	-0.286619045841081	0.0001118035819265	0.00281444712626305	-0.28252915670838	0.000151744582842016	0.00323722497718115	-0.365516965277592	8.29665160824177e-07	3.3351681930082e-05	TRUE	FALSE	FALSE
GeneID:107100433	LOC107100433	AF4/FMR2 family member 3-like%2C transcript variant X2	0.750028325338144	0.000114601145258027	0.00285773320596814	0.578843879859086	0.0033399243293111	0.035083864139833	0.598366718074842	0.00195685703492383	0.0195404480689735	TRUE	FALSE	FALSE
GeneID:107096296	rpp38	ribonuclease P/MRP 38kDa subunit	0.503626934128379	0.000114625282543172	0.00285773320596814	0.579535559398211	1.59091989427355e-05	0.000492046536684166	0.578373183938832	1.00014896680666e-05	0.00027834199421487	TRUE	FALSE	FALSE
GeneID:107093827	nmnat2	nicotinamide nucleotide adenylyltransferase 2	0.564135845119422	0.000115732419071246	0.00287611700238239	0.404191274819588	0.00678346132643419	0.0582718431006829	0.522195435366067	0.000346644123744632	0.00517858104958848	TRUE	FALSE	FALSE
GeneID:107095377	LOC107095377	uncharacterized LOC107095377	-0.888412997395249	0.000117463571164394	0.00290984200096253	-1.03206503605132	8.3533636471034e-06	0.000288785062795528	-1.59286280836123	9.6408852899579e-12	1.30420219526848e-09	TRUE	TRUE	FALSE
GeneID:107098882	serinc5	serine incorporator 5%2C transcript variant X1	0.326172923712876	0.000118470596117829	0.00292547152984931	0.210934943443695	0.0131683638915166	0.0921963263097767	0.272785489253015	0.00127362895838151	0.0139529262201338	TRUE	FALSE	FALSE
GeneID:107092200	api5	apoptosis inhibitor 5	-0.305102606298285	0.000119435905449214	0.0029446345183414	-0.255350384746064	0.00131380319239221	0.0168637262904667	-0.220643355287556	0.00539290268814179	0.0414308084540355	TRUE	FALSE	FALSE
GeneID:107093555	sytl4	synaptotagmin like 4%2C transcript variant X2	0.57149258618234	0.000124033792130877	0.00302444154260196	0.55660402963725	0.00025314243188231	0.00480846985689023	0.647150354057604	1.46403004874124e-05	0.000388005374246463	TRUE	FALSE	FALSE
GeneID:107086846	dis3l2	DIS3 like 3'-5' exoribonuclease 2%2C transcript variant X1	-0.267688590022328	0.000128676867035245	0.00311705157977554	-0.273805711443814	0.000106585691030842	0.00242420116281698	-0.38053688852891	4.99401731554445e-08	2.71650095727011e-06	TRUE	FALSE	FALSE
GeneID:107083087	LOC107083087	hemoglobin embryonic subunit alpha-like	-1.13234352619457	0.000130690058107782	0.00314728364393616	-0.89699049352598	0.00338559700550403	0.0354201295323646	-1.37419767854896	2.99553192112053e-06	0.000102646453957868	TRUE	TRUE	FALSE
GeneID:107092366	rps6kl1	ribosomal protein S6 kinase like 1%2C transcript variant X1	0.64304943417023	0.000131858610539402	0.00317051685341805	0.500289587397796	0.00326341914284044	0.0344898176665548	0.526888804090179	0.0016682457700251	0.0172215656564568	TRUE	FALSE	FALSE
GeneID:107095180	irx6	iroquois homeobox 6%2C transcript variant X3	-0.702035206379898	0.000133293248787441	0.00318742956263755	-0.729570669289575	0.000105204108495866	0.0023997951845604	-0.456837547549493	0.0138531278675445	0.0806863010989851	TRUE	FALSE	FALSE
GeneID:107084121	LOC107084121	prospero homeobox protein 1-like%2C transcript variant X2	0.702529841084565	0.000136508043284491	0.0032307220891439	0.571388261593971	0.00296108041409124	0.0317037357205901	0.530496620218138	0.0033881243962731	0.0296618183639959	TRUE	FALSE	FALSE
GeneID:107095259	LOC107095259	ribonuclease P protein subunit p25-like	0.728612653908435	0.000136646855734183	0.0032307220891439	0.484272762419078	0.0123112050730438	0.0882605609775772	0.520092988756885	0.0060229081502692	0.0447675021948103	TRUE	FALSE	FALSE
GeneID:107090814	ythdf3	YTH N(6)-methyladenosine RNA binding protein 3%2C transcript variant X1	-0.334653190224418	0.000138757751284118	0.00325588889400757	-0.414563694679348	3.58383128728565e-06	0.000149073966139847	-0.489553557734069	2.07782393829173e-08	1.29298828032018e-06	TRUE	FALSE	FALSE
GeneID:107087122	nr4a2	nuclear receptor subfamily 4 group A member 2%2C transcript variant X2	0.608729512248381	0.00014913979473937	0.00344238544029731	0.557710928370584	0.000728208143811903	0.0107892705650303	0.565028301412423	0.000420716990543071	0.00590712474898787	TRUE	FALSE	FALSE
GeneID:107095477	LOC107095477	protein Dos-like%2C transcript variant X1	0.759919623781058	0.00014967540625643	0.00344963006686116	0.670822953532451	0.00103187912351963	0.0139834002827481	0.565852057160835	0.00440250770270666	0.0360261000136073	TRUE	FALSE	FALSE
GeneID:107086349	has2	hyaluronan synthase 2	0.63816787133445	0.000150302997990912	0.00345367131062539	0.551629248943963	0.00118140708360193	0.0155229307429013	0.504898633789974	0.00261722978147485	0.0244542004266692	TRUE	FALSE	FALSE
GeneID:107104814	LOC107104814	uncharacterized LOC107104814	-6.66049447391693	0.000150516754425919	0.00345367131062539	-8.58749093330635	5.2669016242029e-06	0.000200335424370965	-7.06173498953476	7.5151319697824e-05	0.00149314058817248	TRUE	TRUE	TRUE
GeneID:107084352	evx1	even-skipped homeobox 1	0.500340455182527	0.00015151452248454	0.00346592311791941	0.484019454784981	0.000384962101434988	0.0066542837911379	0.406048674966076	0.00199278016239211	0.01979673115347	TRUE	FALSE	FALSE
GeneID:107092801	LOC107092801	tumor necrosis factor receptor superfamily member 16-like	0.542754793179275	0.000151719074583989	0.00346592311791941	0.494970475877678	0.000742377826424851	0.0109470823181909	0.477096576781294	0.000836807268665919	0.0101387933634234	TRUE	FALSE	FALSE
GeneID:107097880	LOC107097880	mucin-5AC-like	0.631803355866752	0.000152261509078389	0.00347321451133798	0.510658589846972	0.00274081122385226	0.0301442429388691	0.498402644228444	0.00261954118821106	0.0244611058013202	TRUE	FALSE	FALSE
GeneID:107102189	LOC107102189	protein FAM169B-like%2C transcript variant X1	-1.85677860729781	0.000154028103991004	0.00349812439969059	-2.94885347728751	3.31344335487465e-09	3.53063275834143e-07	-1.27308025944101	0.00971840362722957	0.062760151610133	TRUE	TRUE	TRUE
GeneID:107104843	clpp	caseinolytic mitochondrial matrix peptidase proteolytic subunit	-0.353415385675515	0.000155093982473469	0.0035113606147684	-0.311496255261732	0.000949213644941274	0.0131729854365311	-0.252431107691806	0.00694615289806905	0.0496278807066295	TRUE	FALSE	FALSE
GeneID:107086205	LOC107086205	sterol 26-hydroxylase%2C mitochondrial-like	-1.12844140256728	0.000157822734884329	0.00354804665692993	-1.27673713154431	2.68578402700244e-05	0.000750138996554344	-0.997357047887165	0.000882678383825047	0.0105548252245705	TRUE	TRUE	FALSE
GeneID:107100815	LOC107100815	glutathione S-transferase omega-1-like	-0.987208997755073	0.000159125359488758	0.00356188952167858	-1.5256439610802	8.04919943317065e-09	7.97588506890674e-07	-1.35800182272588	2.47091245126702e-07	1.15089775462159e-05	TRUE	TRUE	FALSE
GeneID:107089970	st6galnac5	ST6 (alpha-N-acetyl-neuraminyl-2%2C3-beta-galactosyl-1%2C3)-N-acetylgalactosaminide alpha-2%2C6-sialyltransferase 5	0.936788572847325	0.000163262212282265	0.00362606148288652	0.619089500598298	0.0136348437348321	0.0945488725138873	1.18218993636188	2.84386712946892e-06	9.78806215335133e-05	TRUE	TRUE	FALSE
GeneID:107092623	LOC107092623	gastrula zinc finger protein XlCGF57.1-like	0.918818000798986	0.00016876789861729	0.00370836468755533	0.721032120549999	0.00343168939488401	0.0358541248597787	1.36890165900339	3.91239623027073e-08	2.22135577205554e-06	TRUE	TRUE	FALSE
GeneID:107095713	tnfrsf21	tumor necrosis factor receptor superfamily member 21	0.659016607317483	0.000169153774204524	0.00371160122045102	0.432882439270875	0.0141702182829049	0.0971984505410719	1.13394690897552	2.19166554433442e-10	2.19972521762649e-08	TRUE	FALSE	FALSE
GeneID:107096422	LOC107096422	arginine/serine-rich protein 1-like%2C transcript variant X1	0.436522339709072	0.000175228763163238	0.00381797460578501	0.918953206757841	6.93631127630267e-15	2.34583031577045e-12	0.412662830465106	0.000387847720627167	0.00562266734402636	TRUE	FALSE	FALSE
GeneID:107094242	LOC107094242	gamma-aminobutyric acid receptor-associated protein-like 2	0.39990324803166	0.000178574136980206	0.00387458556346034	0.371222295408756	0.000661790664926986	0.0100443681700187	0.399382991735217	0.00018197679154423	0.0031178556674599	TRUE	FALSE	FALSE
GeneID:107082967	LOC107082967	uncharacterized protein C2orf47 homolog%2C mitochondrial-like	-0.599202005555403	0.000178966489392301	0.0038776903558162	-0.461238727328962	0.00446943184893166	0.0434568445461436	-0.873112818712203	4.44156886763447e-08	2.45026549197835e-06	TRUE	FALSE	FALSE
GeneID:107092198	LOC107092198	prosaposin receptor GPR37-like	0.573650120063363	0.000182143507215055	0.00393010616053345	0.476821688373348	0.00208498245685771	0.0243148966126952	0.781950817622352	4.04836007689516e-07	1.79596597818795e-05	TRUE	FALSE	FALSE
GeneID:107095247	cfap70	cilia and flagella associated protein 70	0.99517850925847	0.000184884558705749	0.00398372448723732	1.52823689941588	2.54235622185682e-08	2.17315581007839e-06	0.864756454889843	0.00110973954680129	0.0126022849524546	TRUE	TRUE	FALSE
GeneID:107088690	LOC107088690	annexin A3-like	-0.667497603396241	0.000185180232663664	0.00398457659688607	-0.810949699927423	9.14948485741236e-06	0.000310105742759835	-0.587692513404625	0.00104493326081082	0.0119793859531569	TRUE	TRUE	FALSE
GeneID:107086702	LOC107086702	selenoprotein K%2C transcript variant X1	-0.285670705457346	0.000198084311325856	0.00423878628789043	-0.319766797218785	4.36890597548752e-05	0.00114630832611945	-0.245800405389707	0.0013797828876794	0.0148343347502615	TRUE	FALSE	FALSE
GeneID:107100215	LOC107100215	C-X-C chemokine receptor type 3-like	0.617814533512506	0.000198915281288837	0.00424665803099476	0.413131678166658	0.0146466137024299	0.0994273481787613	0.481254421162299	0.00347436984810439	0.0301622610083482	TRUE	FALSE	FALSE
GeneID:107080921	LOC107080921	NACHT%2C LRR and PYD domains-containing protein 12-like	1.21258036432119	0.000201773592542109	0.00428385568627536	2.65201987925833	2.31836700059901e-13	6.11302295395235e-11	1.51001321039272	4.75609421807066e-06	0.000151619995390421	TRUE	TRUE	TRUE
GeneID:107083803	mgat4b	mannosyl (alpha-1%2C3-)-glycoprotein beta-1%2C4-N-acetylglucosaminyltransferase%2C isozyme B%2C transcript variant X1	0.344329626174746	0.000201842657198678	0.00428385568627536	0.28917698828721	0.00212713270748832	0.0246953757689521	0.342573881866399	0.000216564141433712	0.00355764345119774	TRUE	FALSE	FALSE
GeneID:107097266	git2	G protein-coupled receptor kinase interacting ArfGAP 2%2C transcript variant X8	0.38520716636147	0.000205720275258041	0.00433657225228909	0.294213047920906	0.00556061182324384	0.0511267364859365	0.261629226446996	0.0112251989985197	0.0696293543939275	TRUE	FALSE	FALSE
GeneID:107086152	nrm	nurim (nuclear envelope membrane protein)%2C transcript variant X4	0.557524018356428	0.000211023792089804	0.0044157224757819	0.699329790062664	1.34190262652051e-05	0.000430432560016074	0.554712950482809	0.000224110079004172	0.00365076492048995	TRUE	FALSE	FALSE
GeneID:107089419	psme2	proteasome activator subunit 2	-0.852638459139648	0.000221808940176449	0.00457043931433777	-1.0476653689145	7.18175737309174e-06	0.000254502504449176	-0.731992744778541	0.00155711796685623	0.0162686932238969	TRUE	TRUE	FALSE
GeneID:107089472	tmem17	transmembrane protein 17	-0.574567443081152	0.000230511708264019	0.00468767404635732	-0.441654342721607	0.00649883174488481	0.0566082449357072	-0.391364453019566	0.0129623297234413	0.0770852306986145	TRUE	FALSE	FALSE
GeneID:107090031	LOC107090031	cAMP-dependent protein kinase catalytic subunit beta%2C transcript variant X1	-0.262337015614651	0.000231816192765809	0.004701909401379	-0.29939210381876	3.41395755187869e-05	0.000930227363780737	-0.273814493327731	0.000121084105684034	0.00224785851089083	TRUE	FALSE	FALSE
GeneID:107086851	LOC107086851	endothelin B receptor-like	0.504397104842009	0.000235372101117805	0.00476781741808554	0.34286252705235	0.0131053161780867	0.09192038042493	0.472355686000401	0.000564599073363188	0.00742474030795529	TRUE	FALSE	FALSE
GeneID:107094407	LOC107094407	uncharacterized LOC107094407	2.20467133525407	0.000236716651583692	0.00477020848275583	3.51851466145443	7.32519537747014e-08	5.64148834095559e-06	2.35594543726399	9.49270986168972e-05	0.00184137265982926	TRUE	TRUE	TRUE
GeneID:107083495	fzd9	frizzled class receptor 9	-0.346441361180433	0.000238259776414763	0.00477655585268616	-0.301699501683845	0.00173247254038216	0.0211223160742361	-0.272551314253147	0.00391239841525306	0.0330429870499956	TRUE	FALSE	FALSE
GeneID:107086869	egln3	egl-9 family hypoxia-inducible factor 3	0.933853315407902	0.000240723615507511	0.00480026123968054	1.31806179153189	8.56348473283348e-07	4.54683044330001e-05	0.589892623838444	0.018339238326828	0.0983127259305522	TRUE	TRUE	FALSE
GeneID:107088750	LOC107088750	diacylglycerol kinase alpha-like	0.428561021722125	0.000240985024631388	0.00480026123968054	0.466289457440873	0.00010545926007665	0.0024020932782027	0.434493246466311	0.000198177945150441	0.00333303166778964	TRUE	FALSE	FALSE
GeneID:107081484	LOC107081484	calpain-1 catalytic subunit-like	0.777049023514102	0.000244597978507086	0.00484123505297041	0.666209595601918	0.00251482302915139	0.0281056766268018	0.751494755466498	0.000380621125501003	0.00554430978410028	TRUE	TRUE	FALSE
GeneID:107085093	smarcd2	SWI/SNF related%2C matrix associated%2C actin dependent regulator of chromatin%2C subfamily d%2C member 2%2C transcript variant X2	-0.387264018410089	0.00024592251205256	0.00486126622617748	-0.459846322341293	1.80121253826386e-05	0.00054172461917549	-0.442929849049149	2.66745189993829e-05	0.00062970484381396	TRUE	FALSE	FALSE
GeneID:107104528	LOC107104528	GTP-binding protein 2-like	-0.56537345022708	0.000246663898457978	0.00486494187895333	-0.708530923342402	5.16008747675412e-06	0.000197722859300157	-0.508756839492971	0.000980141415111701	0.0114303298312539	TRUE	FALSE	FALSE
GeneID:107096790	LOC107096790	mitochondrial amidoxime-reducing component 1-like%2C transcript variant X2	-1.24004192448423	0.000246733891013317	0.00486494187895333	-1.57407257517502	3.82974699656222e-06	0.000156289990446352	-1.47527525290821	1.26643240577568e-05	0.000341453881051166	TRUE	TRUE	TRUE
GeneID:107089971	cep76	centrosomal protein 76kDa%2C transcript variant X1	-0.312714539968595	0.000251559837926834	0.00494755549763306	-0.302573413152282	0.000540818694079933	0.00867372827196033	-0.286353345255905	0.000808333749075767	0.00988703047613258	TRUE	FALSE	FALSE
GeneID:107089153	LOC107089153	solute carrier family 2%2C facilitated glucose transporter member 1-like	0.31489863429769	0.000258735508620744	0.00505620419299748	0.409824991218561	2.44148758399779e-06	0.00010790404075072	0.265232824912429	0.00207185970809869	0.0203741602268592	TRUE	FALSE	FALSE
GeneID:107093982	cep131	centrosomal protein 131kDa%2C transcript variant X4	0.281680503947747	0.000260082133354036	0.00506395212589328	0.202275907998181	0.0088901893886353	0.0707079122285273	0.224223076837984	0.0036286294831369	0.0311608617998284	TRUE	FALSE	FALSE
GeneID:107098927	LOC107098927	glutathione S-transferase omega-1-like	-0.75063115429649	0.000263907352840064	0.00511283522806087	-1.0396625988258	5.4714877413663e-07	3.11794632939324e-05	-0.81714249799278	7.05044859364239e-05	0.00141163228791885	TRUE	TRUE	FALSE
GeneID:107102559	wasf3	WAS protein family member 3	0.245074284385752	0.000265349374522009	0.00512884772099053	0.210721563112432	0.00189426083619709	0.0225816213246882	0.322411715523135	1.66449755466798e-06	6.22466068701194e-05	TRUE	FALSE	FALSE
GeneID:107081663	LOC107081663	matrix metalloproteinase-16-like	0.800687586051202	0.000267250435761222	0.00515193931739447	0.753502450905342	0.000892633732726203	0.0125218241479004	0.515091713378899	0.0169554302864576	0.0926544117939597	TRUE	FALSE	FALSE
GeneID:107097183	nin	ninein%2C transcript variant X1	0.346933631108223	0.000275995825981345	0.00528126330232691	0.510636534375496	9.76662726291013e-08	7.20092039474374e-06	0.494627900635328	2.26166237955847e-07	1.06620247390276e-05	TRUE	FALSE	FALSE
GeneID:107093664	aven	apoptosis%2C caspase activation inhibitor	0.350868859765519	0.000281889837595013	0.00536107604335649	0.417251629722747	1.94314139215352e-05	0.000567156672377716	1.12109676146733	7.71944091376204e-30	1.12135071750641e-26	TRUE	FALSE	FALSE
GeneID:107091293	LOC107091293	coronin-1C-like%2C transcript variant X1	-0.207790283491681	0.000283261190430676	0.00538057916914534	-0.220793182437948	0.000128793576257154	0.00283801935670333	-0.254703819964213	8.51655471638555e-06	0.000243551547284577	TRUE	FALSE	FALSE
GeneID:107083286	LOC107083286	peptidyl-prolyl cis-trans isomerase FKBP9-like	-0.299959215783324	0.000285045478966071	0.0054020462692061	-0.287910926381508	0.000536911951694531	0.00861995792828878	-0.370813603544978	7.21529184531354e-06	0.000212994867623421	TRUE	FALSE	FALSE
GeneID:107087161	LOC107087161	3-mercaptopyruvate sulfurtransferase-like	0.41124107976607	0.000289608148069047	0.00547769656898153	0.52697168915423	5.78681192726683e-06	0.000214857835686134	0.377645892894865	0.000857062493280181	0.0103182188503656	TRUE	FALSE	FALSE
GeneID:107104897	glce	glucuronic acid epimerase	-0.28357734353049	0.000296695673135612	0.00557451037073758	-0.325754240252514	4.19770906566092e-05	0.00111439863369432	-0.465848807073261	2.39970903542729e-09	1.98575922681608e-07	TRUE	FALSE	FALSE
GeneID:107086179	LOC107086179	lymphocyte antigen 6 complex locus protein G6d-like	0.556764968769943	0.000303790074378393	0.00568036320565464	0.648334691158503	3.73675520491142e-05	0.0010040190107566	0.392456147122055	0.0105317269596609	0.0664673737571782	TRUE	FALSE	FALSE
GeneID:107101451	lamtor4	late endosomal/lysosomal adaptor%2C MAPK and MTOR activator 4	0.247121949924652	0.000308515063756159	0.00574111106083082	0.345535128142352	9.59760428439125e-07	5.02727036539645e-05	0.534650744881595	1.29952294979149e-14	2.92995341013133e-12	TRUE	FALSE	FALSE
GeneID:107081510	LOC107081510	mucin-5AC-like	-0.888348697206343	0.000312384266802749	0.00579923870960664	-1.22149504939941	8.50616588616151e-07	4.53186379078817e-05	-1.11418269048291	6.68638127997602e-06	0.000199272094966642	TRUE	TRUE	FALSE
GeneID:107097277	LOC107097277	rac GTPase-activating protein 1-like	-0.314580364486246	0.000317131548615864	0.00585940083351186	-0.275824365538251	0.00190473166528889	0.0226716989417745	-0.30991354684618	0.00038710464297606	0.00561771168915911	TRUE	FALSE	FALSE
GeneID:107095331	LOC107095331	myosin-16-like	0.498223708385168	0.000325662130544234	0.00600275564558845	0.44288823334062	0.00149767181300233	0.0186724021851611	0.464559164485207	0.000797137864860648	0.00980322036651154	TRUE	FALSE	FALSE
GeneID:107083203	LOC107083203	synaptotagmin-1-like	0.725994868256432	0.00032890558924125	0.0060287070074938	0.996798433256475	3.25050950070727e-06	0.000137041128191065	0.696571112207215	0.000554993902968989	0.00733563309132418	TRUE	TRUE	FALSE
GeneID:107099945	zbtb49	zinc finger and BTB domain containing 49%2C transcript variant X1	0.619270892231781	0.00032900766531865	0.0060287070074938	0.701560917466013	7.06477427231006e-05	0.0017226754444252	0.521095103995107	0.0024224854819558	0.0229656347609911	TRUE	FALSE	FALSE
GeneID:107083687	LOC107083687	zinc finger protein OZF-like	0.552065707778359	0.000339247194231469	0.00617271181363621	0.458974974104486	0.00336693071387699	0.0352960519648142	0.366067769659662	0.0167178611157781	0.0919009771654274	TRUE	FALSE	FALSE
GeneID:107094334	kiaa0391	KIAA0391 ortholog	-0.461622276936768	0.000346757722558466	0.00627998823031672	-0.398285621340066	0.00217482174479717	0.025099185373746	0.780783936933526	3.21976248250287e-09	2.53777203212023e-07	TRUE	FALSE	FALSE
GeneID:107102261	LOC107102261	calpain-1 catalytic subunit-like%2C transcript variant X1	0.491731464370531	0.000366037455317713	0.00655669374438373	0.505378907930606	0.000371372117703003	0.00648421552761573	0.426620026399676	0.00192988565181289	0.0193573379015171	TRUE	FALSE	FALSE
GeneID:107098122	LOC107098122	regulator of G-protein signaling 17-like	-0.647926738776921	0.000367458989360252	0.00656836508538061	-0.784957271020742	2.075112647249e-05	0.000597824061858441	-1.07766646610898	2.30430361211807e-09	1.91700809057331e-07	TRUE	TRUE	FALSE
GeneID:107091461	LOC107091461	G-protein coupled receptor 161-like	-0.412451228759837	0.000408957165953985	0.00709269412569248	-0.319389133059428	0.00655399160431109	0.0570029414705559	-0.294359110497896	0.0116967896240006	0.0718080536994012	TRUE	FALSE	FALSE
GeneID:107098483	LOC107098483	Purkinje cell protein 4-like	-0.579839936512127	0.000410852371891855	0.00710181149946842	-0.809477861646911	1.05402662768193e-06	5.4841111193471e-05	-0.45339244967246	0.0059023023218937	0.0441028420853508	TRUE	FALSE	FALSE
GeneID:107088878	eno1	enolase 1%2C (alpha)%2C transcript variant X2	0.405321088263999	0.000418428425373408	0.0071856276955645	0.657130888907347	1.22231394800601e-08	1.14551434271865e-06	0.683372443084758	3.05342172407943e-09	2.43600419289763e-07	TRUE	FALSE	FALSE
GeneID:107085722	LOC107085722	tyrosine-protein phosphatase non-receptor type 9-like%2C transcript variant X1	0.287846700264406	0.000427109484169312	0.00730169477496922	0.274208367862946	0.000884498772016335	0.0124189055922907	0.263774713602153	0.0012378490705256	0.0136770014134707	TRUE	FALSE	FALSE
GeneID:107092640	lig1	ligase I%2C DNA%2C ATP-dependent	-0.284677392187777	0.000431707115187424	0.00736410920062583	-0.388101033959788	1.68699073237442e-06	7.99899526820487e-05	-0.271713960067553	0.000779758788057448	0.00962754560778549	TRUE	FALSE	FALSE
GeneID:107086842	LOC107086842	dihydropyrimidinase-related protein 2-like	0.385130146780853	0.000440580671289093	0.00747449673200046	0.374409348975108	0.000750347753257713	0.0110270544972965	0.298113478231401	0.00639426476588724	0.0467156619079448	TRUE	FALSE	FALSE
GeneID:107102218	LOC107102218	zinc finger protein 883-like	-0.501528963079845	0.000443757716065735	0.00751201173975478	-0.57422939199577	7.17100985067648e-05	0.00174311562885897	-0.506776841918632	0.000383197222136149	0.00557661289501597	TRUE	FALSE	FALSE
GeneID:107095799	znf277	zinc finger protein 277	-0.534088653417797	0.000450020547442433	0.00756073022054818	-0.480739756659593	0.00168778821919095	0.0207073512034334	-1.23774095106166	5.74391173794087e-16	1.62469154376629e-13	TRUE	FALSE	FALSE
GeneID:107098312	LOC107098312	heat shock 70 kDa protein 12B-like	0.555027314053888	0.000450037679772939	0.00756073022054818	0.431813124383629	0.00686262312139713	0.0587248778325496	0.555098711903538	0.000449915303231003	0.00623826414649261	TRUE	FALSE	FALSE
GeneID:107088884	foxj3	forkhead box J3%2C transcript variant X1	-0.794630983088103	0.000451077175834516	0.00757001901235983	-1.04672476128181	4.7210373712399e-06	0.000185467622182776	0.638295106533063	0.00805220024986354	0.0548459191274637	TRUE	TRUE	FALSE
GeneID:107103250	shmt2	serine hydroxymethyltransferase 2 (mitochondrial)	-0.258530295810283	0.00046696171036292	0.00779381756531931	-0.204899917741523	0.00575622340736228	0.0522538937369095	-0.208434176959989	0.00478974843779371	0.0381927813668666	TRUE	FALSE	FALSE
GeneID:107085238	LOC107085238	shootin-1-like%2C transcript variant X1	0.858954085687081	0.000473161219041977	0.00784697441941389	1.27085672712519	1.34625147741241e-06	6.60682467952834e-05	0.640142996672214	0.00827937571654682	0.0560009774010082	TRUE	TRUE	FALSE
GeneID:107096563	LOC107096563	probable phospholipid-transporting ATPase VD	0.354159754534466	0.000478252172228076	0.00787833428733838	0.513333312800641	6.57545231875081e-07	3.70631564213066e-05	0.669249201892038	6.05333549697728e-11	7.18868246766989e-09	TRUE	FALSE	FALSE
GeneID:107096584	fkbp2	FK506 binding protein 2	-0.345996082752021	0.000486662926816574	0.00796485718832547	-0.301653367896616	0.0024764152962963	0.0278163124653297	-0.332036353573704	0.000815413758264436	0.00995713645001556	TRUE	FALSE	FALSE
GeneID:107096008	rgs3	regulator of G-protein signaling 3%2C transcript variant X10	0.251774060365925	0.000486892021989942	0.00796485718832547	0.261563243965128	0.000377525376173705	0.0065695327484724	0.288913192931469	6.37613686292579e-05	0.00130689803921656	TRUE	FALSE	FALSE
GeneID:107088523	sntb1	syntrophin%2C beta 1 (dystrophin-associated protein A1%2C 59kDa%2C basic component 1)	0.5086615220758	0.000496985708000606	0.00804880784811541	0.405362250595262	0.00699275692123344	0.0595436887923528	0.463321239142156	0.00146563318930124	0.0155319179332149	TRUE	FALSE	FALSE
GeneID:107089617	hint3	histidine triad nucleotide binding protein 3	0.599536504324129	0.00050234855840645	0.00809848344365715	0.991491998052122	6.02495336780028e-08	4.68650997714345e-06	0.416039763120104	0.0148744306656392	0.0847624607565381	TRUE	FALSE	FALSE
GeneID:107101790	wnt11	wingless-type MMTV integration site family member 11	0.300984251665915	0.000541949743190568	0.00862076907445364	0.40960396203242	4.32962161837538e-06	0.000174046313997586	0.373169896876353	1.8850241841146e-05	0.000479171915559982	TRUE	FALSE	FALSE
GeneID:107088805	coasy	Coenzyme A synthase	0.305336237340848	0.000554900429608329	0.00874628772382651	0.30131662884365	0.000831744102847712	0.0118282582308043	0.376291257240346	2.18763556608887e-05	0.000542791810233565	TRUE	FALSE	FALSE
GeneID:107102398	LOC107102398	high-affinity choline transporter 1-like	-0.547454484416241	0.000572862916548049	0.00895681245501306	-0.454173132633088	0.00479759736773724	0.0458452441509654	-0.723505539608385	5.08931812356205e-06	0.000159948529390414	TRUE	FALSE	FALSE
GeneID:107082872	LOC107082872	DNA (cytosine-5)-methyltransferase 3A-like%2C transcript variant X4	-0.347486841774597	0.000575610522161165	0.00899073583660767	-0.571205562048906	2.28465046501091e-08	1.9745726268986e-06	-0.422432475920406	2.72167220167087e-05	0.000640560581564201	TRUE	FALSE	FALSE
GeneID:107082444	tmem5	transmembrane protein 5%2C transcript variant X3	0.311351132347222	0.000600421401532043	0.00927527788515562	0.279619844572865	0.00229865040004426	0.0263523244461964	0.23718867685564	0.008836460469718	0.0586019686247444	TRUE	FALSE	FALSE
GeneID:107098946	ifrd2	interferon-related developmental regulator 2%2C transcript variant X2	-0.396940026789737	0.000604667479260127	0.00929714638355768	-0.430646180049213	0.000204958127688885	0.00407740868600509	-0.278330029900279	0.0161396130353079	0.0896088365418577	TRUE	FALSE	FALSE
GeneID:107101740	man2c1	mannosidase%2C alpha%2C class 2C%2C member 1	0.417252813559913	0.000615781281613002	0.00942884783272979	0.843404289759285	2.24116542431195e-11	3.83140774791439e-09	0.420084392465747	0.000564135968784487	0.00742474030795529	TRUE	FALSE	FALSE
GeneID:107081951	acot11	acyl-CoA thioesterase 11	0.716211960077733	0.000635269903230822	0.00958573606650038	1.03190054931277	3.10803389291107e-06	0.000132470365128815	0.710857977036835	0.000689935966923299	0.00872628767270387	TRUE	TRUE	FALSE
GeneID:107094270	stard5	StAR related lipid transfer domain containing 5	-0.344344815891658	0.000637989001942849	0.00959883452923104	-0.418055997351716	4.30640089536675e-05	0.00113936528451055	-0.298649378772451	0.00308624403973141	0.0276730250870902	TRUE	FALSE	FALSE
GeneID:107090684	cdkn2aipnl	CDKN2A interacting protein N-terminal like	-0.241388129198587	0.00064571678499871	0.00966835036017799	-0.279007396901887	9.84857872457737e-05	0.0022732097806862	-0.396728911125311	1.87651505937941e-08	1.20135575221257e-06	TRUE	FALSE	FALSE
GeneID:107096085	cmbl	carboxymethylenebutenolidase homolog (Pseudomonas)	0.847908326169557	0.000646842718879145	0.00967589632461813	1.22851776952344	1.57683925592709e-06	7.67362157227193e-05	1.41766274516756	2.31467213956398e-08	1.41213154804693e-06	TRUE	TRUE	FALSE
GeneID:107094133	LOC107094133	transmembrane protein 163-like	-0.573076566809738	0.000656532411645332	0.00977056853100595	-0.717697935352333	2.67902430115046e-05	0.000749596781528737	-1.07446342767525	8.83702581858968e-11	9.89047558703594e-09	TRUE	FALSE	FALSE
GeneID:107081202	sgol2	shugoshin-like 2 (S. pombe)%2C transcript variant X1	0.290811676754447	0.000664332776825475	0.00985732512107859	0.518275899090498	3.8365518772e-09	4.00572064118124e-07	0.34804365491046	4.78677014885236e-05	0.00102431613762993	TRUE	FALSE	FALSE
GeneID:107101771	mtch2	mitochondrial carrier 2	-0.246923048455211	0.0006655332154062	0.00985732512107859	-0.200836459245577	0.0061679432262659	0.0545817365022859	-0.342466547347023	2.29771973549676e-06	8.16110180938883e-05	TRUE	FALSE	FALSE
GeneID:107102348	mrpl48	mitochondrial ribosomal protein L48%2C transcript variant X2	-0.350399714590953	0.00067422227805325	0.00996094584964331	-0.271287312715969	0.0092855710069962	0.0725113530210673	-0.671020882404558	6.67925696457964e-11	7.8719091362095e-09	TRUE	FALSE	FALSE
GeneID:107085505	rad51ap1	RAD51 associated protein 1%2C transcript variant X1	0.314006916492785	0.00069052780350437	0.0101344726784127	0.585588211649789	6.94713807894815e-10	8.71585702372551e-08	0.4553405546526	9.5507389984321e-07	3.76154042021793e-05	TRUE	FALSE	FALSE
GeneID:107096442	LOC107096442	uncharacterized LOC107096442	0.843382695626517	0.000697749644240946	0.0102211781689797	0.741568773806475	0.00297618617426095	0.0318216689436272	2.0974249887399	8.50204307668899e-16	2.28045317489742e-13	TRUE	TRUE	FALSE
GeneID:107082244	LOC107082244	PILR alpha-associated neural protein-like%2C transcript variant X2	0.644624405965843	0.000702747499315433	0.0102713876013349	0.790496914833127	8.45344037358793e-05	0.00200167689333192	0.714280607920134	0.000185622349775979	0.00316289911880055	TRUE	TRUE	FALSE
GeneID:107090808	flt1	fms-related tyrosine kinase 1%2C transcript variant X2	0.381339987838821	0.000706764670430287	0.0103138917657252	0.428202709020714	0.000254080942256285	0.00482041124229393	0.281880403894684	0.0117010616525025	0.0718080536994012	TRUE	FALSE	FALSE
GeneID:107092144	ccsap	centriole%2C cilia and spindle-associated protein%2C transcript variant X2	0.43487765533931	0.000709645215302333	0.0103273625953774	0.71477472762871	1.13130676975539e-07	8.11047899404818e-06	0.821410352907443	3.83974146355049e-10	3.68733691039845e-08	TRUE	FALSE	FALSE
GeneID:107085266	LOC107085266	actin-related protein 2-like	0.341101735086135	0.000731991335126796	0.0105245741225209	0.525107209185786	3.92922579771722e-07	2.34369183727022e-05	0.261167761988901	0.00951877387279543	0.0619078449578087	TRUE	FALSE	FALSE
GeneID:107099093	map9	microtubule associated protein 9%2C transcript variant X1	0.390064518737498	0.000738154458754461	0.0105918207177453	0.495411847954609	2.48038001241793e-05	0.000696521152584581	0.664835603479995	1.13794312055755e-08	7.73055944389247e-07	TRUE	FALSE	FALSE
GeneID:107097585	LOC107097585	sideroflexin-5-like	0.621009999911334	0.00073871090047912	0.0105918207177453	0.790522076330645	2.8338078746164e-05	0.000784440375541056	0.932624533259183	5.45486851445553e-07	2.29428074234669e-05	TRUE	TRUE	FALSE
GeneID:107082837	trim67	tripartite motif containing 67	0.511524474472963	0.000752442045328437	0.010739211834105	0.653322572120513	2.91506927792387e-05	0.000802650137286047	0.60527686755259	7.06381528309654e-05	0.00141249067299657	TRUE	FALSE	FALSE
GeneID:107096808	LOC107096808	probable carboxypeptidase X1	0.665129096462742	0.00077014003500913	0.0109316318655447	0.622427910465501	0.00211583642443227	0.0245825744995466	0.63875855756539	0.00121353992264327	0.013503992754703	TRUE	TRUE	FALSE
GeneID:107088414	ash1l	ash1 (absent%2C small%2C or homeotic)-like (Drosophila)%2C transcript variant X2	-0.339487300974148	0.000846552284646341	0.0116135924975689	-0.367192335913899	0.000354997436127434	0.00627196800620811	-0.363389306044034	0.000350900525903092	0.00522932306415554	TRUE	FALSE	FALSE
GeneID:107103851	nudt7	nudix hydrolase 7%2C transcript variant X1	-0.483885886650064	0.000853844446892902	0.0116595596333663	-0.570957869566529	0.000119159291339903	0.0026739483491451	-0.536824814569111	0.000209506370906379	0.00346733043850057	TRUE	FALSE	FALSE
GeneID:107093355	LOC107093355	mid1-interacting protein 1-like	-0.852701990537671	0.000856878618253347	0.0116772201632948	-1.2368073011695	1.57842701235908e-06	7.67362157227193e-05	-0.893713556626911	0.000476428287884951	0.0065130007685643	TRUE	TRUE	FALSE
GeneID:107089842	LOC107089842	solute carrier family 13 member 5-like	0.765298658894394	0.000858559374225339	0.0116772201632948	1.0339940280857	1.14322065581685e-05	0.000378406037075377	0.67033758696378	0.0034151132297297	0.0298309469482902	TRUE	TRUE	FALSE
GeneID:107084026	plekhh2	pleckstrin homology%2C MyTH4 and FERM domain containing H2	0.731216092781006	0.000859449558190506	0.0116772548268731	1.80963093597845	2.8359371062774e-15	1.05044460862756e-12	1.72564130229366	2.33573614120116e-14	5.11789396460091e-12	TRUE	TRUE	FALSE
GeneID:107094590	LOC107094590	VPS10 domain-containing receptor SorCS2-like%2C transcript variant X1	0.812401555830192	0.000862817080392846	0.0117127795110572	0.655767814086226	0.00831613803803299	0.0674520774237665	0.912740740681473	0.000194952115913538	0.00329301853123444	TRUE	TRUE	FALSE
GeneID:107100621	LOC107100621	ferritin%2C heavy subunit-like	-0.440080974372306	0.00086558254518017	0.0117298498740138	-0.531565025351941	7.74669498075519e-05	0.00186845478783889	-1.18061617185355	9.54992897979672e-20	4.36965426878522e-17	TRUE	FALSE	FALSE
GeneID:107089352	LOC107089352	kazrin-like%2C transcript variant X3	-0.319189550307591	0.000887336531773436	0.0119517700647613	-0.36459362443163	0.000176960291770695	0.00361998888702829	-0.237876207898104	0.0133956167794024	0.0789975778002891	TRUE	FALSE	FALSE
GeneID:107094700	plvap	plasmalemma vesicle associated protein	0.561847343439525	0.000900772658351987	0.0120908716531336	1.11595783384489	2.69195765895068e-10	3.84209039452254e-08	0.425066897049222	0.0116585747749018	0.0716603902699118	TRUE	FALSE	FALSE
GeneID:107094662	hhip	hedgehog interacting protein	0.275429993149207	0.000934416947169676	0.0124564905288077	0.237903773383198	0.00446331756325199	0.0434245349165173	0.202441938024071	0.0148819475871059	0.0847742433586987	TRUE	FALSE	FALSE
GeneID:107098711	LOC107098711	gonadotropin-releasing hormone II receptor-like	1.81670798181646	0.000954555016912153	0.0126038528286808	2.04649780840952	0.000234045925629962	0.00451183700746632	3.20615265890111	3.89847898596473e-08	2.22135577205554e-06	TRUE	TRUE	TRUE
GeneID:107081655	LOC107081655	single-minded homolog 1-like%2C transcript variant X3	0.345269730851802	0.000962751157857461	0.0126820658448675	0.404272528218777	0.000143235815192999	0.00309488830132985	0.402526696661778	0.000121843855717715	0.00225657721833392	TRUE	FALSE	FALSE
GeneID:107081516	LOC107081516	UV-stimulated scaffold protein A-like	0.596166850638934	0.00098642570167588	0.0129199896959552	0.879488779254354	2.07559094338551e-06	9.49704950183777e-05	1.39606662342564	7.63201316500848e-14	1.50292694693718e-11	TRUE	TRUE	FALSE
GeneID:107089161	LOC107089161	troponin I%2C slow skeletal muscle-like	0.812134143528258	0.000990159788648833	0.0129444670857226	1.68301135991876	8.31947353232047e-10	1.01114101361179e-07	0.898243140305506	0.000283606774042527	0.0043988739618939	TRUE	TRUE	FALSE
GeneID:107104983	LOC107104983	stonustoxin subunit alpha-like	-1.20332466156542	0.000995759353360846	0.0130067407726572	-1.18279805629432	0.00130514724601508	0.0167941899969037	-1.74124266881592	2.2885782418316e-06	8.14723380049752e-05	TRUE	TRUE	TRUE
GeneID:107096242	LOC107096242	ETS domain-containing protein Elk-3-like	0.307823915358821	0.00102101321272389	0.0132586832640614	0.436215178426409	7.03800015857993e-06	0.000251124239603275	0.31410918409734	0.000803562079206491	0.00985884484717301	TRUE	FALSE	FALSE
GeneID:107082132	prph	peripherin	0.312520578354005	0.00105633502917748	0.0135829580698952	0.263372948099888	0.00599175540328784	0.0537188511098971	0.536229820087329	2.14913993960132e-08	1.32150869724813e-06	TRUE	FALSE	FALSE
GeneID:107085829	scarb2	scavenger receptor class B member 2%2C transcript variant X2	0.270798172243534	0.00112093076862419	0.0141822009990227	0.223677239145566	0.00729547459609931	0.0614154211534183	0.208410635434378	0.012097095736968	0.0735709610555162	TRUE	FALSE	FALSE
GeneID:107090108	cmss1	cms1 ribosomal small subunit homolog (yeast)	0.404815130218788	0.00113201481183666	0.0142597201844073	0.493602003294019	8.61569943027678e-05	0.00203390646489857	0.702494790952776	2.01050763088133e-08	1.26629421917493e-06	TRUE	FALSE	FALSE
GeneID:107097307	LOC107097307	disintegrin and metalloproteinase domain-containing protein 10-like	-0.961180376021968	0.00114083122625254	0.014339815554072	-0.844372477573106	0.00450544074186626	0.0437375127970269	0.92801013118817	0.00236104289381339	0.0225618822475768	TRUE	TRUE	FALSE
GeneID:107093317	cluap1	clusterin associated protein 1%2C transcript variant X2	0.295645724674491	0.00117740646507188	0.0147005717312386	0.250840709872493	0.00746717570361559	0.0623241306935686	0.434113736453593	2.25675193588182e-06	8.07087123368124e-05	TRUE	FALSE	FALSE
GeneID:107089629	ext1	exostosin glycosyltransferase 1	-0.229038117356253	0.00123531608562351	0.0152280604944889	-0.235319477537131	0.00105031999684135	0.0141470373946847	-0.211167197182435	0.00290342533803359	0.0265229524273567	TRUE	FALSE	FALSE
GeneID:107105083	LOC107105083	kinesin-like protein KIF2A	0.5366516435286	0.00126552833884262	0.0154900270396338	0.424070742510844	0.0115479921958415	0.0842645940856969	0.787564350078156	2.66845841477297e-06	9.28707104219756e-05	TRUE	FALSE	FALSE
GeneID:107097411	LOC107097411	cytochrome c oxidase subunit 5A%2C mitochondrial-like	0.338688764933634	0.00129383340882656	0.0157620723109748	0.359551298572482	0.0006557773400193	0.00998231710242686	0.612130107839557	6.81976553290552e-09	4.91180983312089e-07	TRUE	FALSE	FALSE
GeneID:107081773	wdr73	WD repeat domain 73	-0.420207711804488	0.00133727106086299	0.0161432330147389	-0.456212629407792	0.000567674711281627	0.00898429930879316	-0.467251121436012	0.000357234161423512	0.00529584733334564	TRUE	FALSE	FALSE
GeneID:107087919	LOC107087919	erythrocyte band 7 integral membrane protein-like	-1.07635899036491	0.00134433732990334	0.0161746758246761	-1.87525609013246	2.63373030322691e-08	2.22679034387505e-06	-1.06369654618568	0.00153400279123248	0.0160833441910051	TRUE	TRUE	TRUE
GeneID:107097343	hars	histidyl-tRNA synthetase	-0.279814990335788	0.00135865394261826	0.0163090890318768	-0.272145409762773	0.00191680977906327	0.0227632135365552	-0.318058910581538	0.000270870696884685	0.00423937166140347	TRUE	FALSE	FALSE
GeneID:107097992	LOC107097992	tetratricopeptide repeat protein 39B-like	-0.501277342026284	0.00136161076236548	0.0163193980201231	-0.603864795186364	0.00013458843172368	0.00292866249933007	-0.749705403257897	1.56694907544856e-06	5.88817071660708e-05	TRUE	FALSE	FALSE
GeneID:107084493	glmp	glycosylated lysosomal membrane protein	0.390187777984892	0.00142115793051318	0.0169028699732367	0.451903277740378	0.000347187379474368	0.00619402988816828	0.301676107990611	0.0131932543161011	0.0780408583253174	TRUE	FALSE	FALSE
GeneID:107102134	LOC107102134	transient receptor potential cation channel subfamily M member 1-like%2C transcript variant X1	-0.312053451809383	0.0014338758573043	0.0170151080946476	-0.342723487043522	0.000559681924512775	0.00888909581631066	-0.315496569188884	0.00126933507252875	0.0139259842900775	TRUE	FALSE	FALSE
GeneID:107092786	LOC107092786	transcriptional repressor CTCF-like	-0.262818847840554	0.00144157795519798	0.0170804480190518	-0.273882551463482	0.000921951014860237	0.0128519641023125	-0.212899803074603	0.00984294848746487	0.0633708531919622	TRUE	FALSE	FALSE
GeneID:107098637	LOC107098637	E3 ubiquitin-protein ligase BRE1A-like	-0.2873593959067	0.00150734169391305	0.0175390536516121	-0.647891231627163	1.01127388535151e-12	2.31358644623726e-10	0.929786841867632	3.3022232916192e-24	2.70382567093263e-21	TRUE	FALSE	FALSE
GeneID:107088278	arrdc2	arrestin domain containing 2%2C transcript variant X4	0.271047973116478	0.00151118830212117	0.0175590250925221	0.31301047812311	0.000338567813804714	0.00606808695778794	0.296299400203083	0.000527149679871668	0.0070454188743673	TRUE	FALSE	FALSE
GeneID:107090314	lmf1	lipase maturation factor 1	0.475196006989374	0.00151131545920724	0.0175590250925221	0.993881292438233	1.45615699755327e-10	2.22092494224864e-08	0.470922146163502	0.00165494850952776	0.0171240776163196	TRUE	FALSE	FALSE
GeneID:107097164	LOC107097164	uncharacterized LOC107097164	1.34575408204073	0.00152667257320807	0.0176977982275692	1.53723669554783	0.000341663826694012	0.00611652951884781	1.39193280447316	0.00105928065682075	0.0121170802780592	TRUE	TRUE	TRUE
GeneID:107093546	gorasp2	golgi reassembly stacking protein 2	0.412182433317493	0.00155264819317824	0.0178832462518444	0.334213610655309	0.0123254881709489	0.0883222567827967	0.321755495152778	0.0130624732748816	0.0775621743272264	TRUE	FALSE	FALSE
GeneID:107095321	LOC107095321	uncharacterized LOC107095321	0.742665813986581	0.00155301572836933	0.0178832462518444	1.30401766104437	3.70216128348113e-07	2.23234585608976e-05	0.820840756735599	0.000499964797724174	0.00677521982421165	TRUE	TRUE	FALSE
GeneID:107100423	LOC107100423	volume-regulated anion channel subunit LRRC8C-like	-0.499148588606105	0.00162477309291555	0.0184500693478008	-0.482773572105212	0.00327510488409435	0.0345663546009876	-0.48651908956403	0.00214584765083205	0.0209166365313247	TRUE	FALSE	FALSE
GeneID:107095302	fsd1	fibronectin type III and SPRY domain containing 1	-0.243920242699821	0.00164870372020174	0.0185975035792207	-0.328896664911072	2.46755988545189e-05	0.00069417412546067	-0.200535773194675	0.00969195594954683	0.0626934547638669	TRUE	FALSE	FALSE
GeneID:107088425	fam189b	family with sequence similarity 189 member B%2C transcript variant X1	0.864344976798979	0.00165025224113059	0.0185975035792207	0.835341300707614	0.0026714786202685	0.0294962334247815	1.19663624892385	1.69481794755657e-05	0.000438706868721091	TRUE	TRUE	FALSE
GeneID:107082783	amfr	autocrine motility factor receptor%2C E3 ubiquitin protein ligase	-0.201687144793229	0.00165777321198613	0.0186478509463978	-0.219203383114624	0.000743504149298079	0.0109533087600665	-0.434028246391784	1.06773151728745e-11	1.4319568288311e-09	TRUE	FALSE	FALSE
GeneID:107101823	sowaha	sosondowah ankyrin repeat domain family member A	0.553401698949859	0.00166450664231571	0.018683066258662	1.02795493866015	1.53726626929511e-08	1.39855271060959e-06	0.891551085494253	5.32155986038783e-07	2.24966050945798e-05	TRUE	FALSE	FALSE
GeneID:107103334	LOC107103334	potassium voltage-gated channel subfamily KQT member 5-like%2C transcript variant X5	0.703567241859033	0.00166709024118559	0.0186956815589766	0.760237258066812	0.00104913571706588	0.0141433313261645	0.795502772260218	0.000398677786278541	0.00572161468739415	TRUE	TRUE	FALSE
GeneID:107087005	nol7	nucleolar protein 7	-0.272514166785129	0.00166829697099972	0.0186956815589766	-0.376453311409809	1.68017326449711e-05	0.00051453652511381	-0.413358403975062	1.77900913107866e-06	6.58953453623587e-05	TRUE	FALSE	FALSE
GeneID:107090783	pycr1	pyrroline-5-carboxylate reductase 1	-0.349907598416551	0.00169870090049109	0.0189302936310458	-0.339808954827225	0.00238505593867492	0.0269849565367024	0.418447563736219	0.0001905513380532	0.00322831852809522	TRUE	FALSE	FALSE
GeneID:107086921	lyrm7	LYR motif containing 7	-0.331546553964533	0.00172921335155229	0.0191741782680677	-0.506921042892102	2.4014621721638e-06	0.000107047412642843	-0.407338679532078	0.000112785517221191	0.00213204709522742	TRUE	FALSE	FALSE
GeneID:107087020	aldh1a3	aldehyde dehydrogenase 1 family member A3%2C transcript variant X1	0.531099032008669	0.00176245127162536	0.0194181688616683	0.436784277362494	0.0120149490526909	0.0869379360059129	0.704667961260254	3.91887947793798e-05	0.000866801413904633	TRUE	FALSE	FALSE
GeneID:107090687	LOC107090687	core histone macro-H2A.1%2C transcript variant X3	0.365124699477386	0.00177726782299955	0.0195260985327712	0.495272547096489	3.41674957329e-05	0.000930227363780737	0.331993832288439	0.00443545849119427	0.0361498780643363	TRUE	FALSE	FALSE
GeneID:107087188	LOC107087188	GTPase IMAP family member 8-like%2C transcript variant X2	0.739100731868026	0.00180214594407548	0.0196881913286392	0.670699985861965	0.00506626923458016	0.0477551076616249	0.935179812256842	8.65000902813605e-05	0.00168843400816452	TRUE	TRUE	FALSE
GeneID:107094507	ppp2r3c	protein phosphatase 2 regulatory subunit B''%2C gamma	-0.30402364170622	0.00189412755143005	0.0205058749600537	-0.283104288349551	0.00418643305436462	0.041403902750636	0.390363195667745	8.34634444898937e-05	0.00163737806548458	TRUE	FALSE	FALSE
GeneID:107092018	LOC107092018	anthrax toxin receptor 2-like	0.418201555761636	0.00189918626386669	0.0205320644245825	0.436126448107466	0.00189263688550695	0.0225816213246882	0.557540237618215	4.15764331299034e-05	0.000908433385115039	TRUE	FALSE	FALSE
GeneID:107098702	LOC107098702	protein-arginine deiminase type-2-like	1.46949969583848	0.00201290112561853	0.0213898243246226	2.5160840258125	4.70345856461015e-07	2.73028749588209e-05	2.06359594133233	2.178669971188e-05	0.000541430810571432	TRUE	TRUE	TRUE
GeneID:107089360	LOC107089360	large neutral amino acids transporter small subunit 4-like	0.688525494271937	0.00202334096351885	0.0214421766821953	0.630079038491907	0.00604523736963636	0.0539872317792382	0.562255134856537	0.0110440954421865	0.068780221294674	TRUE	FALSE	FALSE
GeneID:107089057	ptprr	protein tyrosine phosphatase%2C receptor type R	0.591935702368376	0.00203606593890698	0.0215363298774636	0.593295422387182	0.00267509779647825	0.0295152456878101	0.600925058746348	0.00174748081200927	0.0179088003902689	TRUE	TRUE	FALSE
GeneID:107094767	LOC107094767	serine/threonine-protein kinase WNK2-like%2C transcript variant X1	-0.705163939548164	0.00209315953951406	0.0219281366708553	-0.624249449325242	0.00689125078582754	0.0589050486127028	-0.547626080779636	0.0169255251455155	0.092584526965114	TRUE	FALSE	FALSE
GeneID:107099574	LOC107099574	carnitine O-acetyltransferase-like	0.676900897404562	0.00216769586974057	0.022511912313454	0.598868975866617	0.00909271336804568	0.071550501702927	0.779118701868076	0.00047012741783955	0.00644953460258367	TRUE	TRUE	FALSE
GeneID:107082253	gapdh	glyceraldehyde-3-phosphate dehydrogenase	0.408195948160823	0.00217105698772315	0.0225317768899326	0.392476393247922	0.00390612541081657	0.0394338695756479	0.412324043203687	0.00195693373346151	0.0195404480689735	TRUE	FALSE	FALSE
GeneID:107100400	plod1	procollagen-lysine%2C 2-oxoglutarate 5-dioxygenase 1	0.303283905531618	0.00219918648737521	0.022762970182366	0.478841644495275	1.69163041925783e-06	7.99899526820487e-05	0.428436686444765	1.58231102515537e-05	0.000412362559453053	TRUE	FALSE	FALSE
GeneID:107097407	LOC107097407	myosin-7B-like	-0.703847938400155	0.00222132713887237	0.0228935562942653	-0.663485842312373	0.00559900452404374	0.0512814453867773	-0.906854849105649	6.41850515491249e-05	0.00131364420937321	TRUE	TRUE	FALSE
GeneID:107101011	LOC107101011	asparagine-rich zinc finger protein AZF1-like	0.385020445372148	0.00222360922741862	0.022893903872238	0.407535027011826	0.00161101691166628	0.0199542914767455	0.452817706369248	0.000334599917844568	0.00503420785484328	TRUE	FALSE	FALSE
GeneID:107091433	LOC107091433	G-protein coupled receptor 161-like	-0.642507888400211	0.00224832737172881	0.0231025290105582	-0.55949848658181	0.00971699745831489	0.0749094794147695	-0.535716286606201	0.0111741904643359	0.0693682685768847	TRUE	FALSE	FALSE
GeneID:107096569	trmo	tRNA methyltransferase O	0.385421384651534	0.00227455481173657	0.0232797692145959	0.579610337137182	7.87722870758445e-06	0.000273540283490829	0.74982836310519	4.69155441978414e-09	3.56031766383326e-07	TRUE	FALSE	FALSE
GeneID:107103695	LOC107103695	claudin-3-like	-0.374863696553061	0.00232090003788893	0.0235974889813175	-0.487746382170112	8.4675284590623e-05	0.00200196565710687	-0.416498859175506	0.000710482726091039	0.00895703384910721	TRUE	FALSE	FALSE
GeneID:107102131	LOC107102131	transient receptor potential cation channel subfamily M member 1-like	-1.55600444325201	0.00237742064034471	0.0240206153869709	-2.72887154474226	2.29563648937317e-07	1.46365642890075e-05	-1.64531931716669	0.00132621652335844	0.0143676535194201	TRUE	TRUE	TRUE
GeneID:107084596	LOC107084596	induced myeloid leukemia cell differentiation protein Mcl-1-like	0.238227947789553	0.00240166629532162	0.0241863081830231	0.230207153948879	0.00355542857434184	0.0367276243897982	0.259567120697162	0.000944662717396853	0.0110914097317304	TRUE	FALSE	FALSE
GeneID:107097911	c5	complement component 5	-0.757558773288898	0.00247689188473947	0.0248001654918822	-1.12226304201584	8.93844128267566e-06	0.000304945901391634	-1.13297184613294	4.10263864434625e-06	0.000132691786673793	TRUE	TRUE	FALSE
GeneID:107083823	fam172a	family with sequence similarity 172 member A	-0.248818588943473	0.00251287014318437	0.0250594364214867	-0.375435875193132	6.73336628626036e-06	0.000243041715348846	-0.37418306887879	5.16893923530515e-06	0.000161884151362937	TRUE	FALSE	FALSE
GeneID:107082983	plcl2	phospholipase C like 2%2C transcript variant X1	-0.272786220846903	0.00258229497945291	0.0256367345216011	-0.460995343751389	4.63866491248593e-07	2.70276067578815e-05	-0.541228766529316	1.82893276256684e-09	1.54634277104633e-07	TRUE	FALSE	FALSE
GeneID:107094222	LOC107094222	medium-chain specific acyl-CoA dehydrogenase%2C mitochondrial-like	-0.707937978085161	0.00260334068797621	0.0257317496996397	-0.809354858760047	0.000622734152898507	0.009601462058119	-0.850742343641857	0.000294045387713434	0.00452917237292861	TRUE	TRUE	FALSE
GeneID:107085994	LOC107085994	sodium- and chloride-dependent GABA transporter 2-like	-0.345129211632599	0.00285704020926112	0.0276140871091945	-0.327473836897615	0.0054571629488245	0.0503541423457074	-0.734683560739736	1.57985641815821e-10	1.66066393900589e-08	TRUE	FALSE	FALSE
GeneID:107086262	syde1	synapse defective 1%2C Rho GTPase%2C homolog 1 (C. elegans)	0.330071022494155	0.00286660751113518	0.0276274132490996	0.405972495280758	0.000311252117140207	0.00567972456261041	0.524626185682581	2.44884835578025e-06	8.59971419207072e-05	TRUE	FALSE	FALSE
GeneID:107082773	LOC107082773	tropomyosin alpha-1 chain-like%2C transcript variant X3	0.238414419903821	0.00286662456043562	0.0276274132490996	0.212105920690064	0.0084038869620344	0.0679871396091363	0.202365298960029	0.0113334409207058	0.0700832255368313	TRUE	FALSE	FALSE
GeneID:107086772	LOC107086772	cathepsin S-like	0.453464749024766	0.00295447578405094	0.0283369437904426	0.591001915372886	0.000182449672057894	0.00370287026686796	0.498414226031977	0.00110892769683308	0.0126022849524546	TRUE	FALSE	FALSE
GeneID:107088692	dbh	dopamine beta-hydroxylase (dopamine beta-monooxygenase)	0.529285050394219	0.00306995242514686	0.029032978649246	0.5273989176174	0.00398684874048033	0.0400667996483543	0.421258805755368	0.0178918197842341	0.0964793900808771	TRUE	FALSE	FALSE
GeneID:107097707	acer2	alkaline ceramidase 2	0.500469870557712	0.00310619906084023	0.0292512946667624	0.567700811661706	0.000991119942941133	0.0136329380657252	0.659280165411991	0.000106670908621798	0.00203367564390847	TRUE	FALSE	FALSE
GeneID:107099114	fam181a	family with sequence similarity 181 member A	-0.286015637327467	0.00313262861033686	0.0294111667417082	-0.359946882675058	0.000240051997682511	0.00461617914455727	-0.365586296783395	0.000155076133683866	0.00271680113932422	TRUE	FALSE	FALSE
GeneID:107095737	aamp	angio associated migratory cell protein	-0.236602676844377	0.00314360918457901	0.0294786787730535	-0.253267116009524	0.00171129266678252	0.0209132600291718	-0.300332199571483	0.000176140042430649	0.00302451505529096	TRUE	FALSE	FALSE
GeneID:107085772	LOC107085772	uncharacterized LOC107085772	-0.354017197756942	0.00314748620477366	0.0294972547516047	-0.515377967706674	1.95019529423418e-05	0.000568149591617998	-0.496071352337655	3.41472989360045e-05	0.000776651358987459	TRUE	FALSE	FALSE
GeneID:107080784	LOC107080784	protein NLRC3-like	0.633436686753684	0.00317937239164131	0.0296363755138585	0.641129737251829	0.00467133844243704	0.0449579445470725	0.507746203444301	0.0167327480213607	0.0919309709292444	TRUE	FALSE	FALSE
GeneID:107088691	LOC107088691	neural proliferation differentiation and control protein 1-like	0.511617251980907	0.00326009557394751	0.0301529767205121	0.494997754829326	0.00588343932259704	0.0530908732840151	0.859052826281922	1.38122125318989e-06	5.26658309702822e-05	TRUE	FALSE	FALSE
GeneID:107103992	LOC107103992	septin-4-like%2C transcript variant X1	-0.41273107874626	0.00330073641147866	0.0304564391182524	-0.556206137736755	0.000102242968990576	0.0023391086302741	-0.782832340323092	1.60746731122833e-08	1.04197370669913e-06	TRUE	FALSE	FALSE
GeneID:107095170	asb8	ankyrin repeat and SOCS box containing 8	-0.364513989753773	0.0033099186883603	0.0304869183154655	-0.569929674284321	5.52737930942331e-06	0.000207203469678792	-0.397759679168392	0.00133078843912309	0.0143871269961347	TRUE	FALSE	FALSE
GeneID:107101384	LOC107101384	adipocyte plasma membrane-associated protein-like	-0.371228187289234	0.00336217082033931	0.0308950333443701	-0.444012917688059	0.000519571093523626	0.00838482106011106	-0.498919704974385	7.8064090009705e-05	0.00154312966744724	TRUE	FALSE	FALSE
GeneID:107099862	LOC107099862	uncharacterized LOC107099862	-3.90942233338186	0.00339548561323324	0.0311215709898551	-3.64578045530309	0.00570680268733104	0.0519606043333177	-5.21432056806878	0.000237604029847407	0.00381466036360795	TRUE	TRUE	TRUE
GeneID:107087354	rnf17	ring finger protein 17	2.11931599330723	0.00342979459267599	0.0312762687445841	2.81333506930265	0.000176287902458969	0.00361332134196862	1.89587305566135	0.00827828961285683	0.0560009774010082	TRUE	TRUE	TRUE
GeneID:107091360	mzt1	mitotic spindle organizing protein 1	0.328903761518484	0.00361446891449408	0.0323534481604053	0.476870557460804	3.8427693622564e-05	0.00103072349945901	0.331624675462974	0.00334903579146089	0.0293857584928128	TRUE	FALSE	FALSE
GeneID:107099563	strip2	striatin interacting protein 2%2C transcript variant X1	0.561561841725345	0.00372445137408285	0.0331093085866325	0.710501932974256	0.00041454423775275	0.00702512495285352	0.509484731985146	0.00835667546588457	0.0563035081086038	TRUE	FALSE	FALSE
GeneID:107096531	LOC107096531	interferon-induced%2C double-stranded RNA-activated protein kinase-like	0.688437972352597	0.00375135431746277	0.0331967116705167	1.48613375086544	4.19533679106989e-09	4.35112363057828e-07	1.46584891360091	2.59230226639444e-09	2.12254980833149e-07	TRUE	TRUE	FALSE
GeneID:107092830	LOC107092830	sterile alpha motif domain-containing protein 9-like%2C transcript variant X2	-1.02452087108667	0.00401043287280736	0.034805541384662	-1.20530193039708	0.000750920356360688	0.0110270544972965	-1.86667555437505	2.76167651419331e-07	1.27867266462218e-05	TRUE	TRUE	TRUE
GeneID:107101659	vps9d1	VPS9 domain containing 1%2C transcript variant X2	0.466453937229176	0.00403544059605194	0.0348677249859048	0.625381043957756	0.000159287734935436	0.003344182580824	0.88738751739014	6.86760163340136e-08	3.6216704613839e-06	TRUE	FALSE	FALSE
GeneID:107082467	mlc1	megalencephalic leukoencephalopathy with subcortical cysts 1%2C transcript variant X2	0.532674419377031	0.00407740867018893	0.0351425189374677	0.822198197118221	1.49088831625642e-05	0.000465737942489983	0.712370423955678	0.00013253912525215	0.00241441589174204	TRUE	FALSE	FALSE
GeneID:107102482	il6st	interleukin 6 signal transducer%2C transcript variant X2	-0.342347451537593	0.00409077952706683	0.0352347855978989	-0.513327066452643	1.82191144561829e-05	0.000544067537426284	-0.419150064768423	0.00043790859483416	0.00610990494155608	TRUE	FALSE	FALSE
GeneID:107088777	LOC107088777	beta-2-glycoprotein 1-like	0.264480780290142	0.00413056210306172	0.0354240102741627	0.499187427762756	1.0034208950155e-07	7.32874125058974e-06	0.500169570199487	6.81872135611661e-08	3.60812408629613e-06	TRUE	FALSE	FALSE
GeneID:107096854	clptm1	cleft lip and palate associated transmembrane protein 1	-0.232431552382677	0.0041681281636273	0.0356479218480208	-0.311639919786211	0.000144840224098695	0.0031177782102403	-0.221154005230838	0.00640826432497651	0.0467824345864193	TRUE	FALSE	FALSE
GeneID:107081936	otol1	otolin 1	0.396261627154483	0.00424719533037038	0.0361058020516787	0.795911608179072	2.58054928294306e-08	2.19374891774564e-06	0.549998964947561	7.8430989891673e-05	0.00154485222308795	TRUE	FALSE	FALSE
GeneID:107095621	LOC107095621	dnaJ homolog subfamily C member 3-like	-0.251110479768753	0.00432353800625823	0.0366223928499479	-0.250602493300522	0.00496173232515833	0.0470668718185903	-0.239768329406553	0.00643908584689706	0.0469193716722143	TRUE	FALSE	FALSE
GeneID:107085743	mettl14	methyltransferase like 14	-0.219935508037011	0.00436103751475221	0.0367901120293318	-0.290871031892304	0.000177078584754678	0.00361998888702829	-0.229216016396685	0.00296547399796424	0.0269219745533911	TRUE	FALSE	FALSE
GeneID:107095616	rbpj	recombination signal binding protein for immunoglobulin kappa J region	-0.229244771619513	0.00444595537289774	0.0373062177649245	-0.365951361411413	6.4327870027531e-06	0.000233274749188415	-0.520693838326259	9.62969496729046e-11	1.06247634472438e-08	TRUE	FALSE	FALSE
GeneID:107098154	ppp4r4	protein phosphatase 4%2C regulatory subunit 4%2C transcript variant X2	0.525293536084179	0.00445341155524972	0.0373285148518426	0.85151547630232	7.44000190781352e-06	0.00026127338528184	1.14780531304895	1.28610027970407e-09	1.11775765650035e-07	TRUE	FALSE	FALSE
GeneID:107104067	zcchc9	zinc finger%2C CCHC domain containing 9	-0.219422481753887	0.00448067710389453	0.0375166273978941	-0.229792713943783	0.00320864491314348	0.0339801830590695	-0.287181557970225	0.000196837978603736	0.00331407839084234	TRUE	FALSE	FALSE
GeneID:107091359	bora	bora%2C aurora kinase A activator%2C transcript variant X3	0.263029756981025	0.00449476148995666	0.0375940884404601	0.558188060022749	2.95901525248957e-09	3.19676390854029e-07	0.378383701800624	4.5298708579138e-05	0.000978766679674513	TRUE	FALSE	FALSE
GeneID:107086711	dennd2c	DENN/MADD domain containing 2C	-0.363916842673184	0.00453209739892379	0.0378047395362238	-0.43347716965293	0.000786072423875057	0.0113757476262551	-0.44900623658464	0.000455456400440871	0.00630385695877102	TRUE	FALSE	FALSE
GeneID:107084563	gclc	glutamate-cysteine ligase%2C catalytic subunit	-0.243920548629128	0.00454823283737826	0.0379190022781852	-0.310439952551468	0.000415889390532385	0.00702726096106158	-0.231939225881993	0.00697839739022358	0.04979950834849	TRUE	FALSE	FALSE
GeneID:107100566	ppox	protoporphyrinogen oxidase%2C transcript variant X1	0.428413491053931	0.00477410646430421	0.0393591808506521	0.667135324617501	1.54270275600519e-05	0.00048095845240827	0.543450486591453	0.000357126375054281	0.00529584733334564	TRUE	FALSE	FALSE
GeneID:107101010	LOC107101010	zinc-binding protein A33-like	0.426949076505414	0.00515469240376272	0.0415500257644231	0.57445665466142	0.000363631509770807	0.00639933868495979	0.549024736009009	0.000357804274750316	0.00529625223814525	TRUE	FALSE	FALSE
GeneID:107086741	LOC107086741	uncharacterized LOC107086741	0.565998230030278	0.0051817650605018	0.0416388011602409	0.730827510583351	0.000491255656258206	0.00806512411744552	1.18355242680661	1.57584139247251e-08	1.02574747040564e-06	TRUE	FALSE	FALSE
GeneID:107104429	LOC107104429	uncharacterized LOC107104429	0.542711294709736	0.00519827619912885	0.041728370913234	0.745495496354657	0.000168160558417016	0.00348809840972468	0.854874069412194	1.30023432463193e-05	0.000349960992877143	TRUE	FALSE	FALSE
GeneID:107100784	slc25a42	solute carrier family 25 member 42	0.455878545643636	0.00521542164260904	0.0417506611375771	0.634670548828139	0.000158752036401761	0.00333743977067864	0.503967493935588	0.00203524415104941	0.0201030433383338	TRUE	FALSE	FALSE
GeneID:107084243	LOC107084243	gap junction gamma-1 protein-like%2C transcript variant X4	0.214083394157204	0.00550772377456365	0.0433621754862787	0.405419275411106	2.28350710616081e-07	1.46191440537217e-05	0.335934239903637	1.3934866577019e-05	0.000371206711196377	TRUE	FALSE	FALSE
GeneID:107087568	LOC107087568	protein-L-isoaspartate(D-aspartate) O-methyltransferase-like%2C transcript variant X1	-0.470433320745906	0.00567557672077818	0.044293388610965	-0.835378437668073	1.06371594406401e-06	5.51607631393461e-05	-0.782568033574055	3.98398783701759e-06	0.000129363127251258	TRUE	FALSE	FALSE
GeneID:107083345	LOC107083345	uncharacterized LOC107083345	-0.315605277185705	0.00615896254042241	0.0466479942752441	-0.32234928226196	0.00611197228439847	0.0543049759831433	-0.398841127923978	0.000516249580419524	0.00692798055978225	TRUE	FALSE	FALSE
GeneID:107085582	st5	suppression of tumorigenicity 5%2C transcript variant X2	-0.220820496679795	0.00621938116731266	0.0470369046280423	-0.214788633464868	0.00841312541323456	0.0680265031464086	-0.39480841967189	9.48546619538025e-07	3.74531465993732e-05	TRUE	FALSE	FALSE
GeneID:107104430	LOC107104430	uncharacterized LOC107104430	0.548543931220862	0.00626223138410771	0.0472003554469785	0.507094897936321	0.0134798895147555	0.0937865121561054	0.633490210113654	0.00165948584059013	0.0171539011442264	TRUE	FALSE	FALSE
GeneID:107087767	LOC107087767	uncharacterized LOC107087767%2C transcript variant X4	0.354611472119958	0.00628311815010433	0.0473111926632961	0.39768601159861	0.00238744913529241	0.0269924027599884	0.612999475515228	2.60966936835174e-06	9.13356791039218e-05	TRUE	FALSE	FALSE
GeneID:107092912	meox1	mesenchyme homeobox 1	0.60797213279886	0.00628934455859451	0.0473111926632961	0.937465757873724	6.66392605615082e-05	0.00163776773547454	0.607961618477515	0.00627741085512525	0.0460649437137658	TRUE	TRUE	FALSE
GeneID:107083579	LOC107083579	ephrin type-A receptor 6-like%2C transcript variant X1	0.550776409837627	0.00641634975677732	0.0479208608575059	0.608645663202449	0.00413844732435277	0.0410075318630293	0.987284830393327	2.35198687951343e-06	8.31587724649781e-05	TRUE	FALSE	FALSE
GeneID:107089461	LOC107089461	pleckstrin homology-like domain family A member 2	0.530889028809997	0.00649227886316036	0.0482562743784929	0.519824455974385	0.00837455979192742	0.0677851335499557	0.460811805757875	0.0179302884742327	0.0966224946098173	TRUE	FALSE	FALSE
GeneID:107095875	LOC107095875	sex comb on midleg-like protein 4%2C transcript variant X2	0.618068021313169	0.00661942282996578	0.0489673613722195	1.05309077218709	5.07829976064352e-06	0.000196525147702317	1.32122253723045	1.14572413079027e-08	7.74957839248011e-07	TRUE	TRUE	FALSE
GeneID:107081280	LOC107081280	kinesin-like protein KIF20B	-0.319348040639193	0.0066627778294013	0.0491711739525598	-0.398321544406492	0.00102537561679205	0.0139316755200296	-0.442995818038298	0.000147564334531067	0.00261167048043209	TRUE	FALSE	FALSE
GeneID:107102824	tmem184c	transmembrane protein 184C	-0.314644477049063	0.00689063681484905	0.0504441797325553	-0.300056991501153	0.0119012303421001	0.0864035829957257	-0.307037874993512	0.00834343082072014	0.0562386279367172	TRUE	FALSE	FALSE
GeneID:107087734	LOC107087734	netrin-1-like	0.415816289330787	0.00706003068839468	0.0512758624740224	0.419895942795584	0.00854853189691717	0.0688351504763667	0.58301052824159	0.000183405926649546	0.00313400760502491	TRUE	FALSE	FALSE
GeneID:107102670	LOC107102670	ribonuclease ZC3H12A-like%2C transcript variant X2	-0.729074933923803	0.00731996362353707	0.0523931462690185	-1.097549049389	5.97565378781597e-05	0.00149458594818413	-0.674839131675405	0.0130771685406648	0.0775902025122511	TRUE	TRUE	FALSE
GeneID:107091259	LOC107091259	protein FAM222A-like%2C transcript variant X2	0.305135639875406	0.00732405971415871	0.0523931462690185	0.367101381051683	0.00156429829064031	0.0194220179628821	0.312984196752983	0.00596466767556154	0.0444620675748495	TRUE	FALSE	FALSE
GeneID:107092503	LOC107092503	calpain-9-like	0.291469224815979	0.00746375487194381	0.0530544337371643	0.508196249712208	5.28409930702917e-06	0.000200499348584031	0.533640652026458	1.16452951812493e-06	4.56337171623917e-05	TRUE	FALSE	FALSE
GeneID:107083909	oard1	O-acyl-ADP-ribose deacylase 1	0.337204565393502	0.0077439839990859	0.0542427550985049	0.437924383476188	0.000942560901001993	0.0130923392293643	0.297606930406846	0.018377606806701	0.0984505609820414	TRUE	FALSE	FALSE
GeneID:107096490	ing1	inhibitor of growth family member 1	-0.243959679513297	0.00822255540663702	0.0562772962873084	-0.378038790757926	5.28033161122212e-05	0.00134665768648824	-0.524032220677984	1.11408334374443e-08	7.63515179675421e-07	TRUE	FALSE	FALSE
GeneID:107088622	ca8	carbonic anhydrase VIII%2C transcript variant X4	0.357698985497797	0.00839087461399165	0.0569035903966295	0.401790461807852	0.00453966602873982	0.043900716583788	0.64426422387759	3.26279072950717e-06	0.000110380281024299	TRUE	FALSE	FALSE
GeneID:107102904	acy1	aminoacylase 1%2C transcript variant X2	0.307133251205033	0.00860595141360844	0.0577860090382482	0.444694791875766	0.000229999513473968	0.00443933304108502	0.330777889799928	0.00467756705737955	0.0374904228292909	TRUE	FALSE	FALSE
GeneID:107088572	LOC107088572	SLIT-ROBO Rho GTPase-activating protein 3-like%2C transcript variant X2	0.47298200543715	0.00866444842699515	0.0580753227827504	0.585620149524949	0.00166050260747305	0.0204370562218815	0.440711404115271	0.0143510219584657	0.0826884624473525	TRUE	FALSE	FALSE
GeneID:107089114	LOC107089114	gastrula zinc finger protein XlCGF57.1-like	-0.322245881440246	0.00885388467879548	0.0588097188396836	-0.683182777663476	3.67706076182741e-08	3.05903926586893e-06	-0.487675401297802	6.91159152714922e-05	0.00139099132455188	TRUE	FALSE	FALSE
GeneID:107097058	txndc11	thioredoxin domain containing 11	0.227211408050161	0.00906657975111216	0.0598425036860636	0.61164097428304	1.32672845832337e-11	2.39999007280658e-09	0.212139828844903	0.0147773379378887	0.084332738921399	TRUE	FALSE	FALSE
GeneID:107100981	clcn6	chloride channel%2C voltage-sensitive 6	0.232491907702187	0.00912573060643477	0.0601371694386876	0.329536763219851	0.000268005396049224	0.00504765126675276	0.398755985839999	8.36938704175868e-06	0.00024015797376184	TRUE	FALSE	FALSE
GeneID:107084356	LOC107084356	uncharacterized LOC107084356	0.947962292650435	0.00916370390588609	0.0602025936080532	2.19474956281296	3.05699599598043e-08	2.55686487685309e-06	1.35673392822339	0.000242021616185329	0.00386960974614097	TRUE	TRUE	FALSE
GeneID:107080861	LOC107080861	uncharacterized LOC107080861	-0.289204470002152	0.00956026265948602	0.0619704192473434	-0.314112979805985	0.00518181657490958	0.0485331248981748	-0.301329211266639	0.00691097655641925	0.0494544904729597	TRUE	FALSE	FALSE
GeneID:107102440	LOC107102440	Na(+)/H(+) exchange regulatory cofactor NHE-RF3-like%2C transcript variant X2	2.51862966264115	0.00971877871238877	0.0627886380517575	2.6194510770007	0.00755162513072714	0.0628152349809128	8.17521439615443	2.22834031661744e-09	1.86377904868911e-07	TRUE	TRUE	TRUE
GeneID:107104702	gns	glucosamine (N-acetyl)-6-sulfatase	0.304299901839939	0.0100940488946928	0.0646226825739656	0.429311932644957	0.000408471309950818	0.00695250346707317	0.43175358148277	0.000281537205032903	0.00437113203462761	TRUE	FALSE	FALSE
GeneID:107096941	hnrnpll	heterogeneous nuclear ribonucleoprotein L like	-0.566750289965617	0.0101210612553289	0.0647423313935655	-1.04638344865264	2.15848926258394e-06	9.73322245159952e-05	-0.949179980074362	9.64691376164147e-06	0.000271387047721259	TRUE	FALSE	FALSE
GeneID:107088630	LOC107088630	myelin and lymphocyte protein-like	0.388496375586312	0.010224896282349	0.06516538773638	0.682949791429864	1.6850789674431e-05	0.000515025019577845	1.00490318396458	1.5126131817926e-10	1.63414744924636e-08	TRUE	FALSE	FALSE
GeneID:107082196	nat14	N-acetyltransferase 14 (GCN5-related%2C putative)%2C transcript variant X2	0.320986028537842	0.0105414359818462	0.0663795921200768	0.525924966679643	4.36948535957339e-05	0.00114630832611945	0.561158310909201	9.18857463270225e-06	0.00025943131680753	TRUE	FALSE	FALSE
GeneID:107098697	cln8	ceroid-lipofuscinosis%2C neuronal 8	0.39792602697849	0.0105434191764935	0.0663795921200768	0.763137367138628	2.956482504541e-06	0.000126705229540342	0.433582843250001	0.00536367077529037	0.0412673720332306	TRUE	FALSE	FALSE
GeneID:107097682	ufsp2	UFM1-specific peptidase 2	0.362482919182977	0.0105783209331107	0.0665185686161696	0.666964364461685	3.42366007606681e-06	0.000143563018337928	0.496913077119619	0.000471380714492579	0.00645534311211361	TRUE	FALSE	FALSE
GeneID:107098185	tep1	telomerase-associated protein 1	0.81950803974283	0.0106159209946249	0.0666741553949857	0.836438068881167	0.00923579880694409	0.0723470906543954	0.8873464213057	0.00572330413434442	0.0432850959737463	TRUE	TRUE	FALSE
GeneID:107085322	tmem8b	transmembrane protein 8B	-0.502071734619128	0.0109573519920183	0.0681036855532674	-1.66319163446703	3.12116780603713e-17	1.42811786936823e-14	-1.70934838895885	2.2639746125666e-18	9.26859290728909e-16	TRUE	FALSE	FALSE
GeneID:107104232	fbxl13	F-box and leucine-rich repeat protein 13	2.90388059302289	0.0110344793364126	0.0684190494366561	3.0978986861938	0.00735609474830976	0.0617365459580479	5.36062985271859	3.21894917126498e-05	0.00073860165571341	TRUE	TRUE	TRUE
GeneID:107100035	LOC107100035	solute carrier family 2%2C facilitated glucose transporter member 11-like%2C transcript variant X2	0.33265369355384	0.0115461803588758	0.0706902510204765	0.407297833068975	0.00232688208280034	0.0265624085625099	0.342190247558577	0.00939039595098545	0.0613035626560976	TRUE	FALSE	FALSE
GeneID:107085049	LOC107085049	high choriolytic enzyme 2-like	0.290282836691507	0.0116027282556908	0.0709526900447254	0.331667910660951	0.00394043799306247	0.0397029752966793	0.549351966281715	1.8775266177417e-06	6.92148852895915e-05	TRUE	FALSE	FALSE
GeneID:107101759	LOC107101759	collagen alpha-1(XXVIII) chain-like	0.568610042724631	0.0117722253689885	0.0716238060844718	0.912504447974449	0.0001257713389927	0.00277929647828045	0.896838337827081	9.60067527091583e-05	0.00185537521974705	TRUE	FALSE	FALSE
GeneID:107090055	LOC107090055	dnaJ homolog subfamily A member 3%2C mitochondrial-like	0.280576329935222	0.0117724405268336	0.0716238060844718	0.90377392246065	1.70276195049509e-14	5.29797353277042e-12	0.711224423069487	3.57263739140356e-10	3.45214409304753e-08	TRUE	FALSE	FALSE
GeneID:107098892	LOC107098892	melanoma receptor tyrosine-protein kinase-like	-0.354792188021865	0.0121238570362723	0.0730483516317926	-0.400105921267188	0.00544586587082895	0.0503394743627367	-0.451551334368395	0.00136264175487329	0.0146601782714825	TRUE	FALSE	FALSE
GeneID:107092368	ttll5	tubulin tyrosine ligase like 5%2C transcript variant X1	0.446675126409323	0.0124993185934958	0.0744741092910815	0.541136396715461	0.00350407721103566	0.0363904734126047	0.567135021810019	0.00161596721347387	0.0168157872508448	TRUE	FALSE	FALSE
GeneID:107084897	anks6	ankyrin repeat and sterile alpha motif domain containing 6%2C transcript variant X2	-0.443589879747635	0.012541803990674	0.0745844207503502	-0.748699360197733	2.74426807034368e-05	0.000763731276750207	-0.514527871542508	0.00378239326993988	0.032207275369707	TRUE	FALSE	FALSE
GeneID:107101586	fabp6	fatty acid binding protein 6%2C ileal	-0.296216389095524	0.013066653780493	0.076834964523533	-0.581907285448476	1.27581676442831e-06	6.42326259035961e-05	-0.61376001433458	2.44678624305124e-07	1.14308269018463e-05	TRUE	FALSE	FALSE
GeneID:107099248	mrps31	mitochondrial ribosomal protein S31	0.248298287729992	0.0133025057512217	0.0777365619227827	0.300062004181156	0.00312465387594511	0.0331625527675144	0.251848840849387	0.012036471081114	0.073259538579378	TRUE	FALSE	FALSE
GeneID:107092819	narfl	nuclear prelamin A recognition factor-like	-0.216413893104244	0.0134987641136595	0.0783817332679301	-0.244285103712802	0.00640080287672142	0.0560367418982302	-0.441362463029321	3.83866032971682e-07	1.71603559624726e-05	TRUE	FALSE	FALSE
GeneID:107082316	LOC107082316	tripartite motif-containing protein 2-like	0.39613393720445	0.0136307088374404	0.0787791120612355	-0.466568153160398	0.00336117393316113	0.0352594624937206	0.457783339765622	0.00445208836252427	0.0361498780643363	TRUE	FALSE	FALSE
GeneID:107104621	LOC107104621	GTP-binding protein 2-like	-0.605590128655352	0.0138081900951176	0.0794724429558803	-0.735421780064313	0.00321193699029015	0.0339919073183292	-0.612752427661965	0.0127434799570081	0.076220806494108	TRUE	TRUE	FALSE
GeneID:107084783	LOC107084783	melanoregulin-like%2C transcript variant X1	-0.610015240899899	0.0139541706449025	0.0800165988657383	-0.774119540957138	0.00205249797440727	0.0240442100812152	-1.26091616274467	3.2939259409841e-07	1.49835104865174e-05	TRUE	TRUE	FALSE
GeneID:107087467	kiaa1324	KIAA1324 ortholog	0.302261200485433	0.0140918903119997	0.080605674209898	0.551138307913453	1.12856515399939e-05	0.000374351558651781	0.448593000956786	0.000281012018023904	0.0043673366277701	TRUE	FALSE	FALSE
GeneID:107087576	LOC107087576	serine protease HTRA2%2C mitochondrial-like	-0.205685121011964	0.0144097678060438	0.0816956114280699	-0.287687783954624	0.000746298987473067	0.0109840807456183	-0.209523341051397	0.0126640142441013	0.0758621754314534	TRUE	FALSE	FALSE
GeneID:107100417	LOC107100417	UV-stimulated scaffold protein A-like	0.264600406864895	0.0149566252427219	0.0836377494252426	0.374173718239313	0.000666115029031706	0.010076047099757	0.361553163662415	0.00090271137758096	0.0107202144282649	TRUE	FALSE	FALSE
GeneID:107082192	LOC107082192	zinc finger protein 3-like	-0.242840571242372	0.0151664382702163	0.0843561959848962	-0.331339840512864	0.00107886463456159	0.0144688768274781	-0.336761891994637	0.000736959004344547	0.00922559427492074	TRUE	FALSE	FALSE
GeneID:107083105	col5a3	collagen%2C type V%2C alpha 3%2C transcript variant X2	0.415772887028192	0.0153182112344658	0.084916326756862	0.674560036357495	0.000119861410834372	0.00267529981111956	0.703553164318053	4.74295212923273e-05	0.00101773939688929	TRUE	FALSE	FALSE
GeneID:107092117	LOC107092117	rho GTPase-activating protein 6-like%2C transcript variant X2	-0.485435267775372	0.0153947618592011	0.0851996834733514	-0.90765960504954	7.02782719242046e-06	0.000251124239603275	-0.491830636834336	0.0140593630773485	0.0814605256589612	TRUE	FALSE	FALSE
GeneID:107088344	LOC107088344	zinc finger protein 835-like%2C transcript variant X2	0.218379310773467	0.0158534441556253	0.0870261223461761	0.330051501675567	0.000326906390618306	0.00588620685051966	0.382417825930175	2.55265458052048e-05	0.000610948420140878	TRUE	FALSE	FALSE
GeneID:107095514	LOC107095514	apolipoprotein A-IV-like	0.418788644089102	0.0159358245928221	0.0873242772773982	0.651550816070719	0.000265159867136871	0.00500617967602949	0.837197911818896	2.09595438009092e-06	7.58296797466847e-05	TRUE	FALSE	FALSE
GeneID:107097692	LOC107097692	SPARC-like protein 1%2C transcript variant X1	0.362152236629982	0.0159983428853001	0.0875743209945862	0.449521047063464	0.00330088270126705	0.0348148014804146	0.852065964450169	2.43010874434998e-08	1.47101952279582e-06	TRUE	FALSE	FALSE
GeneID:107091638	capn5	calpain 5	-0.244179627456747	0.0171700095103525	0.0919180447187039	-0.751779854836255	2.65892277793271e-13	6.8941436093832e-11	-0.473924773870887	3.42805836516504e-06	0.000115184241872295	TRUE	FALSE	FALSE
GeneID:107102698	LOC107102698	tissue factor-like	0.25132650555263	0.0172519663760238	0.0921348578481987	0.437020591361347	5.40154886146643e-05	0.00137083027141653	0.394939413617869	0.000195443170849611	0.0032977325476219	TRUE	FALSE	FALSE
GeneID:107092980	calu	calumenin%2C transcript variant X1	-0.332130769566334	0.0172731950773313	0.0921595599502461	-0.571151387225143	4.958541090898e-05	0.00127293768566172	-0.644848335940294	3.45885863065561e-06	0.000115968671804115	TRUE	FALSE	FALSE
GeneID:107103564	trmt10c	tRNA methyltransferase 10C%2C mitochondrial RNase P subunit	0.279173314168258	0.017858879109687	0.094020501627547	0.432739223680695	0.000321057864914443	0.00582132541313985	0.447350867932463	0.000158792253315241	0.00276453769763146	TRUE	FALSE	FALSE
GeneID:107090761	afmid	arylformamidase%2C transcript variant X3	0.468239455910078	0.0181180410247536	0.0950631919804693	0.521048662607017	0.0122724680786085	0.08814533051658	1.00011399925678	1.36588174211413e-06	5.23374932563287e-05	TRUE	FALSE	FALSE
GeneID:107094546	LOC107094546	adenylate kinase 7-like	-0.654022653433864	0.0181631760406372	0.0952678791854998	-1.19605652981171	1.56127770274822e-05	0.000485775944433082	-1.74745506738348	2.08780176710213e-11	2.66228951563998e-09	TRUE	TRUE	FALSE
GeneID:107098842	LOC107098842	puromycin-sensitive aminopeptidase	0.207032241921156	0.0183316493470435	0.0958928947182099	0.251254752500911	0.00439108284326015	0.0429095953471094	0.224770271518763	0.0104439768099443	0.0661551088079411	TRUE	FALSE	FALSE
GeneID:107085566	LOC107085566	zinc finger protein 135-like	-0.78647438951248	0.0183571192547345	0.095961594168651	-1.22223637243964	0.000277635196962791	0.00521638980573688	-1.12424562552283	0.000769518530951237	0.00953896397291505	TRUE	TRUE	FALSE
GeneID:107103800	yipf2	Yip1 domain family member 2	0.380150637576401	0.0185997597954834	0.0969082180344741	0.496743620584028	0.00278393192424399	0.0304354384718649	0.485235540244587	0.0027754419811188	0.025594280320252	TRUE	FALSE	FALSE
GeneID:107084133	LOC107084133	sperm-associated antigen 17-like	0.415047623038548	0.019115657217152	0.0988309336414866	0.883387937449057	4.34676668858786e-06	0.0001742851787999	0.762950000043856	2.65321015384579e-05	0.00062729468637354	TRUE	FALSE	FALSE
