# Supplementary material for: The Cyprinodon variegatus genome reveals gene expression changes underlying differences in skull morphology among closely related species
Source: BMC Genomics. 2017 May 30;18:424. doi: 10.1186/s12864-017-3810-7 (PMC5450241; doi:10.1186/s12864-017-3810-7)
Supplement: Supplementary file 18 — Genes in scale-biter intersection set at 96 hpf. This is a comma separated table of the genes in the 96 hpf scale-biter intersection set. Given are edgeR results for each pairwise comparison. Columns indicating whether a gene is included in the intersection set at a threshold of 1.5 or 2 fold are provided. (CSV 65 kb) [file 12864_2017_3810_MOESM18_ESM.csv]

# Table S9. Genes in the Scale-biter intersection set at 96 hpf
# Shown are edgeR results for each comparison
# True/False indicate whether gene is included in intersection set at log0.2 or 1.5 fold or 2 fold cutoff
GeneID	GeneName	Product_Info	logFC.InOm	PValue.InOm	FDR.InOm	logFC.Duro	PValue.Duro	FDR.Duro	logFC.MarOm	PValue.MarOm	FDR.MarOm	IntersectionSet_log0.2	IntersectionSet_FoldChange1.5	IntersectionSet_FoldChange2
GeneID:107087454	vmp1	vacuole membrane protein 1	2.60018274933283	1.19970457945126e-59	2.14651143355419e-55	2.6986435094996	3.97961879877372e-63	3.56016697738297e-59	2.93084466133096	1.94119012428144e-73	3.47317737036434e-69	TRUE	TRUE	TRUE
GeneID:107090451	sept10	septin 10	-3.2422418382411	1.81317202593074e-31	4.63446769827898e-28	-3.49531988769605	4.74660727564677e-36	1.41543828959787e-32	-3.78816635493501	9.47145545387217e-42	4.23658202451702e-38	TRUE	TRUE	TRUE
GeneID:107095161	LOC107095161	probable E3 ubiquitin-protein ligase makorin-1%2C transcript variant X1	1.6705055765145	2.61896043768567e-30	5.85730501888401e-27	1.70926239114919	1.3696173561916e-31	2.7227993041089e-28	1.75730279940012	1.02226340625538e-33	3.04838947745354e-30	TRUE	TRUE	TRUE
GeneID:107084225	igfbp2	insulin like growth factor binding protein 2%2C transcript variant X2	1.62346249953012	3.50017351875842e-29	6.95834495529174e-26	1.75378942777777	1.7436242337589e-33	4.45670354148775e-30	1.55321783604224	3.95012301952256e-27	5.43658469733059e-24	TRUE	TRUE	TRUE
GeneID:107087452	LOC107087452	ribosomal protein S6 kinase beta-1-like	0.923164972985477	5.40651512261773e-23	8.79394259762512e-20	1.0539327082386	2.97117666356632e-29	4.83275389677532e-26	0.8623603411046	1.89961808735433e-20	1.61847461042589e-17	TRUE	TRUE	FALSE
GeneID:107104406	LOC107104406	uncharacterized LOC107104406%2C transcript variant X2	-5.264341873793	1.9871120762926e-19	2.73487763607902e-16	-5.18674399896523	6.1791138413259e-19	5.26460499280966e-16	4.07549731512461	0.00118484966084198	0.0222682039199418	TRUE	TRUE	TRUE
GeneID:107099267	LOC107099267	uncharacterized LOC107099267	-2.50873588472513	1.8039666664041e-18	2.30546939966444e-15	-2.46008041577772	7.36061047284994e-18	5.26784170320924e-15	-1.59409645250706	1.24812865327939e-08	1.3213915896139e-06	TRUE	TRUE	TRUE
GeneID:107086574	fuom	fucose mutarotase	1.08691107574727	8.71689653229598e-17	9.17427722093175e-14	1.01035408864499	7.43268392879034e-15	3.32463952134792e-12	0.919408342496372	6.93708951677714e-13	1.77312008048824e-10	TRUE	TRUE	FALSE
GeneID:107091150	LOC107091150	interleukin-12 receptor subunit beta-2-like	1.27624505276301	2.38091532847763e-16	2.36662983650677e-13	1.23751757322032	1.59980847738519e-15	8.82827220721773e-13	1.44141619009404	2.01059643034002e-20	1.62101298960662e-17	TRUE	TRUE	TRUE
GeneID:107087127	ehhadh	enoyl-CoA%2C hydratase/3-hydroxyacyl CoA dehydrogenase	-1.29240705744013	3.05120857752693e-16	2.87327494047957e-13	-1.7906956683749	4.98670236271674e-31	8.9222078673728e-28	-1.43513684948447	2.87747943341311e-20	1.98014853933182e-17	TRUE	TRUE	TRUE
GeneID:107099323	setd6	SET domain containing 6	-1.37613177889322	7.30842065168759e-16	6.53811311499972e-13	-1.71046515753848	5.77710580736872e-24	6.89093180702941e-21	-0.87375129689948	3.75453899418761e-07	2.65518623256935e-05	TRUE	TRUE	FALSE
GeneID:107084037	LOC107084037	protein S100-A1-like%2C transcript variant X2	1.47843137945826	2.15383495747446e-14	1.75165522996059e-11	1.13860338103696	2.59210823138833e-09	4.06824565578947e-07	0.652825388329945	0.000530879061202665	0.0121720969320365	TRUE	TRUE	FALSE
GeneID:107093243	LOC107093243	nocturnin-like%2C transcript variant X6	-0.850487772315088	3.38964877761109e-14	2.58933766927053e-11	-0.861180753075505	1.64062779063396e-14	6.98907438810069e-12	-0.73323177853901	5.46298022996988e-11	1.00766641520228e-08	TRUE	TRUE	FALSE
GeneID:107103056	LOC107103056	NACHT%2C LRR and PYD domains-containing protein 3-like	-1.91644249100041	5.13740624722137e-14	3.67673890301139e-11	-2.33811071482328	2.79974654140577e-20	2.5046532559416e-17	-1.92972829569862	2.53926222325947e-14	7.9706104734313e-12	TRUE	TRUE	TRUE
GeneID:107084457	LOC107084457	excitatory amino acid transporter 1-like	-0.692446524836184	1.39030434128536e-13	9.56743279779911e-11	-0.761047267027943	4.11951545178342e-16	2.54159898149341e-13	-0.828820084558546	5.77670159687331e-19	3.44522483237524e-16	TRUE	TRUE	FALSE
GeneID:107083219	LOC107083219	chromosome unknown open reading frame%2C human C12orf29%2C transcript variant X2	-0.82663810178811	1.88196729786915e-13	1.24711699605462e-10	-0.891213883632432	1.89218843680689e-15	9.67286728895681e-13	-0.662510725862625	3.40159499494618e-09	4.16858477051898e-07	TRUE	TRUE	FALSE
GeneID:107088011	dpp7	dipeptidyl-peptidase 7	1.12990790548881	4.83216295897833e-13	3.08775213078715e-10	0.711635298570888	3.90428655716821e-06	0.000263605641814542	1.10989856166038	9.23794988186093e-13	2.29563054564244e-10	TRUE	TRUE	FALSE
GeneID:107084241	LOC107084241	insulin-like growth factor-binding protein 5	0.981727463186393	8.82756826162299e-13	5.44630521851581e-10	1.09284542776223	2.53726868833334e-15	1.26102253810167e-12	1.33488782342446	6.1292819595443e-22	6.09250626778704e-19	TRUE	TRUE	FALSE
GeneID:107089450	LOC107089450	activin receptor type-2B-like	-0.675534173202348	1.31425649020746e-12	7.83822570759728e-10	-0.729258600161354	1.95141026633513e-14	7.93514374665187e-12	-0.479481989744765	4.53266158396807e-07	3.0953580557388e-05	TRUE	FALSE	FALSE
GeneID:107086919	LOC107086919	rhotekin-2-like%2C transcript variant X2	-0.842581520476519	3.67054926614932e-12	2.11849895064334e-09	-0.798282098616882	4.75685152572745e-11	1.10535587479803e-08	-0.92284551289577	1.70586115061167e-14	5.75872975598942e-12	TRUE	TRUE	FALSE
GeneID:107082183	LOC107082183	uncharacterized LOC107082183	-1.85910141956541	4.88244179036413e-12	2.72989526603735e-09	-1.28347783471575	1.67153058939978e-06	0.000131171163620793	-1.35497076094359	4.039476796535e-07	2.81223030519861e-05	TRUE	TRUE	TRUE
GeneID:107083416	LOC107083416	sialic acid synthase-like	-1.53095883691641	7.9662233993708e-12	4.19210791357477e-09	-1.32121471129331	2.97816157710468e-09	4.63350147283104e-07	-1.64156934397717	2.6261270734697e-13	7.22871778438767e-11	TRUE	TRUE	TRUE
GeneID:107088174	fbln2	fibulin 2%2C transcript variant X1	-1.28502038099095	1.06408434084041e-11	5.43959915037615e-09	-1.13988702135989	1.55297492404318e-09	2.5491584716496e-07	-1.29567524322289	6.87263753137464e-12	1.49957598428482e-09	TRUE	TRUE	TRUE
GeneID:107098703	trmt2b	tRNA methyltransferase 2 homolog B	2.47261420196352	2.1188924045752e-11	1.02462764601782e-08	1.86901206140969	2.02061479580919e-07	2.06587656723532e-05	2.33677343636204	1.64872676840315e-10	2.83644416733357e-08	TRUE	TRUE	TRUE
GeneID:107097961	slc25a18	solute carrier family 25 (glutamate carrier)%2C member 18	-1.01675729412078	3.3154761886211e-11	1.56106578860023e-08	-0.978142376583221	1.93678685229925e-10	3.98310234038371e-08	-0.892344395150608	5.3187018835018e-09	6.26067198023778e-07	TRUE	TRUE	FALSE
GeneID:107083241	crtap	cartilage associated protein	0.557843161560989	3.59334401986742e-11	1.64851567188379e-08	0.513270590398643	1.08363395664337e-09	1.79522025483919e-07	0.262900344263023	0.00162407080228635	0.0286849701821395	TRUE	FALSE	FALSE
GeneID:107105176	slc24a4	solute carrier family 24 (sodium/potassium/calcium exchanger)%2C member 4%2C transcript variant X3	3.75648142594424	4.82946534683936e-11	2.1075315606256e-08	4.73427698020681	2.87804310669101e-15	1.39172830445718e-12	4.79832355280296	1.4025511952442e-15	5.45531434463242e-13	TRUE	TRUE	TRUE
GeneID:107093901	LOC107093901	nuclear receptor coactivator 3-like%2C transcript variant X2	0.506379428640587	8.16994458925567e-11	3.48039639502291e-08	0.399707555385065	2.75057917496813e-07	2.60388161896983e-05	0.406170768141285	1.62383078497543e-07	1.28555665507878e-05	TRUE	FALSE	FALSE
GeneID:107091397	lrig1	leucine-rich repeats and immunoglobulin-like domains 1	0.655203755896311	9.50061037728068e-11	3.95313769465828e-08	0.515493697739417	3.28478312421553e-07	3.04514713256292e-05	0.660201064466787	6.48449404005247e-11	1.18388334045529e-08	TRUE	FALSE	FALSE
GeneID:107104229	smg9	SMG9 nonsense mediated mRNA decay factor	0.681854527677255	1.60177224212355e-10	6.36864643468322e-08	0.76050120224587	1.18216197935343e-12	3.58495629399857e-10	0.495027927463742	2.27811969371627e-06	0.000127375367374911	TRUE	FALSE	FALSE
GeneID:107104528	LOC107104528	GTP-binding protein 2-like	-0.658391451128718	2.62309949282659e-10	1.02027165490551e-07	-0.509824759783865	9.98539888293073e-07	8.23312243379708e-05	-0.582826974679603	2.09527412484105e-08	2.08768672930954e-06	TRUE	FALSE	FALSE
GeneID:107102936	LOC107102936	chromosome unknown open reading frame%2C human C12orf10	-0.711878747501514	2.83873771964616e-10	1.0806530910619e-07	-0.803288127195845	1.12936852485077e-12	3.51536019685023e-10	-0.921443632160944	3.10157778150318e-16	1.32127213492035e-13	TRUE	TRUE	FALSE
GeneID:107097722	LOC107097722	tetratricopeptide repeat protein 39C-like	-1.24371207935192	5.09864398059489e-10	1.90051954376675e-07	-1.33641363935091	2.5879250453381e-11	6.43099373766517e-09	-1.23252185097481	6.98799725936726e-10	1.01649794280162e-07	TRUE	TRUE	TRUE
GeneID:107082466	LOC107082466	cartilage acidic protein 1-like%2C transcript variant X1	-1.04196630061645	5.91182786009471e-10	2.15866171577173e-07	-1.20066867165034	1.03964255350158e-12	3.32165795843753e-10	-0.962363084966555	9.85086570300416e-09	1.08129870649172e-06	TRUE	TRUE	FALSE
GeneID:107093664	aven	apoptosis%2C caspase activation inhibitor	0.60687397698642	7.57892141359119e-10	2.71204123863947e-07	0.575002294768211	5.3324159549248e-09	7.51240836736335e-07	1.03901808065106	2.07056379544214e-25	2.64618053057506e-22	TRUE	FALSE	FALSE
GeneID:107088709	sh2d3c	SH2 domain containing 3C%2C transcript variant X1	-1.21903625355659	1.31765722143766e-09	4.62265156979657e-07	-0.721843224828245	0.000299195594000326	0.00980440946493374	-1.89106873441456	2.08379715855982e-20	1.62101298960662e-17	TRUE	TRUE	FALSE
GeneID:107087991	LOC107087991	aquaporin-7-like	-0.79822273799481	1.41922562979428e-09	4.88322787851526e-07	-0.726954873604743	3.65167449303237e-08	4.35571733528901e-06	-0.355532363893069	0.00717053304896283	0.0848454436990475	TRUE	FALSE	FALSE
GeneID:107097390	LOC107097390	mitogen-activated protein kinase-binding protein 1-like	-2.32665446155014	2.45945882152437e-09	8.1490068953174e-07	-1.56576960988728	7.2003710613451e-05	0.00304560375956469	-1.37626515334332	0.000463453708068987	0.0109394640432326	TRUE	TRUE	TRUE
GeneID:107097844	LOC107097844	potassium voltage-gated channel subfamily KQT member 1-like	1.98694595703602	3.01012746040211e-09	9.53554657202761e-07	1.35293542782716	3.48317088964981e-05	0.00170275665457963	2.33098928648977	6.0286347288184e-12	1.34830415710024e-09	TRUE	TRUE	TRUE
GeneID:107092076	cd226	CD226 molecule%2C transcript variant X1	-0.845464467712248	3.03781664769491e-09	9.53554657202761e-07	-0.435120417801648	0.00273024691619528	0.0510978847537302	-0.852799242375092	1.69117501927384e-09	2.2923108670339e-07	TRUE	FALSE	FALSE
GeneID:107097938	LOC107097938	complement component C7-like%2C transcript variant X2	2.05193783517225	4.50421519647211e-09	1.36592234398778e-06	2.05659717783356	4.14517252605603e-09	6.0297094988776e-07	2.1329915650622	9.5473437100651e-10	1.35572280682924e-07	TRUE	TRUE	TRUE
GeneID:107094950	LOC107094950	zinc finger protein 239-like	1.19007980912755	5.77383703934842e-09	1.66621761787132e-06	1.0026405934682	6.93197645928153e-07	5.82286022579648e-05	0.870828106211848	1.12747241199075e-05	0.00052320796196211	TRUE	TRUE	FALSE
GeneID:107082358	LOC107082358	MAGUK p55 subfamily member 6-like%2C transcript variant X2	0.552735018523482	6.33488738767303e-09	1.77099695531634e-06	0.684676028858144	7.75034510143963e-13	2.52125771918105e-10	0.498438616800075	1.40351745907823e-07	1.14665453780035e-05	TRUE	FALSE	FALSE
GeneID:107104621	LOC107104621	GTP-binding protein 2-like	-0.73009717050609	7.34912015548599e-09	1.99227966396902e-06	-0.575692959178283	5.71934285108063e-06	0.000362874050679201	-0.616675115447116	9.6608383139288e-07	6.0042776559675e-05	TRUE	FALSE	FALSE
GeneID:107101639	LOC107101639	protein lifeguard 1-like	0.531927690245731	9.2018043454961e-09	2.42115710808259e-06	0.512407342868465	3.01592177470877e-08	3.67080764578839e-06	0.45685619576937	6.23442181589792e-07	4.14670167769686e-05	TRUE	FALSE	FALSE
GeneID:107084135	ddit4l	DNA damage inducible transcript 4 like	-1.08858534459738	9.93902764252442e-09	2.54041546542924e-06	-1.1784738944805	5.1106521779512e-10	9.02934030077607e-08	-0.614964233084066	0.00130577471184316	0.024157044415326	TRUE	TRUE	FALSE
GeneID:107091359	bora	bora%2C aurora kinase A activator%2C transcript variant X3	1.0020344783675	1.35178534538184e-08	3.40649907036223e-06	1.04363686287403	3.49418081441599e-09	5.2536036244984e-07	0.871931325198793	6.45259497485843e-07	4.24447901802085e-05	TRUE	TRUE	FALSE
GeneID:107095616	rbpj	recombination signal binding protein for immunoglobulin kappa J region	-0.465670251985891	1.5627907933478e-08	3.84298959631384e-06	-0.613243631492882	8.33026090268915e-14	3.10510475147738e-11	-0.626002369101914	1.89610786874735e-14	6.28243740511621e-12	TRUE	FALSE	FALSE
GeneID:107083653	LOC107083653	zinc finger protein 248-like	-1.6828537525537	1.8970735521314e-08	4.58681621550474e-06	-1.85112583323908	5.17575089772276e-10	9.02934030077607e-08	-1.88296883442023	2.18813423325832e-10	3.65840876206176e-08	TRUE	TRUE	TRUE
GeneID:107093970	ercc4	excision repair cross-complementation group 4	-0.633748179675593	2.07012205176135e-08	4.93848316668188e-06	-0.749675456045138	2.77730842127519e-11	6.80706880458296e-09	-0.700981682836698	3.74124911199946e-10	5.67274822982156e-08	TRUE	TRUE	FALSE
GeneID:107091119	glb1	galactosidase beta 1	0.823319849828589	2.83096792909225e-08	6.57814002432709e-06	1.33245837604041	1.52757957101439e-18	1.24233880384498e-15	0.961304994874697	8.40294498042619e-11	1.50345491589785e-08	TRUE	TRUE	FALSE
GeneID:107097719	LOC107097719	unconventional myosin-If-like	-0.755210609023305	2.87092003038688e-08	6.58544886970283e-06	-0.615514223572286	6.9938391073389e-06	0.000427077710950538	-0.7697583874418	1.13305748205305e-08	1.21393200412534e-06	TRUE	TRUE	FALSE
GeneID:107089397	LOC107089397	cell wall protein DAN4-like	1.55846620838153	3.11490937500839e-08	6.88048870835187e-06	1.10568777877549	5.9033643139099e-05	0.00259515956522054	1.31885673520852	1.79929981469514e-06	0.000102525707912502	TRUE	TRUE	TRUE
GeneID:107086827	catip	ciliogenesis associated TTC17 interacting protein	-1.55006243211674	3.64013787050645e-08	7.94260326574407e-06	-1.73548341795145	4.91826022981575e-10	8.8886375789761e-08	-1.20563716213797	2.03814176352998e-05	0.000860057368704681	TRUE	TRUE	TRUE
GeneID:107096545	LOC107096545	proton myo-inositol cotransporter-like%2C transcript variant X2	-0.765989521750272	4.23398942919854e-08	9.1270528755687e-06	-0.663967958941885	2.30048129067091e-06	0.000169850492616691	-0.933540012130897	1.13597147540461e-11	2.30963654976583e-09	TRUE	TRUE	FALSE
GeneID:107081354	LOC107081354	hereditary hemochromatosis protein homolog	-1.53101022675227	5.42260040361693e-08	1.12815309792458e-05	-1.919596678411	7.41421128459049e-12	2.00992527733171e-09	-1.96932396998881	1.78292558593343e-12	4.19738218204223e-10	TRUE	TRUE	TRUE
GeneID:107095976	LOC107095976	CD9 antigen-like%2C transcript variant X2	-0.94794942677668	6.43691117305672e-08	1.32378407710725e-05	-0.82887431924289	2.23430821369007e-06	0.00016696780339066	-1.03694613145173	3.33718678581624e-09	4.11785834288442e-07	TRUE	TRUE	FALSE
GeneID:107091007	LOC107091007	antigen WC1.1-like	-2.22283931424963	7.00662920798315e-08	1.40856864931724e-05	-2.53727368169437	8.41641721589254e-10	1.44794746948798e-07	-2.4599924130247	2.42134069911707e-09	3.09447341347161e-07	TRUE	TRUE	TRUE
GeneID:107102894	slc35f5	solute carrier family 35 member F5	-0.778397650451852	7.43771224071801e-08	1.47861719345474e-05	-0.596780348108076	3.9308317689245e-05	0.00186669594442672	-0.616260867091088	1.96041916765037e-05	0.00083315486336343	TRUE	TRUE	FALSE
GeneID:107101677	LOC107101677	sodium/potassium/calcium exchanger 2-like	-1.70058313705833	9.3532935604553e-08	1.81901226503985e-05	-2.19989270781719	3.87370632695016e-12	1.082943025028e-09	-1.43646195452643	6.25682219599369e-06	0.000312701292543908	TRUE	TRUE	TRUE
GeneID:107100566	ppox	protoporphyrinogen oxidase%2C transcript variant X1	0.690572517227768	1.02799509552201e-07	1.9777299192559e-05	0.766179273595987	3.96647121228678e-09	5.81705761723239e-07	0.537531910384963	2.72047947542509e-05	0.00108332522349553	TRUE	FALSE	FALSE
GeneID:107089519	LOC107089519	zinc finger protein OZF-like	-1.43321127279165	1.05864243151545e-07	2.01502450900793e-05	-1.23857101226736	4.58742403996611e-06	0.000302871553221674	-1.60065321184666	2.26758292869729e-09	2.94587824385644e-07	TRUE	TRUE	TRUE
GeneID:107098927	LOC107098927	glutathione S-transferase omega-1-like	-0.756831681512047	1.17917595341438e-07	2.22082275352527e-05	-1.5772075905854	1.22433596210101e-28	1.8254849194926e-25	-1.20581382639793	1.70128395211614e-17	8.69696356321772e-15	TRUE	TRUE	FALSE
GeneID:107092297	casc1	cancer susceptibility candidate 1	-1.35875249004975	1.7730133347455e-07	3.17227545852666e-05	-1.03763422276201	9.06759848986707e-05	0.00366224542168627	-1.80966535846469	9.06170562389039e-13	2.28354981722038e-10	TRUE	TRUE	TRUE
GeneID:107101019	LOC107101019	solute carrier family 43 member 3-like	0.993238918066532	1.9824372755171e-07	3.51185819144079e-05	1.51394359854738	1.8326935346311e-14	7.62570993526037e-12	1.18008725032367	6.08060803899268e-10	8.99125942426917e-08	TRUE	TRUE	FALSE
GeneID:107102886	slc2a13	solute carrier family 2 (facilitated glucose transporter)%2C member 13	-1.04352350715521	2.20010335272688e-07	3.85924011637151e-05	-0.846953805206335	3.70224212256467e-05	0.00178545865382553	-1.0246580579323	2.39461714964268e-07	1.83096111288063e-05	TRUE	TRUE	FALSE
GeneID:107099153	polm	polymerase (DNA directed)%2C mu	0.984190949023283	2.28912818950039e-07	3.97641568607193e-05	0.501914099779247	0.00585264226827898	0.0869008095137324	0.559070950820971	0.00188929272082542	0.0322242377130681	TRUE	FALSE	FALSE
GeneID:107088279	fam45a	family with sequence similarity 45 member A	0.518337132176033	2.82257758549821e-07	4.85591905382057e-05	0.307195946381373	0.00207075460262488	0.0417229069258608	0.684671634135047	1.07883507192052e-11	2.21868012721862e-09	TRUE	FALSE	FALSE
GeneID:107098868	LOC107098868	uncharacterized LOC107098868	1.15293206270162	2.85604546874027e-07	4.86670147873342e-05	1.59437076596073	6.63062330416429e-12	1.82515557166319e-09	1.77110937829137	2.31666676930743e-14	7.40175032793723e-12	TRUE	TRUE	TRUE
GeneID:107102888	LOC107102888	sodium-dependent neutral amino acid transporter B(0)AT2-like	1.36339219985222	3.51852950090213e-07	5.88350746076083e-05	1.75019120356469	2.05320423173201e-10	4.17453751297148e-08	1.93701628716772	1.997589129211e-12	4.64167074023937e-10	TRUE	TRUE	TRUE
GeneID:107096178	LOC107096178	unconventional myosin-X-like%2C transcript variant X1	-0.478205670362679	4.38464788772429e-07	7.19725871625349e-05	-0.549576484022546	6.46733725793841e-09	8.97004637356853e-07	-0.621847672078858	4.9520832445127e-11	9.22944514696054e-09	TRUE	FALSE	FALSE
GeneID:107104089	LOC107104089	carbonic anhydrase 1	0.531656735094011	4.49437345119383e-07	7.31030270806909e-05	0.751690967958815	1.1395645619121e-12	3.51536019685023e-10	0.571739232303981	5.74867955443159e-08	5.22108500446142e-06	TRUE	FALSE	FALSE
GeneID:107100620	LOC107100620	hepcidin-like	-1.39607006969847	4.61826971727698e-07	7.44415151184863e-05	-1.09413339690341	7.41355822898581e-05	0.00309192036906793	-1.76581341629296	2.22874220358111e-10	3.65840876206176e-08	TRUE	TRUE	TRUE
GeneID:107097750	pikfyve	phosphoinositide kinase%2C FYVE finger containing	0.807746453403085	5.55542213410716e-07	8.71908884416187e-05	0.943701428978805	5.50867041156985e-09	7.70008835967248e-07	0.891935063992898	3.27131979019421e-08	3.12997078535588e-06	TRUE	TRUE	FALSE
GeneID:107096181	LOC107096181	fatty acid-binding protein%2C brain-like	-0.591418267094592	6.30224673628471e-07	9.80519987874836e-05	-0.388061535569436	0.00107692580701299	0.025453575348846	-0.36132623980789	0.00229451658876465	0.0373011701405154	TRUE	FALSE	FALSE
GeneID:107087161	LOC107087161	3-mercaptopyruvate sulfurtransferase-like	0.684647996829175	7.15972804961597e-07	0.000109488764327974	0.814509498954529	4.32942987700416e-09	6.21855323158916e-07	0.676155414340917	8.38511634546274e-07	5.35808934475069e-05	TRUE	TRUE	FALSE
GeneID:107083805	dgkq	diacylglycerol kinase theta	0.570184447595896	9.39722748915742e-07	0.000142487452742377	0.699315030531332	2.02627742925622e-09	3.29550767582161e-07	0.773140567306018	3.22388297693585e-11	6.20233486272432e-09	TRUE	FALSE	FALSE
GeneID:107095170	asb8	ankyrin repeat and SOCS box containing 8	-0.425029198123881	9.48977138537413e-07	0.000142681503888331	-0.321139347859513	0.000219125445327982	0.00761280090836554	-0.47701732991455	3.170612594596e-08	3.04992476035009e-06	TRUE	FALSE	FALSE
GeneID:107095168	pfkm	phosphofructokinase%2C muscle	-0.59041085429916	1.01825070129282e-06	0.000150566459070505	-0.715334574083832	3.1547356773962e-09	4.82431886666434e-07	-0.495965430179425	3.87791559931195e-05	0.00146688511422599	TRUE	FALSE	FALSE
GeneID:107083418	LOC107083418	heme oxygenase 2-like	2.33277559501504	1.12023742280026e-06	0.000164289245645428	2.45512100930907	3.88480043738999e-07	3.52826646831379e-05	2.8079369313477	9.93319311596652e-09	1.08368714165166e-06	TRUE	TRUE	TRUE
GeneID:107104088	LOC107104088	chromosome unknown open reading frame%2C human C8orf59	0.721073977677937	1.25457734199092e-06	0.00018249510408863	0.502394827905244	0.000683836281552372	0.0184633118249171	1.05383648660045	2.0240135096088e-12	4.64277560434881e-10	TRUE	FALSE	FALSE
GeneID:107101792	LOC107101792	collagen alpha-1(XV) chain-like	0.373906556177217	1.28109728833287e-06	0.00018484994099074	0.513327310852745	3.60352758389873e-11	8.7127453420427e-09	0.225342663170008	0.00327652728382141	0.047856021356843	TRUE	FALSE	FALSE
GeneID:107088432	ddx54	DEAD-box helicase 54	-0.573148255230773	1.31794676288299e-06	0.00018864562785202	-0.441085703236861	0.000196460572429544	0.00694079526128006	-0.663198771600726	2.11195672929258e-08	2.08768672930954e-06	TRUE	FALSE	FALSE
GeneID:107094429	kif16b	kinesin family member 16B%2C transcript variant X6	-0.446236953497306	1.81424962043666e-06	0.000253598079756662	-0.462800317458216	7.38254360974652e-07	6.17235842362546e-05	-0.431765191875298	3.56665722992363e-06	0.000188800683898797	TRUE	FALSE	FALSE
GeneID:107081410	LOC107081410	fatty acid-binding protein%2C heart-like	-5.07636608877917	1.94096271075636e-06	0.000263088672885249	-5.02748959994901	2.30682258584036e-06	0.000169850492616691	-6.57354469078693	8.98647893582156e-09	9.98671311302605e-07	TRUE	TRUE	TRUE
GeneID:107089353	LOC107089353	kazrin-A-like	-1.16564833941725	2.42907354661542e-06	0.000321933214044764	-0.740492461085335	0.00300004167983195	0.054833748383983	-1.29536076677141	1.34535684841137e-07	1.10418003356772e-05	TRUE	TRUE	FALSE
GeneID:107092257	gpt	glutamic-pyruvate transaminase (alanine aminotransferase)	0.569622610052914	2.49199056255421e-06	0.000327843346656029	0.563148142531452	3.20974412606329e-06	0.000223458139702429	0.582511825742293	1.21726647817932e-06	7.28405746741951e-05	TRUE	FALSE	FALSE
GeneID:107105043	LOC107105043	hepcidin-like	-1.2838471514739	2.89446991669714e-06	0.00037527431702569	-0.894263607518147	0.0012822326665874	0.0290034220867026	-1.17632990712353	1.70041691945197e-05	0.000740239891066536	TRUE	TRUE	FALSE
GeneID:107087995	ube2r2	ubiquitin conjugating enzyme E2R 2%2C transcript variant X1	-0.659062871856173	3.00129544143482e-06	0.000386325021857208	-0.668962283286667	2.09128482871137e-06	0.000157215412417243	-0.616520136650695	1.14989739223712e-05	0.00052889367974053	TRUE	TRUE	FALSE
GeneID:107094133	LOC107094133	transmembrane protein 163-like	-0.633613280129076	3.17767470345215e-06	0.000403226636838055	-0.641786289893731	2.33275882571479e-06	0.000170358044529343	-1.01464794961814	6.0590052876533e-14	1.77717578043759e-11	TRUE	TRUE	FALSE
GeneID:107081690	LOC107081690	DENN domain-containing protein 3-like	1.23037087412127	3.33596369309205e-06	0.000420331425329598	1.75018122368367	2.52082311337983e-10	5.0113963493991e-08	1.09382824597363	2.06735647919342e-05	0.000868741644956822	TRUE	TRUE	TRUE
GeneID:107090108	cmss1	cms1 ribosomal small subunit homolog (yeast)	0.602868749729712	3.65139835989133e-06	0.000456858877308921	0.591089170832083	5.55457128592509e-06	0.00035535858266389	0.801829543842374	7.60978907225602e-10	1.08923476864644e-07	TRUE	TRUE	FALSE
GeneID:107082176	LOC107082176	cytochrome c oxidase subunit 6B1	0.451874824558538	4.34915973526209e-06	0.000536656317126272	0.493368183292092	5.36760863836906e-07	4.75431949295541e-05	0.499346320735622	3.82272555239704e-07	2.69276399934992e-05	TRUE	FALSE	FALSE
GeneID:107102442	nlrx1	NLR family member X1	-0.780230694612073	4.74987428917718e-06	0.000578127556339851	-0.906024591410738	1.00913723849722e-07	1.08116667492169e-05	-1.0033833956743	2.86502242273637e-09	3.58880469640157e-07	TRUE	TRUE	FALSE
GeneID:107092564	larp4b	La ribonucleoprotein domain family member 4B	0.468832292002701	5.27024996142055e-06	0.000632854445031789	0.481652449392885	2.93910193386235e-06	0.000207709410389872	0.545166220356389	1.14615167203636e-07	9.58268491405349e-06	TRUE	FALSE	FALSE
GeneID:107095661	LOC107095661	protein brambleberry-like%2C transcript variant X1	1.18409195408091	5.43709545804878e-06	0.000644241800896747	1.00394081643638	8.93865927941203e-05	0.00363478390516455	1.01673296720235	5.93137412588871e-05	0.00208905798937797	TRUE	TRUE	TRUE
GeneID:107081533	LOC107081533	uncharacterized LOC107081533	-2.60912411414408	5.86443216090222e-06	0.00068579359622786	-2.78250087936975	1.55968124735335e-06	0.000122933113998441	-3.14304619940968	8.46435102692102e-08	7.31614340935608e-06	TRUE	TRUE	TRUE
GeneID:107097021	LOC107097021	D-threo-3-hydroxyaspartate dehydratase-like	-1.0222189482313	7.65850610137605e-06	0.000884038652682711	-1.23522806123673	4.88869489022953e-08	5.71689731869195e-06	-1.12623653489413	5.729593759939e-07	3.85390569747476e-05	TRUE	TRUE	TRUE
GeneID:107088595	LOC107088595	protein Niban-like	-1.12111443045122	7.83208612793878e-06	0.000894525706521826	-1.05068735492398	3.0037462917735e-05	0.00151388813105384	-1.16598622500098	2.53781744520155e-06	0.000138434846736421	TRUE	TRUE	TRUE
GeneID:107095247	cfap70	cilia and flagella associated protein 70	0.857382731106171	7.84934808427938e-06	0.000894525706521826	1.58011856871262	1.67762829781692e-15	8.82827220721773e-13	0.815077120131175	1.85955415081911e-05	0.000797869133488144	TRUE	TRUE	FALSE
GeneID:107100082	marco	macrophage receptor with collagenous structure	-1.18623326950808	8.25642474839729e-06	0.000914015866625232	-1.24383628401339	2.69821283688636e-06	0.000191573111418931	-1.43988504332473	2.62864416007432e-08	2.55607072348096e-06	TRUE	TRUE	TRUE
GeneID:107099530	ilkap	ILK associated serine/threonine phosphatase	0.414252495778218	8.32082557953851e-06	0.000914015866625232	0.423917946302002	5.12640601473487e-06	0.000333533296056859	0.416197151897829	7.03585196318859e-06	0.000343949353348006	TRUE	FALSE	FALSE
GeneID:107096454	LOC107096454	homer protein homolog 3-like	-0.69666000824615	8.38084823004667e-06	0.000914015866625232	-0.69516287798766	8.8259197739882e-06	0.000526377855320656	-0.594160076015282	0.000139047077747645	0.00419532936772491	TRUE	TRUE	FALSE
GeneID:107102189	LOC107102189	protein FAM169B-like%2C transcript variant X1	-1.5205553436095	8.4057478934151e-06	0.000914015866625232	-1.44195130563849	2.49287809272462e-05	0.00128168318491462	-1.16720016237423	0.00061618646757949	0.013798258170128	TRUE	TRUE	TRUE
GeneID:107092402	LOC107092402	double-stranded RNA-specific editase B2-like	-1.04470123270174	8.42905309597381e-06	0.000914015866625232	-0.817399850415329	0.000568974793187912	0.0160316488184537	-1.23789607491763	7.23690573148148e-08	6.31623011452032e-06	TRUE	TRUE	FALSE
GeneID:107097565	hykk	hydroxylysine kinase	-0.852117746131626	1.02430364965238e-05	0.00108442845559647	-0.664097632338567	0.000651646540243265	0.0178276145229855	-0.983743600782775	2.3834512973899e-07	1.83024509068241e-05	TRUE	TRUE	FALSE
GeneID:107100778	ccny	cyclin Y%2C transcript variant X2	-0.447287396680922	1.07585792937084e-05	0.00112568713873117	-0.521618889070345	2.64473288495487e-07	2.53045779559426e-05	-0.314517586730469	0.00189151327548874	0.0322313862143282	TRUE	FALSE	FALSE
GeneID:107103000	LOC107103000	noelin-2-like	-0.511034683570577	1.12676406534801e-05	0.001165321540879	-0.44103801680199	0.000154040516024045	0.00572992289543079	-0.495116246221407	1.94487885416584e-05	0.000828518391874647	TRUE	FALSE	FALSE
GeneID:107096442	LOC107096442	uncharacterized LOC107096442	1.12135894427225	1.1785595305882e-05	0.00120495926407337	1.16500646437808	5.56116717783865e-06	0.00035535858266389	2.38819818576958	1.28368329111768e-18	7.40892304667015e-16	TRUE	TRUE	TRUE
GeneID:107085722	LOC107085722	tyrosine-protein phosphatase non-receptor type 9-like%2C transcript variant X1	0.414921476587781	1.20516937315669e-05	0.0012228743965052	0.307317722089007	0.00116269329153364	0.0269817229210376	0.401126265938541	2.20192742666674e-05	0.000913770026489484	TRUE	FALSE	FALSE
GeneID:107082989	LOC107082989	protein argonaute-3%2C transcript variant X2	-0.52276676241455	1.31100023714755e-05	0.00131041431525385	-0.892132190742944	5.66406919837978e-14	2.2520339132758e-11	-0.82034981640085	3.89860046224158e-12	8.82958980638308e-10	TRUE	FALSE	FALSE
GeneID:107091848	lipt2	lipoyl(octanoyl) transferase 2 (putative)	-1.06887779876827	1.34780453017019e-05	0.00133231594772403	-1.40782863386809	8.32270141498956e-09	1.13671582990071e-06	-1.15072813273443	2.30246780482189e-06	0.000128335682130446	TRUE	TRUE	TRUE
GeneID:107086204	LOC107086204	sterol 26-hydroxylase%2C mitochondrial-like	1.15327040662994	1.43895873294881e-05	0.00140910514738552	0.716024891608404	0.00598129335577543	0.0880076486196826	1.38846482152183	1.81872935324063e-07	1.42099151040093e-05	TRUE	TRUE	FALSE
GeneID:107088629	LOC107088629	equilibrative nucleoside transporter 2-like	0.812320715250016	1.63379791111836e-05	0.00156320386233849	0.686390123737475	0.000261022141816369	0.0087765068361769	0.763477978845764	4.89062557187782e-05	0.00176773884307147	TRUE	TRUE	FALSE
GeneID:107097201	LOC107097201	integrin alpha-D-like	-0.990313401265002	1.91678346531111e-05	0.00179555443776683	-1.14563396348125	6.79631081167323e-07	5.73582986049328e-05	-1.16551016515882	3.63675021265572e-07	2.60274939219344e-05	TRUE	TRUE	FALSE
GeneID:107090604	LOC107090604	pyrin-like	-0.990932353829005	2.59219321620096e-05	0.00236630209307488	-1.64471448378879	1.62198616332551e-13	5.69030910474904e-11	-1.8022946686766	1.4386026382668e-16	6.77354694838675e-14	TRUE	TRUE	FALSE
GeneID:107087726	LOC107087726	sal-like protein 1	0.438924828959325	2.67622416689599e-05	0.00241833347444965	0.497788206431252	1.97098546113862e-06	0.000149427423180899	0.290681515945149	0.00519733238525854	0.0674876731114557	TRUE	FALSE	FALSE
GeneID:107104022	LOC107104022	SH3 domain-binding protein 4%2C transcript variant X2	0.707685406883756	2.70747706327183e-05	0.00243428038271656	0.818303545270466	1.29246143065559e-06	0.000103235356773616	0.537303218865923	0.00136042977435936	0.0248804458650678	TRUE	FALSE	FALSE
GeneID:107090403	LOC107090403	zinc finger and BTB domain-containing protein 16-A-like	-0.566516929636278	2.98225916999275e-05	0.0026546557746025	-0.645693304862542	1.93108238318333e-06	0.000147653529914172	-0.476441620654585	0.000429030032246415	0.0103313665369487	TRUE	FALSE	FALSE
GeneID:107099891	LOC107099891	growth hormone-regulated TBC protein 1-A-like	-0.922063146380845	3.22510157466711e-05	0.00285660977098732	-0.708925683440618	0.00159448507584161	0.034483016449103	-0.669659048245069	0.00259122005408479	0.0407423205883034	TRUE	TRUE	FALSE
GeneID:107082461	LOC107082461	glucagon receptor-like	0.886106174315591	3.37100747993584e-05	0.00297113624783311	1.13416506007933	1.58126481436861e-07	1.65450234261306e-05	0.75250796331008	0.000346949105810368	0.00866260201442879	TRUE	TRUE	FALSE
GeneID:107095321	LOC107095321	uncharacterized LOC107095321	0.70573532847569	4.29503922887032e-05	0.00372069199177408	1.10843561083857	4.33800377276561e-10	8.08495453149191e-08	0.438145104703682	0.00898290458996727	0.0990278058679571	TRUE	FALSE	FALSE
GeneID:107104359	LOC107104359	zinc finger protein 664-like%2C transcript variant X2	-0.565455097511591	4.39443713159296e-05	0.00378006101723371	-0.490920705329598	0.000388621690980284	0.0120925552956856	-0.427402597626069	0.00197294891602851	0.0331195110191752	TRUE	FALSE	FALSE
GeneID:107091360	mzt1	mitotic spindle organizing protein 1	0.573937029769185	4.65632399884903e-05	0.00396718804701937	0.572172658123375	4.89476857260716e-05	0.00225277480358049	0.591216881851931	2.4812393406331e-05	0.00100896214278653	TRUE	FALSE	FALSE
GeneID:107082032	slc38a11	solute carrier family 38 member 11	1.26199263554935	4.77698378516546e-05	0.00405070113195168	3.18225940051969	2.17301748373278e-18	1.69041864430204e-15	1.62407213166172	2.48102577051954e-07	1.88326562226248e-05	TRUE	TRUE	TRUE
GeneID:107088594	dars2	aspartyl-tRNA synthetase 2%2C mitochondrial	-0.562036580051381	4.8366680615757e-05	0.00408196532819398	-0.689900264740254	5.78034088197941e-07	4.9973357750507e-05	-0.845224641818183	6.70176335810225e-10	9.82852049206274e-08	TRUE	FALSE	FALSE
GeneID:107096342	ano7	anoctamin 7	-0.695864825182791	5.38602193458403e-05	0.00444086195638606	-0.496655344485959	0.00427768405933065	0.0697687540469864	-0.452494436972307	0.00867324728129914	0.0964460785313885	TRUE	FALSE	FALSE
GeneID:107091511	LOC107091511	ras-like protein family member 11A-like	0.467899205695681	5.4894104494728e-05	0.00450534549366823	0.463529528739607	6.44471701124879e-05	0.00279875914478795	0.636274787326731	3.77302833543028e-08	3.53439910877061e-06	TRUE	FALSE	FALSE
GeneID:107102482	il6st	interleukin 6 signal transducer%2C transcript variant X2	-0.426160665119338	5.6227090438209e-05	0.00457279591872925	-0.666381515179043	2.94916683612491e-10	5.73548837303771e-08	-0.614585516454641	5.76169912087786e-09	6.73779873665011e-07	TRUE	FALSE	FALSE
GeneID:107086286	habp4	hyaluronan binding protein 4	1.00104167802061	5.70256733294903e-05	0.00460075401201075	0.77921338236878	0.00153010580735397	0.0335498199818348	1.13019760407366	5.10472617084853e-06	0.000260953601853777	TRUE	TRUE	FALSE
GeneID:107094497	LOC107094497	CD48 antigen-like%2C transcript variant X3	-3.61578098044408	5.73422839636931e-05	0.00460075401201075	-4.30827569699667	2.32046095966043e-06	0.000170154456927231	-4.48155011126538	9.76215268865028e-07	6.02291158294244e-05	TRUE	TRUE	TRUE
GeneID:107095770	LOC107095770	cytochrome P450 2J2-like	0.997862710439693	5.91312114584375e-05	0.0047231055152427	0.666086760900356	0.0066205416145	0.0949156494924952	2.1508776296042	2.05921227167855e-16	9.21085649121816e-14	TRUE	TRUE	FALSE
GeneID:107093572	srpx2	sushi-repeat containing protein%2C X-linked 2	-0.533753200678814	6.06893610272525e-05	0.00482601798888712	-0.624236195759819	2.63651618473493e-06	0.000188388448180027	-0.450902088292016	0.000668869718019128	0.0146943097668791	TRUE	FALSE	FALSE
GeneID:107101377	LOC107101377	protein NLRC3-like	-0.714936209491562	6.23016046516479e-05	0.00486768694509731	-0.667470628281997	0.000191252653675519	0.00680296715618764	-1.59461024821003	5.34868718887484e-21	4.78493555916744e-18	TRUE	TRUE	FALSE
GeneID:107082103	LOC107082103	dnaJ homolog subfamily B member 9-like	-2.37533778382931	6.26426189380231e-05	0.00487305103495265	-2.98020347621095	5.41184393578517e-07	4.76988727581617e-05	-3.27383828801854	3.83380316273378e-08	3.57262532227254e-06	TRUE	TRUE	TRUE
GeneID:107104449	nlrp3	NLR family%2C pyrin domain containing 3	-0.809977096440992	6.55049884388092e-05	0.00507365910453322	-1.07486252750036	7.37693190352242e-08	8.19801649800144e-06	-0.713407880764814	0.000403839834131562	0.00983061539085973	TRUE	TRUE	FALSE
GeneID:107084243	LOC107084243	gap junction gamma-1 protein-like%2C transcript variant X4	0.373555895570811	7.11677262339477e-05	0.005372712902016	0.513918977849207	5.40886203417472e-08	6.16403563792701e-06	0.422439996264774	6.54184974567078e-06	0.000324229295428093	TRUE	FALSE	FALSE
GeneID:107091457	LOC107091457	RPE-retinal G protein-coupled receptor-like	0.549504680403812	7.27605317525226e-05	0.00544699344818466	0.726487163286311	1.93545247708966e-07	1.99017906437289e-05	0.831755152226558	2.24382765857065e-09	2.94587824385644e-07	TRUE	FALSE	FALSE
GeneID:107095713	tnfrsf21	tumor necrosis factor receptor superfamily member 21	0.493942588954415	7.42745747515049e-05	0.00546880942985155	0.367682334475551	0.00302819209658128	0.0552297787890236	0.72450462665945	6.76972940365593e-09	7.76435887757769e-07	TRUE	FALSE	FALSE
GeneID:107090002	LOC107090002	dixin-A-like	-0.382128443122717	7.55609621383247e-05	0.0055407243220447	-0.339803144855856	0.000431323889943364	0.0131022869929825	-0.275219561297966	0.00431033021201955	0.0586664445803188	TRUE	FALSE	FALSE
GeneID:107102429	smim11a	small integral membrane protein 11A	-0.441021184882719	7.59030315290032e-05	0.00554308995966092	-0.626141481951917	1.56329473233407e-08	2.04164009860739e-06	-0.737281935627412	1.72046953836973e-11	3.45872370567541e-09	TRUE	FALSE	FALSE
GeneID:107104119	LOC107104119	zinc finger protein 37-like	0.785827840578934	8.00941231553704e-05	0.0057669343811454	1.35934686423794	1.97360861065055e-11	5.04454360882282e-09	1.07248302244454	8.63319600239213e-08	7.4262087920577e-06	TRUE	TRUE	FALSE
GeneID:107090314	lmf1	lipase maturation factor 1	0.515343996986114	9.42279530719979e-05	0.0065856505326726	0.856095462011661	1.9036023193336e-10	3.9603782206415e-08	0.412275806907174	0.0015355849865896	0.0273379965970758	TRUE	FALSE	FALSE
GeneID:107099737	mettl13	methyltransferase like 13	0.566955322563631	9.76638561839232e-05	0.0067870543435505	0.645526691481995	9.62535330261822e-06	0.000566502701613306	0.455956026684145	0.0015475155753982	0.0275230106113565	TRUE	FALSE	FALSE
GeneID:107103561	LOC107103561	protein-lysine methyltransferase METTL21E-like	-0.51019486998472	9.78683221907014e-05	0.0067870543435505	-0.653296377629666	4.92429289561207e-07	4.40527242441456e-05	-0.404239850712514	0.00190677441256016	0.032378664147167	TRUE	FALSE	FALSE
GeneID:107104898	efhc2	EF-hand domain (C-terminal) containing 2	-0.899261101037869	0.000101083933810014	0.0069561297835722	-0.921627261052879	6.84015672793803e-05	0.00293487012413111	-1.2693808985822	2.76193532919046e-08	2.67116469783112e-06	TRUE	TRUE	FALSE
GeneID:107097962	atp6v1e1	ATPase%2C H+ transporting%2C lysosomal 31kDa%2C V1 subunit E1%2C transcript variant X2	-0.717216153520567	0.000118602582234717	0.00788861487488309	-1.03566748319333	2.16867889411425e-08	2.73253540658396e-06	-0.793194609209673	1.78228231276593e-05	0.000772120947699952	TRUE	TRUE	FALSE
GeneID:107089879	LOC107089879	angiomotin-like%2C transcript variant X1	-0.33958253932684	0.000120042380899191	0.00795480844091969	-0.388565811036047	1.05923950328237e-05	0.0006113520384751	-0.311056110859752	0.000402545719906959	0.00982584995985719	TRUE	FALSE	FALSE
GeneID:107102976	khk	ketohexokinase%2C transcript variant X3	-1.02780001212	0.000128443005926481	0.00848008214773653	-1.20964159520322	6.7266477901739e-06	0.000412168432403396	-0.763682421339811	0.00433729746234527	0.0588645216678167	TRUE	TRUE	FALSE
GeneID:107087936	LOC107087936	transcription regulator protein BACH1-like%2C transcript variant X4	-0.680411294340394	0.000129259661231428	0.00850262448070846	-1.42163224757054	3.7106236609741e-17	2.45890661267217e-14	-0.88553515153417	2.83495518428582e-07	2.13121925030428e-05	TRUE	TRUE	FALSE
GeneID:107094650	LOC107094650	uncharacterized LOC107094650	0.644854111761606	0.000132814996633135	0.00862645026196624	0.686982900462381	5.07891192413511e-05	0.00230848703995039	0.61717650669621	0.000207928304053757	0.00578577483068402	TRUE	TRUE	FALSE
GeneID:107083232	fabp3	fatty acid binding protein 3%2C muscle and heart	-0.393092069594837	0.000144090721194754	0.00924039850758619	-0.342034697167776	0.000939105356786978	0.023272123329131	-0.30193387719487	0.00347752899279127	0.0501369449951824	TRUE	FALSE	FALSE
GeneID:107086822	LOC107086822	ATP-dependent zinc metalloprotease YME1L1-like	-0.664304213303453	0.00015344492541614	0.00956598120399156	-0.550770732405867	0.00168686569323306	0.035785284854517	-0.926399058561311	1.31331206287082e-07	1.08284697828962e-05	TRUE	FALSE	FALSE
GeneID:107085888	sp4	Sp4 transcription factor	0.322629372763305	0.000155071705288661	0.00963382969105808	0.289449231533636	0.000685263802360225	0.0184649698069716	0.228488703951443	0.00718029238669951	0.0848454436990475	TRUE	FALSE	FALSE
GeneID:107097043	LOC107097043	mesothelin-like protein	0.68627993813161	0.000155937419687665	0.0096540910486218	0.852984745337827	3.19839927454534e-06	0.000223458139702429	0.694415944110016	0.000116404396378768	0.00363474251310455	TRUE	TRUE	FALSE
GeneID:107081053	LOC107081053	uncharacterized LOC107081053	2.20862065930935	0.0001622213326086	0.00997410337812051	5.81085784786122	3.32061272790815e-15	1.56348428757191e-12	5.11540283898529	1.52686700245145e-13	4.26854756372833e-11	TRUE	TRUE	TRUE
GeneID:107082568	tmlhe	trimethyllysine hydroxylase%2C epsilon%2C transcript variant X2	-0.811112939521123	0.000163740814146539	0.0100330501599653	-1.16727024339334	2.61480821772235e-08	3.20439374188276e-06	-0.670051998222309	0.00175667825088518	0.030515036179454	TRUE	TRUE	FALSE
GeneID:107090498	cdkal1	CDK5 regulatory subunit associated protein 1-like 1	0.43905022803001	0.000165721493569501	0.010119757552715	0.327544707023502	0.0048019141073095	0.0760940446120032	0.381035820554603	0.000993946305159823	0.0196504831954912	TRUE	FALSE	FALSE
GeneID:107095320	LOC107095320	trans-1%2C2-dihydrobenzene-1%2C2-diol dehydrogenase-like	-1.3168604002049	0.000199410444989421	0.01194703256598	-1.34969953904218	0.000137872737033298	0.00524855108723353	1.18966705679473	0.00294277602340087	0.044522744453757	TRUE	TRUE	TRUE
GeneID:107087703	LOC107087703	zinc finger and SCAN domain-containing protein 21-like	0.373199497453044	0.00020133386411038	0.0119786939758294	0.46351951431518	4.11220025427933e-06	0.000275061591355031	0.36721048755829	0.00023668895608536	0.00637776928054106	TRUE	FALSE	FALSE
GeneID:107099862	LOC107099862	uncharacterized LOC107099862	-4.55011450834763	0.000203132290931752	0.0120345793024864	-4.2866483269843	0.000399886439093402	0.0123784916405868	-5.62991901234899	1.16506117606903e-05	0.000533127226655426	TRUE	TRUE	TRUE
GeneID:107083088	LOC107083088	hemoglobin embryonic subunit alpha-like	0.786331567645608	0.000212326500584997	0.0124965320673249	1.19296206569809	2.47514316232022e-08	3.07427037639373e-06	1.15398487741945	6.72704307959902e-08	5.95842845446464e-06	TRUE	TRUE	FALSE
GeneID:107090055	LOC107090055	dnaJ homolog subfamily A member 3%2C mitochondrial-like	0.589303822266216	0.000221756982839341	0.0129662612319003	1.02422286651385	2.70616672716931e-10	5.3207401189575e-08	0.914899891610197	1.2375306597625e-08	1.31797015264706e-06	TRUE	TRUE	FALSE
GeneID:107094838	ddx20	DEAD-box helicase 20	0.489046079368738	0.00022285088087488	0.0129877783733334	0.591748585223989	8.36855091712626e-06	0.000504141794643848	0.812030098460004	1.05273690648864e-09	1.48311564810194e-07	TRUE	FALSE	FALSE
GeneID:107100645	angptl4	angiopoietin like 4	0.316922935097491	0.000225655279866659	0.0131085203486177	0.328334532762448	0.000133379428672463	0.00508832566696739	0.367747953254084	1.80284344318082e-05	0.000779141905444233	TRUE	FALSE	FALSE
GeneID:107083415	LOC107083415	sialic acid synthase-like	-0.659776956595437	0.000227217705578726	0.0131137042977558	-0.774976691314116	1.42160009741661e-05	0.000789915184564533	-0.752587971546805	2.21716875707218e-05	0.000914045700496207	TRUE	TRUE	FALSE
GeneID:107088030	cps1	carbamoyl-phosphate synthase 1	-0.471769937343034	0.000228749905728889	0.0131179272862221	-0.727674205809252	9.45278501354297e-09	1.28128204138114e-06	-0.508121741472063	6.11464912725339e-05	0.00212433596475374	TRUE	FALSE	FALSE
GeneID:107104232	fbxl13	F-box and leucine-rich repeat protein 13	2.43157856066814	0.00025237050936937	0.014380296667633	2.24719293932721	0.000639925017543355	0.0176146744829011	3.38016844693766	1.07824554358057e-06	6.5842898517896e-05	TRUE	TRUE	TRUE
GeneID:107104913	LOC107104913	keratin%2C type I cytoskeletal 13-like	0.417689255728177	0.00027771032051802	0.0156744260400896	0.312080298884923	0.00655840054002536	0.0941756841590158	0.385676085607809	0.000783794881162609	0.0164790340937267	TRUE	FALSE	FALSE
GeneID:107085877	LOC107085877	serine/threonine-protein phosphatase 6 regulatory ankyrin repeat subunit A-like%2C transcript variant X1	-0.354473356119844	0.000286294719570612	0.0161081293162182	-0.685915640896266	1.99585484857255e-12	5.95163915844333e-10	-0.329533057783841	0.000717969523896663	0.0154101577207166	TRUE	FALSE	FALSE
GeneID:107085254	aadat	aminoadipate aminotransferase%2C transcript variant X1	0.456882156484756	0.000309663617191221	0.0171532552284376	0.653757145124732	3.05345703602023e-07	2.86033786850649e-05	0.63550221862093	5.1236159387019e-07	3.48561735267127e-05	TRUE	FALSE	FALSE
GeneID:107090239	oxld1	oxidoreductase-like domain containing 1	0.564227837445512	0.000315226181891402	0.0173006958478557	0.858699529552775	8.78518082600994e-08	9.58441800847377e-06	0.599528102437799	0.000105461224596365	0.0033574950720252	TRUE	FALSE	FALSE
GeneID:107099288	LOC107099288	solute carrier organic anion transporter family member 1C1-like	-0.568917674548185	0.000318927998859656	0.0174503356440274	-0.638451705428907	4.78625342437188e-05	0.00222280614990135	-0.77401957985221	4.44125326049711e-07	3.0562655129544e-05	TRUE	FALSE	FALSE
GeneID:107085266	LOC107085266	actin-related protein 2-like	0.324586254935274	0.000323002653083994	0.0176194008200574	0.417225297812285	3.99424629148032e-06	0.000268665618974308	0.377945453584922	2.68072372189241e-05	0.0010754149962354	TRUE	FALSE	FALSE
GeneID:107083154	abca3	ATP binding cassette subfamily A member 3	-0.481735325849677	0.000340471510868483	0.018348542989334	-0.450826172485798	0.000801172286320784	0.0209263861997832	-0.960879299422306	9.6745136179826e-13	2.37118352949239e-10	TRUE	FALSE	FALSE
GeneID:107083086	LOC107083086	hemoglobin subunit beta-like	0.685065396633885	0.000342964718279372	0.0183987899431543	1.08042352849484	2.04650916036846e-08	2.61543870695089e-06	0.782869178082494	4.38661653733213e-05	0.00161825449661745	TRUE	TRUE	FALSE
GeneID:107084043	LOC107084043	E3 ubiquitin-protein ligase RNF115-like%2C transcript variant X1	-0.74176681600799	0.000351411461065724	0.0185470615380175	-0.797440621679918	0.000118904966524962	0.00467570914519696	-0.731737923570894	0.000370472417091381	0.00910507209697662	TRUE	TRUE	FALSE
GeneID:107096790	LOC107096790	mitochondrial amidoxime-reducing component 1-like%2C transcript variant X2	-0.619590381617228	0.000362322245042876	0.0190107613146837	-0.787471971167284	5.070620778139e-06	0.000331107835629427	-0.862111124956722	4.41745140135079e-07	3.05162318428449e-05	TRUE	TRUE	FALSE
GeneID:107095762	LOC107095762	uncharacterized LOC107095762	-0.522043344476968	0.000368112153317181	0.0191461123463692	-1.06671380416366	3.1113591384132e-13	1.05034788121677e-10	-0.605015046066886	3.40024208493301e-05	0.00131114507292288	TRUE	FALSE	FALSE
GeneID:107099392	LOC107099392	calpain-9-like	0.481573853517752	0.000369740564768097	0.0191750672024081	0.679074581893841	6.01460083641167e-07	5.17068519810188e-05	0.633561843446774	2.81027460668766e-06	0.000151450100189324	TRUE	FALSE	FALSE
GeneID:107083500	LOC107083500	solute carrier family 22 member 2-like	1.09083154552918	0.000383803162633473	0.0198468386873934	0.825460325285822	0.00671634678598272	0.0960582547520406	0.794462392990506	0.00833120018605514	0.0938380083816341	TRUE	TRUE	FALSE
GeneID:107105183	edem2	ER degradation enhancer%2C mannosidase alpha-like 2	-0.332346137382478	0.000408892536405992	0.0210227162683219	-0.534360914601063	1.10895964345498e-08	1.49184255193206e-06	-0.409395204689845	1.13168724166855e-05	0.00052320796196211	TRUE	FALSE	FALSE
GeneID:107097963	plcxd3	phosphatidylinositol-specific phospholipase C%2C X domain containing 3	-0.710433834332694	0.000434311944071552	0.021951156224091	-0.765157394447862	0.000152328597942618	0.00572576318149017	-0.673491956360665	0.000840389820030825	0.0173302776047663	TRUE	TRUE	FALSE
GeneID:107103485	dgkd	diacylglycerol kinase delta%2C transcript variant X1	0.323818539923074	0.000468898522582989	0.0233691709360859	0.326141727992608	0.000427143196024904	0.0130417168315317	0.311349697316854	0.000745847788440822	0.0158676678130597	TRUE	FALSE	FALSE
GeneID:107097377	hbs1l	HBS1 like translational GTPase%2C transcript variant X1	-0.327791202087657	0.000484346667389991	0.024005347847484	-0.299501981549293	0.00143583778466249	0.0318734610957585	-0.297270383330515	0.00152873359945963	0.0272431290453503	TRUE	FALSE	FALSE
GeneID:107090593	tyrp1	tyrosinase-related protein 1	0.71138663658533	0.000490461434299283	0.0242412596201182	0.998940316213762	1.22377816690174e-06	9.90761943991221e-05	0.957175779141847	2.96071058143073e-06	0.000158601897374128	TRUE	TRUE	FALSE
GeneID:107099248	mrps31	mitochondrial ribosomal protein S31	0.373937596908328	0.000497620158174403	0.0245273274657202	0.295305805490521	0.00585987205059492	0.0869360122133038	0.319607391698145	0.00274548663440418	0.0425300838638612	TRUE	FALSE	FALSE
GeneID:107099743	itpa	inosine triphosphatase	-0.657368287698917	0.000506161387355919	0.0248202421284301	-0.963614607592257	3.35897977236083e-07	3.09787969521031e-05	-0.716693485281164	0.000141384447429096	0.00425151350151494	TRUE	TRUE	FALSE
GeneID:107085094	cep55	centrosomal protein 55kDa	-0.367148322426227	0.000516157631976003	0.0252324927631548	-0.415058603733293	8.55224916023629e-05	0.00350926868731557	-0.506125016538377	1.46942467463611e-06	8.67687995993045e-05	TRUE	FALSE	FALSE
GeneID:107083685	LOC107083685	zinc finger protein OZF-like	0.518390427754365	0.000547352678855452	0.0265085954899732	0.575823868208312	0.000128948100010226	0.00494978417743695	0.438204724329571	0.00296293162156705	0.044736516939306	TRUE	FALSE	FALSE
GeneID:107084026	plekhh2	pleckstrin homology%2C MyTH4 and FERM domain containing H2	1.32228945580457	0.000552201564357588	0.0265591139502311	2.57546495728337	1.10323494483696e-10	2.47895582170907e-08	2.53029795691225	2.13352860854025e-10	3.60123527018889e-08	TRUE	TRUE	TRUE
GeneID:107098832	LOC107098832	chromosome unknown open reading frame%2C human C6orf120	0.283128157859525	0.000563306498742114	0.0269483419130853	0.240652385977594	0.00331944370701985	0.0588617312249745	0.264665581485935	0.00115088143059126	0.0218747762553452	TRUE	FALSE	FALSE
GeneID:107104984	LOC107104984	mucin-2-like	0.808305932274339	0.00061010238279337	0.0286190296899376	0.830491734468305	0.000437704662516091	0.0132511198337359	0.876223988629167	0.000194295573359841	0.00546593773357592	TRUE	TRUE	FALSE
GeneID:107084233	acadl	acyl-CoA dehydrogenase%2C long chain	-0.427656771558662	0.00066867213795648	0.0308347471451478	-0.645687794161659	2.55627459292138e-07	2.47226297386753e-05	-0.588865525308962	2.41250628991047e-06	0.000133636416529654	TRUE	FALSE	FALSE
GeneID:107096848	LOC107096848	tripartite motif-containing protein 16-like protein	-0.77436750830757	0.000679944740511934	0.0312739622037006	-0.67805754531736	0.0029872986033836	0.0547070077909308	-1.07897970617625	1.87122592108231e-06	0.000106046097983055	TRUE	TRUE	FALSE
GeneID:107094900	LOC107094900	uncharacterized LOC107094900%2C transcript variant X2	-0.318194906686481	0.000688601041830879	0.0315101018937035	-0.273771297914674	0.00352338513391963	0.0616833726184834	-0.33342701161757	0.000352912039373744	0.00879429276946382	TRUE	FALSE	FALSE
GeneID:107089561	anxa11	annexin A11	0.222547268842815	0.000721535194125361	0.0322793626899043	0.263496173316483	6.31445805039659e-05	0.00274886334398287	0.203488355695094	0.00194034216099115	0.0327515112683525	TRUE	FALSE	FALSE
GeneID:107090122	hrsp12	heat-responsive protein 12	-0.433523733546383	0.000735907765504423	0.0325912419316959	-0.582229971503947	5.17316041306999e-06	0.000335355746777711	-0.367371158767123	0.00400008181348091	0.0554372299045704	TRUE	FALSE	FALSE
GeneID:107099607	LOC107099607	lipoma HMGIC fusion partner-like 3 protein%2C transcript variant X2	0.343865831204421	0.000744545976030991	0.0327307533246843	0.575112638943596	2.49144424646261e-08	3.07427037639373e-06	0.507959063278671	5.99715754136475e-07	4.01876939064038e-05	TRUE	FALSE	FALSE
GeneID:107096085	cmbl	carboxymethylenebutenolidase homolog (Pseudomonas)	0.79292500819966	0.000761601232905782	0.0333167952546461	0.798101666085287	0.000698129564765124	0.0186990032526611	0.963727556990196	4.32534418219955e-05	0.00160225793184088	TRUE	TRUE	FALSE
GeneID:107102099	LOC107102099	solute carrier family 12 member 3-like	-1.13484352113523	0.000781419047379195	0.0340685476387493	-1.02940901361944	0.00241632662636127	0.0470434341663285	-1.22869752070924	0.000253876964137245	0.00675947417015414	TRUE	TRUE	TRUE
GeneID:107096137	LOC107096137	myelin-oligodendrocyte glycoprotein-like	0.942296351816214	0.000804973290427891	0.034937291537817	2.21382461563093	5.88107378353458e-14	2.28247043204412e-11	1.37214100497245	1.36293057736607e-06	8.10151292034346e-05	TRUE	TRUE	FALSE
GeneID:107095373	LOC107095373	gamma-glutamylaminecyclotransferase C-like	-0.776428340972368	0.000806455477594366	0.034937291537817	-0.654295775447159	0.00490879896194537	0.0771051903649972	-0.705973301508099	0.00222123760542996	0.0365279257687066	TRUE	TRUE	FALSE
GeneID:107104633	ciao1	cytosolic iron-sulfur assembly component 1%2C transcript variant X1	0.285464341684379	0.000818681435329775	0.0352960198576393	0.289620968508656	0.0006889396020609	0.0185361012933438	0.22109845606719	0.00905320018410964	0.0994351489834805	TRUE	FALSE	FALSE
GeneID:107091124	LOC107091124	coiled-coil domain-containing protein 86-like	0.329325173866995	0.000826649592533482	0.0354465167105473	0.369557086913827	0.000178568874167433	0.00645445312445196	0.47151014487002	1.63870919675229e-06	9.4579951446103e-05	TRUE	FALSE	FALSE
GeneID:107083396	nans	N-acetylneuraminate synthase	-0.307983271387635	0.000949147747135349	0.0392951173757775	-0.310948461254697	0.000847381231437273	0.0216923441705259	-0.326417397612587	0.000445063554812089	0.0106458250303448	TRUE	FALSE	FALSE
GeneID:107094878	bend3	BEN domain containing 3%2C transcript variant X1	-0.328413915527729	0.000967876784346962	0.0397184665723299	-0.278807891808848	0.00517639926476535	0.079704075426146	-0.379120081262171	0.000121312803511249	0.00375523993152815	TRUE	FALSE	FALSE
GeneID:107098087	LOC107098087	collagen alpha-1(VIII) chain-like	0.311963946876991	0.00101848182582004	0.0411347106717206	0.381881109162971	5.99573613800397e-05	0.00262287801909944	0.253497816167739	0.00715592157351552	0.0847905621147945	TRUE	FALSE	FALSE
GeneID:107090962	LOC107090962	syntaxin-2-like%2C transcript variant X1	0.608349261559392	0.00104643087521471	0.0421640964636065	0.605836545516063	0.00110975502179317	0.0260590759534653	0.708144859290074	0.000113123009660442	0.00356337480430392	TRUE	TRUE	FALSE
GeneID:107088715	rc3h2	ring finger and CCCH-type domains 2%2C transcript variant X2	-0.509961804057173	0.00109074344696956	0.043756909760492	-0.452253123708015	0.00383798240262426	0.064913020929536	-0.428929001591047	0.00588613479431025	0.073744794876289	TRUE	FALSE	FALSE
GeneID:107094261	LOC107094261	ras-related GTP-binding protein C-like	-0.389340767068626	0.00110101740233053	0.044013574368759	-0.45027694128434	0.000159688897518499	0.00590321023636567	-0.536698571286213	6.23941512031677e-06	0.000312701292543908	TRUE	FALSE	FALSE
GeneID:107088358	LOC107088358	probable 2-ketogluconate reductase%2C transcript variant X1	-0.477216885471557	0.00110206133004717	0.044013574368759	-0.824756136806771	1.24542642307798e-08	1.65300814447691e-06	-0.632522627033486	1.19082014815958e-05	0.000540765332255613	TRUE	FALSE	FALSE
GeneID:107097183	nin	ninein%2C transcript variant X1	0.348899550713454	0.00113288207661285	0.0446512070738288	0.485169356393515	6.4004746117133e-06	0.000397629485252689	0.409946284381431	0.000125816194514461	0.0038745324479393	TRUE	FALSE	FALSE
GeneID:107103375	LOC107103375	caspase recruitment domain-containing protein 8-like	2.24804013181974	0.00113300067133458	0.0446512070738288	7.28584361936457	8.53394628216172e-14	3.11610952817219e-11	9.6708894153274	9.15490613406883e-17	4.42701569056107e-14	TRUE	TRUE	TRUE
GeneID:107090840	pkhd1l1	polycystic kidney and hepatic disease 1 (autosomal recessive)-like 1	0.907005300674745	0.00115032340715344	0.0452171620475104	0.766194274464054	0.00591007461878905	0.087393285540028	2.95282719819936	4.92767054960691e-23	5.18622832197452e-20	TRUE	TRUE	FALSE
GeneID:107104697	LOC107104697	ADP-ribosylation factor 4	0.633512770133794	0.00120025103530064	0.04628209380086	0.867970106833555	1.00127797538521e-05	0.000583546108651212	0.784263152338521	6.25193585374175e-05	0.00216782240882069	TRUE	TRUE	FALSE
GeneID:107095230	LOC107095230	redox-regulatory protein FAM213A-like%2C transcript variant X3	-0.300713499057866	0.00121751440988927	0.0467462828792677	-0.477937980489701	2.55334261581855e-07	2.47226297386753e-05	-0.386994079543249	2.84468594855481e-05	0.00111450119838869	TRUE	FALSE	FALSE
GeneID:107092405	LOC107092405	proto-oncogene c-Fos-like%2C transcript variant X1	0.356387508406412	0.00124166713556247	0.0473260673273457	0.351829434165294	0.0014380017074592	0.0318819412018092	0.563162972891133	3.42545043462412e-07	2.49138858440222e-05	TRUE	FALSE	FALSE
GeneID:107082597	LOC107082597	poly [ADP-ribose] polymerase 14-like%2C transcript variant X5	-0.847792529596172	0.00124319537468435	0.0473260673273457	-1.52462160267598	3.24516437591237e-09	4.92054923845968e-07	-0.81852935300985	0.00167343938919689	0.0293000457256343	TRUE	TRUE	FALSE
GeneID:107084762	LOC107084762	coronin-1A-like%2C transcript variant X1	-0.405147916022543	0.00130372084350915	0.0495247841445133	-0.482358399582854	0.000126972446537122	0.00489610132207369	-0.494460930170568	7.8953060268203e-05	0.0026503342482527	TRUE	FALSE	FALSE
GeneID:107085154	nes	nestin	-0.656080949893357	0.00139434848562773	0.0525214381154766	-0.681690431035879	0.00090041255123813	0.0227513079132734	-0.743662930861036	0.000294026419086898	0.00762423288449678	TRUE	TRUE	FALSE
GeneID:107085994	LOC107085994	sodium- and chloride-dependent GABA transporter 2-like	-0.336887910715953	0.00147705955183176	0.0545955530705477	-0.352608664141315	0.000873109014870013	0.022127006365516	-0.569310396874453	6.63287151077468e-08	5.90424562541197e-06	TRUE	FALSE	FALSE
GeneID:107099317	bbs2	Bardet-Biedl syndrome 2	-0.288903131917755	0.00148259625856947	0.0545955530705477	-0.424912005347796	2.64282922497132e-06	0.000188388448180027	-0.456282598230905	3.58359168061504e-07	2.58538799796631e-05	TRUE	FALSE	FALSE
GeneID:107090020	exosc4	exosome component 4	0.355305875448807	0.00154560052169611	0.0565476380562586	0.312729546896466	0.0052692240260823	0.0809242361972886	0.306660915548963	0.00588428596751103	0.073744794876289	TRUE	FALSE	FALSE
GeneID:107094334	kiaa0391	KIAA0391 ortholog	-0.641467553547475	0.00154864423471757	0.0565476380562586	-0.609630205426704	0.00262476077271666	0.0497481141371255	1.05155874882632	3.57714896036645e-07	2.58538799796631e-05	TRUE	TRUE	FALSE
GeneID:107102556	LOC107102556	probable assembly chaperone of rpl4	-0.320636499728151	0.0016025007873566	0.057923119368453	-0.351447479805072	0.000541251922158517	0.0154697753853997	-0.274027715591243	0.00680707114879896	0.0815754300028875	TRUE	FALSE	FALSE
GeneID:107095861	ppa2	pyrophosphatase (inorganic) 2	-0.394810572979343	0.00162354308328367	0.0583369821047509	-0.624315855642748	6.03997991506423e-07	5.17068519810188e-05	-0.476159445071116	0.000136518327068388	0.00413997611509763	TRUE	FALSE	FALSE
GeneID:107103197	LOC107103197	putative high affinity immunoglobulin gamma Fc receptor IC	1.64982597833367	0.00162373223162117	0.0583369821047509	2.5922801206099	2.2790410831893e-06	0.000169197523072294	3.6877119751876	2.22231499997874e-10	3.65840876206176e-08	TRUE	TRUE	TRUE
GeneID:107100077	snupn	snurportin 1%2C transcript variant X2	0.320386019469844	0.00164857093441218	0.0589924623170055	0.337061533835303	0.000932601800104801	0.0232073872148472	0.37083001903337	0.000257018366179129	0.00683294592522582	TRUE	FALSE	FALSE
GeneID:107097918	cntrl	centriolin%2C transcript variant X2	-0.351304474832779	0.00170354997815076	0.0605628407565619	-0.335733626913353	0.00273358014832299	0.0511068087918443	-0.494078209301395	7.62141398128607e-06	0.000369545634019432	TRUE	FALSE	FALSE
GeneID:107097654	LOC107097654	cholesterol 24-hydroxylase-like%2C transcript variant X3	-0.837213159367156	0.00177097816387037	0.0624977146113782	-0.933735439367423	0.000460255262841113	0.0138169247697201	-1.39558103824943	6.11090347516796e-08	5.49428567727162e-06	TRUE	TRUE	FALSE
GeneID:107091487	adck5	aarF domain containing kinase 5	-0.477603012590755	0.00182343879127718	0.0638453363082804	-0.512004661902962	0.000816389276908497	0.0211693289020969	-0.498346764781573	0.00103612518455423	0.0202826606149281	TRUE	FALSE	FALSE
GeneID:107103966	LOC107103966	chromosome unknown open reading frame%2C human C12orf45	0.368002189598057	0.00187569528663223	0.0654189864881558	0.387820534652893	0.0010608725689392	0.0253419652916692	0.433702920142579	0.000225861547569671	0.0061321924265805	TRUE	FALSE	FALSE
GeneID:107098094	LOC107098094	potassium channel subfamily T member 1-like%2C transcript variant X1	-1.60209140426745	0.00194488214205182	0.0671772804741143	-1.72055444680081	0.000904994422438004	0.0228058594454377	-1.81843201513057	0.000465566039326969	0.0109460020704838	TRUE	TRUE	TRUE
GeneID:107088525	LOC107088525	uncharacterized LOC107088525	0.427575503305617	0.00224261114603627	0.0751400723312377	0.399045727415592	0.00420346887267082	0.0689353483683101	0.402200066686427	0.00340509365172931	0.0493311219568752	TRUE	FALSE	FALSE
GeneID:107095182	LOC107095182	uncharacterized LOC107095182	-0.683958282113067	0.00225804696519798	0.0752770511464164	-1.0271623240169	4.1200819630644e-06	0.000275061591355031	1.16203306046704	1.13870259435671e-06	6.92981864565652e-05	TRUE	TRUE	FALSE
GeneID:107088720	cercam	cerebral endothelial cell adhesion molecule	-0.304380834827412	0.00233966119953405	0.0770083249018157	-0.353114612989927	0.000410833683203931	0.0126082954715004	-0.337558914206729	0.000683573028228163	0.0148789399282948	TRUE	FALSE	FALSE
GeneID:107100417	LOC107100417	UV-stimulated scaffold protein A-like	0.308115785109898	0.00237902604998003	0.0781018974059498	0.347288348339616	0.00062665221451918	0.0173561322324724	0.281093719532454	0.00535318937991495	0.0687575480153901	TRUE	FALSE	FALSE
GeneID:107088964	LOC107088964	dnaJ homolog subfamily B member 5-like	-0.78054250430218	0.00240947699840103	0.0786685446266263	-0.880278592561102	0.000587820663152884	0.0163891922563387	-0.924759427487494	0.000280159890803193	0.0073391226445838	TRUE	TRUE	FALSE
GeneID:107083063	LOC107083063	hemicentin-1-like	-0.686974312970808	0.00248785369403431	0.0803477947539021	-0.616921886909214	0.00697977795667381	0.0984739193870092	-0.90374204637407	4.04246605902784e-05	0.00150682922350263	TRUE	TRUE	FALSE
GeneID:107104118	LOC107104118	zinc finger protein 436-like	0.369744554599743	0.00251299204870965	0.0810134301540774	0.557324637832432	5.7723758195255e-06	0.000363659676630107	0.64580347283256	1.43408908566235e-07	1.15263185688222e-05	TRUE	FALSE	FALSE
GeneID:107096819	LOC107096819	cytochrome b-245 heavy chain	-0.598539641246995	0.00252397104724519	0.0811038747995338	-0.743795542602434	0.000163259579849604	0.00599802957426924	-0.651358640336259	0.000919733105891112	0.0184276200790636	TRUE	TRUE	FALSE
GeneID:107097135	sft2d1	SFT2 domain containing 1	0.312470317312754	0.00252486352913818	0.0811038747995338	0.482183377288832	3.72805506615341e-06	0.000254589165051973	0.275646816044548	0.00713646529594426	0.0846721731266808	TRUE	FALSE	FALSE
GeneID:107094934	LOC107094934	collagen alpha-2(I) chain-like	-0.230576875104859	0.00262331201325093	0.0830037384945143	-0.248786900769468	0.00116836648473987	0.0270432252845612	-0.291856578753594	0.000130253160253577	0.00398374280898633	TRUE	FALSE	FALSE
GeneID:107087786	eif5a	eukaryotic translation initiation factor 5A%2C transcript variant X1	-0.863301577885486	0.00262576100983093	0.0830037384945143	-0.795324928689308	0.00579955192071086	0.086502239610927	-0.850202289059712	0.0027051737985546	0.0420266772942639	TRUE	TRUE	FALSE
GeneID:107089401	LOC107089401	ICOS ligand-like	-0.863446845171617	0.00267762541956925	0.0839020560541736	-1.01801008270484	0.000393387178263131	0.0122195892247985	-1.07102290375485	0.00018556755873679	0.00527011866812485	TRUE	TRUE	FALSE
GeneID:107095665	LOC107095665	leukocyte elastase inhibitor-like%2C transcript variant X1	0.334462367239442	0.00278119016950229	0.0859430993311484	0.60432272365973	9.61443457604192e-08	1.04255432384571e-05	0.480197230713489	1.67042660330397e-05	0.000730740165924563	TRUE	FALSE	FALSE
GeneID:107089161	LOC107089161	troponin I%2C slow skeletal muscle-like	0.679655672108403	0.0027909569674001	0.0859479605874632	0.753691139804251	0.000987153356085193	0.0240956996549472	0.959495071887448	2.84667475778912e-05	0.00111450119838869	TRUE	TRUE	FALSE
GeneID:107100066	wdr61	WD repeat domain 61	0.311568753280025	0.0027957586106586	0.0859479605874632	0.31432023176052	0.00256411037170438	0.0490663772946896	0.341393421428352	0.00101771288106394	0.0200318139361893	TRUE	FALSE	FALSE
GeneID:107092503	LOC107092503	calpain-9-like	0.315034317089699	0.00284076845659755	0.0870325842901429	0.553003116996598	1.84505957735806e-07	1.9081968761902e-05	0.520924912240902	8.24691004969836e-07	5.28866360606463e-05	TRUE	FALSE	FALSE
GeneID:107096296	rpp38	ribonuclease P/MRP 38kDa subunit	0.40168987214676	0.00292662085500629	0.0893568265149703	0.445592984004092	0.00100841754800954	0.0245144113709058	0.429055522310969	0.00131765566358937	0.0242796036384563	TRUE	FALSE	FALSE
GeneID:107100365	LOC107100365	lysozyme C%2C milk isozyme-like	0.445573508607042	0.00306455934012607	0.0915377223932149	0.524875851212841	0.000499235825891123	0.0146490619929362	0.455531801936829	0.00235673745963085	0.0380223143622319	TRUE	FALSE	FALSE
GeneID:107083687	LOC107083687	zinc finger protein OZF-like	0.396485955617803	0.00314595751012178	0.0928836167839915	0.560460362806077	3.52988289620965e-05	0.00171156273113775	0.421693465814758	0.00152141732704268	0.0271865399215407	TRUE	FALSE	FALSE
GeneID:107085505	rad51ap1	RAD51 associated protein 1%2C transcript variant X1	0.442560297556624	0.00329470340728438	0.095095270397487	0.596593478053468	8.30961793479486e-05	0.00342186600291255	0.911213820007203	2.29309118784769e-09	2.95165377935043e-07	TRUE	FALSE	FALSE
GeneID:107103210	smoc1	SPARC related modular calcium binding 1%2C transcript variant X2	0.276955216339669	0.00330590533127861	0.095095270397487	0.327719403311643	0.00052503499448918	0.0151027751147917	0.391256489846258	3.15633857856962e-05	0.00122767847495147	TRUE	FALSE	FALSE
GeneID:107097407	LOC107097407	myosin-7B-like	-0.395095272014133	0.00347131838621387	0.0990571428487058	-0.560575201047902	3.39483469559921e-05	0.00166869182345223	-0.583105226959176	1.59200384831784e-05	0.000703311922323528	TRUE	FALSE	FALSE
