# Supplementary material for: The Cyprinodon variegatus genome reveals gene expression changes underlying differences in skull morphology among closely related species
Source: BMC Genomics. 2017 May 30;18:424. doi: 10.1186/s12864-017-3810-7 (PMC5450241; doi:10.1186/s12864-017-3810-7)
Supplement: Supplementary file 19 — Genes in scale-biter intersection set at 8 dpf. This is a comma separated table of the genes in the 8 dpf scale-biter intersection set. Given are edgeR results for each pairwise comparison. Columns indicating whether a gene is included in the intersection set at a threshold of 1.5 or 2 fold are provided. (CSV 48 kb) [file 12864_2017_3810_MOESM19_ESM.csv]

# Table S10. Genes in the Scale-biter intersection set at 8 dpf
# Shown are edgeR results for each comparison
# True/False indicate whether gene is included in intersection set at log0.2 or 1.5 fold or 2 fold cutoff
GeneID	GeneName	Product_Info	logFC.InOm	PValue.InOm	FDR.InOm	logFC.Duro	PValue.Duro	FDR.Duro	logFC.MarOm	PValue.MarOm	FDR.MarOm	IntersectionSet_log0.2	IntersectionSet_FoldChange1.5	IntersectionSet_FoldChange2
GeneID:107102737	c1galt1	core 1 synthase%2C glycoprotein-N-acetylgalactosamine 3-beta-galactosyltransferase 1	5.29365624855105	3.03999712427239e-44	5.60697069600799e-40	5.85535679037139	3.89543558157518e-48	3.59237069332863e-44	6.37492586460109	1.99359560441174e-53	1.22566257759234e-49	TRUE	TRUE	TRUE
GeneID:107087454	vmp1	vacuole membrane protein 1	3.27769626623646	1.7369453870478e-25	8.0090551796774e-22	2.99320017934702	4.39511494769766e-22	5.79025000680969e-19	3.09367054635606	2.4078648462336e-23	2.01866632836057e-20	TRUE	TRUE	TRUE
GeneID:107105176	slc24a4	solute carrier family 24 (sodium/potassium/calcium exchanger)%2C member 4%2C transcript variant X3	2.97440023804915	2.69856777079719e-24	9.95447679291666e-21	3.19644439124437	3.57172659762649e-27	9.410989338089e-24	3.03331343095787	3.30803335638365e-25	2.90539843929238e-22	TRUE	TRUE	TRUE
GeneID:107083903	LOC107083903	acidic mammalian chitinase-like	2.0058784513619	6.88003854497148e-24	2.11492384872423e-20	1.69785776793141	5.55102464513886e-18	5.38858413447059e-15	1.70227315728555	3.7893546442329e-18	2.11790475934035e-15	TRUE	TRUE	TRUE
GeneID:107090451	sept10	septin 10	-3.00969403242848	1.13336847708635e-22	2.98626402734009e-19	-3.74179878974899	8.39736283189248e-33	3.87202400178562e-29	-3.81493865828276	6.2936340777381e-34	9.67331557748347e-31	TRUE	TRUE	TRUE
GeneID:107103056	LOC107103056	NACHT%2C LRR and PYD domains-containing protein 3-like	-2.79438971649201	1.85678420033875e-21	4.28081597388099e-18	-3.32943635287102	3.78557535884181e-29	1.16368586530797e-25	-2.54852258250288	2.70993952740997e-18	1.72352153943274e-15	TRUE	TRUE	TRUE
GeneID:107086627	LOC107086627	uncharacterized LOC107086627	2.50916961351857	9.99731042984663e-19	1.84390393568091e-15	1.91184434277161	3.4720961511058e-12	1.36253917895735e-09	3.25638804173649	3.26823927439988e-28	3.76746282356446e-25	TRUE	TRUE	TRUE
GeneID:107100716	LOC107100716	myelin-associated glycoprotein-like	3.30640200114238	1.25869716748751e-16	1.78580081208767e-13	2.35427360619143	5.09800841608967e-10	1.40339801830385e-07	4.04991415646872	3.260643847681e-22	2.50580479694285e-19	TRUE	TRUE	TRUE
GeneID:107084241	LOC107084241	insulin-like growth factor-binding protein 5	1.13695634438301	4.4355171449544e-16	5.45391188143593e-13	1.13812266366122	4.24805091455339e-16	2.90189078029714e-13	1.16830194576379	6.66735842438619e-17	3.15314766100971e-14	TRUE	TRUE	TRUE
GeneID:107087452	LOC107087452	ribosomal protein S6 kinase beta-1-like	1.30077895111778	2.27214729485898e-15	2.46514615919877e-12	1.36852284566601	8.70054335823452e-17	6.17203160381836e-14	1.2228023095646	7.74676960669878e-14	2.69587582313117e-11	TRUE	TRUE	TRUE
GeneID:107081533	LOC107081533	uncharacterized LOC107081533	-3.40019815560806	3.56422064954757e-15	3.65213809223641e-12	-2.9448807184731	4.11185755217553e-12	1.54773674882297e-09	-3.35907093879226	6.73579640337966e-15	2.76077841919854e-12	TRUE	TRUE	TRUE
GeneID:107100707	LOC107100707	sialoadhesin-like	-3.09585926317361	4.53347507753617e-15	4.18077071650386e-12	-3.48850860829106	5.58896794456754e-19	6.06370145703551e-16	3.47804347167981	4.19174393916859e-06	0.000337609280410592	TRUE	TRUE	TRUE
GeneID:107084225	igfbp2	insulin like growth factor binding protein 2%2C transcript variant X2	1.61147109923029	5.94365396154565e-14	5.22022636508324e-11	1.82500390881148	3.32929516909213e-17	2.66980522168414e-14	1.47828690944829	4.15467916734255e-12	1.09469860803523e-09	TRUE	TRUE	TRUE
GeneID:107080682	LOC107080682	uncharacterized LOC107080682	3.53343971177909	3.13080323152496e-13	2.62475158192029e-10	3.57704327428205	1.82321698688307e-13	9.0884902989382e-11	3.48875386672251	4.7536739034909e-13	1.43732395862272e-10	TRUE	TRUE	TRUE
GeneID:107105211	LOC107105211	protein NLRC3-like	1.50414634913679	3.87031367167761e-13	3.10365501567052e-10	1.8217360304205	6.86422860720684e-18	6.33019162156615e-15	0.81332503902862	4.29100356360352e-05	0.00239103533918741	TRUE	TRUE	FALSE
GeneID:107096545	LOC107096545	proton myo-inositol cotransporter-like%2C transcript variant X2	-1.20111828051349	4.97206224710587e-13	3.82102983690086e-10	-1.02824283983528	6.03177407269028e-10	1.61231943473478e-07	-0.907025142017986	4.39891025325438e-08	5.87923918195824e-06	TRUE	TRUE	FALSE
GeneID:107105072	LOC107105072	uncharacterized LOC107105072	2.44489565475523	4.80380402920079e-12	3.54405446058317e-09	4.0757942216214	8.26662096009162e-26	1.5246955698793e-22	5.49889287060144	9.11368400383465e-38	1.52811625242479e-34	TRUE	TRUE	TRUE
GeneID:107082183	LOC107082183	uncharacterized LOC107082183	-1.72719013767956	5.15234625519237e-12	3.654995166568e-09	-1.91248233381083	2.66713629039852e-14	1.53727067937845e-11	-1.86102638474559	1.10704688210024e-13	3.71243139881033e-11	TRUE	TRUE	TRUE
GeneID:107086827	catip	ciliogenesis associated TTC17 interacting protein	-1.4206633800169	6.54137866697274e-12	4.46848844939427e-09	-1.34944276949385	8.04350769484624e-11	2.649186712924e-08	-0.837498732693926	6.82261410316656e-05	0.00352482617699731	TRUE	TRUE	FALSE
GeneID:107081095	LOC107081095	uncharacterized LOC107081095	-1.73026334866967	7.07900733321435e-12	4.66304325906448e-09	-0.809018709376395	0.00123720856437925	0.0429831408573248	-1.67918896807664	2.63013531907127e-11	6.21925843909621e-09	TRUE	TRUE	FALSE
GeneID:107082892	LOC107082892	uncharacterized LOC107082892	-3.34572124719138	1.54642004751823e-11	9.50739045214207e-09	-5.60940466923793	1.1628129013892e-24	1.94972010483839e-21	1.58184814150417	0.00154339049832215	0.0411957950087607	TRUE	TRUE	TRUE
GeneID:107102886	slc2a13	solute carrier family 2 (facilitated glucose transporter)%2C member 13	-1.48507743574379	1.86764918196626e-11	1.08790640213801e-08	-1.16200523426382	1.63807652839532e-07	2.74660758997485e-05	-1.23323106149364	2.28707037547358e-08	3.37461808041877e-06	TRUE	TRUE	TRUE
GeneID:107081084	LOC107081084	globoside alpha-1%2C3-N-acetylgalactosaminyltransferase 1-like	2.4530242850632	1.92401169226691e-11	1.08790640213801e-08	3.86421399088099	7.22735927652214e-23	1.11084512080145e-19	4.98064590179547	1.59595850604134e-32	2.26429682195588e-29	TRUE	TRUE	TRUE
GeneID:107101502	LOC107101502	T-cell immunoglobulin and mucin domain-containing protein 4-like	1.43801869096893	4.41795214495101e-11	2.34396095250083e-08	0.691944106442481	0.000809590091685804	0.0314359571601115	1.16620961364654	3.18430227075146e-08	4.48330313601069e-06	TRUE	TRUE	FALSE
GeneID:107082220	LOC107082220	rano class II histocompatibility antigen%2C B alpha chain-like	1.7974452963293	4.44798489142968e-11	2.34396095250083e-08	1.35158005627925	3.26155555785836e-07	4.85130086364029e-05	0.938771166287914	0.000242973637882778	0.00970222300236094	TRUE	TRUE	FALSE
GeneID:107089519	LOC107089519	zinc finger protein OZF-like	-2.43814811933296	6.92140378876686e-11	3.35943082842147e-08	-2.62900990219843	2.41131313605697e-12	9.66831727857276e-10	-2.45826954091637	4.53522068563378e-11	1.05883051045354e-08	TRUE	TRUE	TRUE
GeneID:107097444	LOC107097444	uncharacterized LOC107097444	2.51979556016754	2.25600348364042e-10	1.06691610903241e-07	2.01595038830263	2.27931390687215e-07	3.65562310420434e-05	7.60420440518843	2.13901106586755e-47	9.86298002471525e-44	TRUE	TRUE	TRUE
GeneID:107095093	LOC107095093	uncharacterized LOC107095093	-2.96221257166777	2.39056013318928e-10	1.10228727741358e-07	-3.46644751803696	1.36950024205629e-13	7.01640624013505e-11	-2.57718301658059	3.4881682242165e-08	4.76561294277401e-06	TRUE	TRUE	TRUE
GeneID:107081298	LOC107081298	von Willebrand factor-like	2.47794925970167	4.25801800617904e-10	1.9154849781943e-07	1.96481170561215	4.49848777405794e-07	6.58492924640672e-05	6.62296591109684	2.73318208962333e-42	7.20154435157323e-39	TRUE	TRUE	TRUE
GeneID:107097435	LOC107097435	uromodulin-like	2.60927808892805	4.52828904814739e-10	1.98856579057216e-07	1.92404196299607	2.39241130210815e-06	0.000279276164911916	6.7602368409593	9.42924580800593e-40	1.73913009682861e-36	TRUE	TRUE	TRUE
GeneID:107097441	LOC107097441	uncharacterized LOC107097441	2.41357079850314	6.13656817878511e-10	2.63215961603517e-07	1.89572947755129	7.32658948862864e-07	0.000102372436763838	6.22778396403001	5.04922885824795e-40	1.03475530068361e-36	TRUE	TRUE	TRUE
GeneID:107081354	LOC107081354	hereditary hemochromatosis protein homolog	-1.86710554977293	8.1978525960579e-10	3.43639075640209e-07	-1.95939925619276	1.27935078839209e-10	3.86825343296783e-08	-2.1583041263888	1.80577301381962e-12	4.97099663684911e-10	TRUE	TRUE	TRUE
GeneID:107082358	LOC107082358	MAGUK p55 subfamily member 6-like%2C transcript variant X2	1.1161984696916	8.67826397740743e-10	3.55693112887339e-07	0.953154911124564	1.46483989455973e-07	2.50162101993145e-05	0.595388758884145	0.000930607470735329	0.027784055987247	TRUE	TRUE	FALSE
GeneID:107102163	znf664	zinc finger protein 664	1.39323963520471	1.01833507220696e-09	4.08308088517068e-07	1.5274455583648	3.0555228516727e-11	1.10502085247552e-08	2.026020727937	6.68442999118355e-18	3.42465629881637e-15	TRUE	TRUE	TRUE
GeneID:107095161	LOC107095161	probable E3 ubiquitin-protein ligase makorin-1%2C transcript variant X1	1.28661495996557	1.25704721893192e-09	4.83020393874592e-07	1.55917672841507	3.2741756607572e-13	1.58918147071068e-10	1.74219469262312	5.21833422970143e-16	2.34748674469788e-13	TRUE	TRUE	TRUE
GeneID:107082103	LOC107082103	dnaJ homolog subfamily B member 9-like	-2.26046328110493	1.55459389609999e-09	5.73458596393366e-07	-2.64065017176687	2.15723821023582e-12	8.84180034435321e-10	-2.51336724070824	1.96010773615929e-11	4.69509442671713e-09	TRUE	TRUE	TRUE
GeneID:107088174	fbln2	fibulin 2%2C transcript variant X1	-0.850247902386445	1.69860427728415e-09	6.14295240984881e-07	-0.876485716181644	5.37612950602675e-10	1.45819606778173e-07	-0.833896981033564	3.31904809581386e-09	5.88620414222989e-07	TRUE	TRUE	FALSE
GeneID:107104923	LOC107104923	uncharacterized LOC107104923	-3.4358543210512	2.16917195846183e-09	7.69388607728267e-07	-4.71529278850002	1.35745491522559e-15	8.63341326083474e-13	-3.7427957848409	8.3046776882606e-11	1.84543946123227e-08	TRUE	TRUE	TRUE
GeneID:107099891	LOC107099891	growth hormone-regulated TBC protein 1-A-like	-0.886757313406016	2.51892429863622e-09	8.76585655925405e-07	-0.910490727413269	9.44004892727223e-10	2.45228538612125e-07	-1.04815653392602	1.52891982357892e-12	4.27263594334692e-10	TRUE	TRUE	FALSE
GeneID:107104838	LOC107104838	uncharacterized LOC107104838	-4.7797276994284	3.01557408988099e-09	1.02998608358824e-06	-5.84915444193762	1.22934876075297e-12	5.27304849844833e-10	-5.95582147367817	5.33207765712926e-13	1.58620710174342e-10	TRUE	TRUE	TRUE
GeneID:107096916	LOC107096916	alpha-(1%2C3)-fucosyltransferase 9-like	-2.41039134282731	8.10578025815558e-09	2.66969662645395e-06	-3.42350628580448	8.00419237975312e-16	5.27247586614881e-13	-2.57428969739937	7.06240520768988e-10	1.31574749142053e-07	TRUE	TRUE	TRUE
GeneID:107084233	acadl	acyl-CoA dehydrogenase%2C long chain	-0.919029101088959	1.13218588236705e-08	3.53397096463813e-06	-0.938186035774214	5.59650018640885e-09	1.32335704407852e-06	-0.862710618693778	7.87695109225653e-08	9.8831623092231e-06	TRUE	TRUE	FALSE
GeneID:107080707	LOC107080707	interferon-induced protein 44-like	1.93582864795671	1.1591826034534e-08	3.53397096463813e-06	8.4667124498984	8.13883243154644e-52	1.50112625367443e-47	1.56583927066532	2.65370042111953e-06	0.000224517663151966	TRUE	TRUE	TRUE
GeneID:107105071	LOC107105071	uncharacterized LOC107105071	2.43105331691624	1.17597844606492e-08	3.53397096463813e-06	3.80561301992987	6.50226732729231e-17	4.79711274338317e-14	5.84188561652269	4.95285601255528e-30	6.09003175303797e-27	TRUE	TRUE	TRUE
GeneID:107097858	LOC107097858	P2Y purinoceptor 14-like	1.22514054081804	1.18795380507246e-08	3.53397096463813e-06	0.797837670577197	0.000138334058677268	0.00766184946161502	0.726360514685649	0.000437173896713622	0.0155360989421697	TRUE	TRUE	FALSE
GeneID:107083416	LOC107083416	sialic acid synthase-like	-1.83481920272631	1.2386458197537e-08	3.62628309516465e-06	-1.60380063040173	5.38102538242782e-07	7.75372126199209e-05	-1.65503849445866	2.40726265568101e-07	2.77497202633628e-05	TRUE	TRUE	TRUE
GeneID:107082032	slc38a11	solute carrier family 38 member 11	1.83099785649905	1.54122534219498e-08	4.32661366752549e-06	2.37948563628443	1.16617789070008e-12	5.12118690858862e-10	2.54081182675191	3.41717915893847e-14	1.23581279230316e-11	TRUE	TRUE	TRUE
GeneID:107094650	LOC107094650	uncharacterized LOC107094650	0.753252659734246	1.54823520958947e-08	4.32661366752549e-06	0.7049786727137	1.17074327328069e-07	2.05649418403705e-05	0.550015864958842	3.35117143089448e-05	0.00199383889907799	TRUE	FALSE	FALSE
GeneID:107080921	LOC107080921	NACHT%2C LRR and PYD domains-containing protein 12-like	1.29025996516618	3.28279695865225e-08	8.69133912074212e-06	1.76000630945804	1.22037107218009e-13	6.43100687293986e-11	0.709976195061013	0.00201211509986098	0.0503358683115593	TRUE	TRUE	FALSE
GeneID:107100340	LOC107100340	zinc fingers and homeoboxes protein 1-like	-1.20917967877699	3.48377063841982e-08	9.04995290915706e-06	-1.41505196469469	9.6941322379383e-11	3.03048432197515e-08	-1.61791808689852	1.02315698535392e-13	3.49464952553105e-11	TRUE	TRUE	TRUE
GeneID:107086359	ttc12	tetratricopeptide repeat domain 12%2C transcript variant X2	-2.88543788230087	4.26723182656458e-08	1.09312255290496e-05	-2.90960384053469	3.51929183900315e-08	7.46089869868668e-06	-3.75067829035292	1.20985354818237e-12	3.43300597579626e-10	TRUE	TRUE	TRUE
GeneID:107087162	il4r	interleukin 4 receptor	1.42661440494039	6.06450952610159e-08	1.5322440232797e-05	0.749412880418615	0.00373308382405986	0.0954965298903745	1.4630676782588	2.70857019082377e-08	3.87262547283361e-06	TRUE	TRUE	FALSE
GeneID:107100360	LOC107100360	type-2 ice-structuring protein-like%2C transcript variant X1	-1.43044779659293	6.21219476716695e-08	1.5483475714274e-05	-1.72571364411074	9.134288598092e-11	2.90470377419326e-08	-1.18472935027267	6.56653884036239e-06	0.000474953891653506	TRUE	TRUE	TRUE
GeneID:107104309	LOC107104309	SLAM family member 5-like	-1.60040001904767	1.15381990167342e-07	2.76377328135903e-05	-2.00202468259166	3.30160451364466e-11	1.17105372403196e-08	-2.53313783153778	5.04129260952016e-17	2.4468842339471e-14	TRUE	TRUE	TRUE
GeneID:107081928	LOC107081928	P2Y purinoceptor 13-like%2C transcript variant X1	1.27013209758624	1.19718322447502e-07	2.83087787079709e-05	1.22753248648223	2.89366776466362e-07	4.48494186987024e-05	1.32827817570638	2.13549758454702e-08	3.20220467068173e-06	TRUE	TRUE	TRUE
GeneID:107082181	LOC107082181	serine/threonine-protein kinase SBK2-like	1.08602746964944	1.54246773094641e-07	3.55615935369694e-05	1.01566238582005	8.84804289534215e-07	0.000120883928267919	1.20856515619504	5.58759526457678e-09	9.6315520616686e-07	TRUE	TRUE	TRUE
GeneID:107094401	LOC107094401	kallikrein-7-like	-4.46526155753934	1.68214337691574e-07	3.83030277084369e-05	-3.70856046349819	7.94127683831496e-06	0.000766852931967964	-4.75894121630188	3.53256600642783e-08	4.79078289871727e-06	TRUE	TRUE	TRUE
GeneID:107098082	mpeg1	macrophage expressed 1	1.66416342405143	1.79079053950809e-07	4.02796837935209e-05	0.997444707534281	0.00142478554283856	0.0477795355492989	1.1092417591044	0.000398654536259488	0.0144739847771063	TRUE	TRUE	FALSE
GeneID:107102871	LOC107102871	ladderlectin-like	-2.99860843413172	1.99147555154462e-07	4.42539458707097e-05	-3.14459236639949	5.81477888685265e-08	1.10564723493928e-05	-1.84345277269982	0.000946612975929777	0.0281330039304926	TRUE	TRUE	TRUE
GeneID:107091125	LOC107091125	N-acyl-aromatic-L-amino acid amidohydrolase (carboxylate-forming) B-like%2C transcript variant X1	0.991636015285756	2.5346622068937e-07	5.49991879340557e-05	1.00181360490831	1.96520232768456e-07	3.1794905027907e-05	1.0027690904323	1.74154411051601e-07	2.05904099835624e-05	TRUE	TRUE	FALSE
GeneID:107082956	LOC107082956	meprin A subunit beta-like	-2.50747908010056	2.93442326224704e-07	6.29331426149819e-05	-1.65605737697656	0.000546518296580967	0.0228571053563251	-1.36890773581018	0.00403979024356228	0.0827887680580696	TRUE	TRUE	TRUE
GeneID:107095206	LOC107095206	nuclear GTPase SLIP-GC-like	-1.24050744767575	3.0756218348376e-07	6.5203182898557e-05	-1.02427679585215	2.30964441776679e-05	0.00184104985927813	-1.02161720585305	2.32578400408537e-05	0.00146405324816896	TRUE	TRUE	TRUE
GeneID:107087127	ehhadh	enoyl-CoA%2C hydratase/3-hydroxyacyl CoA dehydrogenase	-1.24499273867468	4.4713200444536e-07	9.16322521110024e-05	-1.41180992896147	1.07687715311489e-08	2.42218563561599e-06	-1.22225632642977	6.76520179369451e-07	7.08962397061941e-05	TRUE	TRUE	TRUE
GeneID:107099271	LOC107099271	CUB and zona pellucida-like domain-containing protein 1	2.07599121420748	5.04415580818055e-07	9.79309576064021e-05	1.46759741821659	0.000292543195961905	0.0140147187177179	2.67887326849587	2.38182023012639e-10	4.99207867323309e-08	TRUE	TRUE	TRUE
GeneID:107099323	setd6	SET domain containing 6	-1.26015812629025	6.22881269028056e-07	0.000118437341504675	-1.37869028238301	5.17340191422738e-08	1.01508749900011e-05	-0.870927501610882	0.000546848618682491	0.0184726665256041	TRUE	TRUE	FALSE
GeneID:107103267	LOC107103267	glutamine synthetase-like%2C transcript variant X1	1.26732629685256	6.38565654022411e-07	0.000118510179332442	1.03180476816506	4.56591734639684e-05	0.00322658159145377	0.756176812824204	0.00265270610811037	0.0621683754231102	TRUE	TRUE	FALSE
GeneID:107097021	LOC107097021	D-threo-3-hydroxyaspartate dehydratase-like	-1.72303389018929	6.39232422055348e-07	0.000118510179332442	-1.42832457293451	3.78715616763381e-05	0.00278288081098956	-1.22390496889608	0.000395979632702931	0.0144052235612877	TRUE	TRUE	TRUE
GeneID:107094067	pcsk9	proprotein convertase subtilisin/kexin type 9	1.5092849610725	6.42540551574724e-07	0.000118510179332442	2.12239602020739	7.19896287787698e-12	2.65555342639126e-09	1.23058911620585	4.25086172824078e-05	0.0023901700522737	TRUE	TRUE	TRUE
GeneID:107089409	LOC107089409	uncharacterized LOC107089409	1.56015407140008	6.9025671511057e-07	0.000126050444094053	1.41727123019912	5.46955162771627e-06	0.000563577710735189	1.74212778041672	3.08605616110616e-08	4.37840152580323e-06	TRUE	TRUE	TRUE
GeneID:107099274	LOC107099274	uncharacterized LOC107099274	2.34444371784653	7.27805161438544e-07	0.000131604298015417	1.71814282359502	0.00020050731226805	0.0105061274644088	3.0471417935224	4.22877877500917e-10	8.57094458530431e-08	TRUE	TRUE	TRUE
GeneID:107099862	LOC107099862	uncharacterized LOC107099862	-4.11394488976658	8.36023574947938e-07	0.000148265565541729	-4.09544635545786	9.03333743161633e-07	0.00012250799675642	-5.58545743225418	1.34077870654257e-10	2.87550261203153e-08	TRUE	TRUE	TRUE
GeneID:107091848	lipt2	lipoyl(octanoyl) transferase 2 (putative)	-1.14707961394957	9.25886783335833e-07	0.000161104300300435	-1.51690843165128	8.72246752601596e-11	2.82240686052348e-08	-1.2631730937797	5.90789920208738e-08	7.6199505512797e-06	TRUE	TRUE	TRUE
GeneID:107095168	pfkm	phosphofructokinase%2C muscle	-0.815745456578145	1.00360644997268e-06	0.000172995489376598	-0.727960296339357	1.24505375462999e-05	0.00113122026849239	-0.561317353292959	0.000734341984956458	0.0231921294016043	TRUE	FALSE	FALSE
GeneID:107103197	LOC107103197	putative high affinity immunoglobulin gamma Fc receptor IC	1.64608276042882	1.2733646479163e-06	0.000213508523328802	1.42998845625185	2.0815277519925e-05	0.00171391508293525	1.42852923547017	1.79574244854384e-05	0.00116622090566699	TRUE	TRUE	TRUE
GeneID:107093243	LOC107093243	nocturnin-like%2C transcript variant X6	-1.1577569392099	1.35591843065165e-06	0.000225302338152603	-1.07486889859593	7.21980719004753e-06	0.000709728705817489	-0.962773812421572	5.56917059071681e-05	0.00298079038502909	TRUE	TRUE	FALSE
GeneID:107097433	LOC107097433	uncharacterized LOC107097433	2.12502363412319	1.57346714572625e-06	0.000254570421366447	1.62958952201683	0.000177141451873094	0.00947013605318073	5.72996454586646	5.00664172817335e-26	5.13013889080163e-23	TRUE	TRUE	TRUE
GeneID:107087256	LOC107087256	beta-1%2C3-galactosyl-O-glycosyl-glycoprotein beta-1%2C6-N-acetylglucosaminyltransferase-like%2C transcript variant X2	-3.16593239934514	1.83089600390628e-06	0.000291112464621099	-3.61845562689675	8.59181916369172e-08	1.56898527381317e-05	-3.67138194741995	5.90610207271854e-08	7.6199505512797e-06	TRUE	TRUE	TRUE
GeneID:107093950	LOC107093950	NACHT and WD repeat domain-containing protein 2-like	0.820686249477334	2.14809923789056e-06	0.000333768908923856	0.732057483296739	2.19215897733893e-05	0.0017660291289769	0.601519955405441	0.00043100964400027	0.015346605934249	TRUE	TRUE	FALSE
GeneID:107091627	LOC107091627	uncharacterized LOC107091627	1.11045842450733	2.15346455009428e-06	0.000333768908923856	1.62490700210446	4.1381842101407e-11	1.44008810512896e-08	0.623391657206797	0.00504667551277304	0.0970603578285568	TRUE	TRUE	FALSE
GeneID:107103616	LOC107103616	NXPE family member 3-like	-1.93694166486839	2.21324362711157e-06	0.000340175545487049	-1.62934276911993	6.43225797004126e-05	0.00428290851983542	-1.38443229225119	0.000652117632408579	0.0211754535425068	TRUE	TRUE	TRUE
GeneID:107103050	LOC107103050	uncharacterized LOC107103050	1.25678291850845	2.69984420646869e-06	0.000408163332328758	0.831301095479366	0.00154227674652495	0.0507054408429699	-0.863910957521959	0.000522168687594528	0.0179311872761448	TRUE	TRUE	FALSE
GeneID:107095774	LOC107095774	synapse-associated protein 1-like%2C transcript variant X1	-1.45701212209185	3.24532151489327e-06	0.000478163276325333	-1.97411892392985	2.47038131113592e-10	7.27035290730878e-08	-2.15003200544405	4.82027977762527e-12	1.25218648195099e-09	TRUE	TRUE	TRUE
GeneID:107090297	LOC107090297	GATA zinc finger domain-containing protein 14-like	-2.1829856500518	4.2057893733084e-06	0.000578892382099254	-1.93395619776023	4.0052946520898e-05	0.00291990729498594	-2.11742520627198	7.66865535204017e-06	0.000552502653566519	TRUE	TRUE	TRUE
GeneID:107082466	LOC107082466	cartilage acidic protein 1-like%2C transcript variant X1	-0.898943001168844	4.55719018364528e-06	0.000604696516166573	-0.962611382636125	9.37534269540864e-07	0.000125592769487161	-0.784160130709698	6.16130449900199e-05	0.00322838352782934	TRUE	TRUE	FALSE
GeneID:107100366	LOC107100366	microfibril-associated glycoprotein 4-like	3.5120772096249	5.36177198951606e-06	0.000686753628990516	2.64527804127077	0.000365833405640165	0.016660324280561	2.71379412253484	0.000265918875989331	0.0104575858182243	TRUE	TRUE	TRUE
GeneID:107081897	LOC107081897	caspase-1-like	-2.02812327070642	5.81835170360697e-06	0.000730025025995421	-2.56042646731875	1.29485465380636e-08	2.84313086128625e-06	-2.17521367689497	1.13194569335918e-06	0.000111644953841266	TRUE	TRUE	TRUE
GeneID:107097218	LOC107097218	testisin-like%2C transcript variant X2	0.954814642586806	7.97816182704656e-06	0.000983957547523289	1.09565982858372	3.23152102920269e-07	4.85130086364029e-05	1.10310078514188	2.68028406880433e-07	3.07050679285882e-05	TRUE	TRUE	FALSE
GeneID:107080996	LOC107080996	uncharacterized LOC107080996	-3.34278709865947	8.02075285377228e-06	0.000983957547523289	-6.10940636719989	4.57329328927703e-13	2.05731271774209e-10	-4.97839865663406	5.50814301420378e-10	1.08076797610611e-07	TRUE	TRUE	TRUE
GeneID:107090131	sqle	squalene epoxidase	1.72617562206334	1.20738884306693e-05	0.00140943543174218	1.59341450351371	4.94756222863678e-05	0.00341770927883808	1.14518369028615	0.00312161843367141	0.0693676269766693	TRUE	TRUE	TRUE
GeneID:107098621	LOC107098621	arylsulfatase I-like	-0.777890353021085	1.2939874654039e-05	0.00149164405074435	-0.96990600566801	5.38702290683811e-08	1.04587632098655e-05	-0.554174676915146	0.00184938244716516	0.0475069775146438	TRUE	FALSE	FALSE
GeneID:107104754	LOC107104754	uncharacterized LOC107104754	-0.74247187289784	1.49108155814328e-05	0.00166675807626635	-0.965707311285565	1.76851932125585e-08	3.83747886602858e-06	-3.28581129856948	1.19762559138338e-73	2.20890064074751e-69	TRUE	TRUE	FALSE
GeneID:107087786	eif5a	eukaryotic translation initiation factor 5A%2C transcript variant X1	-1.03166576801415	1.63266432356025e-05	0.0017883797048062	-1.15765817157913	1.37403233562709e-06	0.000172398995906844	-0.834549756591591	0.00047102276776494	0.0165162432103737	TRUE	TRUE	FALSE
GeneID:107103954	popdc3	popeye domain containing 3	0.679129845518535	1.76597092484349e-05	0.00189189162697265	0.632229904147618	6.15136301340936e-05	0.00414072041676359	0.765250465699838	1.05979391400958e-06	0.00010565858891888	TRUE	TRUE	FALSE
GeneID:107098595	LOC107098595	uncharacterized LOC107098595%2C transcript variant X1	-0.89543354443342	1.78480342167231e-05	0.00189189162697265	-0.883021409213482	2.31578598651338e-05	0.00184104985927813	-1.07659198137689	1.63338997858769e-07	1.95624966006956e-05	TRUE	TRUE	FALSE
GeneID:107082933	LOC107082933	uncharacterized LOC107082933	-1.61177087247319	1.93017878774616e-05	0.00200001222253877	-3.35845564126732	1.23263969261469e-17	1.08260983288502e-14	2.09853273666468	1.22577151551591e-06	0.00011899015701145	TRUE	TRUE	TRUE
GeneID:107098622	LOC107098622	contactin-4-like%2C transcript variant X1	0.969420256792284	2.06605837425371e-05	0.00210532489805168	1.12261089711986	9.63035678716952e-07	0.000126873071844682	1.39678713906739	1.39387864645143e-09	2.57086977551501e-07	TRUE	TRUE	FALSE
GeneID:107089122	LOC107089122	uncharacterized LOC107089122	2.76644105129152	2.31766462848085e-05	0.00231064899501085	3.4622419570264	2.97686650229531e-07	4.57544381402788e-05	3.34345313634957	6.22295522484884e-07	6.55863920954926e-05	TRUE	TRUE	TRUE
GeneID:107087078	LOC107087078	fish-egg lectin-like	2.6067151688364	2.47282292865962e-05	0.00243897037947583	8.38224457979661	7.9394670334016e-23	1.12642715356969e-19	2.1908355922765	0.000312642540310911	0.011889441264937	TRUE	TRUE	TRUE
GeneID:107081410	LOC107081410	fatty acid-binding protein%2C heart-like	-2.94361082681349	2.49184884117432e-05	0.00244446212770442	-2.138537312279	0.00157249158826743	0.0515151595985869	-4.15518952498029	1.78125051006385e-08	2.78418511928964e-06	TRUE	TRUE	TRUE
GeneID:107093270	ephx1	epoxide hydrolase 1%2C microsomal (xenobiotic)	-1.18192396744117	2.5048977561057e-05	0.00244446212770442	-1.08175260122907	0.000112691507306957	0.0065361074238035	-0.840166316282476	0.00263331764764737	0.061871223813004	TRUE	TRUE	FALSE
GeneID:107086368	LOC107086368	zona pellucida-like domain-containing protein 1%2C transcript variant X2	-1.16863155273259	2.80721379082328e-05	0.00271079848994475	-0.89905270136474	0.00132001415214149	0.044919448380254	-1.16902554427052	2.66931683057779e-05	0.00163585181225789	TRUE	TRUE	FALSE
GeneID:107098954	ptgr2	prostaglandin reductase 2	-3.22673321391622	2.90541232023898e-05	0.00279101171012957	-3.53948150749502	6.02906474105616e-06	0.000610989396066153	-3.58328353968565	4.80608103852218e-06	0.000367814766284245	TRUE	TRUE	TRUE
GeneID:107105054	LOC107105054	H-2 class I histocompatibility antigen%2C Q10 alpha chain-like	-0.954516161906263	3.08353078080038e-05	0.00292759525939174	-0.847712181195869	0.000212129530279867	0.0109288185935248	-0.906035989759602	7.45871822896e-05	0.00378027779565033	TRUE	TRUE	FALSE
GeneID:107100056	LOC107100056	ras and Rab interactor 3-like%2C transcript variant X2	1.04031318668934	3.35480200289442e-05	0.00313439911823363	0.77409165566185	0.00188096943089656	0.0584050508138992	0.843173366214844	0.000701689574518305	0.0224297443889352	TRUE	TRUE	FALSE
GeneID:107102957	LOC107102957	lanosterol 14-alpha demethylase	1.49004404054725	3.58889977525421e-05	0.0033043161089642	1.32790253214181	0.000215833539824487	0.0110886735613449	0.99939188791885	0.00496693185132272	0.0959267969275354	TRUE	TRUE	FALSE
GeneID:107087471	LOC107087471	adenosine receptor A1-like	0.829514984785582	3.60099510898832e-05	0.0033043161089642	1.03641681180466	3.06259139260052e-07	4.66830046653917e-05	1.05247557698579	1.7277671456844e-07	2.05593143451632e-05	TRUE	TRUE	FALSE
GeneID:107094261	LOC107094261	ras-related GTP-binding protein C-like	-0.773983109077144	3.77830931001112e-05	0.00338287072397307	-0.686323203585699	0.000257248109694538	0.0128066188872314	-0.58672842407131	0.00174628793251249	0.0456298770662555	TRUE	TRUE	FALSE
GeneID:107103674	LOC107103674	probable serine/threonine-protein kinase clkA	-2.8155444946248	3.8083379188354e-05	0.00339328427898551	-1.97249504363882	0.00304352309774365	0.0834097177039878	-1.94230136288932	0.00346758945660239	0.0742813239693082	TRUE	TRUE	TRUE
GeneID:107086574	fuom	fucose mutarotase	0.863167061375979	4.82315732491354e-05	0.00419614687267478	0.847879791827172	6.55967749188266e-05	0.00435203926835553	0.856592598665015	5.32956869714396e-05	0.00289966268584434	TRUE	TRUE	FALSE
GeneID:107099648	LOC107099648	uncharacterized LOC107099648	2.32440913510528	5.73101474308765e-05	0.00487109842956261	2.26850975906465	8.32654903599011e-05	0.00518834021688519	3.39650871228937	1.9833107037773e-08	3.04834855170571e-06	TRUE	TRUE	TRUE
GeneID:107096914	LOC107096914	alpha-(1%2C3)-fucosyltransferase 9-like	-1.46933668433805	6.98984284645307e-05	0.00572060670961295	-1.91663119027549	2.70291049296023e-07	4.2247865366236e-05	-2.46226774018121	7.2491086825104e-11	1.63051903097831e-08	TRUE	TRUE	TRUE
GeneID:107082246	eno2	enolase 2 (gamma%2C neuronal)	-1.0899121191794	8.29801295403597e-05	0.00666347378805272	-1.08340941636965	9.358138648552e-05	0.00569641944666314	-1.5234354480134	3.27116856475058e-08	4.53634834648569e-06	TRUE	TRUE	TRUE
GeneID:107105210	LOC107105210	uncharacterized LOC107105210	1.09131187518683	8.30947175912018e-05	0.00666347378805272	1.10051784405135	7.27405479942307e-05	0.00467465737702296	0.910902700939951	0.000804848452684281	0.0248237873934931	TRUE	TRUE	FALSE
GeneID:107095179	LOC107095179	serine protease 27-like	-1.93342172171816	8.96717194130457e-05	0.00712890169333714	-2.80259408502884	3.73725908102008e-08	7.76291092917687e-06	-2.97954467813389	6.31847627389163e-09	1.07905533699683e-06	TRUE	TRUE	TRUE
GeneID:107089065	tymp	thymidine phosphorylase	-0.882024574807192	9.0835724256778e-05	0.00719044677335628	-0.651580383141288	0.0037513871500741	0.0956992871313508	-0.875658119874557	0.000101177838570018	0.00488514150415027	TRUE	TRUE	FALSE
GeneID:107105149	LOC107105149	protein NLRC3-like	0.680573609962891	9.3620685384299e-05	0.0073033660979352	0.895953100748938	3.25948197954836e-07	4.85130086364029e-05	0.531431241995225	0.00211317624129678	0.0522458747915253	TRUE	FALSE	FALSE
GeneID:107094407	LOC107094407	uncharacterized LOC107094407	2.91106604040446	9.37328528253344e-05	0.0073033660979352	6.76501502823261	6.11576849664972e-14	3.41815861067295e-11	5.79982105057752	1.31962225076704e-11	3.2452150390863e-09	TRUE	TRUE	TRUE
GeneID:107086919	LOC107086919	rhotekin-2-like%2C transcript variant X2	-0.784666457504964	0.000104059763106491	0.00785861669109973	-0.621943551796033	0.00211333527833679	0.0637943631319866	-0.835146459705032	3.41594936606624e-05	0.00202319067576064	TRUE	TRUE	FALSE
GeneID:107104062	LOC107104062	uncharacterized LOC107104062%2C transcript variant X2	1.79565081711879	0.000107637155439068	0.00803748864339339	1.70340952319938	0.000228667977715332	0.0115866818158834	1.93806849320211	3.06784860231348e-05	0.00184310747951368	TRUE	TRUE	TRUE
GeneID:107086728	LOC107086728	major histocompatibility complex class I-related gene protein-like	-1.46710641268018	0.000111749074487727	0.00823647150143274	-2.05937545551823	8.83653346768951e-08	1.5978531693928e-05	-2.06144467871096	8.40668566137237e-08	1.04765479958346e-05	TRUE	TRUE	TRUE
GeneID:107104427	LOC107104427	uncharacterized LOC107104427%2C transcript variant X1	-0.803191052793022	0.000153706220322873	0.0106577350662972	-0.98709298992257	2.61336906616111e-06	0.000299384963082456	-0.982143132142185	2.34359580255695e-06	0.000201987294310096	TRUE	TRUE	FALSE
GeneID:107104464	LOC107104464	beta-1%2C3-galactosyltransferase 2-like	1.61795822273596	0.000160294947540846	0.0110316418374752	3.50875663002349	4.18302685149047e-13	1.97824992945872e-10	5.69694086959957	5.83912856000457e-23	4.6824733548141e-20	TRUE	TRUE	TRUE
GeneID:107097961	slc25a18	solute carrier family 25 (glutamate carrier)%2C member 18	-0.675053152962732	0.000163074786419412	0.0111812318242366	-0.75022499665547	2.79846007876366e-05	0.00215061657052988	-0.827548719335278	3.78967532729498e-06	0.000307915293993959	TRUE	TRUE	FALSE
GeneID:107102870	LOC107102870	ladderlectin-like	-1.76747898445343	0.000165032501060152	0.0112735535168646	-2.01967166809611	1.94350170890492e-05	0.0016146822305875	-2.60784261954007	6.5924440866353e-08	8.44382213429871e-06	TRUE	TRUE	TRUE
GeneID:107080844	LOC107080844	platelet glycoprotein Ib alpha chain-like	-0.924659218026653	0.000173008780484388	0.0117605471108194	-0.942041439546946	0.000126496491327714	0.00717053829902989	-0.971465909134136	6.08433538067905e-05	0.00321545793012161	TRUE	TRUE	FALSE
GeneID:107104697	LOC107104697	ADP-ribosylation factor 4	0.834668561117191	0.000184593789050899	0.0123356805987492	0.664998133545442	0.00280468900593522	0.0788562256485812	0.679942761630724	0.00223575863436173	0.054401493736369	TRUE	TRUE	FALSE
GeneID:107084026	plekhh2	pleckstrin homology%2C MyTH4 and FERM domain containing H2	1.56749042043424	0.000194247997310132	0.012887446267583	2.50078913035304	8.5780309911995e-09	1.97766504502105e-06	2.38834165843121	3.34151132430703e-08	4.59931603474021e-06	TRUE	TRUE	TRUE
GeneID:107087593	LOC107087593	deoxynucleoside triphosphate triphosphohydrolase SAMHD1-like	-1.38212479753019	0.000237661782662011	0.0147590367657176	-2.08697929197452	4.39169845238824e-08	8.80440067998356e-06	-1.35381111049439	0.00030913447213482	0.0118047126377942	TRUE	TRUE	TRUE
GeneID:107099737	mettl13	methyltransferase like 13	0.853119765214624	0.000241705489724333	0.014959785410992	1.03052471143434	1.01516039100251e-05	0.000936180912582517	0.676721151516023	0.00340022629127999	0.07360771562954	TRUE	TRUE	FALSE
GeneID:107095099	LOC107095099	uncharacterized LOC107095099	1.24906339145861	0.00026619177381063	0.0160445786802721	1.19785191330675	0.000463918134996886	0.0199452356221039	2.33256939677182	4.62854499140493e-11	1.06711104776841e-08	TRUE	TRUE	TRUE
GeneID:107083862	csrp3	cysteine and glycine rich protein 3	-0.922073485367237	0.000341423098724811	0.0198650083056164	-1.18638775359537	3.55609761495771e-06	0.000385815673001647	-1.71415145196705	1.29535439900697e-11	3.228583315579e-09	TRUE	TRUE	FALSE
GeneID:107087156	LOC107087156	interleukin-2 receptor subunit beta-like	0.837543387663742	0.000343733676691883	0.0199362878095781	0.703526202134544	0.00254951897587611	0.0732450591761044	0.819775873717585	0.000439627468619582	0.0155932481369607	TRUE	TRUE	FALSE
GeneID:107098614	LOC107098614	microsomal glutathione S-transferase 2-like	-0.834042951417429	0.000373232681141006	0.0211162686225911	-0.782580105561848	0.000837240543719718	0.0321040843832983	-0.752441361276312	0.00130474214289796	0.036461612247894	TRUE	TRUE	FALSE
GeneID:107090282	LOC107090282	phospholipase A2 inhibitor subunit gamma B-like	-1.35514826608594	0.000374661318395585	0.0211322732614317	-1.22606140180799	0.00125385931250048	0.0433887076168085	-1.1824064352859	0.00183440960002693	0.0472632927638332	TRUE	TRUE	TRUE
GeneID:107104237	LOC107104237	uncharacterized LOC107104237	-0.963708020336195	0.000393130891824731	0.0220392284766423	-1.22231775418528	5.62892614440961e-06	0.000576777298930505	-1.28911876394262	1.29794706562246e-06	0.00012339863751722	TRUE	TRUE	FALSE
GeneID:107095172	LOC107095172	plasminogen-like	-1.85646342574921	0.000423205021815224	0.0233002788727164	-1.55788224883265	0.00284233747029675	0.0795509443128275	-1.59284052449278	0.0023009383844302	0.0557667642081873	TRUE	TRUE	TRUE
GeneID:107092435	LOC107092435	sodium- and chloride-dependent GABA transporter 3-like	-2.52623536135067	0.000445955393511325	0.0242631306133418	-2.10958299808948	0.00300134140258983	0.0826220012378611	-3.62955636968443	1.25871862070681e-06	0.00012154872377129	TRUE	TRUE	TRUE
GeneID:107082317	LOC107082317	type I inositol 1%2C4%2C5-trisphosphate 5-phosphatase-like	-0.420280726931889	0.000455903465743571	0.0245348997930683	-0.349782665068566	0.00355702811232209	0.0925329005693493	-0.377564253177675	0.00159558894618679	0.0422831070739499	TRUE	FALSE	FALSE
GeneID:107098711	LOC107098711	gonadotropin-releasing hormone II receptor-like	1.88612602523463	0.00047045750847663	0.0251510674966463	1.95065672402867	0.000310050028969746	0.0145881702406071	3.10326852197919	4.46240888706033e-08	5.9211992455353e-06	TRUE	TRUE	TRUE
GeneID:107099326	LOC107099326	solute carrier organic anion transporter family member 1C1-like	-0.658768583512825	0.000480686790760498	0.0254887409486739	-0.892758223654134	1.98246514206256e-06	0.000240556493948696	-0.701997946226403	0.000180431324322536	0.00773924499024383	TRUE	TRUE	FALSE
GeneID:107083786	LOC107083786	uncharacterized LOC107083786	-0.797186771086535	0.000529872958880777	0.0276072792474493	-1.03649784543838	6.94224810545889e-06	0.000692123373281533	-1.33994367169912	6.82121455081096e-09	1.14373164704688e-06	TRUE	TRUE	FALSE
GeneID:107090197	LOC107090197	myb/SANT-like DNA-binding domain-containing protein 2	-0.845850642389511	0.000567377011102768	0.0293952291932007	-0.735392547855935	0.00278721939737604	0.0786047011700362	-0.902476821535569	0.000220993048601937	0.00901362854003018	TRUE	TRUE	FALSE
GeneID:107104467	LOC107104467	beta-1%2C3-galactosyltransferase 2-like	1.40538169140605	0.000716033935856862	0.0350305833234588	3.4390542862521	2.49046439474253e-14	1.48174597731069e-11	6.24968139942115	2.67385480932894e-32	3.52261272166165e-29	TRUE	TRUE	TRUE
GeneID:107083042	kdm8	lysine (K)-specific demethylase 8%2C transcript variant X2	-0.518270532532096	0.000747064315078795	0.036260142703456	-0.470661573293056	0.00221931529299346	0.0661766730517252	-0.530464490664703	0.00052337475888413	0.0179311872761448	TRUE	FALSE	FALSE
GeneID:107080832	LOC107080832	monoacylglycerol lipase abhd6-A-like	-0.676315442733528	0.000764428383155336	0.0369086835050184	-0.604521678196749	0.00275656385018824	0.0783012671980614	-0.948284428939569	1.45305032272143e-06	0.000135353839152899	TRUE	TRUE	FALSE
GeneID:107094236	LOC107094236	uncharacterized LOC107094236	1.28404324034228	0.00078171287443123	0.0374491227428821	1.61449924685282	3.08920773672204e-05	0.00233513719246317	1.2821041256723	0.000761120463235688	0.0237933997015577	TRUE	TRUE	TRUE
GeneID:107100861	LOC107100861	fibroin heavy chain-like	1.4646343060955	0.000847940324824188	0.0399984945039829	1.38285914790844	0.00159352132852411	0.0518361342710747	1.47081728829608	0.000796251254355482	0.0246410371398196	TRUE	TRUE	TRUE
GeneID:107086534	LOC107086534	protein NLRC3-like	0.402476826155749	0.00085414642331365	0.0401884607948902	0.366119532088538	0.00240445315819885	0.0706439163452037	0.349402506005721	0.00368359259514626	0.0776459220855745	TRUE	FALSE	FALSE
GeneID:107096210	oraov1	oral cancer overexpressed 1	-0.623988827363853	0.000882955627116102	0.0412284394595681	-0.730557468003718	9.68349012370552e-05	0.00583667620397466	-0.701792279667012	0.000173183390184574	0.00748054905986953	TRUE	TRUE	FALSE
GeneID:107103633	LOC107103633	uncharacterized LOC107103633	-2.32641774539285	0.000953759566563529	0.0438033642632955	-3.3953318804726	2.06360045214011e-06	0.000248765011367792	-4.1239498870462	1.46596355152181e-08	2.33088204691968e-06	TRUE	TRUE	TRUE
GeneID:107096915	LOC107096915	alpha-(1%2C3)-fucosyltransferase 9-like%2C transcript variant X1	-0.921816913000041	0.000954816694681084	0.0438033642632955	-0.890619781172481	0.00141792938879218	0.0477231562899326	-2.27574850037844	1.75700686583632e-15	7.5363336356942e-13	TRUE	TRUE	FALSE
GeneID:107085254	aadat	aminoadipate aminotransferase%2C transcript variant X1	0.612175078134799	0.000957100184239215	0.0438033642632955	0.89326931137257	1.72581932460552e-06	0.000212206744153494	0.65696221099602	0.000384425311333149	0.0141806808844572	TRUE	TRUE	FALSE
GeneID:107086389	sepsecs	Sep (O-phosphoserine) tRNA:Sec (selenocysteine) tRNA synthase%2C transcript variant X4	-0.441012133578455	0.000991669846907425	0.0446439517416488	-0.557757753635443	3.00676391259453e-05	0.00229160138859064	-0.517360602296173	0.000102486815172314	0.00493103704672495	TRUE	FALSE	FALSE
GeneID:107094334	kiaa0391	KIAA0391 ortholog	-0.496154166044985	0.00103290141912733	0.0452513866374928	-0.55056235874707	0.000270804892045565	0.0132486085646907	1.06181644519764	9.79687059203416e-12	2.47525316711614e-09	TRUE	FALSE	FALSE
GeneID:107090029	efcab14	EF-hand calcium binding domain 14	0.501608132096075	0.00103779859439353	0.0453581925947731	0.441427433832378	0.00387353036497384	0.0980019122792558	0.530396284425895	0.00052132025895043	0.0179311872761448	TRUE	FALSE	FALSE
GeneID:107093970	ercc4	excision repair cross-complementation group 4	-0.598892234645616	0.00116122020150823	0.0491333041267385	-0.675779939746776	0.000244085196900881	0.0122334439446735	-0.627928289067601	0.000636620554797828	0.0207452818245427	TRUE	TRUE	FALSE
GeneID:107081529	LOC107081529	heat shock 70 kDa protein 12A-like	1.24367306480581	0.00117283387171903	0.049349355873548	1.46169490503192	0.00015206648938469	0.0082491597947389	1.68625541060083	1.399964215372e-05	0.000938943272302587	TRUE	TRUE	TRUE
GeneID:107102952	LOC107102952	uncharacterized LOC107102952	-0.533481670638406	0.00120486302659641	0.050391142091937	-0.57255288083127	0.000513592420657385	0.0216972237142443	-0.593958330433102	0.000311354349396142	0.0118649165707902	TRUE	FALSE	FALSE
GeneID:107101117	matk	megakaryocyte-associated tyrosine kinase%2C transcript variant X3	0.784848954274886	0.00131108249358417	0.0534991272381999	0.80094117393361	0.00104462034546951	0.037622323421698	0.899038447874723	0.000228147910272275	0.00922798258127597	TRUE	TRUE	FALSE
GeneID:107098851	LOC107098851	uncharacterized protein PB18E9.04c-like	-1.86613405740708	0.00138766599448982	0.055041100220151	-1.87725887074574	0.00130552110559715	0.0447103745000997	-4.85207675291379	1.86746011789949e-13	6.04270779202426e-11	TRUE	TRUE	TRUE
GeneID:107082512	LOC107082512	uncharacterized LOC107082512	-0.62370603365431	0.00144199517160482	0.0562527674680702	-0.662406772383398	0.000709349632434224	0.0283187113000364	-0.767323794531439	7.44079121090567e-05	0.00378027779565033	TRUE	TRUE	FALSE
GeneID:107097654	LOC107097654	cholesterol 24-hydroxylase-like%2C transcript variant X3	-0.787992881194537	0.00144963186037545	0.0564071941619511	-1.22739787833804	7.12143552663488e-07	0.000100265463246759	-1.36035370129847	3.81657720779568e-08	5.13817153434916e-06	TRUE	TRUE	FALSE
GeneID:107093356	LOC107093356	uncharacterized LOC107093356	0.754740508978493	0.00153408663573311	0.0593180165816803	0.924945056816723	0.0001101507459417	0.00640889702886029	1.3551903662124	2.01238602623999e-08	3.06747503041077e-06	TRUE	TRUE	FALSE
GeneID:107098026	LOC107098026	dickkopf-related protein 3-like	-0.511256529297677	0.00162405558994885	0.0618885977293732	-0.538621103378208	0.000899512214408344	0.0337567596328143	-0.642465709982477	7.33271595863275e-05	0.00374638817565159	TRUE	FALSE	FALSE
GeneID:107098927	LOC107098927	glutathione S-transferase omega-1-like	-0.998650129402624	0.00168031954868054	0.0636382212646076	-1.40520034626532	1.17185957672189e-05	0.00107531233995316	-1.39020652177138	1.43619096711344e-05	0.000959750224544939	TRUE	TRUE	FALSE
GeneID:107085193	LOC107085193	lysosome membrane protein 2-like%2C transcript variant X2	0.846897976277362	0.00173405911965682	0.064612093743334	0.888777704225405	0.00102008004374571	0.0370947058745287	0.754914649207207	0.00516785438260098	0.0985920018927416	TRUE	TRUE	FALSE
GeneID:107099660	mafa	v-maf avian musculoaponeurotic fibrosarcoma oncogene homolog A	0.699121757091338	0.00183495399697439	0.0670176069706845	0.683751405977243	0.00230284810962578	0.0681761324782309	0.883030689315906	8.56327966532555e-05	0.00429187853661045	TRUE	TRUE	FALSE
GeneID:107085322	tmem8b	transmembrane protein 8B	-0.844434272763191	0.00209043997624062	0.0737209845540765	-1.67946117594195	7.57175275407964e-10	1.9950486828035e-07	-1.79213918010868	4.75665457947675e-11	1.08310786498604e-08	TRUE	TRUE	FALSE
GeneID:107101322	LOC107101322	struthiocalcin-1-like	-0.746810464724932	0.00215720966233055	0.0747886748346329	-0.865088540796126	0.000374681351445974	0.0169794173122102	-0.732408989304724	0.00251811487973505	0.0599278849572041	TRUE	TRUE	FALSE
GeneID:107104310	LOC107104310	paraneoplastic antigen Ma3 homolog	0.774681200973352	0.00221197125484074	0.0754114562371213	0.941975691016658	0.000227786354574216	0.0115738058505974	0.845237677193222	0.000778717944414962	0.0242612732547121	TRUE	TRUE	FALSE
GeneID:107099743	itpa	inosine triphosphatase	-0.73992864543784	0.00221962261083827	0.0754610267413111	-0.82445214080762	0.000659728082711999	0.0267429115550332	-0.745232525565259	0.00203879432524137	0.0507618704411175	TRUE	TRUE	FALSE
GeneID:107086092	LOC107086092	G protein-activated inward rectifier potassium channel 3-like%2C transcript variant X1	0.690063869605627	0.00225236071232166	0.0760852398865581	0.738820476745647	0.0011398627926049	0.040352455560086	0.883917281898531	9.16363461323845e-05	0.0045070420481752	TRUE	TRUE	FALSE
GeneID:107083421	fam195a	family with sequence similarity 195 member A	-0.55394260097304	0.00238063262446884	0.0791142128391049	-0.537983733883703	0.00319210587019404	0.0862008794580656	-0.511630112040384	0.00488915723368154	0.0950950502742586	TRUE	FALSE	FALSE
GeneID:107088527	tmem158	transmembrane protein 158	0.620902421042565	0.00247455455144801	0.0813181810512461	0.808425157147298	0.000105497010615708	0.00627673181869717	0.591595726115355	0.00343006231465115	0.0738797650024012	TRUE	TRUE	FALSE
GeneID:107087413	atp8b4	ATPase%2C class I%2C type 8B%2C member 4	0.635366098783562	0.00259005754840484	0.0836376108646171	0.695264915051068	0.000991928655241094	0.0364474939160312	0.866541691734427	4.20030679374372e-05	0.00236912717137031	TRUE	TRUE	FALSE
GeneID:107084711	LOC107084711	ribonuclease ZC3H12A-like%2C transcript variant X1	0.599240765364859	0.00259383612093694	0.0836376108646171	0.859418238115653	1.73772870565581e-05	0.00147698932014358	0.629826451003943	0.00153247581449319	0.0409637448152354	TRUE	TRUE	FALSE
GeneID:107088629	LOC107088629	equilibrative nucleoside transporter 2-like	0.608121748209542	0.0026097341242979	0.083711193371392	0.674867045927029	0.000847797533074031	0.032374280952417	0.596724388342377	0.00311333918217241	0.0693507583043333	TRUE	TRUE	FALSE
GeneID:107087691	LOC107087691	5-hydroxytryptamine receptor 3A-like	0.829925455022973	0.0026473137488946	0.0840396812127575	1.52537873799076	6.15258350251786e-08	1.15794132775959e-05	1.07241882039479	0.0001100917277239	0.00521987615974192	TRUE	TRUE	FALSE
GeneID:107088657	slco2a1	solute carrier organic anion transporter family member 2A1	0.537036480992531	0.0027539462438213	0.086237325163056	0.767081537156833	2.10147830573741e-05	0.00172265181648981	0.558020751707524	0.00183302304237238	0.0472632927638332	TRUE	FALSE	FALSE
GeneID:107082638	LOC107082638	poly [ADP-ribose] polymerase 9-like	2.14657303790928	0.00299721724266388	0.0915242960657162	2.65305232701797	0.000323346866890956	0.0150982521846501	2.02068313574936	0.00500092394818793	0.0963814433650765	TRUE	TRUE	TRUE
GeneID:107104327	LOC107104327	hairy/enhancer-of-split related with YRPW motif protein 2-like	0.724979494108012	0.00307311936101127	0.0932246932475194	0.768390894869328	0.00172690324760893	0.0547878688415021	-0.66593562686109	0.00399021724822341	0.0823216632284481	TRUE	TRUE	FALSE
GeneID:107091186	LOC107091186	dual specificity protein kinase CLK2-like%2C transcript variant X1	0.604056835953288	0.00315468618386272	0.094399387134007	0.848314089452689	4.24638851135276e-05	0.00302395327040117	1.36285765176941	1.21858026931519e-10	2.67565410562492e-08	TRUE	TRUE	FALSE
GeneID:107097175	LOC107097175	uncharacterized LOC107097175%2C transcript variant X3	-1.32317031565986	0.00315790619505977	0.094399387134007	-1.79246641234073	6.76381093756761e-05	0.0044395633072063	-1.87453825468263	3.03655983109877e-05	0.0018362724434356	TRUE	TRUE	TRUE
GeneID:107104517	LOC107104517	urokinase plasminogen activator surface receptor-like	-1.00166905166644	0.00321083747681747	0.0949049461897778	-1.20401484821987	0.000376939883346697	0.0170300328787455	-0.993148486361323	0.00327184730744098	0.0712868724090431	TRUE	TRUE	FALSE
GeneID:107102482	il6st	interleukin 6 signal transducer%2C transcript variant X2	-0.744372619130387	0.00323959257607714	0.0952763147495399	-1.06045068247238	3.00572545047622e-05	0.00229160138859064	-0.805843137902705	0.00144675237376173	0.0395545615614697	TRUE	TRUE	FALSE
GeneID:107089126	LOC107089126	tripartite motif-containing protein 35-like	-1.73360577948408	0.00324960160674234	0.0952763147495399	-2.20611882204203	0.000211108267412338	0.0109066691432862	-2.75720164995341	5.09527221242965e-06	0.000386737451382932	TRUE	TRUE	TRUE
GeneID:107081269	LOC107081269	C-reactive protein-like	-1.58356344272577	0.00325434917449321	0.0952763147495399	-2.11608482573073	0.000106235463852711	0.00628197262568253	-1.79508052498581	0.000900028081794904	0.0270801271462075	TRUE	TRUE	TRUE
GeneID:107094434	prkaca	protein kinase%2C cAMP-dependent%2C alpha catalytic subunit	0.460709431980925	0.00327565617343842	0.0953175858444944	0.482878582074421	0.00206999403767889	0.0628751431367404	0.596300134663412	0.000141046307288184	0.00643455876435647	TRUE	FALSE	FALSE
GeneID:107087426	LOC107087426	uncharacterized LOC107087426	0.834822696930382	0.00327830776074374	0.0953175858444944	1.58261892519038	7.49709288222147e-08	1.38276381119693e-05	1.19190494992104	3.10404872452309e-05	0.00185880112581506	TRUE	TRUE	FALSE
GeneID:107101448	LOC107101448	ADP-ribosylation factor 4	-2.78085771382805	0.00345358115750629	0.0982991525756883	-2.92982190003737	0.00219969920034888	0.0658624221610953	-3.23485883115569	0.000846959856483376	0.0257777683052465	TRUE	TRUE	TRUE
