# Supplementary material for: The Cyprinodon variegatus genome reveals gene expression changes underlying differences in skull morphology among closely related species
Source: BMC Genomics. 2017 May 30;18:424. doi: 10.1186/s12864-017-3810-7 (PMC5450241; doi:10.1186/s12864-017-3810-7)
Supplement: Supplementary file 20 — Genes in scale-biter intersection set at 15 dpf. This is a comma separated table of the genes in the 15 dpf scale-biter intersection set. Given are edgeR results for each pairwise comparison. Columns indicating whether a gene is included in the intersection set at a threshold of 1.5 or 2 fold are provided. (CSV 91 kb) [file 12864_2017_3810_MOESM20_ESM.csv]

# Table S11. Genes in the Scale-biter intersection set at 15 dpf
# Shown are edgeR results for each comparison
# True/False indicate whether gene is included in intersection set at log0.2 or 1.5 fold or 2 fold cutoff
GeneID	GeneName	Product_Info	logFC.InOm	PValue.InOm	FDR.InOm	logFC.Duro	PValue.Duro	FDR.Duro	logFC.MarOm	PValue.MarOm	FDR.MarOm	IntersectionSet_log0.2	IntersectionSet_FoldChange1.5	IntersectionSet_FoldChange2
GeneID:107087454	vmp1	vacuole membrane protein 1	3.07462050726119	2.04388144438657e-133	3.76012869323798e-129	2.94969315828153	1.08283910906331e-123	1.99209910894377e-119	3.05455873497782	1.14771368888713e-130	2.11144887344565e-126	TRUE	TRUE	TRUE
GeneID:107087452	LOC107087452	ribosomal protein S6 kinase beta-1-like	1.31443051921951	2.19552203582292e-52	2.01955094465171e-48	1.39476904898089	4.36022863089243e-58	4.0107563061264e-54	1.40349144152727	8.47354883473741e-59	7.79439389563321e-55	TRUE	TRUE	TRUE
GeneID:107080821	LOC107080821	mucin-7-like	10.8556655500223	1.32930063028397e-43	8.15171456511142e-40	6.91292631287965	1.0327506396093e-31	2.71421621669891e-28	2.19314043466704	1.27269666796089e-06	8.0184248631769e-05	TRUE	TRUE	TRUE
GeneID:107084225	igfbp2	insulin like growth factor binding protein 2%2C transcript variant X2	2.14812465982032	2.94499368126835e-36	1.08358097508588e-32	2.52190002322535	1.20764433019652e-47	7.40567758087515e-44	1.54826687883329	1.98894288356176e-20	9.14764555722142e-18	TRUE	TRUE	TRUE
GeneID:107103056	LOC107103056	NACHT%2C LRR and PYD domains-containing protein 3-like	-2.82458572509388	2.52373702445394e-29	6.63274143412559e-26	-3.22457131801722	1.36037913120237e-37	5.005378975346e-34	-2.35186436329595	1.35042181533319e-20	6.53781845702229e-18	TRUE	TRUE	TRUE
GeneID:107105176	slc24a4	solute carrier family 24 (sodium/potassium/calcium exchanger)%2C member 4%2C transcript variant X3	2.42891668905465	9.82246145714614e-21	1.80703823427117e-17	2.97792207258821	1.01393595203099e-28	1.55444830912618e-25	3.13189987275232	4.05450464753659e-31	4.66192012504566e-28	TRUE	TRUE	TRUE
GeneID:107081354	LOC107081354	hereditary hemochromatosis protein homolog	-1.77709401793042	1.5083882509474e-20	2.5227107866072e-17	-1.80791825077298	3.8533508906552e-21	3.7310577018623e-18	-2.32328497151521	1.06572078070952e-33	1.50815886174715e-30	TRUE	TRUE	TRUE
GeneID:107084241	LOC107084241	insulin-like growth factor-binding protein 5	1.09771460443969	3.1998346847732e-20	4.90561322464772e-17	1.08863697421296	7.66637832449531e-20	6.1321026972061e-17	1.17395416304491	1.05272670047053e-22	5.69618032604599e-20	TRUE	TRUE	TRUE
GeneID:107087077	LOC107087077	fish-egg lectin-like	-4.501316111515	5.83519224230017e-20	7.6678594058283e-17	-5.00838844583824	1.18720104875319e-23	1.28476104081838e-20	-1.29851838380396	0.00832729299825073	0.0949765711647977	TRUE	TRUE	TRUE
GeneID:107100716	LOC107100716	myelin-associated glycoprotein-like	4.64822136600972	2.62402031859885e-18	3.21827345341754e-15	4.24984472226103	2.77890665698805e-16	1.59761080526904e-13	6.918039714744	9.25789986773075e-27	6.8127033546657e-24	TRUE	TRUE	TRUE
GeneID:107104754	LOC107104754	uncharacterized LOC107104754	-1.72274713064978	7.29806825329477e-18	8.39141010349149e-15	-1.83262953123535	6.7365698402803e-20	5.90155596912556e-17	-3.1338728994862	1.73092262329222e-51	1.06145945002357e-47	TRUE	TRUE	TRUE
GeneID:107095293	LOC107095293	zinc finger protein OZF-like%2C transcript variant X1	1.69436592643734	3.82733196126052e-16	4.14184859360645e-13	2.15919395053423	1.1193148375421e-22	1.14400194812567e-19	0.773690250951873	6.96103243876966e-05	0.00240266629973819	TRUE	TRUE	FALSE
GeneID:107090338	LOC107090338	solute carrier family 22 member 6-like%2C transcript variant X3	-2.52442765751476	8.32973175919471e-15	6.96554887154114e-12	-2.55629148855153	4.08939385513509e-15	2.08979385424779e-12	-1.81436454545357	1.35877297343139e-08	1.43943461378574e-06	TRUE	TRUE	TRUE
GeneID:107090451	sept10	septin 10	-2.27500932413387	8.90925336962057e-15	7.12624061916999e-12	-2.55548496867417	5.27979358951037e-18	3.76838055372625e-15	-2.8493423411197	1.17715374467411e-21	6.18745641164843e-19	TRUE	TRUE	TRUE
GeneID:107086791	LOC107086791	glucose-6-phosphate 1-dehydrogenase-like%2C transcript variant X4	-2.33283961939191	1.77814891541999e-14	1.30850422387926e-11	-2.17873752210411	7.81865817962555e-13	3.3451128960598e-10	-0.997246369640131	0.00115968264798631	0.0222932932863157	TRUE	TRUE	FALSE
GeneID:107104309	LOC107104309	SLAM family member 5-like	-2.2406566957005	1.13686613219504e-13	7.74626897555267e-11	-2.40951655837831	1.13901671137681e-15	6.34984558763611e-13	-3.19929781752582	3.70170755534736e-28	3.09546881344206e-25	TRUE	TRUE	TRUE
GeneID:107081410	LOC107081410	fatty acid-binding protein%2C heart-like	-8.04906569741661	1.80746783768992e-13	1.18757092178505e-10	-7.07813906289077	1.48525850988782e-11	5.1555284540389e-09	-8.35034690039277	4.58828991607603e-14	1.31891827478204e-11	TRUE	TRUE	TRUE
GeneID:107083416	LOC107083416	sialic acid synthase-like	-2.02509838366008	5.58885033390927e-13	3.54545102044582e-10	-1.65100982449649	2.70379020239983e-09	4.97416283535497e-07	-1.81416840764665	7.81478508539841e-11	1.38239039630841e-08	TRUE	TRUE	TRUE
GeneID:107086290	LOC107086290	fatty acid-binding protein%2C liver-type-like	-9.576183162074	4.69101784132454e-12	2.87668850756158e-09	-7.16256921849217	3.59028332926722e-08	4.89262536359474e-06	-3.81197904564232	0.00249413930843975	0.0392293626681084	TRUE	TRUE	TRUE
GeneID:107089635	itih2	inter-alpha-trypsin inhibitor heavy chain 2	-2.34829532988587	5.0046062755828e-12	2.96999166619022e-09	-1.41114458898366	2.1809829345211e-05	0.00110533176436321	-1.14029071010604	0.000576526079290279	0.0130714455866733	TRUE	TRUE	TRUE
GeneID:107096545	LOC107096545	proton myo-inositol cotransporter-like%2C transcript variant X2	-1.09928105454768	8.82974696177254e-12	4.92245014714332e-09	-1.03648449199421	1.36845742007316e-10	3.63871078709827e-08	-1.16358010484432	5.36493460258421e-13	1.33376624167218e-10	TRUE	TRUE	TRUE
GeneID:107095161	LOC107095161	probable E3 ubiquitin-protein ligase makorin-1%2C transcript variant X1	1.25449765904327	1.03581684949584e-11	5.60468311181616e-09	1.72115696278436	7.30581968465218e-20	6.10932566993391e-17	1.59693827166832	1.57809334982629e-17	5.92493537892944e-15	TRUE	TRUE	TRUE
GeneID:107081533	LOC107081533	uncharacterized LOC107081533	-2.63250616883627	2.0813140088536e-11	1.09399810916799e-08	-2.18750893964684	1.60978368771298e-08	2.38832181474643e-06	-2.77460964276819	2.15474440111899e-12	4.84376656302344e-10	TRUE	TRUE	TRUE
GeneID:107091186	LOC107091186	dual specificity protein kinase CLK2-like%2C transcript variant X1	1.28974392057201	2.30305456653593e-11	1.17692485723782e-08	1.16357527951651	1.7400004275806e-09	3.35708718330389e-07	1.80700346155735	4.70819173921856e-19	2.06230008158105e-16	TRUE	TRUE	TRUE
GeneID:107087127	ehhadh	enoyl-CoA%2C hydratase/3-hydroxyacyl CoA dehydrogenase	-1.25533950797747	2.66902349522912e-11	1.32708176329e-08	-1.47033824681636	7.04854991312988e-15	3.41242559873291e-12	-1.33827696902499	1.35067766533596e-12	3.14536924166907e-10	TRUE	TRUE	TRUE
GeneID:107091848	lipt2	lipoyl(octanoyl) transferase 2 (putative)	-1.27873846393472	3.93362859356147e-11	1.86839331306341e-08	-1.52616449927035	3.1846184214033e-15	1.68312786942703e-12	-1.0546349311709	6.0802571251169e-08	5.59292451653878e-06	TRUE	TRUE	TRUE
GeneID:107088265	LOC107088265	UDP-glucuronosyltransferase 2C1-like%2C transcript variant X1	-2.49923369823812	3.96082726582992e-11	1.86839331306341e-08	-1.93069122852852	4.35165933035547e-07	4.42306501108009e-05	-2.52365007837494	2.57114262695883e-11	4.97908535875385e-09	TRUE	TRUE	TRUE
GeneID:107083862	csrp3	cysteine and glycine rich protein 3	-1.43551663869736	4.26155398851066e-11	1.95999521816577e-08	-1.41512871564848	8.54380738286762e-11	2.48729045634782e-08	-1.83238855729611	4.1013400210658e-17	1.47945788955976e-14	TRUE	TRUE	TRUE
GeneID:107091397	lrig1	leucine-rich repeats and immunoglobulin-like domains 1	0.653915115941623	9.26937966241553e-11	4.06020899165377e-08	0.529103907784078	1.53695736229208e-07	1.83940640423379e-05	0.606696333553286	1.83721817963553e-09	2.52233603363843e-07	TRUE	FALSE	FALSE
GeneID:107086525	elovl3	ELOVL fatty acid elongase 3	-1.25398517778584	9.96457708118851e-11	4.2632168502936e-08	-0.576574778520907	0.00277852744280486	0.0485190243773242	-1.44750765446749	1.05427302004008e-13	2.89484488801155e-11	TRUE	FALSE	FALSE
GeneID:107082358	LOC107082358	MAGUK p55 subfamily member 6-like%2C transcript variant X2	0.846414457360796	1.53377718492192e-10	6.27042197133523e-08	0.852778581756142	1.18867564947987e-10	3.26389043634047e-08	0.753594091643953	1.15268489612799e-08	1.24011368620273e-06	TRUE	TRUE	FALSE
GeneID:107084026	plekhh2	pleckstrin homology%2C MyTH4 and FERM domain containing H2	1.65548767485606	2.04898372648213e-10	8.19459861219388e-08	2.88657195008941	3.34711778402263e-26	4.39835184804746e-23	2.90681496317592	1.6620119049171e-26	1.17600126979845e-23	TRUE	TRUE	TRUE
GeneID:107102886	slc2a13	solute carrier family 2 (facilitated glucose transporter)%2C member 13	-1.27236846027236	3.13061651441995e-10	1.22540323437838e-07	-1.31479995182176	9.52455564214918e-11	2.69574230997875e-08	-1.41711270083393	2.40592625312134e-12	5.33275003357509e-10	TRUE	TRUE	TRUE
GeneID:107085888	sp4	Sp4 transcription factor	0.595603666051127	4.15427838826765e-10	1.58439827850036e-07	0.692740745692685	5.35785158382162e-13	2.34686656160872e-10	0.659060358957357	5.95777453756373e-12	1.21783531297289e-09	TRUE	TRUE	FALSE
GeneID:107102163	znf664	zinc finger protein 664	1.48493144268899	4.22000954756307e-10	1.58439827850036e-07	1.40507037300588	3.19389569216438e-09	5.81763356918297e-07	2.18858116673145	1.364331312769e-18	5.7044552638662e-16	TRUE	TRUE	TRUE
GeneID:107099323	setd6	SET domain containing 6	-1.38717002938771	5.14425447524089e-10	1.89277699162013e-07	-1.5723572896132	2.00097219948633e-12	7.86349823717398e-10	-0.758488075492946	0.00075625554527784	0.0161401778033369	TRUE	TRUE	FALSE
GeneID:107095516	LOC107095516	apolipoprotein Eb-like	-2.9608213974124	5.28851964477692e-10	1.90770384127375e-07	-1.63809154820298	0.000310502165768469	0.00922352494765293	-1.52257853965759	0.000771341646611309	0.0163498511236964	TRUE	TRUE	TRUE
GeneID:107097435	LOC107097435	uromodulin-like	2.1198598373954	5.65715766662968e-10	2.00143710755743e-07	1.34015810954394	5.89244009719412e-05	0.00247495937141736	5.42777362784412	9.82399949482843e-42	3.01220197843931e-38	TRUE	TRUE	TRUE
GeneID:107095775	LOC107095775	cytochrome P450 2J6-like	1.58178253012937	5.94611901967773e-10	2.06397644537757e-07	1.03220106229279	3.86401871730159e-05	0.00179058822020648	0.818976145258362	0.00100307512068609	0.0199713993455217	TRUE	TRUE	FALSE
GeneID:107097444	LOC107097444	uncharacterized LOC107097444	2.36780025940301	6.77801207655358e-10	2.30916829948808e-07	1.82662246317111	1.17981884905503e-06	0.000100023628415048	5.83392186686392	3.81114869934532e-36	6.37397296562326e-33	TRUE	TRUE	TRUE
GeneID:107099737	mettl13	methyltransferase like 13	0.850737874880557	8.70833231064243e-10	2.91285799125252e-07	0.780670127243701	1.87237009935728e-08	2.71228289117133e-06	0.869955452543414	4.10132244338869e-10	6.34050663790099e-08	TRUE	TRUE	FALSE
GeneID:107086574	fuom	fucose mutarotase	1.10400273969915	1.06471606477311e-09	3.43641779712822e-07	1.04030931208588	8.98035209649345e-09	1.40582578450536e-06	1.07209948044706	3.22401468217525e-09	4.23658557914129e-07	TRUE	TRUE	TRUE
GeneID:107098447	LOC107098447	acyl-CoA synthetase family member 2%2C mitochondrial-like	-2.68053937889704	1.20591446627277e-09	3.82503593724485e-07	-2.88644483031152	7.61522291172046e-11	2.25963315978905e-08	-2.61041904122613	3.13032824683039e-09	4.14306825589487e-07	TRUE	TRUE	TRUE
GeneID:107089897	LOC107089897	monocarboxylate transporter 12-B-like	-1.70564118467169	1.40304250383199e-09	4.37487676999951e-07	-1.45771153129961	2.22373767426622e-07	2.40647658785151e-05	-0.779763921437716	0.00570678261051185	0.0727061493667497	TRUE	TRUE	FALSE
GeneID:107100327	hao1	hydroxyacid oxidase (glycolate oxidase) 1%2C transcript variant X1	-1.426810519008	1.52419725414515e-09	4.67344281408472e-07	-1.30489151257744	3.43718127847884e-08	4.71894208807277e-06	-0.983729218864137	3.30694122008021e-05	0.00131115943159086	TRUE	TRUE	FALSE
GeneID:107095661	LOC107095661	protein brambleberry-like%2C transcript variant X1	1.69459341171429	2.49083290979703e-09	7.39094403895742e-07	1.63579672076347	9.01709205694583e-09	1.40582578450536e-06	1.66545145646196	5.09828663723891e-09	6.25287861768561e-07	TRUE	TRUE	TRUE
GeneID:107096406	LOC107096406	sodium bicarbonate transporter-like protein 11%2C transcript variant X1	-1.10540491296391	4.76491584468168e-09	1.39143106023189e-06	-1.03418385819736	4.65838898317855e-08	6.09929583876231e-06	-1.40145595308288	1.29577770665662e-13	3.45484383613941e-11	TRUE	TRUE	TRUE
GeneID:107082181	LOC107082181	serine/threonine-protein kinase SBK2-like	0.954707511723705	4.88138811335028e-09	1.40317026752039e-06	0.896006702862435	3.96066813489386e-08	5.28002983171322e-06	0.877291154387514	7.35133487135408e-08	6.62953468766182e-06	TRUE	TRUE	FALSE
GeneID:107098703	trmt2b	tRNA methyltransferase 2 homolog B	1.54354183094658	6.33466316680949e-09	1.79290458891991e-06	1.03989292477972	6.6557262857146e-05	0.00271497553166943	1.44963394739538	4.69359054600623e-08	4.49729089973316e-06	TRUE	TRUE	TRUE
GeneID:107094852	LOC107094852	solute carrier family 26 member 6-like	-2.41076321567669	8.20579778434713e-09	2.25316510206917e-06	-2.13920558238846	2.97443308043177e-07	3.16304308558979e-05	-2.2078124561444	1.28670928564337e-07	1.07598139672641e-05	TRUE	TRUE	TRUE
GeneID:107097441	LOC107097441	uncharacterized LOC107097441	2.08607368997703	1.61829930788895e-08	4.31476121264246e-06	1.46987668483614	4.88922128460958e-05	0.00215700249335641	4.8600461150866	9.17090838760388e-31	9.92454127098521e-28	TRUE	TRUE	TRUE
GeneID:107088694	LOC107088694	protein AMBP-like	-2.61623553750097	1.7495558591307e-08	4.59808273434679e-06	-1.30550967416639	0.00358175800951929	0.0584681473834307	-1.48619269024806	0.000953007235756047	0.0192664550727516	TRUE	TRUE	TRUE
GeneID:107097440	cfi	complement factor I	-2.58895738524717	2.35676765545501e-08	6.1066837404797e-06	-1.25571423667891	0.00628483622313503	0.0871304687242014	-1.58529860765369	0.000561909519133278	0.0128575241585758	TRUE	TRUE	TRUE
GeneID:107097767	hao2	hydroxyacid oxidase 2 (long chain)%2C transcript variant X4	-1.82637437605102	2.47191831119758e-08	6.31609460709748e-06	-1.31615754878982	5.80668132341797e-05	0.00246141742642674	-1.32825537793079	4.9707612808681e-05	0.00184911403426092	TRUE	TRUE	TRUE
GeneID:107097021	LOC107097021	D-threo-3-hydroxyaspartate dehydratase-like	-1.49605845878941	2.55996020563247e-08	6.45145039767406e-06	-1.60773266636011	2.16379775157788e-09	4.10385435420394e-07	-1.36460758093981	4.55518500101169e-07	3.3254658120481e-05	TRUE	TRUE	TRUE
GeneID:107081298	LOC107081298	von Willebrand factor-like	2.02338442121928	2.60011134045927e-08	6.46408761222016e-06	1.24238380442333	0.00046642848204261	0.0126748667417103	5.62121634691935	1.20164845259938e-38	2.76334082280885e-35	TRUE	TRUE	TRUE
GeneID:107083415	LOC107083415	sialic acid synthase-like	-1.05217462568232	4.07497349730145e-08	9.73601135452659e-06	-0.998935670829608	1.87274810595067e-07	2.15330918157341e-05	-0.839446810667423	1.14597037654658e-05	0.000539192251082541	TRUE	TRUE	FALSE
GeneID:107097125	LOC107097125	group XIIB secretory phospholipase A2-like protein%2C transcript variant X1	-2.77243660703163	4.66824619535093e-08	1.08711044627685e-05	-1.43759612607607	0.00344160816194099	0.0570355349557335	-1.36746416437113	0.00539748840316099	0.0696336564887467	TRUE	TRUE	TRUE
GeneID:107085148	LOC107085148	guanylin-like	-2.75332613557949	4.86428990187748e-08	1.11313695270901e-05	-3.08399094700426	1.17709794669869e-09	2.37967812367207e-07	-2.6474313530513	1.58238167300631e-07	1.28242623957256e-05	TRUE	TRUE	TRUE
GeneID:107089362	LOC107089362	multidrug and toxin extrusion protein 1-like	-1.63956638775726	5.21870544560133e-08	1.17083565954546e-05	-1.35615090356834	6.27266364402097e-06	0.000412136403782335	-2.11081267853876	4.01034368324002e-12	8.57887124890309e-10	TRUE	TRUE	TRUE
GeneID:107105043	LOC107105043	hepcidin-like	-1.6363983737573	6.62734833387285e-08	1.45146818212213e-05	-1.78972739415282	4.04035527807243e-09	7.01230340100929e-07	-1.1978093224791	6.70654771395727e-05	0.00233233191481421	TRUE	TRUE	TRUE
GeneID:107097844	LOC107097844	potassium voltage-gated channel subfamily KQT member 1-like	1.85204964362176	8.37981098417466e-08	1.81368685501013e-05	1.17835867145923	0.000479424404222944	0.0129705452418963	2.26442879306079	1.55316405041687e-10	2.55121062817136e-08	TRUE	TRUE	TRUE
GeneID:107100620	LOC107100620	hepcidin-like	-1.60697648583129	9.00227271266246e-08	1.92575361738199e-05	-1.84424782380103	1.11137417330564e-09	2.29729782767459e-07	-1.41420003470801	2.27544959060454e-06	0.000132472930754277	TRUE	TRUE	TRUE
GeneID:107102871	LOC107102871	ladderlectin-like	-4.64499263511492	9.4703818824257e-08	2.00260477575845e-05	-5.70090291434153	2.39480878659742e-10	6.03524619822365e-08	-3.76172650293241	1.01397118433473e-05	0.000486192490399056	TRUE	TRUE	TRUE
GeneID:107088469	LOC107088469	chromosome unknown open reading frame%2C human C6orf58	-3.29648051836341	9.67194223744818e-08	2.02198546979925e-05	-1.5987487965931	0.00587260030444346	0.0832985565156873	-1.65908316679862	0.00432305652280347	0.0591750527157852	TRUE	TRUE	TRUE
GeneID:107087703	LOC107087703	zinc finger and SCAN domain-containing protein 21-like	0.637062422613456	9.92676986096534e-08	2.05194140597954e-05	0.543165206128992	5.58111658645231e-06	0.000374804631029378	0.60020905260699	5.30678654684473e-07	3.7549596962424e-05	TRUE	FALSE	FALSE
GeneID:107099267	LOC107099267	uncharacterized LOC107099267	-5.49764381880559	1.12422563107364e-07	2.29804210387353e-05	-5.84619632612549	2.85089683394967e-08	3.97332947380092e-06	-4.77356843792588	1.8707534196557e-06	0.000112105051014352	TRUE	TRUE	TRUE
GeneID:107089519	LOC107089519	zinc finger protein OZF-like	-2.0099225568006	1.2162170821861e-07	2.4320375718454e-05	-1.85264264298201	1.08171173928348e-06	9.38691078660292e-05	-2.15715051299564	1.49385206966884e-08	1.55267776981343e-06	TRUE	TRUE	TRUE
GeneID:107095770	LOC107095770	cytochrome P450 2J2-like	1.315246131317	1.28345897556123e-07	2.53890266380644e-05	0.877408033459703	0.000376260017123326	0.0107652496656576	1.47230326015821	3.95206354047274e-09	5.01421468648807e-07	TRUE	TRUE	FALSE
GeneID:107083125	LOC107083125	zinc-activated ligand-gated ion channel-like%2C transcript variant X1	1.24319177297496	1.50365792774422e-07	2.94285052092664e-05	1.62959624696813	9.81981823194234e-12	3.50004048903655e-09	1.57193278584544	4.69485004078503e-11	8.81338328574716e-09	TRUE	TRUE	TRUE
GeneID:107086858	LOC107086858	collagen alpha-4(IV) chain-like	-0.713681976404142	2.08800446067081e-07	4.00135604822509e-05	-0.543422234590331	8.79528650567501e-05	0.0033780143182652	-0.513294286147731	0.000211378331850837	0.00596574295586234	TRUE	FALSE	FALSE
GeneID:107104811	cdh17	cadherin 17%2C LI cadherin (liver-intestine)	-1.94553880231999	2.13294099400091e-07	4.0040525986362e-05	-1.50642716147771	4.80619471742329e-05	0.00215132759650696	-1.42763747423158	0.000113798960385627	0.00364097299863372	TRUE	TRUE	TRUE
GeneID:107104088	LOC107104088	chromosome unknown open reading frame%2C human C8orf59	0.712219578699855	2.25842309203303e-07	4.1027231698824e-05	0.592308128559724	1.6290524063894e-05	0.000879312846306053	0.717023804688671	1.98240582536427e-07	1.58566608561855e-05	TRUE	TRUE	FALSE
GeneID:107082973	LOC107082973	apolipoprotein A-IV-like	-2.65509609172686	2.29639513497544e-07	4.1027231698824e-05	-1.43360810886699	0.00397343230011732	0.0630165810562571	-1.60735414034928	0.00129123247598219	0.024165619390279	TRUE	TRUE	TRUE
GeneID:107091153	LOC107091153	GTPase IMAP family member 8-like	2.12737513300214	2.29700759090008e-07	4.1027231698824e-05	1.23084827171811	0.00193129698900496	0.0377577797095901	1.27844688933409	0.00130527094017324	0.0243540258482426	TRUE	TRUE	TRUE
GeneID:107100694	LOC107100694	solute carrier family 13 member 5-like	-1.58369689587022	2.42868455058499e-07	4.29620285356846e-05	-0.951493810615504	0.00229002582797939	0.0425981851944761	-0.856399540277947	0.00634424911969112	0.0783274758427959	TRUE	TRUE	FALSE
GeneID:107087471	LOC107087471	adenosine receptor A1-like	0.838726158726246	2.45435616678254e-07	4.30026575240936e-05	1.19672185400987	1.31457709715966e-12	5.49642610373779e-10	0.914485476104233	2.68613743883052e-08	2.62855693947687e-06	TRUE	TRUE	FALSE
GeneID:107104352	LOC107104352	galactose-specific lectin nattectin-like	-3.60184610463154	2.6662864097105e-07	4.62751613957019e-05	-5.13398706132983	4.32547752022744e-12	1.62399612121682e-09	-3.06060455189469	8.90935322420246e-06	0.000440605836735626	TRUE	TRUE	TRUE
GeneID:107085763	ola1	Obg-like ATPase 1	0.558973232108406	2.7316857128967e-07	4.69671234207109e-05	0.381209180762098	0.000433384318273642	0.0120074869025304	0.334450808508116	0.00197487668207499	0.0329989158221013	TRUE	FALSE	FALSE
GeneID:107102952	LOC107102952	uncharacterized LOC107102952	-0.555575811980827	2.87186429835962e-07	4.85088505997129e-05	-0.572316191093643	1.28621913946474e-07	1.57750490058218e-05	-0.496180464737236	4.66537733839449e-06	0.000251697791479306	TRUE	FALSE	FALSE
GeneID:107086382	LOC107086382	uncharacterized LOC107086382	1.02274162932967	2.87409072966718e-07	4.85088505997129e-05	0.898636492018217	6.3532409326537e-06	0.000414470118574575	0.729609020638869	0.000217619097856328	0.0060844050809466	TRUE	TRUE	FALSE
GeneID:107080682	LOC107080682	uncharacterized LOC107080682	4.7834683045348	2.99784468341665e-07	5.01375896734691e-05	3.66902884960826	2.92421298119222e-05	0.00140095693268211	3.17461489911844	0.000199446157946319	0.00569753255860004	TRUE	TRUE	TRUE
GeneID:107103616	LOC107103616	NXPE family member 3-like	-2.7808806828184	3.65256904510942e-07	5.88226495852123e-05	-2.10116756971343	0.000101661237270611	0.00380908713252021	-2.31730333653564	1.89643000681618e-05	0.000825844271924761	TRUE	TRUE	TRUE
GeneID:107096751	LOC107096751	endonuclease domain-containing 1 protein-like	-1.19425820695738	3.67701511240931e-07	5.88226495852123e-05	-1.55960996355759	2.57741421966007e-11	8.46726596412255e-09	-2.47564958537583	1.75437151235923e-26	1.19537676714344e-23	TRUE	TRUE	TRUE
GeneID:107098927	LOC107098927	glutathione S-transferase omega-1-like	-0.837864082571047	3.7499071844923e-07	5.94715883388835e-05	-1.30376735755348	4.35806611177609e-15	2.16690114211742e-12	-1.15839149823999	2.7552524352289e-12	5.9633387118713e-10	TRUE	TRUE	FALSE
GeneID:107099288	LOC107099288	solute carrier organic anion transporter family member 1C1-like	-0.928663338816755	3.80229052826656e-07	5.97869562807862e-05	-0.768671813874843	4.03014022425969e-05	0.00185356224264264	-0.849995040821355	4.56441915578119e-06	0.000247703891471701	TRUE	TRUE	FALSE
GeneID:107096210	oraov1	oral cancer overexpressed 1	-0.680870516673563	3.90050102195348e-07	6.08114553397272e-05	-0.72974902465999	5.73051276427334e-08	7.32112800863449e-06	-0.443237315344257	0.00105423294410686	0.0206987443679125	TRUE	FALSE	FALSE
GeneID:107098868	LOC107098868	uncharacterized LOC107098868	1.59866957779149	4.09604064098652e-07	6.25127877128677e-05	1.80149279234949	1.64563137725409e-08	2.42197443578748e-06	1.82945494307775	1.06632964755578e-08	1.17468661832837e-06	TRUE	TRUE	TRUE
GeneID:107090021	LOC107090021	alanine aminotransferase 2-like	-2.07677877103988	4.11156564290753e-07	6.25127877128677e-05	-2.12603563009055	2.28067309113134e-07	2.45365747704932e-05	-1.80758148061343	9.02359349624707e-06	0.000442685465467886	TRUE	TRUE	TRUE
GeneID:107090711	slc13a3	solute carrier family 13 (sodium-dependent dicarboxylate transporter)%2C member 3	-2.13258751835446	4.92089722852261e-07	7.42047100927299e-05	-1.83263695710581	1.42328739058662e-05	0.000788593115352658	-1.4199382523036	0.000747749351559732	0.0160143711532531	TRUE	TRUE	TRUE
GeneID:107085484	LOC107085484	perforin-1-like	1.13076922415279	6.21987332190794e-07	9.30300890269434e-05	0.690892802263573	0.00203233541879573	0.0392740280457827	1.21097586345262	1.11879084959622e-07	9.52888669445443e-06	TRUE	TRUE	FALSE
GeneID:107104962	LOC107104962	solute carrier family 22 member 5-like	-2.10111896197925	6.28470785563978e-07	9.31388509622838e-05	-1.98287952289755	2.43536602587649e-06	0.000183620609746106	-1.89445996412371	6.43637550276702e-06	0.000336392045807969	TRUE	TRUE	TRUE
GeneID:107091360	mzt1	mitotic spindle organizing protein 1	0.83144124121459	6.32839939679593e-07	9.31388509622838e-05	1.0276826448726	1.06755168600473e-09	2.23178958720784e-07	0.993269292068374	3.51581739715998e-09	4.52311137451414e-07	TRUE	TRUE	FALSE
GeneID:107094950	LOC107094950	zinc finger protein 239-like	1.09961818761309	7.30494049939616e-07	0.000106657928863009	0.949063339279648	1.7504158391574e-05	0.000937610253610437	0.604278719941516	0.00525447108608108	0.0681710187381055	TRUE	TRUE	FALSE
GeneID:107102190	ftcd	formimidoyltransferase cyclodeaminase%2C transcript variant X1	-1.33955389267841	7.50503271208414e-07	0.000108716603782844	-1.31714245786396	1.16550196760935e-06	9.92673134171726e-05	-0.86386010840465	0.00139784849940384	0.0256648890654016	TRUE	TRUE	FALSE
GeneID:107082567	LOC107082567	endonuclease domain-containing 1 protein-like	-1.101174806337	8.25222038094247e-07	0.000118573857954979	-1.46089704523093	7.56332173521617e-11	2.25963315978905e-08	-2.39883643992943	1.0341598705878e-25	6.56049625489783e-23	TRUE	TRUE	TRUE
GeneID:107092168	pbld	phenazine biosynthesis-like protein domain containing	-1.62218253094729	9.22653595161555e-07	0.000129924000923066	-1.72378073692043	1.90919619822502e-07	2.16811620115714e-05	-1.1635817714879	0.000511212607017921	0.0120419696943773	TRUE	TRUE	TRUE
GeneID:107099405	LOC107099405	ADP-ribosyl cyclase/cyclic ADP-ribose hydrolase 1-like	-2.30693190506899	9.25153238078038e-07	0.000129924000923066	-1.7533731339964	0.000177652028199694	0.00595311492755004	-1.43318637143884	0.00213778755880056	0.0346784854383566	TRUE	TRUE	TRUE
GeneID:107083219	LOC107083219	chromosome unknown open reading frame%2C human C12orf29%2C transcript variant X2	-0.836563891831922	1.02112252105809e-06	0.000139152526073375	-1.08294098832449	2.58972819534537e-10	6.43827427159037e-08	-0.547474866029031	0.00150412896897508	0.0270675455944644	TRUE	FALSE	FALSE
GeneID:107103760	LOC107103760	cystatin-B-like	-2.80226384835851	1.05641199407454e-06	0.000142632098289531	-1.56553625440966	0.00450631918058787	0.0694327922657245	-1.78120353523236	0.00131601731337113	0.0244800510759238	TRUE	TRUE	TRUE
GeneID:107089126	LOC107089126	tripartite motif-containing protein 35-like	-1.49098156572768	1.06216217131411e-06	0.000142632098289531	-1.66473519197198	4.67467909586066e-08	6.09929583876231e-06	-2.97594994036074	5.25541556388265e-24	3.02137125402341e-21	TRUE	TRUE	TRUE
GeneID:107085896	fstl4	follistatin-like 4	1.39303141522791	1.34768121608419e-06	0.000177094938087864	1.44735636637031	6.75365637811481e-07	6.43766924291079e-05	1.6703320775362	1.63596757957685e-08	1.67204975341529e-06	TRUE	TRUE	TRUE
GeneID:107084431	LOC107084431	NXPE family member 3-like%2C transcript variant X2	-1.48334591221205	1.45799188297962e-06	0.000187571165532699	-3.66645074352251	1.20551541091563e-29	2.21778670146149e-26	-1.08408175878824	0.000446167492284511	0.0107650135978438	TRUE	TRUE	TRUE
GeneID:107085690	clcf1	cardiotrophin-like cytokine factor 1	0.552911988588453	1.49813041416666e-06	0.000189500064288247	0.488323975385571	2.15300800006403e-05	0.0011002468938105	0.506707412299725	1.04254830422957e-05	0.000495765963686082	TRUE	FALSE	FALSE
GeneID:107102426	slc5a3	solute carrier family 5 (sodium/myo-inositol cotransporter)%2C member 3	-2.99946668445118	1.50388701343067e-06	0.000189500064288247	-3.09343561253476	7.51693272255879e-07	7.01974676634081e-05	-3.54600743891347	2.06852497202423e-08	2.06818771251793e-06	TRUE	TRUE	TRUE
GeneID:107096080	LOC107096080	organic solute transporter subunit alpha-like%2C transcript variant X2	0.554259746308533	1.52635115352486e-06	0.000190017641657289	0.417717423628696	0.000287116469695448	0.00863930380019494	0.672298057874751	7.17736560206797e-09	8.46423044751567e-07	TRUE	FALSE	FALSE
GeneID:107095247	cfap70	cilia and flagella associated protein 70	1.50986956548012	1.59878140773049e-06	0.000195861816315368	2.2966546618573	2.0089385070782e-12	7.86349823717398e-10	1.12422191111059	0.000295851388345028	0.00776430526588229	TRUE	TRUE	TRUE
GeneID:107087413	atp8b4	ATPase%2C class I%2C type 8B%2C member 4	1.04897920960384	1.72049017950955e-06	0.000206874887793708	0.893504046409682	4.39933721273469e-05	0.00200830289584814	1.16247188699367	1.31087813687678e-07	1.08631644523073e-05	TRUE	TRUE	FALSE
GeneID:107086368	LOC107086368	zona pellucida-like domain-containing protein 1%2C transcript variant X2	-1.36297878218749	1.73730832941922e-06	0.000207540658028087	-1.49757811109469	1.62466025991786e-07	1.91595351293006e-05	-1.31754321747574	3.79211159855153e-06	0.000209499931166825	TRUE	TRUE	TRUE
GeneID:107090341	slc23a1	solute carrier family 23 (ascorbic acid transporter)%2C member 1	-2.02191094578036	1.91199513080561e-06	0.000226935318847941	-1.83341041164938	1.49169664120442e-05	0.000816748306792789	-1.56890749448012	0.000202547912860166	0.00576822593326388	TRUE	TRUE	TRUE
GeneID:107098543	LOC107098543	carnitinyl-CoA dehydratase-like%2C transcript variant X1	-1.08454696491544	2.04264914292174e-06	0.00024088856591238	-0.988110409508543	1.62986182850663e-05	0.000879312846306053	-0.768126507343304	0.000824160397462554	0.017210078129533	TRUE	TRUE	FALSE
GeneID:107098441	LOC107098441	CD209 antigen-like protein E	-2.76128361061365	2.36410237469347e-06	0.00027353705274991	-2.33822468064391	6.27949321478755e-05	0.00259604127353813	-3.22334018868214	4.53394495925432e-08	4.36706729923569e-06	TRUE	TRUE	TRUE
GeneID:107084089	acp7	acid phosphatase 7%2C tartrate resistant (putative)	0.929855159465815	2.39836424110743e-06	0.000274054080395362	0.886931594181442	6.80242791225997e-06	0.000437567364691771	0.525481061609117	0.00730156918726042	0.087112171425441	TRUE	FALSE	FALSE
GeneID:107096884	LOC107096884	uncharacterized LOC107096884	1.13262500371455	2.81769485571339e-06	0.000318019216322449	0.83281502913807	0.00052019559439796	0.0138495489871769	0.670006837082809	0.00492076742423064	0.0651744840198496	TRUE	TRUE	FALSE
GeneID:107084677	LOC107084677	uncharacterized LOC107084677	-1.19828267177163	2.99287836610819e-06	0.000335731605495685	-0.899124894998979	0.000491115402730098	0.0132091375205053	-0.702258829116576	0.00673406513618376	0.0818814251886137	TRUE	TRUE	FALSE
GeneID:107082246	eno2	enolase 2 (gamma%2C neuronal)	-1.16598279836481	3.12819362308354e-06	0.000348784109599199	-0.949280153611164	0.000157414904294421	0.00539466878782014	-1.16969766801339	2.95659914177736e-06	0.000169976732535244	TRUE	TRUE	FALSE
GeneID:107091007	LOC107091007	antigen WC1.1-like	-1.17297606360508	3.20075747284627e-06	0.000354724911011764	-1.38590776476883	4.1989317451064e-08	5.5573918931455e-06	-1.60668982611244	2.35639953113776e-10	3.80269141880187e-08	TRUE	TRUE	TRUE
GeneID:107105214	LOC107105214	ladderlectin-like	-4.7268987564792	4.00459693135213e-06	0.000425853004312631	-7.02241096304863	1.38451788387715e-10	3.63871078709827e-08	-5.57223977767424	1.03734119775789e-07	8.87626326286133e-06	TRUE	TRUE	TRUE
GeneID:107097750	pikfyve	phosphoinositide kinase%2C FYVE finger containing	0.646543264192786	4.13803098061717e-06	0.000437513539944908	0.671681920301768	1.78297968465931e-06	0.000140778872354838	0.75962522071591	6.93165284336355e-08	6.31295135442372e-06	TRUE	TRUE	FALSE
GeneID:107083336	LOC107083336	serotransferrin-like	-1.48839435462663	4.59612842212155e-06	0.000483171283324401	-0.900699741823588	0.00500507509662984	0.0747996478900886	-1.34498382015541	3.25506649916593e-05	0.00129617875292545	TRUE	TRUE	FALSE
GeneID:107083683	LOC107083683	alcohol dehydrogenase [NADP(+)] A-like	-1.85702084430727	4.71640256460545e-06	0.000491759658070261	-1.67578708486454	3.47179135335597e-05	0.00164191633747274	-1.4776144100681	0.000254800189135867	0.00688334666598024	TRUE	TRUE	TRUE
GeneID:107104320	xdh	xanthine dehydrogenase	-0.681306364876757	5.14397577536579e-06	0.00052574290188558	-0.559916786168547	0.000180124510139897	0.00598570848013906	-0.516298615602033	0.000550318204858092	0.0127028908591899	TRUE	FALSE	FALSE
GeneID:107082032	slc38a11	solute carrier family 38 member 11	1.14330898433872	5.2146185785724e-06	0.000530018441933682	1.65696095660715	1.71987783355734e-10	4.45642147943019e-08	1.35123447093201	1.13536416238994e-07	9.62548133432612e-06	TRUE	TRUE	TRUE
GeneID:107095168	pfkm	phosphofructokinase%2C muscle	-0.523827463850177	5.45082195168327e-06	0.000549659537753708	-0.697647200353346	1.50096775915988e-09	2.96917245863058e-07	-0.787927044294439	9.07959697885141e-12	1.81562332195575e-09	TRUE	FALSE	FALSE
GeneID:107103197	LOC107103197	putative high affinity immunoglobulin gamma Fc receptor IC	1.90565420367819	5.4696148790199e-06	0.000549659537753708	1.79025701432388	2.00823407259918e-05	0.00104958756345475	1.87103166667483	8.65382947224719e-06	0.000431448511655641	TRUE	TRUE	TRUE
GeneID:107083080	slc4a1	solute carrier family 4 (anion exchanger)%2C member 1 (Diego blood group)%2C transcript variant X2	-1.73095082976495	5.49749170770682e-06	0.000549659537753708	-1.44462711452503	0.000132126569424143	0.00471986892756498	-1.52375191214328	5.73544407182229e-05	0.00206949049944644	TRUE	TRUE	TRUE
GeneID:107096570	LOC107096570	skin secretory protein xP2-like%2C transcript variant X2	-1.69952555638099	5.61633381527995e-06	0.000558506449728136	-1.25093636317991	0.000751106579643294	0.0183679610059185	-1.38477736627574	0.000198598655291787	0.00569076358846279	TRUE	TRUE	TRUE
GeneID:107083702	LOC107083702	ankyrin repeat domain-containing protein SOWAHA-like%2C transcript variant X2	0.464086448415603	5.73189564958614e-06	0.000564760895780548	0.436564867718706	2.09200427545619e-05	0.00107805609679461	0.653161593466009	2.56969824003537e-10	4.04057594204537e-08	TRUE	FALSE	FALSE
GeneID:107102543	LOC107102543	potassium channel subfamily K member 5-like	0.585536817127725	6.63416800992201e-06	0.000638998894652017	0.602100136982516	3.88255697011737e-06	0.000281210238500981	0.518747267460859	6.58728504625345e-05	0.00229519475371069	TRUE	FALSE	FALSE
GeneID:107105242	LOC107105242	cubilin-like	-2.3048132909868	6.74195302757889e-06	0.000645998488793588	-1.52666899824399	0.00255194661242614	0.0456578504500367	-1.41955567756381	0.005051602416722	0.0662397217822058	TRUE	TRUE	TRUE
GeneID:107100502	misp	mitotic spindle positioning%2C transcript variant X1	-1.44739730460363	6.98874254570371e-06	0.000659343059555442	-1.37107466959128	2.12373095698416e-05	0.00108830859096484	-1.27860521083692	7.44751372707291e-05	0.00254196493575065	TRUE	TRUE	TRUE
GeneID:107086591	LOC107086591	lactosylceramide alpha-2%2C3-sialyltransferase-like%2C transcript variant X1	-0.922829864346132	7.24120237570354e-06	0.000676225381247807	-0.659528222460928	0.00147456709559195	0.0306526676357121	-0.667063087699892	0.00129602559392099	0.0242060739607761	TRUE	TRUE	FALSE
GeneID:107090318	pemt	phosphatidylethanolamine N-methyltransferase	-1.50537631309948	7.89363677282209e-06	0.000726096178548039	-1.22991022444744	0.000291746673648034	0.008726074351816	-1.0960546061272	0.00131583816023506	0.0244800510759238	TRUE	TRUE	TRUE
GeneID:107097664	LOC107097664	keratin%2C type I cytoskeletal 13-like	0.662813697401822	8.62804302608625e-06	0.000789702027616461	0.783199846729442	1.53975423303802e-07	1.83940640423379e-05	0.744568808603786	5.97932592493731e-07	4.13540071582976e-05	TRUE	TRUE	FALSE
GeneID:107090745	LOC107090745	solute carrier family 2%2C facilitated glucose transporter member 5-like	0.904944481666313	9.19193349863732e-06	0.00083302463337158	0.984148675846212	1.48858692039652e-06	0.000120641117068435	0.753870259406587	0.000211429276905052	0.00596574295586234	TRUE	TRUE	FALSE
GeneID:107100981	clcn6	chloride channel%2C voltage-sensitive 6	0.609938028311418	9.29825162696022e-06	0.000838529094025428	0.558299684790712	5.01782109735382e-05	0.00219792511257186	0.675480186060147	9.97784472858786e-07	6.65081193738518e-05	TRUE	FALSE	FALSE
GeneID:107095184	LOC107095184	serine protease 27-like	0.821162570299676	9.95575362962473e-06	0.000893443900118079	1.06812070585861	1.06230958869523e-08	1.62860912526884e-06	0.567068318711199	0.00220097686603028	0.0354876173570194	TRUE	FALSE	FALSE
GeneID:107095490	tspan33	tetraspanin 33%2C transcript variant X2	0.846133539817622	1.0781527798971e-05	0.000949032377596503	1.11853899488641	8.5081736629148e-09	1.34935233514348e-06	0.85582637507706	8.82744970043902e-06	0.000437732054282956	TRUE	TRUE	FALSE
GeneID:107081148	LOC107081148	uncharacterized LOC107081148	2.26216501348575	1.08488423149085e-05	0.000950410247939861	2.58020666664753	9.28325780619202e-07	8.18031061780551e-05	1.71541283724361	0.000590846129636228	0.0133045241700339	TRUE	TRUE	TRUE
GeneID:107083910	mfsd4a	major facilitator superfamily domain containing 4A	-2.01260366028515	1.09785051241621e-05	0.000952696031930234	-1.95663311121008	1.85984832736276e-05	0.000980390535200362	-1.74113274244251	0.000127368016323749	0.00399180476372746	TRUE	TRUE	TRUE
GeneID:107099348	pyroxd1	pyridine nucleotide-disulphide oxidoreductase domain 1	0.485691944569354	1.1512067334143e-05	0.000989661227786112	0.515742292425516	3.61402450238244e-06	0.000263838130040991	0.594386902471629	9.89462109710353e-08	8.58638416619875e-06	TRUE	FALSE	FALSE
GeneID:107103075	hydin	HYDIN%2C axonemal central pair apparatus protein	0.974538347929338	1.30853247357443e-05	0.0011119436033565	0.846233988209454	0.000151721752594986	0.00526928617404771	0.776992356348805	0.000473535846491046	0.0112845064350982	TRUE	TRUE	FALSE
GeneID:107100621	LOC107100621	ferritin%2C heavy subunit-like	-0.705617324169121	1.31158211626005e-05	0.0011119436033565	-0.57134796067712	0.000442276060317447	0.0121987296576613	-1.2700931153395	4.10137206461267e-15	1.27886342157084e-12	TRUE	FALSE	FALSE
GeneID:107080921	LOC107080921	NACHT%2C LRR and PYD domains-containing protein 12-like	1.04706252168113	1.39348955323941e-05	0.00116608705132929	1.83951569058158	1.26143254614791e-13	5.80164363787077e-11	0.719608586779841	0.00261014436943882	0.0405907235541556	TRUE	TRUE	FALSE
GeneID:107086827	catip	ciliogenesis associated TTC17 interacting protein	-1.0260985189249	1.4008003388801e-05	0.00116608705132929	-1.07665265477346	5.55344106126226e-06	0.000374804631029378	-0.887669032621615	0.000189303898269334	0.00549011204564595	TRUE	TRUE	FALSE
GeneID:107093893	LOC107093893	cell death activator CIDE-3-like%2C transcript variant X1	-1.22588825418969	1.49615161661169e-05	0.00123429153770427	-1.76023766379378	3.30788252385517e-10	7.80193779376455e-08	-1.19315067705296	2.75148134459469e-05	0.00112988844411849	TRUE	TRUE	TRUE
GeneID:107087501	LOC107087501	5-aminolevulinate synthase%2C erythroid-specific%2C mitochondrial-like%2C transcript variant X2	-1.45954682116524	1.62170770392344e-05	0.00133189984951248	-1.42372009930526	2.56933607993123e-05	0.00126385229578863	-0.882661227651658	0.00840275277438663	0.0957185404274866	TRUE	TRUE	FALSE
GeneID:107095470	LOC107095470	granzyme B-like	-1.83150515005963	1.72572375244213e-05	0.00140478495016274	-1.96666179227292	4.29971075607661e-06	0.000306596041781168	-1.2274346673865	0.00370714120015404	0.0527865918415124	TRUE	TRUE	TRUE
GeneID:107081958	hoga1	4-hydroxy-2-oxoglutarate aldolase 1	-1.09124931103782	1.7609301711773e-05	0.00142712917881713	-1.32580362803	1.84354379896866e-07	2.13306133771236e-05	-1.94443833751921	2.24495225649908e-14	6.66135268755058e-12	TRUE	TRUE	TRUE
GeneID:107081035	LOC107081035	hemicentin-1-like	-2.26156445653583	1.82345826317809e-05	0.00147132288016172	-3.36089238264631	7.80210219770655e-10	1.70875326346676e-07	-2.87015451866341	9.17403228645995e-08	8.1141669218271e-06	TRUE	TRUE	TRUE
GeneID:107098943	LOC107098943	solute carrier family 26 member 6-like%2C transcript variant X1	-2.59327082034018	1.92471358665957e-05	0.00154624261370201	-2.15922220906019	0.000318302913330821	0.00941449951213361	-2.03401642084494	0.0006771473950737	0.0147775570903569	TRUE	TRUE	TRUE
GeneID:107085907	LOC107085907	uncharacterized LOC107085907%2C transcript variant X1	-1.58124392768692	2.09954965121403e-05	0.0016720958845621	-1.58062723289652	2.16219023604444e-05	0.00110187849785345	-1.19682190703305	0.00131753959780168	0.0244836121017753	TRUE	TRUE	TRUE
GeneID:107084457	LOC107084457	excitatory amino acid transporter 1-like	-0.518494274502123	2.16683585845064e-05	0.00171087035570457	-0.520964329116025	2.0297657596602e-05	0.0010548474768494	-0.761276770042588	4.60990624818802e-10	6.91415846354611e-08	TRUE	FALSE	FALSE
GeneID:107095774	LOC107095774	synapse-associated protein 1-like%2C transcript variant X1	-1.13119518163234	2.26351120610421e-05	0.0017724289755704	-1.73370075864724	4.23278449598897e-11	1.31983959953744e-08	-2.20685598158344	2.28118671472822e-17	8.39339839817102e-15	TRUE	TRUE	TRUE
GeneID:107099851	pdzk1	PDZ domain containing 1	-1.72516691531477	2.2657207320898e-05	0.0017724289755704	-1.63361788471863	5.84597806313383e-05	0.00246481383701651	-1.33413007598864	0.000965602044394506	0.0194569340752746	TRUE	TRUE	TRUE
GeneID:107101674	LOC107101674	cholesterol side-chain cleavage enzyme%2C mitochondrial	-2.53781622746722	2.28333786601177e-05	0.0017724289755704	-2.1262288788824	0.00034336319393504	0.0100267502838459	-2.24210810610004	0.000167270735818732	0.00499307166678015	TRUE	TRUE	TRUE
GeneID:107096620	LOC107096620	transcription factor che-1-like	-1.43525395945104	2.4618772049026e-05	0.0018793010347964	-1.38267763744342	4.8864173817284e-05	0.00215700249335641	-1.40369213440567	3.79176103188753e-05	0.00147477859838552	TRUE	TRUE	TRUE
GeneID:107084763	LOC107084763	claudin-4-like	-1.13061226164613	2.49694464921822e-05	0.00189819383106064	-1.23344789442106	4.34338181542092e-06	0.00030732767407038	-1.41855603952579	1.03619376253166e-07	8.87626326286133e-06	TRUE	TRUE	TRUE
GeneID:107088476	LOC107088476	zinc finger protein DPF3-like%2C transcript variant X1	0.590408921435132	2.65270173598668e-05	0.00198682629436975	0.768459884034149	5.23796323169155e-08	6.78611335024151e-06	0.528671638670379	0.000167458021329747	0.00499307166678015	TRUE	FALSE	FALSE
GeneID:107093970	ercc4	excision repair cross-complementation group 4	-0.473471353923624	2.65673353489677e-05	0.00198682629436975	-0.72854086966862	8.65285585727349e-11	2.48729045634782e-08	-0.729037629579742	7.95167089247078e-11	1.39320847055986e-08	TRUE	FALSE	FALSE
GeneID:107089187	LOC107089187	transmembrane anterior posterior transformation protein 1 homolog%2C transcript variant X1	0.475274443566	2.7469166980446e-05	0.00204595248963265	0.556232693378708	1.14261749003011e-06	9.82277288041307e-05	0.578253761932846	4.22446292513707e-07	3.10869777734987e-05	TRUE	FALSE	FALSE
GeneID:107088174	fbln2	fibulin 2%2C transcript variant X1	-0.844087234088937	2.76309553526613e-05	0.00204970437751173	-1.01322977392991	5.21686330327086e-07	5.15992656936957e-05	-0.980402970266271	1.18339730741119e-06	7.61222386868661e-05	TRUE	TRUE	FALSE
GeneID:107099263	LOC107099263	carbonic anhydrase-like	-1.33159306065524	2.78655452039714e-05	0.00205880496031109	-1.1771953246733	0.000202488215606233	0.00656997478396448	-1.09916124378738	0.000512124278788833	0.0120480183591792	TRUE	TRUE	TRUE
GeneID:107084109	LOC107084109	endonuclease domain-containing 1 protein-like	-1.21077013101363	3.02668865770231e-05	0.00220662477848518	-1.43901360511221	7.32640378103545e-07	6.87672705916884e-05	-2.37558385155266	3.44250078941391e-16	1.19493749099713e-13	TRUE	TRUE	TRUE
GeneID:107102976	khk	ketohexokinase%2C transcript variant X3	-1.07485333208014	3.25226137154337e-05	0.00235558474221588	-1.51357626341475	6.21678609538082e-09	1.03972921633383e-06	-0.771422184319083	0.00285404335810614	0.0435371771634152	TRUE	TRUE	FALSE
GeneID:107089397	LOC107089397	cell wall protein DAN4-like	0.928538633851463	3.36001895192599e-05	0.00242408896700324	0.79454273860454	0.000376049961968419	0.0107652496656576	1.00418332496316	7.70195927418757e-06	0.000393591513242302	TRUE	TRUE	FALSE
GeneID:107093572	srpx2	sushi-repeat containing protein%2C X-linked 2	-0.533399121036156	3.52717810000011e-05	0.00253474591819149	-0.633612348032848	9.15976261259201e-07	8.14068370936499e-05	-0.526393170037168	4.52770273897288e-05	0.00170339769506921	TRUE	FALSE	FALSE
GeneID:107082461	LOC107082461	glucagon receptor-like	0.831940688840794	3.54761843098683e-05	0.00253951503015038	0.714352614095782	0.000380260891487459	0.0108124569098837	0.740397335503287	0.000231263430061268	0.00639782454561978	TRUE	TRUE	FALSE
GeneID:107095320	LOC107095320	trans-1%2C2-dihydrobenzene-1%2C2-diol dehydrogenase-like	-2.04116261626679	3.64189098784645e-05	0.00259464150511789	-1.98803684182714	5.61044277147596e-05	0.00239478690642328	-1.41489378899203	0.00357359110203375	0.0514989853837714	TRUE	TRUE	TRUE
GeneID:107083667	LOC107083667	alkaline phosphatase-like	-1.77436930312212	3.67514132415759e-05	0.00259464150511789	-3.026741057958	9.8930317676741e-12	3.50004048903655e-09	-1.12419219103353	0.00859365445291096	0.0973987138211337	TRUE	TRUE	TRUE
GeneID:107081381	LOC107081381	glycogen phosphorylase%2C muscle form-like	-0.498233880563369	3.75866959978893e-05	0.00263924597814186	-0.44031573947612	0.000270169333589355	0.00827005861904055	-0.691515004408838	1.12938045697444e-08	1.22218895687993e-06	TRUE	FALSE	FALSE
GeneID:107084574	gfral	GDNF family receptor alpha like%2C transcript variant X2	0.879753912637262	3.84477779062495e-05	0.00266914630241989	1.09096167567703	4.14393971025684e-07	4.23533660275529e-05	1.29562016212592	2.35317928979447e-09	3.15995907987948e-07	TRUE	TRUE	FALSE
GeneID:107083409	LOC107083409	N-acylneuraminate cytidylyltransferase-like	1.30948897258638	3.86670768742973e-05	0.00267427899720469	1.0742705149116	0.000681778448974229	0.0170416822361126	0.860341902151708	0.00621266358042149	0.0771737825043985	TRUE	TRUE	FALSE
GeneID:107098481	LOC107098481	Wilms tumor protein homolog%2C transcript variant X1	-0.990354048783951	4.07335424302781e-05	0.00279617529884264	-1.03852019341893	1.75320936697282e-05	0.000937610253610437	-1.78151575780421	5.72086198016154e-14	1.61917996690818e-11	TRUE	TRUE	FALSE
GeneID:107096164	vwde	von Willebrand factor D and EGF domains	0.556988771096706	4.1074441652907e-05	0.00280909480702056	0.885064314538369	1.35218904196437e-10	3.63871078709827e-08	-0.45776804606812	0.00060384306716512	0.0134980569946983	TRUE	FALSE	FALSE
GeneID:107101307	LOC107101307	sodium-coupled monocarboxylate transporter 1-like%2C transcript variant X2	-1.4791749693939	4.37515824792648e-05	0.00297010281502227	-1.00627957764404	0.00566179769112113	0.081502079402268	-1.12183157980813	0.00203330921094796	0.0334586668638726	TRUE	TRUE	TRUE
GeneID:107093901	LOC107093901	nuclear receptor coactivator 3-like%2C transcript variant X2	0.354521770408764	4.68084264734513e-05	0.00314282708697841	0.407925339839565	2.93838671459671e-06	0.000218856276876258	0.382052084690948	1.17874100485825e-05	0.00055178875995871	TRUE	FALSE	FALSE
GeneID:107092998	LOC107092998	guanylate cyclase 2G-like	0.840412572944125	5.036522669006e-05	0.00332103611260586	0.855178878704546	4.45431878903356e-05	0.00202226239381075	0.713489054900062	0.000566315846465982	0.0129101767378373	TRUE	TRUE	FALSE
GeneID:107082183	LOC107082183	uncharacterized LOC107082183	-1.18936514987717	5.18325438976873e-05	0.00339346373695998	-1.50078267932069	3.55014080887776e-07	3.68391839572429e-05	-1.57585281460255	8.96424067566106e-08	8.00558911214255e-06	TRUE	TRUE	TRUE
GeneID:107102442	nlrx1	NLR family member X1	-0.824780401434937	5.53086028368643e-05	0.00358279002249927	-0.953208249319888	3.25226525349603e-06	0.000241257757534542	-0.896183464429464	1.20598292399361e-05	0.000560264339714911	TRUE	TRUE	FALSE
GeneID:107082933	LOC107082933	uncharacterized LOC107082933	-2.46242100070408	5.66849760512288e-05	0.00365906492777002	-5.6041674547705	1.0445574299217e-16	6.19894291557082e-14	2.05028650837722	0.00632040044651074	0.0781427466495015	TRUE	TRUE	TRUE
GeneID:107096915	LOC107096915	alpha-(1%2C3)-fucosyltransferase 9-like%2C transcript variant X1	-1.0125174517621	5.84441256058571e-05	0.00371731841365938	-0.840886410393159	0.000943291234042646	0.0219945866066953	-2.56124493469378	2.8140639654789e-24	1.6700107991263e-21	TRUE	TRUE	FALSE
GeneID:107088793	LOC107088793	cytochrome P450 11B%2C mitochondrial-like	-2.58067418545088	5.85977246269077e-05	0.00371731841365938	-1.91088675471123	0.00244414549008538	0.0442568352176189	-2.36331164660133	0.00021364228527048	0.0060189542452083	TRUE	TRUE	TRUE
GeneID:107088358	LOC107088358	probable 2-ketogluconate reductase%2C transcript variant X1	-1.14823787405733	6.14646854978967e-05	0.00385926900718364	-1.39567794244549	1.2494959920854e-06	0.000104013474056086	-1.39429124074883	1.28555561193706e-06	8.04434237850549e-05	TRUE	TRUE	TRUE
GeneID:107093376	LOC107093376	up-regulator of cell proliferation-like	2.23307878718542	6.2095278000391e-05	0.00386125139340063	1.65699555960901	0.00236857099982903	0.0434876254329887	2.93681492825275	4.18669995798949e-07	3.09328189265593e-05	TRUE	TRUE	TRUE
GeneID:107091230	abhd6	abhydrolase domain containing 6	-0.87002786602761	6.21220117661532e-05	0.00386125139340063	-0.923256625134329	2.25648716064294e-05	0.00113113335951902	-0.911849444609487	2.82925732094183e-05	0.00115409860162676	TRUE	TRUE	FALSE
GeneID:107085254	aadat	aminoadipate aminotransferase%2C transcript variant X1	0.650884657400445	6.23357973495672e-05	0.00386125139340063	0.794585305032932	1.20004979906542e-06	0.000101272092446819	0.73475787039092	6.72695151445657e-06	0.000350582796066452	TRUE	TRUE	FALSE
GeneID:107084433	LOC107084433	chromosome unknown open reading frame%2C human C9orf64	-0.647085932409196	6.37643619899591e-05	0.00392332096163638	-0.793028363375719	9.68484333155279e-07	8.48438394145603e-05	-0.532267304865728	0.00103140008788498	0.0204468398888147	TRUE	FALSE	FALSE
GeneID:107097024	LOC107097024	peroxisomal trans-2-enoyl-CoA reductase-like	-0.944092230263863	6.42162802124279e-05	0.00393795635689345	-1.42797533707216	9.86623529685176e-10	2.08631184777221e-07	-1.20288251416534	3.13165356191427e-07	2.38070374291474e-05	TRUE	TRUE	FALSE
GeneID:107084576	lmbrd1	LMBR1 domain containing 1	0.457340179553646	6.85272709598545e-05	0.00416071354405427	0.528987249339081	4.54928767372458e-06	0.000318225267427799	0.327902427665629	0.0042441863497614	0.0583559762904039	TRUE	FALSE	FALSE
GeneID:107095736	LOC107095736	OX-2 membrane glycoprotein-like	-1.37397407804761	7.60220450197794e-05	0.00454083624100286	-1.09924740834429	0.00169418884317336	0.034175429986689	-1.10113369289389	0.00164555397951114	0.0286678565919189	TRUE	TRUE	TRUE
GeneID:107099512	LOC107099512	heme transporter hrg1-A-like	-1.22109937735641	7.82652479836914e-05	0.00465969503933971	-1.40684140795221	5.11405639153532e-06	0.00034944609369667	-0.963284062554905	0.00209327472719701	0.0341703417535434	TRUE	TRUE	FALSE
GeneID:107090029	efcab14	EF-hand calcium binding domain 14	0.432087720217007	7.95746389052475e-05	0.00469209817929436	0.573107499340464	1.88606464681987e-07	2.15515101289101e-05	0.586872555304783	9.51151013008626e-08	8.33253580300938e-06	TRUE	FALSE	FALSE
GeneID:107103876	nr1h4	nuclear receptor subfamily 1 group H member 4	-1.60508474939861	8.05157048058616e-05	0.0047173484755205	-1.36254420641842	0.000829370137886751	0.0197408191409879	-1.26149218813573	0.00197683728453951	0.0330017019271084	TRUE	TRUE	TRUE
GeneID:107099743	itpa	inosine triphosphatase	-0.876415370653961	8.27404052760614e-05	0.004817010240075	-0.955965830821821	1.79945457792338e-05	0.000954022071183181	-0.676483887917872	0.00238705670616671	0.0378901485965048	TRUE	TRUE	FALSE
GeneID:107093829	tnmd	tenomodulin	0.754569463431633	8.30857755229371e-05	0.00482185808295102	0.77673068445492	5.1496750513772e-05	0.00222914286871027	0.995885871739184	2.33422389500204e-07	1.81960665238782e-05	TRUE	TRUE	FALSE
GeneID:107084300	LOC107084300	monocarboxylate transporter 13-like%2C transcript variant X1	-1.64980043615605	8.42726303063383e-05	0.00487535716901165	-1.1478309410884	0.00626631223734881	0.0869391751361283	-1.59977220396013	0.000140898056530809	0.00427308882892584	TRUE	TRUE	TRUE
GeneID:107100778	ccny	cyclin Y%2C transcript variant X2	-0.507887299224235	8.56118964015277e-05	0.00492188143155908	-0.428101081095359	0.00102361326322908	0.0233889271973436	-0.383542736137483	0.00327656697587849	0.0483004828968242	TRUE	FALSE	FALSE
GeneID:107095861	ppa2	pyrophosphatase (inorganic) 2	-0.561416226830712	8.94016153960033e-05	0.00509492192417875	-0.588458875431148	4.09580544601593e-05	0.00187583405561705	-0.463355315432126	0.00124718237022275	0.0235327323743467	TRUE	FALSE	FALSE
GeneID:107080832	LOC107080832	monoacylglycerol lipase abhd6-A-like	-0.992737521602288	8.99110974269344e-05	0.00509492192417875	-0.912259771397818	0.000379626361960573	0.0108111241191775	-1.03868524382067	4.29930623294436e-05	0.0016409613437236	TRUE	TRUE	FALSE
GeneID:107083055	LOC107083055	hemoglobin embryonic subunit alpha	-1.16037335710047	9.04213931810092e-05	0.00509492192417875	-1.12463545770811	0.000146305338602507	0.0051170709396774	-1.03589209079684	0.000458443301284392	0.0109532226152324	TRUE	TRUE	TRUE
GeneID:107091511	LOC107091511	ras-like protein family member 11A-like	0.531200973511756	9.05603886071887e-05	0.00509492192417875	0.542422909496551	6.87969520018707e-05	0.00278779190744144	0.769774456864291	2.09739704902557e-08	2.08571964923911e-06	TRUE	FALSE	FALSE
GeneID:107084757	LOC107084757	alpha-2%2C8-sialyltransferase 8F-like%2C transcript variant X2	0.444513920659672	9.35655331344251e-05	0.00523401828989154	0.437767108155656	0.000123557406402387	0.00446578704437076	0.689085976365927	1.91043556833628e-09	2.60342838153204e-07	TRUE	FALSE	FALSE
GeneID:107103221	LOC107103221	tubulin beta chain-like	-1.61812556717263	9.83399377455396e-05	0.00548230252940816	-1.31225018095082	0.00151623031387797	0.0314369361147497	-1.44050016673627	0.000514073759803669	0.0120784354522453	TRUE	TRUE	TRUE
GeneID:107094510	slc5a2	solute carrier family 5 (sodium/glucose cotransporter)%2C member 2%2C transcript variant X2	-1.7966052235376	9.89442400377738e-05	0.0054993268398034	-1.54056684522078	0.000785994022720859	0.0190012247516368	-1.35961137596416	0.00294739625075955	0.0446281883335172	TRUE	TRUE	TRUE
GeneID:107100617	dmrta2	DMRT-like family A2	0.515669900158508	0.00010292772325295	0.00561887633437545	0.537988980557479	5.85488746413118e-05	0.00246481383701651	0.61732056790914	4.24222192704184e-06	0.000230899872165055	TRUE	FALSE	FALSE
GeneID:107100171	LOC107100171	endothelial transcription factor GATA-2-like	-0.976506931454322	0.000106695712735599	0.00580734031715032	-0.908898041427564	0.000329097644887103	0.00964077925635037	-1.21791614553366	1.3437706701548e-06	8.38011831147044e-05	TRUE	TRUE	FALSE
GeneID:107094037	LOC107094037	malate dehydrogenase%2C cytoplasmic-like	-0.538617193594218	0.000117058198758868	0.0063153069869997	-0.381949511095591	0.00635364361445092	0.0873602253924168	-0.813412101981845	6.34313445680334e-09	7.52868674850394e-07	TRUE	FALSE	FALSE
GeneID:107095321	LOC107095321	uncharacterized LOC107095321	0.826622889506631	0.000133092849219465	0.0070157855217493	1.11745991396083	4.46046388538548e-07	4.50874473073828e-05	0.928301711908659	2.10547771059387e-05	0.000898711680784118	TRUE	TRUE	FALSE
GeneID:107083786	LOC107083786	uncharacterized LOC107083786	-0.748262675222577	0.000139351878344047	0.00730386468916079	-0.821559285866955	2.91450212815142e-05	0.00139995027810971	-1.07242300817582	4.92550245415953e-08	4.6708488994419e-06	TRUE	TRUE	FALSE
GeneID:107082103	LOC107082103	dnaJ homolog subfamily B member 9-like	-1.95311994643825	0.000143624301923027	0.00746400079796026	-1.9542062077397	0.000144690376834491	0.00508961541610731	-2.43017713171853	2.83460989257562e-06	0.00016398842199281	TRUE	TRUE	TRUE
GeneID:107085734	LOC107085734	dihydropyrimidinase-related protein 1-like%2C transcript variant X1	-0.611247202712662	0.000152176384984085	0.00777663598486726	-0.664790044349381	3.93425885026468e-05	0.00181855678563616	-0.569078625261391	0.000436097292432678	0.0106081115187177	TRUE	FALSE	FALSE
GeneID:107104439	LOC107104439	uncharacterized LOC107104439	0.767995978034996	0.00016442282178324	0.00828541626387921	0.655963511155918	0.00129961201823201	0.0278767312759031	0.801619820754905	9.54312036239234e-05	0.00316332946498976	TRUE	TRUE	FALSE
GeneID:107092777	cadps2	Ca++-dependent secretion activator 2	-0.394503816362704	0.000165077134175086	0.00828541626387921	-0.422093222009547	5.92000607932898e-05	0.00248087361825547	-0.5412616623751	2.27302651474864e-07	1.78066244256522e-05	TRUE	FALSE	FALSE
GeneID:107101284	LOC107101284	thrombospondin type-1 domain-containing protein 7A-like	0.733542443767818	0.000165488492877	0.00828541626387921	0.755921701333198	0.000110883187524717	0.00407983600178445	0.849141906483565	1.47580545120861e-05	0.000668728888814897	TRUE	TRUE	FALSE
GeneID:107083060	LOC107083060	hemoglobin embryonic subunit alpha-like	-1.71020485268517	0.000165735347345086	0.00828541626387921	-1.51524103066313	0.00079490485181384	0.0191855358826704	-1.45945277751297	0.00121576342601198	0.02310578486399	TRUE	TRUE	TRUE
GeneID:107085285	bambi	BMP and activin membrane-bound inhibitor	0.35564279752136	0.000177174116509244	0.00873025623263486	0.278938072736311	0.00327649362578673	0.0550480851448388	0.40603480097202	1.92494744935234e-05	0.000835218354380544	TRUE	FALSE	FALSE
GeneID:107101340	a1cf	APOBEC1 complementation factor	-2.04327639278816	0.000177480884437976	0.00873025623263486	-1.9313785995386	0.000381267849160155	0.0108243589830237	-1.45331644852707	0.00694667517076379	0.0835827227707923	TRUE	TRUE	TRUE
GeneID:107093359	LOC107093359	fructose-1%2C6-bisphosphatase 1-like	-1.61855946344163	0.00018258307586451	0.00895728225781169	-1.60291807721662	0.000210611308857492	0.00677380463120855	-1.38506605198838	0.00129330509842879	0.0241798108697098	TRUE	TRUE	TRUE
GeneID:107088735	LOC107088735	bridging integrator 2-like%2C transcript variant X2	-1.79780331966755	0.00018342919747007	0.00897471451628011	-1.48009040228109	0.00195762677950746	0.0381278063900663	-1.44462123759257	0.00250291369531524	0.0392549899852638	TRUE	TRUE	TRUE
GeneID:107100249	LOC107100249	meprin A subunit alpha-like	-1.58835801136024	0.000185317692269725	0.00897471451628011	-1.21656310215763	0.00411616213093395	0.0645567218438124	-1.22041013273263	0.004031170019337	0.0562076598704819	TRUE	TRUE	TRUE
GeneID:107104140	LOC107104140	zinc finger protein aebp2-like	-0.889784244657689	0.000187926321765687	0.00902684214496955	-1.28206083350895	7.22523739301743e-08	9.16708222892011e-06	0.746378464395323	0.0030478330788446	0.0459221827612646	TRUE	TRUE	FALSE
GeneID:107097775	LOC107097775	porphobilinogen deaminase-like	-1.00108097611058	0.000191136693613659	0.00913335520106619	-0.813838924403056	0.00241337689662105	0.0439128029583889	-0.911994491515115	0.000679685902048918	0.0148153809715568	TRUE	TRUE	FALSE
GeneID:107103944	LOC107103944	uncharacterized LOC107103944	-1.14946328180174	0.000207304417861992	0.00976280454404028	-1.37565453122093	8.09556369950218e-06	0.000499778809999133	-2.42530272378985	3.9699356360826e-16	1.32790737994567e-13	TRUE	TRUE	TRUE
GeneID:107087499	hepacam	hepatic and glial cell adhesion molecule%2C transcript variant X1	0.629192861405196	0.000207492444300067	0.00976280454404028	1.08838712447758	5.1654394978267e-10	1.1588852492868e-07	1.15456925857154	4.89155753332154e-11	8.99899839405163e-09	TRUE	TRUE	FALSE
GeneID:107097961	slc25a18	solute carrier family 25 (glutamate carrier)%2C member 18	-0.631245387299836	0.000218467218389557	0.0102112367843118	-0.803944283911227	2.62100684652875e-06	0.000196810869206487	-0.743769554265168	1.36100391161434e-05	0.000621299974242405	TRUE	TRUE	FALSE
GeneID:107101285	LOC107101285	thrombospondin type-1 domain-containing protein 7A-like	0.70115944855284	0.000218689313095552	0.0102112367843118	0.938228174010908	1.39225300369039e-06	0.00011333309074731	0.794875384650648	3.55617358039089e-05	0.0013919771352862	TRUE	TRUE	FALSE
GeneID:107090314	lmf1	lipase maturation factor 1	0.590024849651872	0.000223370593721664	0.0102477526501183	0.941092524847896	7.11354110235245e-09	1.15812226247768e-06	0.430199081844474	0.00689957410483265	0.0831247313730231	TRUE	FALSE	FALSE
GeneID:107089554	LOC107089554	interleukin-21 receptor-like	-0.995972071391819	0.000224993768046584	0.0102965431610771	-0.980884424917511	0.000285489796741828	0.00861825401523707	-1.16206194328366	1.68186971304356e-05	0.000745574870141264	TRUE	TRUE	FALSE
GeneID:107103505	brwd1	bromodomain and WD repeat domain containing 1	-0.361682004125593	0.00025302561751583	0.0113812036318795	-0.351668249102339	0.00037858065517529	0.0108001939563004	-0.459845635154381	3.33863993098354e-06	0.000188407849111362	TRUE	FALSE	FALSE
GeneID:107096475	LOC107096475	urea transporter 2-like	-1.36967627936629	0.000265728292875686	0.0117514504904663	-1.10454907386875	0.00323885350681733	0.0546265331849884	-1.26974415588126	0.000724660904941194	0.0155924990271382	TRUE	TRUE	TRUE
GeneID:107093775	nox1	NADPH oxidase 1%2C transcript variant X2	-0.786322443573702	0.00027359713164194	0.0120704230954839	-1.30864907886091	1.75180936890348e-09	3.35708718330389e-07	-0.700524123085841	0.00118627726509463	0.0227332737978604	TRUE	TRUE	FALSE
GeneID:107101406	LOC107101406	5'-AMP-activated protein kinase subunit gamma-1-like%2C transcript variant X1	-0.575040804478189	0.000282523831789611	0.0123752165081749	-0.638232612615419	5.69961626068551e-05	0.00242721852657017	-0.67000885809801	2.35097729760735e-05	0.000987464140275855	TRUE	FALSE	FALSE
GeneID:107092843	LOC107092843	testis-expressed sequence 2 protein-like	0.550973932447241	0.000287518615746391	0.0125640854486612	0.409392236408453	0.0069954549247874	0.0938697186369904	0.518056573530812	0.000655455351123171	0.014389513239395	TRUE	FALSE	FALSE
GeneID:107083043	LOC107083043	hemoglobin subunit beta-like	-1.19541033779007	0.000293036625435683	0.0127357310449028	-1.20433780548253	0.000264616793852288	0.0081743710508637	-1.1568171229714	0.000452502364035088	0.0108677362808793	TRUE	TRUE	TRUE
GeneID:107093356	LOC107093356	uncharacterized LOC107093356	0.741580586674594	0.000293523398545348	0.0127357310449028	1.10924380421282	1.37298642637712e-07	1.67277028384502e-05	1.67856095678987	1.64786167535145e-14	4.96978872810501e-12	TRUE	TRUE	FALSE
GeneID:107104605	LOC107104605	diamine acetyltransferase 1-like	-1.32716639036466	0.000306496622813376	0.0131436325638641	-1.09941199965841	0.00279336752418179	0.0486643772181556	-1.22477224515195	0.000870203711825071	0.0179273658302865	TRUE	TRUE	TRUE
GeneID:107097690	LOC107097690	solute carrier family 22 member 7-like	-1.77530429519614	0.00031873518636994	0.0136366772642972	-1.67965037583451	0.000643927700787387	0.0164532470991466	-1.59886894907094	0.00113885316495522	0.0219847656617851	TRUE	TRUE	TRUE
GeneID:107090002	LOC107090002	dixin-A-like	-0.458457440106876	0.000321292616537778	0.0137142001541659	-0.446966541762336	0.00046241575970379	0.0126217547941701	-0.494319685698874	0.000105948437520884	0.00344979363729505	TRUE	FALSE	FALSE
GeneID:107096914	LOC107096914	alpha-(1%2C3)-fucosyltransferase 9-like	-1.26596376935022	0.000342019269846937	0.0144993042460825	-1.84791120462256	1.73511588340357e-07	2.0203118295554e-05	-2.53975701001675	8.15957881383844e-13	1.97515488734455e-10	TRUE	TRUE	TRUE
GeneID:107083486	LOC107083486	sodium- and chloride-dependent GABA transporter 2-like	-1.55447039436132	0.000342050227906714	0.0144993042460825	-1.3267103402697	0.00229297894900816	0.0426100340655588	-1.28524381047966	0.00312235263527094	0.0467387481131647	TRUE	TRUE	TRUE
GeneID:107095555	dpys	dihydropyrimidinase	-1.3547655518798	0.000361973286373248	0.0151002778898155	-1.483480201398	9.72065805292114e-05	0.00366456856966373	-1.35101388073179	0.000389858763373384	0.00974487998611433	TRUE	TRUE	TRUE
GeneID:107091065	LOC107091065	low choriolytic enzyme-like%2C transcript variant X1	-1.14464027537433	0.000376718691595311	0.0156092202010787	-1.25051631465807	0.00010624894573983	0.00393292123697314	-1.42066520704423	1.15318040382234e-05	0.0005412005073755	TRUE	TRUE	TRUE
GeneID:107085722	LOC107085722	tyrosine-protein phosphatase non-receptor type 9-like%2C transcript variant X1	0.323720750360144	0.000381391393548081	0.015696772857056	0.367339487944504	5.846216102255e-05	0.00246481383701651	0.329541221324484	0.00030560465130718	0.00797476421290523	TRUE	FALSE	FALSE
GeneID:107083232	fabp3	fatty acid binding protein 3%2C muscle and heart	-0.379658414302746	0.000399271190693238	0.0162508674672201	-0.322296739252997	0.00264930818980671	0.0468197144744227	-0.347335883345628	0.00119847947926998	0.0228481108602381	TRUE	FALSE	FALSE
GeneID:107102239	LOC107102239	primary amine oxidase%2C liver isozyme-like	-0.987721799336523	0.000412730819410553	0.0167616090169888	-0.936847882029867	0.000802727655479052	0.0193042884677753	-0.768539004525791	0.00585089821982404	0.0740295560867283	TRUE	TRUE	FALSE
GeneID:107097918	cntrl	centriolin%2C transcript variant X2	-0.421391458610939	0.000426049168850165	0.017188654735387	-0.501193658053155	2.86158737431263e-05	0.00138174863320812	-0.402256351464374	0.000806664119486833	0.016940867358675	TRUE	FALSE	FALSE
GeneID:107083418	LOC107083418	heme oxygenase 2-like	0.956948647724487	0.000434978762933921	0.0174342141649136	1.32658034951117	1.98451002306034e-06	0.000154699283450174	1.48179750670695	1.34232273469024e-07	1.10738615919715e-05	TRUE	TRUE	FALSE
GeneID:107099780	LOC107099780	leucine-rich repeat-containing protein 72-like	0.769488659255196	0.000445535081920918	0.0177798457746185	0.600793137710748	0.00600365096369104	0.0843123410526901	0.784099188584812	0.000363050126542865	0.00923794353804854	TRUE	TRUE	FALSE
GeneID:107090108	cmss1	cms1 ribosomal small subunit homolog (yeast)	0.588482855147322	0.000462361367418435	0.018371624355069	0.589171879435522	0.000466254144478207	0.0126748667417103	0.642381281908485	0.000138181892109702	0.00422983738625988	TRUE	TRUE	FALSE
GeneID:107092015	LOC107092015	sulfate anion transporter 1-like%2C transcript variant X2	-0.632220124779731	0.000468949265015062	0.0185134326791461	-0.519751311112083	0.00407685740853316	0.0642729426370098	-0.723225417468952	6.43415691733405e-05	0.00225036473019381	TRUE	FALSE	FALSE
GeneID:107081916	trim59	tripartite motif containing 59	-0.50401275339685	0.000475113793922969	0.0186368197586372	-0.876306607712123	1.16727589023604e-09	2.37967812367207e-07	-0.699206589315332	1.21906473756248e-06	7.78719929754757e-05	TRUE	FALSE	FALSE
GeneID:107082704	arap3	ArfGAP with RhoGAP domain%2C ankyrin repeat and PH domain 3%2C transcript variant X1	-0.36095383386866	0.000502374303908489	0.0195808899767044	-0.313800658698962	0.00256224348360708	0.0457646537552617	-0.345711949377287	0.000883127660176899	0.0180923157731341	TRUE	FALSE	FALSE
GeneID:107091784	LOC107091784	potassium voltage-gated channel subfamily H member 4-like	1.11036566392366	0.000522618904752347	0.0202413052436398	1.5909727134735	1.26686012420865e-06	0.000104983899572372	1.2447676501234	0.000113092729816793	0.00363035029912541	TRUE	TRUE	TRUE
GeneID:107084761	LOC107084761	claudin-9-like	0.35937853731024	0.000580431032779828	0.0219264675771058	0.350503268310825	0.000795703858154999	0.0191855358826704	0.474568981171503	5.75052704262292e-06	0.000304877366003267	TRUE	FALSE	FALSE
GeneID:107087112	LOC107087112	protein AHNAK2-like	0.652689110483421	0.000616800318295677	0.0228775714832371	0.700470431941785	0.000241792706573073	0.00759088809355773	0.54570087534466	0.00415121885655098	0.0573505936853231	TRUE	FALSE	FALSE
GeneID:107098555	LOC107098555	cholesterol 25-hydroxylase-like protein	0.402546882688409	0.000630848169917034	0.023257943450829	0.378631383850593	0.0013418260031586	0.028571265023274	0.405849447901658	0.000585477657286277	0.0132322266106826	TRUE	FALSE	FALSE
GeneID:107085712	LOC107085712	glyoxylate reductase/hydroxypyruvate reductase-like	-1.36417240929634	0.000644497331798459	0.0236191581934188	-1.71935347859899	1.94175011828903e-05	0.00101773153635793	-1.24549289574125	0.00182631768922904	0.0309380907262861	TRUE	TRUE	TRUE
GeneID:107084462	bmpr1b	bone morphogenetic protein receptor type IB%2C transcript variant X1	0.328473101621326	0.00067723600059206	0.0245741828459411	0.264343883985206	0.00629157185469061	0.0871581682309812	0.315434539593379	0.00111707823720945	0.0216097669084567	TRUE	FALSE	FALSE
GeneID:107084435	LOC107084435	netrin receptor UNC5C-like	0.416589116118889	0.00070993153902781	0.0254038591508696	0.383288055423537	0.00188148240683507	0.0371789815666432	0.36473734856908	0.00306500768453168	0.0460522498924202	TRUE	FALSE	FALSE
GeneID:107085622	vwa1	von Willebrand factor A domain containing 1	0.753065313601106	0.000712617298368929	0.0254070163528938	0.774139142348335	0.000553769897405575	0.0145124000036615	0.833758571191415	0.00019889987429372	0.00569076358846279	TRUE	TRUE	FALSE
GeneID:107086056	LOC107086056	CAP-Gly domain-containing linker protein 1-like%2C transcript variant X2	0.664555877007986	0.000737730838834112	0.0259646044973635	1.00413155286403	4.81312854322173e-07	4.81234379400273e-05	0.765452503737865	0.000109608786620766	0.00354388901135717	TRUE	TRUE	FALSE
GeneID:107104984	LOC107104984	mucin-2-like	0.695106617985993	0.000738512771111083	0.0259646044973635	0.806753954505658	0.000101944402557229	0.00381193328017344	0.843034986826663	4.96451997179186e-05	0.00184911403426092	TRUE	TRUE	FALSE
GeneID:107084043	LOC107084043	E3 ubiquitin-protein ligase RNF115-like%2C transcript variant X1	-0.630823990640591	0.000744271763507644	0.0260807002538097	-0.532822621128611	0.0046088020982472	0.0706412872862567	-0.729686529377282	9.62122162241365e-05	0.00318348226956014	TRUE	FALSE	FALSE
GeneID:107087786	eif5a	eukaryotic translation initiation factor 5A%2C transcript variant X1	-0.768352374193944	0.000750510234761824	0.0261995005482225	-1.26134414515225	3.72103731409375e-08	4.99678273484546e-06	-1.25722324922566	4.08350384958576e-08	3.95390633267523e-06	TRUE	TRUE	FALSE
GeneID:107100815	LOC107100815	glutathione S-transferase omega-1-like	-1.15180086335824	0.000769968825957836	0.0268278721423225	-1.95714362229689	2.12766817206061e-08	3.0580243251093e-06	-1.45343755349627	2.47847538304786e-05	0.00102926662803457	TRUE	TRUE	TRUE
GeneID:107102936	LOC107102936	chromosome unknown open reading frame%2C human C12orf10	-0.8396324713951	0.000774219994084311	0.0269250004369926	-0.750741257908581	0.00262372769392909	0.0466815458270924	-0.786429850764838	0.00163086472905432	0.0284928949861465	TRUE	TRUE	FALSE
GeneID:107094261	LOC107094261	ras-related GTP-binding protein C-like	-0.385424186016498	0.000784264920941085	0.0271716040500059	-0.378462883412698	0.000998231767389614	0.0229702521080974	-0.404042934360713	0.000435559464984749	0.0106081115187177	TRUE	FALSE	FALSE
GeneID:107103451	LOC107103451	protein-glutamine gamma-glutamyltransferase 5-like	-1.68538539840813	0.000793533641474959	0.027338274161451	-1.86560466081462	0.000221214286770176	0.00705278298930914	-2.02971079292503	6.39946391783292e-05	0.00224523979485219	TRUE	TRUE	TRUE
GeneID:107091513	LOC107091513	dnaJ homolog subfamily C member 16-like	-0.618247407375619	0.000841526596175637	0.0284587588048588	-0.920317935377517	6.73637750743458e-07	6.43766924291079e-05	0.587388823381923	0.00213948366432216	0.0346784854383566	TRUE	TRUE	FALSE
GeneID:107103561	LOC107103561	protein-lysine methyltransferase METTL21E-like	-0.548772570996534	0.000878825589434582	0.0291836721458989	-0.461680458092272	0.00543198408783077	0.0789977954654724	-0.476163936648912	0.00412875621263807	0.0571963313583604	TRUE	FALSE	FALSE
GeneID:107087556	cth	cystathionine gamma-lyase	-0.387530094547893	0.000945573165647963	0.0309934364888161	-0.380586538372996	0.0011997076858722	0.0263692022664167	-0.35160055003418	0.00276319486070005	0.0424927311751974	TRUE	FALSE	FALSE
GeneID:107081681	gata6	GATA binding protein 6	-1.25342819901035	0.000946801723472013	0.0309934364888161	-1.15444069156474	0.00232921496860213	0.0428970423964229	-0.992708445216204	0.00884364646307751	0.0993263516368967	TRUE	TRUE	FALSE
GeneID:107104318	LOC107104318	uncharacterized LOC107104318	-0.973106257735439	0.000983252673889391	0.0321046239922156	-1.21788881334853	3.67897929041608e-05	0.00171782187831941	-0.943419462350288	0.00147979455633307	0.0266899808361368	TRUE	TRUE	FALSE
GeneID:107086413	LOC107086413	protein disulfide-isomerase-like	-0.561871101715314	0.000993280577938339	0.0323259288021179	-0.865997665868451	3.56437176952179e-07	3.68391839572429e-05	-1.56684851822313	1.48206210173576e-20	6.99115294503403e-18	TRUE	FALSE	FALSE
GeneID:107082694	LOC107082694	PCTP-like protein	0.794974958741291	0.000994535832037763	0.0323259288021179	0.776119119549906	0.00133157400202284	0.0284187551220582	0.867247633924364	0.000345075080630316	0.00889124125820157	TRUE	TRUE	FALSE
GeneID:107094224	LOC107094224	uncharacterized LOC107094224	0.75427554254511	0.00102121389668182	0.0329088703501449	0.835984341647415	0.000306663761742484	0.00912895343814964	1.15981627276167	7.95426133976982e-07	5.37994653925535e-05	TRUE	TRUE	FALSE
GeneID:107104898	efhc2	EF-hand domain (C-terminal) containing 2	-0.886561606456075	0.00106616966950414	0.0337955023812974	-0.729298042667385	0.0075031187299119	0.0981755869659952	-1.33042605181938	8.91344520212914e-07	5.9846953059697e-05	TRUE	TRUE	FALSE
GeneID:107099891	LOC107099891	growth hormone-regulated TBC protein 1-A-like	-0.65175529998335	0.00106761961912937	0.0337955023812974	-0.576920720476145	0.00388801100474478	0.0619824423347398	-0.797193578351339	6.37833252041356e-05	0.00224523979485219	TRUE	FALSE	FALSE
GeneID:107086922	dync2li1	dynein%2C cytoplasmic 2%2C light intermediate chain 1	-0.528524346659239	0.00110885082160763	0.0345754721442637	-0.655452518611497	5.24507158398565e-05	0.00225980285551719	-0.855721975172189	1.21740675418761e-07	1.0226772628671e-05	TRUE	FALSE	FALSE
GeneID:107087937	map3k7cl	MAP3K7 C-terminal like	0.41798753957922	0.00113256329112202	0.0351955521398173	0.481326917841271	0.000193952081554403	0.00636031451756926	0.340310890369696	0.0080361875447986	0.0928071200638166	TRUE	FALSE	FALSE
GeneID:107088709	sh2d3c	SH2 domain containing 3C%2C transcript variant X1	-0.750692958867472	0.00115217450778946	0.0356244612097525	-0.831857600719874	0.000323271541676185	0.00951556248354685	-1.64020656568794	2.15898710750624e-12	4.84376656302344e-10	TRUE	TRUE	FALSE
GeneID:107094693	s1pr1	sphingosine-1-phosphate receptor 1	0.351256085298101	0.00117088193435207	0.035961126788439	0.491981244412076	6.47695882417659e-06	0.000420095521178725	0.292173693731297	0.00696107532096478	0.0837012435815615	TRUE	FALSE	FALSE
GeneID:107088562	LOC107088562	neuroendocrine convertase 2-like	-1.04828575676978	0.00119730181680534	0.0365893048567573	-2.13751239881442	3.87574047629214e-11	1.22934478521287e-08	-1.03703557295927	0.00141067896926123	0.0258118412307752	TRUE	TRUE	TRUE
GeneID:107083359	agxt	alanine-glyoxylate aminotransferase	-1.76692818497297	0.00121427635699433	0.0367418456243826	-2.71169786860662	1.27549551941096e-06	0.000105225520495979	-1.98034483835894	0.000307395903669681	0.0079762516781539	TRUE	TRUE	TRUE
GeneID:107098315	LOC107098315	polyadenylate-binding protein-interacting protein 2B-like%2C transcript variant X3	0.301479339678162	0.00122177408187562	0.0369080094979734	0.313959248935066	0.000768672078785683	0.0186560161390768	0.287865445117179	0.00202586341563762	0.0333659885921981	TRUE	FALSE	FALSE
GeneID:107098614	LOC107098614	microsomal glutathione S-transferase 2-like	-0.414210608601024	0.00130747209777976	0.0388587466605076	-0.59885290213163	3.40741800092048e-06	0.000250745075851737	-0.395934770283288	0.00214940050483058	0.0347779429088551	TRUE	FALSE	FALSE
GeneID:107083696	armc9	armadillo repeat containing 9%2C transcript variant X2	0.359722741609002	0.00131750816592536	0.0390309142166327	0.419747782681801	0.000195832709855827	0.00639917293644344	0.526981596393626	3.15070455447375e-06	0.000180010905865384	TRUE	FALSE	FALSE
GeneID:107089349	cish	cytokine inducible SH2-containing protein	0.762257404380122	0.00132841245730835	0.0392276147305004	0.688900330175797	0.0036905928197741	0.0595577509696352	0.717752319871401	0.00249494366286758	0.0392293626681084	TRUE	TRUE	FALSE
GeneID:107094407	LOC107094407	uncharacterized LOC107094407	2.28437837893391	0.00134236984619445	0.039386886858755	8.11597843301364	1.03578999418396e-17	6.57083742172497e-15	7.18429694477579	1.62193639316318e-15	5.32835068303981e-13	TRUE	TRUE	TRUE
GeneID:107089146	LOC107089146	cysteine and glycine-rich protein 1-like	-0.700259054204211	0.00139000834359679	0.0403549560256555	-0.781165336523054	0.000364838827151187	0.0105038183147111	-1.25941941473554	5.44289786099669e-09	6.6313239701163e-07	TRUE	TRUE	FALSE
GeneID:107096029	LOC107096029	adhesion G-protein coupled receptor G5-like	0.541458586818234	0.0014041110928768	0.0404881375793957	0.583544468582491	0.000594355465021091	0.0154222249506248	0.61355338141389	0.000306216401708133	0.0079762516781539	TRUE	FALSE	FALSE
GeneID:107095799	znf277	zinc finger protein 277	-0.583529850928497	0.00143264767460496	0.0412463525347536	-0.697150585056341	0.000141911331464472	0.00501102258148155	-1.36532816184497	1.26067820280611e-13	3.41069072015058e-11	TRUE	FALSE	FALSE
GeneID:107091087	vps33b	vacuolar protein sorting 33 homolog B (yeast)%2C transcript variant X2	0.305700675686901	0.00148524790271159	0.0424947210982661	0.852850783519451	5.32575389448729e-18	3.76838055372625e-15	0.867614645124628	1.3638254200888e-18	5.7044552638662e-16	TRUE	FALSE	FALSE
GeneID:107082158	tpi1	triosephosphate isomerase 1	-0.443273687577793	0.00150172107956507	0.0428993209639108	-0.560645540700112	6.06543554546322e-05	0.00253029065147136	-0.604709142807427	1.53598660926901e-05	0.00069089353669247	TRUE	FALSE	FALSE
GeneID:107096941	hnrnpll	heterogeneous nuclear ribonucleoprotein L like	-0.531541694871992	0.00161027223852261	0.0452277532398481	-0.980824104979557	3.76041017751856e-09	6.58859676531514e-07	-0.779855250359819	3.24177462846e-06	0.000184070764937588	TRUE	FALSE	FALSE
GeneID:107083056	LOC107083056	hemoglobin subunit beta-like%2C transcript variant X4	-2.56697211913363	0.00163460403732428	0.0458335506179775	-2.21426851434449	0.00594685921417812	0.0839320359311258	-2.27876712448257	0.00474518783188417	0.0636090465689157	TRUE	TRUE	TRUE
GeneID:107090948	LOC107090948	phosphoglycerate mutase 2	-0.356289934706628	0.00164925558767093	0.0460415099338119	-0.350095378501609	0.00198870697795705	0.03855241546204	-0.66567559039556	4.50756465527249e-09	5.64120183422095e-07	TRUE	FALSE	FALSE
GeneID:107090050	LOC107090050	uncharacterized LOC107090050	-0.964662201597222	0.00171750217165148	0.0475141164689807	-0.928403241635486	0.00277273584939776	0.048488613518413	-1.55765857877476	2.63529511774069e-07	2.02851566029604e-05	TRUE	TRUE	FALSE
GeneID:107082967	LOC107082967	uncharacterized protein C2orf47 homolog%2C mitochondrial-like	-0.745810037392119	0.00180967135330939	0.0493763964054227	-0.660649815197429	0.00582620255373464	0.0828872502068476	-0.914112058517147	0.000132998226335015	0.00413057477471738	TRUE	TRUE	FALSE
GeneID:107090083	nrxn3	neurexin 3%2C transcript variant X7	0.507221663341504	0.00181526498912215	0.0493763964054227	0.603384931755114	0.000220840650437979	0.00705278298930914	0.729001884594246	8.52857553366281e-06	0.00042752099207846	TRUE	FALSE	FALSE
GeneID:107094371	LOC107094371	uncharacterized LOC107094371	-1.00727778679322	0.00182072035391552	0.0494038235265248	-1.1364705347336	0.000447564791033264	0.0123076972505814	-0.893660951382867	0.00566486004735997	0.072272143059141	TRUE	TRUE	FALSE
GeneID:107094063	LOC107094063	chromosome unknown open reading frame%2C human C1orf168	0.39910607407543	0.00188413845926184	0.0508068941689684	0.410600675813013	0.00143567744105525	0.0299147134265401	0.337126834612374	0.00866191426875486	0.0977627219645909	TRUE	FALSE	FALSE
GeneID:107086740	LOC107086740	POU domain%2C class 2%2C transcription factor 2-like%2C transcript variant X1	0.719374131017029	0.00188873418621271	0.0508068941689684	1.03914694121141	1.31391806879112e-05	0.000746054034307106	0.916489893912871	0.000105142792782686	0.00343572283982783	TRUE	TRUE	FALSE
GeneID:107099121	unc79	unc-79 homolog (C. elegans)%2C transcript variant X12	0.459774395841509	0.00195465695785519	0.0519912892154253	0.458256575727059	0.00208488791717892	0.0400790836074615	0.472245060307224	0.00150514209616444	0.0270675455944644	TRUE	FALSE	FALSE
GeneID:107098781	LOC107098781	P2X purinoceptor 4-like	-0.856264731398455	0.00195846950189106	0.0519912892154253	-1.26246725629415	4.05061146267551e-06	0.000292231761093496	-1.89906834005864	2.05098250214591e-12	4.71649063649728e-10	TRUE	TRUE	FALSE
GeneID:107081146	LOC107081146	cytosolic 10-formyltetrahydrofolate dehydrogenase-like	0.924783695544422	0.00197887514260148	0.0524572997095668	0.797384085148261	0.00752292025298831	0.0982948607203309	1.36761321246304	7.95277786445363e-06	0.000404163686111474	TRUE	TRUE	FALSE
GeneID:107092503	LOC107092503	calpain-9-like	0.354023413073081	0.0019902596373738	0.052607480673514	0.504684629312153	1.09606662312058e-05	0.000644228040432883	0.574262914203802	5.74923720042187e-07	4.0063907869758e-05	TRUE	FALSE	FALSE
GeneID:107097135	sft2d1	SFT2 domain containing 1	0.395403875417871	0.0020377645859994	0.0535419838248558	0.576605870266723	7.70638885971602e-06	0.00048222597228638	0.45234185019809	0.000428972738955273	0.0105082407414933	TRUE	FALSE	FALSE
GeneID:107096720	LOC107096720	pyruvate kinase PKM-like	-0.358429259701819	0.00204190879553195	0.0535419838248558	-0.34221172153289	0.00323952534135035	0.0546265331849884	-0.672199950075518	8.02637357963275e-09	9.17150277916172e-07	TRUE	FALSE	FALSE
GeneID:107084233	acadl	acyl-CoA dehydrogenase%2C long chain	-0.450756947132372	0.00213885088261383	0.0554203375879529	-0.675140167550729	4.36328748195072e-06	0.000307553255959568	-0.640506724722924	1.30762017092266e-05	0.000602914493344967	TRUE	FALSE	FALSE
GeneID:107087696	LOC107087696	myosin-11-like	-0.824226081039886	0.00217519912141808	0.055995970927006	-1.39411899237044	2.78806198107747e-07	2.98209164336525e-05	-2.39283144543441	9.7287518269225e-18	3.80808185872113e-15	TRUE	TRUE	FALSE
GeneID:107090239	oxld1	oxidoreductase-like domain containing 1	0.507821964641966	0.00220601047928729	0.0565236417652483	0.624133671548615	0.000227542920224186	0.00720500362024845	0.736379332909827	1.59435675938274e-05	0.000713658912466284	TRUE	FALSE	FALSE
GeneID:107081704	b4galt2	UDP-Gal:betaGlcNAc beta 1%2C4- galactosyltransferase%2C polypeptide 2	0.686813857034883	0.00221137379649505	0.0565822583228364	0.842713294529618	0.000199253053712345	0.00647642832004594	0.614751985209435	0.00617065015295057	0.0768594792578414	TRUE	TRUE	FALSE
GeneID:107092972	LOC107092972	protein-methionine sulfoxide oxidase mical3a-like	-0.734706566535264	0.00236411962648239	0.0596607802035617	-0.662934775462838	0.00633161286699827	0.0873602253924168	-0.686076666869721	0.00473967262131173	0.0636090465689157	TRUE	TRUE	FALSE
GeneID:107089814	LOC107089814	glycogen phosphorylase%2C muscle form-like	-0.379707244662198	0.00267269218306274	0.0655593574557404	-0.357802820442035	0.0046595528465111	0.0711975030874291	-0.648257149802378	3.14802900327165e-07	2.38330409766208e-05	TRUE	FALSE	FALSE
GeneID:107095179	LOC107095179	serine protease 27-like	-1.47514031592187	0.00269272692146007	0.0658751292208789	-2.54094511069329	5.687214511652e-07	5.50672028267694e-05	-2.01224955169846	5.50026546449681e-05	0.00200770602679262	TRUE	TRUE	TRUE
GeneID:107088594	dars2	aspartyl-tRNA synthetase 2%2C mitochondrial	-0.512945156331295	0.00272550245642314	0.0665000911018786	-0.780221006455946	5.1418890848897e-06	0.00034944609369667	-0.644028853498682	0.000170122304059244	0.00504796778673858	TRUE	FALSE	FALSE
GeneID:107083672	prox1	prospero homeobox 1%2C transcript variant X1	0.31737522688456	0.00273523056590709	0.0665608951335882	0.379370155803613	0.00037286337405555	0.0107013533424336	0.286288427765779	0.00699633411888126	0.0840702539419063	TRUE	FALSE	FALSE
GeneID:107082848	LOC107082848	gap junction Cx32.2 protein	-1.46371005455068	0.00274095798499801	0.0666121585865367	-1.99591765346976	5.21831674097715e-05	0.00225355335877363	-1.36959978783411	0.00506373500649902	0.0663042938893683	TRUE	TRUE	TRUE
GeneID:107088116	sertm1	serine-rich and transmembrane domain containing 1	0.56113281456837	0.00293849622636003	0.0700361168074636	0.698341307277805	0.000249815557105302	0.00778958780350211	0.939226606948392	1.17940420380368e-06	7.61222386868661e-05	TRUE	FALSE	FALSE
GeneID:107088828	LOC107088828	RNA binding protein fox-1 homolog 1-like	0.493742031441509	0.0030390920182058	0.0715879332380693	0.482198151289291	0.00381097650183955	0.0609656823516019	0.705780745083522	2.43224889618687e-05	0.00101235481771832	TRUE	FALSE	FALSE
GeneID:107100340	LOC107100340	zinc fingers and homeoboxes protein 1-like	-0.758486707639332	0.00310873532939891	0.0724859364448058	-0.792712843316641	0.00211576090567986	0.0404471440452808	-1.21779361878582	1.57885214069061e-06	9.64988133962961e-05	TRUE	TRUE	FALSE
GeneID:107084451	pdlim5	PDZ and LIM domain 5%2C transcript variant X3	-0.436813241442757	0.00322038981010459	0.0740568891706177	-0.863354139814737	6.42087789424812e-09	1.06418820378813e-06	-0.719927299024815	1.25673530250842e-06	7.94517247406767e-05	TRUE	FALSE	FALSE
GeneID:107099846	LOC107099846	ladderlectin-like	-1.3282217328913	0.00326021264464865	0.0743261247127988	-2.01256771335627	9.01398790510894e-06	0.000545494524639109	-1.55590139877242	0.000571487180210158	0.0129958586580053	TRUE	TRUE	TRUE
GeneID:107095471	LOC107095471	mast cell protease 1A-like	-0.882411215109363	0.00326037846622975	0.0743261247127988	-1.32440629126982	1.1513255012399e-05	0.000668168304300015	-0.958382164274584	0.00141866719129536	0.0258664225156202	TRUE	TRUE	FALSE
GeneID:107080996	LOC107080996	uncharacterized LOC107080996	-2.31491324374778	0.00327440201250185	0.0745152516294398	-4.4722592472266	2.13745109535326e-07	2.33870323152053e-05	-3.28776590868435	5.79283413579707e-05	0.00207740291610641	TRUE	TRUE	TRUE
GeneID:107096536	LOC107096536	C-C motif chemokine 3-like	-0.913424081903819	0.00332670281087418	0.0755572242119164	-1.41254395279797	6.13415961690495e-06	0.000404480768717564	-1.13756602158146	0.000260590660188448	0.00700889820977614	TRUE	TRUE	FALSE
GeneID:107100077	snupn	snurportin 1%2C transcript variant X2	0.258973913122598	0.00337918808983075	0.0760917053716234	0.283289504635091	0.00139539236667409	0.0292628366890635	0.312857460666948	0.00041683892871429	0.0102384322717714	TRUE	FALSE	FALSE
GeneID:107099066	LOC107099066	F-box only protein 41-like	0.785748978450551	0.00340150069530511	0.0763139125506441	1.27127509094686	5.03111516237132e-06	0.000347960246774982	1.4233811499824	4.24174800038937e-07	3.1089815921579e-05	TRUE	TRUE	FALSE
GeneID:107090498	cdkal1	CDK5 regulatory subunit associated protein 1-like 1	0.428797899510675	0.00346930251171728	0.0772319479567288	0.411675750184191	0.00506426169242514	0.0755302277539757	0.54139768691616	0.000236877218661417	0.00653347854829697	TRUE	FALSE	FALSE
GeneID:107088148	LOC107088148	cadherin-like protein 26	0.358451467463307	0.00347600439790028	0.0772319479567288	0.354682110809976	0.00384556190414385	0.0614121548181723	0.393718840136598	0.00133722487488282	0.0247993205879225	TRUE	FALSE	FALSE
GeneID:107098954	ptgr2	prostaglandin reductase 2	-1.97758703954227	0.00349742373068859	0.077427321749071	-2.34267278429807	0.000633827757268289	0.0162177041035671	-2.29326094367487	0.000806368869261447	0.016940867358675	TRUE	TRUE	TRUE
GeneID:107096019	LOC107096019	protein NLRC3-like	0.663608186130078	0.00358281699419938	0.0786345793160952	0.643958452861715	0.00475409336747172	0.0724015361600805	1.01687183036255	1.01482804975397e-05	0.000486192490399056	TRUE	TRUE	FALSE
GeneID:107085877	LOC107085877	serine/threonine-protein phosphatase 6 regulatory ankyrin repeat subunit A-like%2C transcript variant X1	-0.328839398851062	0.00360845325781706	0.0787481786287786	-0.654486988988313	6.56287406725962e-09	1.07801066263728e-06	-0.314630388007986	0.00542435475451403	0.0699312224378379	TRUE	FALSE	FALSE
GeneID:107098564	LOC107098564	phosphatidate cytidylyltransferase 2-like	0.355461211868015	0.00363752245534348	0.0792885078328839	0.444822799049744	0.000287397615139387	0.00863930380019494	0.325540070703958	0.00778338139418301	0.0910304307112427	TRUE	FALSE	FALSE
GeneID:107084340	LOC107084340	transcription factor Maf-like%2C transcript variant X2	0.277745836265131	0.00383071424294359	0.0824253215525536	0.26427740401849	0.00606426281330884	0.084839728499196	0.255183711576639	0.00799062412442811	0.0925132234217142	TRUE	FALSE	FALSE
GeneID:107087691	LOC107087691	5-hydroxytryptamine receptor 3A-like	0.755404552691255	0.00384986159125497	0.0827387472515759	1.38333568815596	1.95845865699897e-07	2.1977821192047e-05	0.844506890867478	0.00126981351068899	0.0238132101489759	TRUE	TRUE	FALSE
GeneID:107092790	LOC107092790	neurexophilin-1-like%2C transcript variant X2	0.613066845485316	0.00390450633214989	0.0835246546425134	0.661417734303688	0.00217723800877401	0.0411661332450313	0.580003046267155	0.00653552052122164	0.0800851974821843	TRUE	FALSE	FALSE
GeneID:107086091	igflr1	IGF like family receptor 1%2C transcript variant X1	0.334431846162532	0.00391047390449436	0.083555154960491	0.507443732052024	1.40815901348534e-05	0.000783514573006796	0.315449408070107	0.00659435054328575	0.0806164550803633	TRUE	FALSE	FALSE
GeneID:107089775	fam73b	family with sequence similarity 73 member B	0.434416534006448	0.00395398613219933	0.0840941998544175	0.45403928868511	0.00267482829061619	0.0471262089679542	0.519838782500571	0.000599690878603146	0.0134378965818052	TRUE	FALSE	FALSE
GeneID:107091639	omp	olfactory marker protein	-0.693577754701011	0.00410141092567879	0.0859692313597335	-0.657061157215827	0.00675875912144432	0.0914443106788317	-0.637820427495827	0.00863726132784086	0.0976096852182032	TRUE	TRUE	FALSE
GeneID:107085433	spty2d1	SPT2 chromatin protein domain containing 1	0.365175001792422	0.0041657888482269	0.0868911762367689	0.716352530860581	2.54307601746559e-08	3.59884380717804e-06	0.581179420802627	5.7244130800699e-06	0.000304370021485682	TRUE	FALSE	FALSE
GeneID:107100040	aifm3	apoptosis inducing factor%2C mitochondria associated 3%2C transcript variant X1	0.428852420462765	0.00418548655550289	0.0872031666609136	0.632413146454086	3.33227786252105e-05	0.00158818434810362	0.951016280185598	8.91868383557658e-10	1.29194509073309e-07	TRUE	FALSE	FALSE
GeneID:107093246	slc47a1	solute carrier family 47 (multidrug and toxin extrusion)%2C member 1	-0.746633246979598	0.00421748213753649	0.0877703833532339	-0.882510976225576	0.000730048356794292	0.0179315081708205	-0.902319652342366	0.00055522588187995	0.0127840933028103	TRUE	TRUE	FALSE
GeneID:107082989	LOC107082989	protein argonaute-3%2C transcript variant X2	-0.552241502077855	0.00424200558971819	0.088081463695311	-0.653931232777901	0.000716196937720409	0.0176502600462798	-0.938602474948772	1.2116034301374e-06	7.76650463562293e-05	TRUE	FALSE	FALSE
GeneID:107098711	LOC107098711	gonadotropin-releasing hormone II receptor-like	1.58519646540623	0.00438843198041558	0.0899042128549058	1.92355661348309	0.000629576618905947	0.0161538647949968	2.76883468494262	1.96168244839947e-06	0.000117172311698717	TRUE	TRUE	TRUE
GeneID:107085322	tmem8b	transmembrane protein 8B	-0.504003079395781	0.0045350867070857	0.0923942305096961	-1.189507730808	8.96652565976151e-12	3.29914345125265e-09	-1.31526864146904	3.6692888343503e-14	1.0714905823102e-11	TRUE	FALSE	FALSE
GeneID:107099287	ift74	intraflagellar transport 74	-0.376097940238336	0.00455734831014871	0.0927450629002277	-0.403201558931324	0.00238680753295817	0.0436916399839118	-0.593738734645769	7.51193626405258e-06	0.000386025395111104	TRUE	FALSE	FALSE
GeneID:107103738	LOC107103738	THAP domain-containing protein 1-like%2C transcript variant X2	-0.538778504881879	0.00457876259529481	0.0929751605581	-0.639487702142813	0.000781043640682723	0.0189063945495264	-0.632042198893714	0.00088763565735037	0.0181644418112066	TRUE	FALSE	FALSE
GeneID:107084622	LOC107084622	uncharacterized LOC107084622	-1.26009141210579	0.00465330173105646	0.0942806078703146	-1.68830574683315	0.000170945323152802	0.0057598555128976	-1.81057593041432	5.82789422695599e-05	0.00208590992399434	TRUE	TRUE	TRUE
GeneID:107084111	LOC107084111	endonuclease domain-containing 1 protein-like	-0.825005593619304	0.00472047116030612	0.0951900276497626	-1.49608454699936	1.21241687190552e-07	1.50708332381391e-05	-2.55027456760148	5.88647555158384e-21	2.92685110060778e-18	TRUE	TRUE	FALSE
GeneID:107082638	LOC107082638	poly [ADP-ribose] polymerase 9-like	2.00305156824122	0.00489916394516344	0.0976488830976943	2.64666993820678	0.000287933375759528	0.00864128925586954	2.07002252361972	0.00372249829265874	0.052882471884203	TRUE	TRUE	TRUE
GeneID:107083723	sall4	spalt-like transcription factor 4%2C transcript variant X1	0.656968934245664	0.00493845474781859	0.0979702354168566	0.796110640628503	0.000699356143766358	0.0174336788304467	1.37868328933023	7.57449768722964e-09	8.73674047961474e-07	TRUE	TRUE	FALSE
GeneID:107095616	rbpj	recombination signal binding protein for immunoglobulin kappa J region	-0.455949201211803	0.0049848570648254	0.0986090488404225	-0.441767567319129	0.00654774799102199	0.0892288294746901	-0.688410539102907	2.32255869637097e-05	0.000977760007714798	TRUE	FALSE	FALSE
