# Supplementary material for: The Cyprinodon variegatus genome reveals gene expression changes underlying differences in skull morphology among closely related species
Source: BMC Genomics. 2017 May 30;18:424. doi: 10.1186/s12864-017-3810-7 (PMC5450241; doi:10.1186/s12864-017-3810-7)
Supplement: Supplementary file 21 — Genes in durophage intersection set at 48 hpf. This is a comma separated table of the genes in the 48 hpf durophage intersection set. Given are edgeR results for each pairwise comparison. Columns indicating whether a gene is included in the intersection set at a threshold of 1.5 or 2 fold are provided. (CSV 76 kb) [file 12864_2017_3810_MOESM21_ESM.csv]

# Table S12. Genes in the Durophage intersection set at 48 hpf
# Shown are edgeR results for each comparison
# True/False indicate whether gene is included in intersection set at log0.2 or 1.5 fold or 2 fold cutoff
GeneID	GeneName	Product_Info	logFC.InOm	PValue.InOm	FDR.InOm	logFC.Scale	PValue.Scale	FDR.Scale	logFC.MarOm	PValue.MarOm	FDR.MarOm	IntersectionSet_log0.2	IntersectionSet_FoldChange1.5	IntersectionSet_FoldChange2
GeneID:107095282	yjefn3	YjeF N-terminal domain containing 3	2.41014065468299	9.20838170395997e-19	4.77515980561684e-15	2.52794886776286	2.66338665580831e-20	2.0717153102205e-17	0.68640428805136	0.00696429117994922	0.0517894253759417	TRUE	TRUE	FALSE
GeneID:107096021	LOC107096021	protein NLRC3-like	-3.5870225535903	2.20287108755059e-17	8.56751637725611e-14	-4.05186750745128	5.1481555291525e-21	4.4494364203903e-18	-3.4015514450944	5.41733389634731e-16	1.65249928285245e-13	TRUE	TRUE	TRUE
GeneID:107105031	LOC107105031	uncharacterized LOC107105031	3.89793202539005	1.09295697533647e-16	3.4006263330619e-13	4.76790879622437	3.2701309927692e-22	3.39156185696736e-19	4.50946546799806	1.57183881798396e-20	9.05670240421353e-18	TRUE	TRUE	TRUE
GeneID:107085841	cdca7l	cell division cycle associated 7-like	-0.635068975145002	2.33699390753221e-15	5.19380203135408e-12	-0.687044867699012	1.00085235821927e-17	5.02266456026361e-15	-0.371530423262327	3.57629090317975e-06	0.000147186131166051	TRUE	FALSE	FALSE
GeneID:107087681	LOC107087681	serine/threonine-protein kinase N1-like%2C transcript variant X3	0.735905940296857	8.86033040764769e-15	1.72300200189719e-11	0.646102819643281	7.78796669505939e-12	1.45972768524143e-09	0.736117039735939	8.50549033900124e-15	2.16917890498102e-12	TRUE	TRUE	FALSE
GeneID:107098152	LOC107098152	serine/threonine-protein kinase D3-like%2C transcript variant X1	-1.50342956639781	1.0705014129718e-14	1.85042116462248e-11	-1.21202212483985	5.47233003499955e-10	7.21071562696059e-08	-1.27251004408495	7.62899002743715e-11	1.11966224393245e-08	TRUE	TRUE	TRUE
GeneID:107083216	asz1	ankyrin repeat%2C SAM and basic leucine zipper domain containing 1	3.16608892556238	6.3105066975982e-14	9.81725526945351e-11	4.84289686337688	3.73040068796614e-24	5.27580395478993e-21	3.73247797836546	1.75805677286368e-17	7.01284338857444e-15	TRUE	TRUE	TRUE
GeneID:107099028	LOC107099028	transmembrane protein 88-like	-0.568403471080737	8.86168330330553e-14	1.1488433929127e-10	-0.548102198927016	6.00584492542913e-13	1.41565044704395e-10	-0.645983920145837	2.06908344613423e-17	8.04718279287755e-15	TRUE	FALSE	FALSE
GeneID:107092485	cap2	CAP%2C adenylate cyclase-associated protein%2C 2 (yeast)%2C transcript variant X3	1.67214096401994	1.81995466557099e-13	2.17792574863753e-10	2.17261683605066	1.43448869126453e-20	1.17454424052644e-17	1.72478101186556	3.57821987809743e-14	8.18623038875907e-12	TRUE	TRUE	TRUE
GeneID:107098320	slc8a1	solute carrier family 8 (sodium/calcium exchanger)%2C member 1%2C transcript variant X1	0.759672161797984	9.97938184238476e-13	9.13230843070469e-10	0.482024598020988	4.38460391403206e-06	0.00017535034213521	0.548750447262139	1.97736471009521e-07	1.23541617650406e-05	TRUE	FALSE	FALSE
GeneID:107089297	nrxn1	neurexin 1%2C transcript variant X3	1.26761194707177	2.35069766646645e-12	1.92472650511677e-09	1.64377945034364	3.69963738304713e-19	2.2136637987717e-16	1.76819710989636	1.50977990468963e-21	9.78651915719026e-19	TRUE	TRUE	TRUE
GeneID:107096801	capn3	calpain 3%2C transcript variant X1	0.614333981382036	1.09252266821766e-11	7.7907624433908e-09	0.270368630938147	0.00263130586195874	0.0291353916686776	0.246264749314954	0.00615920372540786	0.0473412709269615	TRUE	FALSE	FALSE
GeneID:107095979	LOC107095979	gap junction alpha-5 protein-like%2C transcript variant X2	-1.49318112555953	1.31857379432398e-11	8.91871848621661e-09	-2.2717996011253	3.16035138451581e-26	6.14569831111406e-23	-2.15894831717781	1.18956039637592e-23	9.2529955432101e-21	TRUE	TRUE	TRUE
GeneID:107082475	LOC107082475	tubulin beta-4B chain-like	0.594101460347583	1.18438831874281e-10	7.08674195180074e-08	0.332438777674416	0.000297859247529976	0.00549027999268227	0.494058353918619	8.11457368874844e-08	5.8174388422055e-06	TRUE	FALSE	FALSE
GeneID:107098347	LOC107098347	septin-5-like%2C transcript variant X1	2.03114794563799	1.50404264796044e-10	8.66607091641502e-08	2.25121424212579	2.01753571562082e-12	4.21255207463632e-10	2.13832113897777	1.95136550137202e-11	3.19551506366784e-09	TRUE	TRUE	TRUE
GeneID:107086665	hes3	hes family bHLH transcription factor 3	-1.02920801896401	1.97516586150296e-10	1.06256950115784e-07	-0.589151875903166	0.00029108383116798	0.00539094185890508	-0.627156641329516	0.000116186774390646	0.00246591766602357	TRUE	TRUE	FALSE
GeneID:107083378	osbpl1a	oxysterol binding protein like 1A	1.31329027103922	1.98074921473145e-10	1.06256950115784e-07	0.99568084406836	9.19082692944144e-07	4.83046265342299e-05	1.2322159747311	2.11642554065707e-09	2.23981170993211e-07	TRUE	TRUE	FALSE
GeneID:107086198	hibch	3-hydroxyisobutyryl-CoA hydrolase%2C transcript variant X2	-0.786858177969053	8.34092847705506e-10	4.0549945099233e-07	-0.632670965867371	7.80448153091293e-07	4.17231337375988e-05	-0.918785817643871	7.85213364751946e-13	1.52694553943075e-10	TRUE	TRUE	FALSE
GeneID:107090315	LOC107090315	somatostatin receptor type 2-like	-0.841932851285565	9.42524191051002e-10	4.44328752732741e-07	-0.919323048858835	2.1214472863525e-11	3.70824218357144e-09	-1.79754219289937	1.96590451767569e-39	3.05835765814807e-36	TRUE	TRUE	FALSE
GeneID:107091870	LOC107091870	dynein heavy chain 11%2C axonemal-like%2C transcript variant X4	-3.32662612366105	1.14804685966276e-09	5.10290428450674e-07	1.36292941650564	0.00924162954701998	0.0723563315868092	1.53511001851192	0.0036069482212501	0.0327956127866673	TRUE	TRUE	TRUE
GeneID:107087825	LOC107087825	lysosomal-associated transmembrane protein 4B-like%2C transcript variant X1	0.683809865809806	1.98137855296243e-09	8.11165951274645e-07	0.778002685455986	9.55159092058717e-12	1.76897738037589e-09	0.424872985294181	0.000171152764538118	0.00334921202254025	TRUE	FALSE	FALSE
GeneID:107086123	higd2a	HIG1 hypoxia inducible domain family member 2A	-0.684427354860221	4.74308228911125e-09	1.84470327929259e-06	-0.717172054227683	7.92322483324176e-10	9.7056384827356e-08	-0.79898542851255	7.59047571206996e-12	1.34187534832582e-09	TRUE	TRUE	FALSE
GeneID:107090773	LOC107090773	protein O-GlcNAcase-like	1.07788428967517	7.38091027038266e-09	2.7339243113415e-06	1.45196522136446	1.26666813534899e-14	4.0215420778825e-12	1.59174761687314	4.14311093031127e-17	1.49893899401982e-14	TRUE	TRUE	TRUE
GeneID:107089431	twsg1	twisted gastrulation BMP signaling modulator 1%2C transcript variant X2	-0.395809187606206	7.58013355871479e-09	2.7424218086727e-06	-0.233547988084108	0.00066841168650442	0.010076047099757	0.246533438173045	0.000429122301927274	0.00677751842749503	TRUE	FALSE	FALSE
GeneID:107104323	LOC107104323	mitotic checkpoint serine/threonine-protein kinase BUB1-like	-0.66992542727903	7.7605861978846e-09	2.74389635182933e-06	-0.537564456947949	3.5155333042446e-06	0.000146625071351564	-0.679808772449099	4.65081455764125e-09	4.35859771525451e-07	TRUE	FALSE	FALSE
GeneID:107091640	pak1	p21 protein (Cdc42/Rac)-activated kinase 1%2C transcript variant X2	0.53661931987351	8.65062492550888e-09	2.99061715480315e-06	0.640486343041661	6.95344691423409e-12	1.33549103265111e-09	0.540722556550655	6.64719981582713e-09	6.11896375945696e-07	TRUE	FALSE	FALSE
GeneID:107090696	LOC107090696	ephrin type-B receptor 2-like	0.816673940331352	1.37831287626815e-08	4.46716946168826e-06	0.493179816303579	0.000468955563306744	0.00776121457272662	0.611907595220729	1.70050417851151e-05	0.000522524144606476	TRUE	FALSE	FALSE
GeneID:107091905	xrcc5	X-ray repair complementing defective repair in Chinese hamster cells 5	-0.525231309387546	2.50347261942462e-08	7.94827011028342e-06	-0.451456334633662	1.64260386204452e-06	7.83864671221677e-05	-0.364786486061334	0.000108589931648932	0.00232370504355218	TRUE	FALSE	FALSE
GeneID:107084431	LOC107084431	NXPE family member 3-like%2C transcript variant X2	1.28230124921019	4.16952244702472e-08	1.29730521416727e-05	1.7310672916739	4.42165636780445e-13	1.08913045766849e-10	2.18703311651646	6.33608432187138e-19	2.98698375137434e-16	TRUE	TRUE	TRUE
GeneID:107087931	proser1	proline and serine rich 1%2C transcript variant X2	0.75235330849473	7.47332216696221e-08	2.23581678752752e-05	1.13347179003332	8.83864411406555e-16	3.52571247391071e-13	1.08824995834368	1.09719433019838e-14	2.70937336426924e-12	TRUE	TRUE	FALSE
GeneID:107103435	LOC107103435	protein TMEPAI-like%2C transcript variant X5	0.685358867457293	8.37847684070657e-08	2.36989025837949e-05	0.33851668977025	0.00772418418856825	0.0639176241604023	0.375676836430481	0.00314218334525845	0.0297987359346148	TRUE	FALSE	FALSE
GeneID:107082316	LOC107082316	tripartite motif-containing protein 2-like	0.862702090364848	9.41210524541675e-08	2.61471645183836e-05	0.466568153160398	0.00336117393316113	0.0352594624937206	0.92435149292602	1.16515713363952e-08	1.02990622318353e-06	TRUE	FALSE	FALSE
GeneID:107083355	thap4	THAP domain containing 4%2C transcript variant X2	0.52828387912213	1.69819882937657e-07	4.33096380141169e-05	0.526182900767503	1.81614741139182e-07	1.2074275760266e-05	0.899667392748757	1.53970381096209e-18	6.84376348203919e-16	TRUE	FALSE	FALSE
GeneID:107091974	LOC107091974	E3 ubiquitin-protein ligase TRIM39-like%2C transcript variant X2	1.90833224285789	1.87914341665191e-07	4.71513453755705e-05	1.93464350410488	1.28391557983743e-07	9.07903394342311e-06	2.96407398199847	2.40025634442867e-14	5.7447366077349e-12	TRUE	TRUE	TRUE
GeneID:107092131	supv3l1	Suv3 like RNA helicase	-0.516113872651401	1.98409117095307e-07	4.86140444401295e-05	-0.627013247556853	2.37161221145175e-10	3.41621955310694e-08	-0.291279548755685	0.00343746078298658	0.0317180174382694	TRUE	FALSE	FALSE
GeneID:107091764	tmem220	transmembrane protein 220	-0.80662660976544	2.18616824305284e-07	5.23234143956508e-05	-0.864591344318062	2.51591677093686e-08	2.16243741466656e-06	-0.620465425535808	7.17845755266323e-05	0.00169204945676942	TRUE	TRUE	FALSE
GeneID:107099192	LOC107099192	zinc finger protein OZF-like%2C transcript variant X1	-1.34018990423566	2.43347062040577e-07	5.65037349875413e-05	-1.61312823443509	6.01440221644166e-10	7.66934879353958e-08	-1.29169227221141	6.38233071579511e-07	3.23419931418972e-05	TRUE	TRUE	TRUE
GeneID:107098069	osgep	O-sialoglycoprotein endopeptidase%2C transcript variant X2	-0.622057675256818	2.87968864468216e-07	6.42937987714473e-05	-0.798175285152374	4.65558484070994e-11	7.70499291137495e-09	-0.427481237061408	0.000419611888265617	0.00668157845010052	TRUE	FALSE	FALSE
GeneID:107100944	LOC107100944	serine/threonine-protein kinase BRSK2-like%2C transcript variant X1	0.789391511486645	3.5591672698308e-07	7.38266202890103e-05	0.44073652185644	0.00359557185557705	0.0369949149187911	0.363856444916238	0.0160971962411224	0.0913956503369128	TRUE	FALSE	FALSE
GeneID:107082825	LOC107082825	uncharacterized protein C7orf57 homolog%2C transcript variant X2	0.401931243878705	4.11803417540354e-07	8.21336636753242e-05	0.294850590434394	0.000194615159446228	0.00389656117825608	0.308084892620754	0.000100912020471709	0.00221735635943274	TRUE	FALSE	FALSE
GeneID:107083275	LOC107083275	uncharacterized LOC107083275%2C transcript variant X3	-0.922397568764309	4.20234210927416e-07	8.27542230303521e-05	-1.1450921306637	3.58925179921881e-10	4.89806931933745e-08	-1.19255879507397	6.77993399848273e-11	1.01418685783073e-08	TRUE	TRUE	FALSE
GeneID:107083768	LOC107083768	presenilins-associated rhomboid-like protein%2C mitochondrial	0.716451194406545	4.34484965016654e-07	8.44910325095511e-05	0.768044564547052	5.77988210314737e-08	4.54129423629615e-06	0.760268617100264	8.87734045605976e-08	6.22401470247075e-06	TRUE	TRUE	FALSE
GeneID:107095552	zfpm2	zinc finger protein%2C FOG family member 2	1.09316364113756	5.14376872767554e-07	9.64115784294559e-05	0.692598157994969	0.00112834242662233	0.015015930822039	0.817987659557043	0.000136270301562853	0.00279309233387787	TRUE	TRUE	FALSE
GeneID:107091638	capn5	calpain 5	0.507600227379508	6.85361480437009e-07	0.000121161006263165	0.751779854836255	2.65892277793271e-13	6.8941436093832e-11	0.277855080965368	0.00624636809530708	0.0478645919694063	TRUE	FALSE	FALSE
GeneID:107092325	LOC107092325	uncharacterized LOC107092325	0.654398667031984	1.08417795717328e-06	0.000168665564797447	0.410784327840241	0.00213938487514661	0.0247468094297622	0.446391117571267	0.000854045255568031	0.0114324062737609	TRUE	FALSE	FALSE
GeneID:107081671	ino80c	INO80 complex subunit C	0.562415446314516	1.40710878821262e-06	0.00020083454132281	0.661939833369752	1.42242187447935e-08	1.30168335889854e-06	0.77632249186628	3.88333842348011e-11	6.10233291455355e-09	TRUE	FALSE	FALSE
GeneID:107094557	LOC107094557	protein phosphatase 1H-like	1.22603145105409	1.42879010953925e-06	0.000202069888491837	1.14876743872812	4.94900039256849e-06	0.00019247899776797	1.29493678320702	3.89003420849696e-07	2.1926544268691e-05	TRUE	TRUE	TRUE
GeneID:107086680	LOC107086680	mucin-5AC-like	0.438138550303633	1.74355812975187e-06	0.000235221348984956	0.303061650134548	0.000893643916421556	0.0125247012682614	0.295517101137976	0.00121228087721564	0.014849331698224	TRUE	FALSE	FALSE
GeneID:107098518	ier3ip1	immediate early response 3 interacting protein 1	-1.70530931237097	1.76098515910555e-06	0.000235221348984956	-1.67814544803068	2.44016104310156e-06	0.00010790404075072	-2.40034111429092	1.16770908380296e-11	1.99626925458491e-09	TRUE	TRUE	TRUE
GeneID:107094099	radil	Ras association and DIL domains%2C transcript variant X1	0.765637348909322	1.76903630720832e-06	0.000235221348984956	0.394582894041558	0.0123596926833474	0.0885265833677879	0.446573515365354	0.00477901792855386	0.0395253492368487	TRUE	FALSE	FALSE
GeneID:107099968	soga1	suppressor of glucose%2C autophagy associated 1%2C transcript variant X3	0.411572962635908	1.85421845356177e-06	0.000244458275271698	0.222036178602912	0.00961341994928624	0.0743319951048937	0.305396132982255	0.000387008330058734	0.00632425272134844	TRUE	FALSE	FALSE
GeneID:107084583	bag2	BCL2 associated athanogene 2	-1.11076496474399	1.97591074241084e-06	0.000256077955975188	0.697682951719979	0.00331903344629854	0.0349351849283264	0.771466661626551	0.00121275892874227	0.014849331698224	TRUE	TRUE	FALSE
GeneID:107095779	LOC107095779	retinoschisin-like%2C transcript variant X2	-1.13278938516302	2.00013744675076e-06	0.000256077955975188	-1.74248352757076	1.65501020898799e-13	4.51701645986425e-11	-1.64598489163498	3.51960866200189e-12	6.29362666146705e-10	TRUE	TRUE	TRUE
GeneID:107095806	LOC107095806	eukaryotic translation initiation factor 4E-1A%2C transcript variant X2	0.703153206471561	2.05594605341478e-06	0.000260035388235558	0.466475331236968	0.00149588531775503	0.0186724021851611	0.615916606032971	3.05461994873473e-05	0.000846760296217622	TRUE	FALSE	FALSE
GeneID:107103890	LOC107103890	proteasome activator complex subunit 1-like	-1.02820266416097	2.11856765779097e-06	0.000265794814937534	-0.753998283868873	0.000582634721250848	0.00916486183872542	-1.29056051001165	1.62112415330482e-09	1.75137697590021e-07	TRUE	TRUE	FALSE
GeneID:107100521	LOC107100521	inositol hexakisphosphate kinase 2-like	0.774760729724543	2.14430048441219e-06	0.000266871061088004	0.410481083180602	0.0112081369178711	0.082432372942036	0.400034987271212	0.0135049112965087	0.0809930243021533	TRUE	FALSE	FALSE
GeneID:107094766	LOC107094766	transketolase-like	1.0277830331087	2.24764393616457e-06	0.000275327533188286	-0.609528191295739	0.00387091578648402	0.03912919875915	0.57501368793341	0.00725550660720405	0.0532675395414221	TRUE	FALSE	FALSE
GeneID:107090481	anxa10	annexin A10%2C transcript variant X1	-0.35837816043161	2.28890450472471e-06	0.000278191307656268	-0.477240083252826	2.92009253938289e-10	4.05606068171246e-08	-0.332705154934872	1.14772173927497e-05	0.000383156804675982	TRUE	FALSE	FALSE
GeneID:107082534	stk16	serine/threonine kinase 16	0.472214860500677	2.97500447365957e-06	0.000342830700716458	0.268060095606958	0.00772359179467722	0.0639176241604023	0.503593311500267	6.37575636494365e-07	3.23419931418972e-05	TRUE	FALSE	FALSE
GeneID:107094072	elof1	ELF1 homolog%2C elongation factor 1%2C transcript variant X1	0.462438601844425	4.4206774044967e-06	0.000474292954356932	0.334531481993845	0.000855890328467862	0.0121046234908859	0.441174841842529	1.16886184363599e-05	0.000389378665983836	TRUE	FALSE	FALSE
GeneID:107094683	mcc	mutated in colorectal cancers%2C transcript variant X1	-0.69716923927119	4.57885627700195e-06	0.00048717176317315	-0.42239115941724	0.00587309270347515	0.0530282665049118	-0.913041049413504	1.45669285794591e-09	1.60721778660032e-07	TRUE	FALSE	FALSE
GeneID:107091683	zswim5	zinc finger%2C SWIM-type containing 5%2C transcript variant X2	0.390439881630025	4.60334570845619e-06	0.00048717176317315	0.430144433566219	4.47362715976661e-07	2.62621791806133e-05	0.406876435243267	1.80497137742362e-06	7.90984217424768e-05	TRUE	FALSE	FALSE
GeneID:107085409	fjx1	four jointed box 1	-0.45723424323829	5.00332107631145e-06	0.000521643551215592	-0.329268808264845	0.00101645124199732	0.013883171178009	-0.343473746164977	0.000617361441369557	0.00893422506361506	TRUE	FALSE	FALSE
GeneID:107081816	eif5a2	eukaryotic translation initiation factor 5A2	-0.300563913911956	5.14497907435493e-06	0.000526581838550919	-0.23482767623633	0.000366633277193187	0.0064448744556999	-0.211244597082966	0.00134939697403156	0.0161854808982336	TRUE	FALSE	FALSE
GeneID:107084357	LOC107084357	sorting nexin-10A-like%2C transcript variant X1	1.24885341949741	5.88726609852167e-06	0.000590891604481946	1.26217335949198	4.63559012880994e-06	0.000183035217344914	1.54110957489244	3.55655480660901e-08	2.75270264310529e-06	TRUE	TRUE	TRUE
GeneID:107095872	LOC107095872	cadherin-4-like%2C transcript variant X1	0.583608536079544	6.08529241053822e-06	0.000602986586183077	0.562662700548385	1.24630920226773e-05	0.000407328408816787	0.470944660599486	0.000251882803630193	0.00447833231551418	TRUE	FALSE	FALSE
GeneID:107095735	prps2	phosphoribosyl pyrophosphate synthetase 2	-0.366174160030809	7.07300137903808e-06	0.000658890314093984	-0.431742138435812	1.15456792755568e-07	8.2016498853807e-06	-0.28347269959448	0.000508545191932554	0.00770344454809615	TRUE	FALSE	FALSE
GeneID:107092772	anxa1	annexin A1%2C transcript variant X1	0.612042194730679	9.52720922558466e-06	0.000828015608505142	0.683874863980192	7.66791997402978e-07	4.1134424495166e-05	-0.324262948993969	0.0183287859555532	0.0995567305842479	TRUE	FALSE	FALSE
GeneID:107082687	tbc1d2	TBC1 domain family member 2%2C transcript variant X2	-0.614529725329675	1.13294968333765e-05	0.000927647274930731	-0.643993087611356	3.81323034983036e-06	0.000156111643558713	-0.604149361180716	1.58292123331403e-05	0.00049349710674682	TRUE	TRUE	FALSE
GeneID:107088952	LOC107088952	protein prune homolog 2-like%2C transcript variant X1	1.30809233765832	1.41098665207878e-05	0.00111993466053008	1.01054605689152	0.000684877397909349	0.0102547042148948	1.22830455955336	4.41614720213814e-05	0.00113557028138286	TRUE	TRUE	TRUE
GeneID:107082502	ccdc81	coiled-coil domain containing 81%2C transcript variant X3	-6.07520073996786	1.44572786858662e-05	0.00113591860866677	-5.98815197360754	1.82906294320207e-05	0.000544067537426284	-5.96642278885438	1.93584981696256e-05	0.000584255702348493	TRUE	TRUE	TRUE
GeneID:107098319	thumpd2	THUMP domain containing 2%2C transcript variant X2	0.575036029220337	1.58873765961442e-05	0.00122557400575876	0.506777347740421	0.000131828242437112	0.00288674424497646	0.469116448513187	0.000405368337054057	0.00650947777272819	TRUE	FALSE	FALSE
GeneID:107086572	LOC107086572	peroxisomal N(1)-acetyl-spermine/spermidine oxidase-like	-1.12361350190309	1.71309160349405e-05	0.00129371679978432	-0.917606418651157	0.000437025920817029	0.00731842007551186	-1.3324449100302	3.57142783355448e-07	2.02776287615354e-05	TRUE	TRUE	FALSE
GeneID:107098549	ipo4	importin 4%2C transcript variant X3	-0.472744255657794	1.82608237669739e-05	0.00135514209248879	-0.381270771495512	0.000543281669597573	0.0086953013723554	-0.330667450780241	0.00272701461404529	0.026953091709468	TRUE	FALSE	FALSE
GeneID:107091475	LOC107091475	protein NLRC3-like%2C transcript variant X3	1.83972749153977	1.82992648852478e-05	0.00135514209248879	2.31727752877297	1.30844241421847e-07	9.16911650360211e-06	1.45114379808898	0.000584660064666328	0.00856483309497779	TRUE	TRUE	TRUE
GeneID:107103703	LOC107103703	FRAS1-related extracellular matrix protein 2-like	-0.432182293368557	2.36888423056264e-05	0.00166754443325172	-0.528230575668061	2.2700114871963e-07	1.45927969860797e-05	-0.622642273912253	1.07306928280853e-09	1.21852108267536e-07	TRUE	FALSE	FALSE
GeneID:107097058	txndc11	thioredoxin domain containing 11	-0.384429566232879	2.42742786990127e-05	0.00170105835009252	-0.61164097428304	1.32672845832337e-11	2.39999007280658e-09	-0.399501145438137	1.13899158575903e-05	0.00038270609286508	TRUE	FALSE	FALSE
GeneID:107087626	hnrnpul2	heterogeneous nuclear ribonucleoprotein U-like 2	-0.410143968957662	2.62289621979621e-05	0.0018008471258838	-0.467581612555422	1.60017471528771e-06	7.69110567795408e-05	-0.579534949052007	2.77535571802519e-09	2.87801623449749e-07	TRUE	FALSE	FALSE
GeneID:107097844	LOC107097844	potassium voltage-gated channel subfamily KQT member 1-like	1.04124017270941	2.62770648309843e-05	0.0018008471258838	-0.556209851687192	0.0135737222495528	0.0943128168987461	0.635067759679012	0.0082316956537723	0.0581828665541734	TRUE	FALSE	FALSE
GeneID:107089844	hinfp	histone H4 transcription factor	-0.476829269774784	2.83517710096414e-05	0.00188114799532458	-0.510536490386374	6.79478379430519e-06	0.00024469085992594	-0.408956918054332	0.000338196929048179	0.00568980793589281	TRUE	FALSE	FALSE
GeneID:107099926	LOC107099926	RAC-gamma serine/threonine-protein kinase%2C transcript variant X1	0.703119294811298	2.84894234726512e-05	0.00188114799532458	0.926685015278581	4.70549403658545e-08	3.73486585342652e-06	0.650196159854989	0.000103283668474089	0.00225039780175267	TRUE	TRUE	FALSE
GeneID:107087582	LOC107087582	ena/VASP-like protein%2C transcript variant X3	0.356071857766059	3.10272674788875e-05	0.00198638353979034	0.31393079628174	0.000228317881362865	0.00441234941659888	0.444200013482995	2.18241356746769e-07	1.34723895050745e-05	TRUE	FALSE	FALSE
GeneID:107099450	LOC107099450	ribonuclease P protein subunit p21-like	-0.768594300987957	3.17408553495292e-05	0.00201547953743929	-0.937146385088456	3.77886655016025e-07	2.26980026721402e-05	-0.715589255326761	0.000107262397616872	0.0023079960162181	TRUE	TRUE	FALSE
GeneID:107083965	LOC107083965	ATP-dependent 6-phosphofructokinase%2C platelet type-like%2C transcript variant X7	-0.489605506541134	3.19084092017153e-05	0.00201788260955726	-0.622230484750075	1.15079738048228e-07	8.2016498853807e-06	-0.305069199647227	0.00976465590385087	0.0653258788285384	TRUE	FALSE	FALSE
GeneID:107092343	echdc3	enoyl-CoA hydratase domain containing 3	0.804676011579548	3.30655596067336e-05	0.00206586711165444	1.03645954232424	1.07524952900268e-07	7.74428561235862e-06	0.648989214260528	0.000766582966886295	0.0105724567516402	TRUE	TRUE	FALSE
GeneID:107081391	LOC107081391	nuclear receptor coactivator 1-like	1.00059094732235	3.68790799122267e-05	0.00225877104800988	1.4336863787119	5.92127069514536e-09	6.02073256237754e-07	1.25445492579568	2.99897549326916e-07	1.75394968980407e-05	TRUE	TRUE	TRUE
GeneID:107102808	LOC107102808	integrin beta-2-like	1.3150825530087	3.87328305664957e-05	0.00235377595751161	0.963372037594349	0.0020745941906575	0.0242118993428798	1.18071195490096	0.000196947116656737	0.00371833288086027	TRUE	TRUE	FALSE
GeneID:107098388	pgk1	phosphoglycerate kinase 1	-0.461194766860646	4.10309969669538e-05	0.002455073922365	-0.339361409584177	0.0025217855388514	0.028163257450044	-0.266762715370343	0.0175753126441608	0.096819808358785	TRUE	FALSE	FALSE
GeneID:107096422	LOC107096422	arginine/serine-rich protein 1-like%2C transcript variant X1	-0.482430867048769	4.16058913164275e-05	0.00247591010751643	-0.918953206757841	6.93631127630267e-15	2.34583031577045e-12	-0.506290376292735	1.70289735370241e-05	0.000522524144606476	TRUE	FALSE	FALSE
GeneID:107098296	bag1	BCL2 associated athanogene 1	0.283037857455372	4.30935628023969e-05	0.00250151700192869	0.262724842024623	0.000140418383321858	0.00304246349489993	0.310217339897081	7.46071325036313e-06	0.000269871602294929	TRUE	FALSE	FALSE
GeneID:107083920	hmga1	high mobility group AT-hook 1%2C transcript variant X1	-0.328217230370509	4.37002745852984e-05	0.00252730547109103	-0.366214100491332	5.13783899881711e-06	0.000197431538536716	-0.336554376367044	2.7821277682649e-05	0.000786937485289037	TRUE	FALSE	FALSE
GeneID:107082490	LOC107082490	dihydrofolate reductase-like	-2.03131562243842	4.51748282129763e-05	0.00257618384202439	-2.29852901211878	4.71468163351011e-06	0.000185467622182776	-1.39862329052157	0.00430333994976615	0.0367840986805011	TRUE	TRUE	TRUE
GeneID:107090756	LOC107090756	keratin%2C type I cytoskeletal 50 kDa-like	0.410191165653325	4.76689470837158e-05	0.00266757485532866	0.344589177622955	0.000629588538745741	0.00967836847556077	-0.404023242356463	6.11070637261032e-05	0.00148537904747967	TRUE	FALSE	FALSE
GeneID:107084064	LOC107084064	brain-specific angiogenesis inhibitor 1-like%2C transcript variant X1	-0.981752790628294	5.00330128870787e-05	0.00277986993387244	-1.07450214017749	8.63375166332681e-06	0.000297157687226494	-1.21711209542977	4.81364268639885e-07	2.59120551115249e-05	TRUE	TRUE	FALSE
GeneID:107086390	lgi2	leucine-rich repeat LGI family member 2	-0.887761325033448	5.40881973280928e-05	0.00296285241490542	-2.05066892475775	4.13294653067018e-22	4.01851557360225e-19	-0.664239002314145	0.00281548194883356	0.027582149041564	TRUE	TRUE	FALSE
GeneID:107094349	tmem39b	transmembrane protein 39B	-0.31555235572253	5.77073412279238e-05	0.00312986107417627	-0.283653418924115	0.000295840632790877	0.00545954059825347	-0.316776452965797	5.39010659798986e-05	0.00133101410071315	TRUE	FALSE	FALSE
GeneID:107098596	nthl1	nth-like DNA glycosylase 1	-0.484241428935396	6.28752822972323e-05	0.00336134284088675	-0.783759391550867	6.51101306096589e-11	1.06622979146786e-08	-0.514646980764349	2.06791539600221e-05	0.000612772567916311	TRUE	FALSE	FALSE
GeneID:107083035	slc22a23	solute carrier family 22 member 23	0.351896241252395	6.36944681284565e-05	0.00338189365417883	0.263025878425965	0.00270190007855613	0.0297687390383129	0.267696140183042	0.0023007909093141	0.0235948610258401	TRUE	FALSE	FALSE
GeneID:107088784	LOC107088784	protein shisa-7-like%2C transcript variant X1	2.18257996021705	6.53368344101964e-05	0.00342683615613344	1.64914816045983	0.00204047524076602	0.0239942991205149	2.4034639565905	1.33684134092302e-05	0.00043237506737504	TRUE	TRUE	TRUE
GeneID:107080921	LOC107080921	NACHT%2C LRR and PYD domains-containing protein 12-like	-1.43943951493714	6.87633371222247e-05	0.00352846901722785	-2.65201987925833	2.31836700059901e-13	6.11302295395235e-11	-1.14200666886561	0.00165309830650371	0.0186898621760743	TRUE	TRUE	TRUE
GeneID:107098637	LOC107098637	E3 ubiquitin-protein ligase BRE1A-like	0.360531835720463	6.89188450243448e-05	0.00352846901722785	0.647891231627163	1.01127388535151e-12	2.31358644623726e-10	1.5776780734948	1.12365763367032e-64	5.82691393566972e-61	TRUE	FALSE	FALSE
GeneID:107093373	ube3d	ubiquitin protein ligase E3D%2C transcript variant X3	-0.38648530801947	6.96161875639324e-05	0.00352846901722785	-0.351633052361905	0.000290176575992326	0.00538696538509858	-0.638410199171165	3.75245600172987e-11	5.95683245090935e-09	TRUE	FALSE	FALSE
GeneID:107083724	znf217	zinc finger protein 217%2C transcript variant X2	-0.371155241153435	6.985719980113e-05	0.00352846901722785	-0.423120359422765	5.49944501214105e-06	0.000206654265830624	-0.363117409204815	9.94767328562881e-05	0.0021920106700358	TRUE	FALSE	FALSE
GeneID:107092585	LOC107092585	sodium-coupled neutral amino acid transporter 2-like	-1.25979616619996	7.07289479945994e-05	0.0035494523998451	-1.06803651509887	0.000783074194441342	0.0113429099096126	-1.12127574471522	0.000427314828645284	0.00675783102664828	TRUE	TRUE	TRUE
GeneID:107092355	tube1	tubulin epsilon 1	-0.539635506505261	7.31569277625905e-05	0.00362767860704094	-0.373715275643917	0.00611223326775625	0.0543049759831433	-0.47337169252354	0.000513721576181071	0.00774415364403965	TRUE	FALSE	FALSE
GeneID:107097771	LOC107097771	pleckstrin homology-like domain family B member 1	-0.843867033283337	7.3804502971269e-05	0.00363562887209358	-1.10759603378548	1.02625963114641e-07	7.46052386997416e-06	-0.951601818960066	6.64524147850799e-06	0.000248407261307643	TRUE	TRUE	FALSE
GeneID:107098445	LOC107098445	heparan sulfate glucosamine 3-O-sulfotransferase 3B1-like	-0.608257518183528	7.49499729512458e-05	0.00366665638114003	-0.401769658535818	0.00926825354963255	0.0724906650593704	-0.579961762333188	0.000161577125810294	0.00319252266556759	TRUE	FALSE	FALSE
GeneID:107095156	LOC107095156	signal transducer and activator of transcription 5B-like%2C transcript variant X1	-0.544239314329135	7.86917247243673e-05	0.00380188559483535	-0.707440865062654	2.7019220473229e-07	1.70177333158714e-05	-0.76602587603965	2.57478863926099e-08	2.05415317235812e-06	TRUE	FALSE	FALSE
GeneID:107083329	LOC107083329	period circadian protein homolog 3-like%2C transcript variant X2	0.414637217856338	8.73952442235824e-05	0.00410757647850837	0.520778537971907	8.59444858075456e-07	4.54774954322444e-05	0.405280710157426	0.000124959828129093	0.00260939603517356	TRUE	FALSE	FALSE
GeneID:107103377	LOC107103377	tripartite motif-containing protein 35-like	-0.401505464855943	9.05657298061301e-05	0.00417049870547624	-0.294390293170183	0.00412522116866034	0.0409547324319393	-0.403970448170916	8.10799089320103e-05	0.00185494138714012	TRUE	FALSE	FALSE
GeneID:107094703	vat1	vesicle amine transport 1	-0.719685688609656	9.36246669715259e-05	0.00427367968705886	-0.8809099095668	1.75840380134764e-06	8.23960480047148e-05	-0.819238396475624	8.78639172406145e-06	0.000305111375114339	TRUE	TRUE	FALSE
GeneID:107104461	LOC107104461	cysteine-rich protein 2-like	0.864185166887477	9.3951176510518e-05	0.00427367968705886	1.12461919809241	4.87974704776408e-07	2.8116379563728e-05	0.849127954183949	0.00012324775246528	0.00257710387782575	TRUE	TRUE	FALSE
GeneID:107095747	LOC107095747	ras-related protein Rab-9A-like%2C transcript variant X1	-0.777792502376002	9.83434324962616e-05	0.00440901665517101	-0.651289781444838	0.00111462528319288	0.0148715484825314	-1.18014816364191	2.8006137863892e-09	2.87801623449749e-07	TRUE	TRUE	FALSE
GeneID:107092139	mpc1	mitochondrial pyruvate carrier 1	0.332789751418577	0.000102773901861733	0.00452248542634705	0.41437848832484	1.33860861259893e-06	6.60682467952834e-05	0.251483642939852	0.00327282877058758	0.0305254804122302	TRUE	FALSE	FALSE
GeneID:107097456	dennd2d	DENN/MADD domain containing 2D	-0.535571219947468	0.000107853114322983	0.00467373509616338	-0.361091971139501	0.00908165269411941	0.071550501702927	-0.7320851637225	1.11369847160584e-07	7.56585463876508e-06	TRUE	FALSE	FALSE
GeneID:107087123	LOC107087123	chromosome unknown open reading frame%2C human C3orf70	-0.685503581532055	0.000111480070012621	0.0047776734137365	-0.851364552013082	1.25727998771247e-06	6.35048856131264e-05	-0.442337809009084	0.0136400894039387	0.0814895817423479	TRUE	FALSE	FALSE
GeneID:107099519	LOC107099519	dnaJ homolog subfamily C member 11-like	0.508574904012187	0.000112344690294066	0.00478834615590353	0.345407967906341	0.00825645119848279	0.0671435500756909	0.9042120489209	1.39101396528681e-11	2.35217437586597e-09	TRUE	FALSE	FALSE
GeneID:107089058	LOC107089058	tetraspanin-8-like	0.530845258782257	0.00011682190760186	0.00492311601550087	1.16261431924593	9.04555744511596e-17	3.90893714371303e-14	1.18658912042801	2.38786141555982e-17	8.96585721636638e-15	TRUE	FALSE	FALSE
GeneID:107089462	LOC107089462	39S ribosomal protein L23%2C mitochondrial-like	-0.325250426412091	0.00011711930555979	0.00492311601550087	-0.232919904371704	0.00582408149668631	0.0527220925354836	-0.322236054839845	0.000135156219929833	0.00277757637179446	TRUE	FALSE	FALSE
GeneID:107101414	LOC107101414	FRAS1-related extracellular matrix protein 2-like	-0.512108255922111	0.000117405415038299	0.00492311601550087	-0.468201454471828	0.000420802093091674	0.00710023661846765	-0.551173821272498	3.3092403817623e-05	0.000895336567288279	TRUE	FALSE	FALSE
GeneID:107095296	LOC107095296	zinc finger protein 239-like	0.900190264477502	0.000122612951660336	0.00508663917061294	0.797907178104616	0.000585439779567105	0.00916671360207756	1.52023845562263	5.3803402437029e-10	6.75015751381339e-08	TRUE	TRUE	FALSE
GeneID:107083218	tmtc3	transmembrane and tetratricopeptide repeat containing 3	-0.289607400239203	0.000145298118459836	0.00578108140378433	-0.360294621303287	2.11557432081582e-06	9.59533227665647e-05	-0.404754599519909	1.01892953289852e-07	7.04510521924542e-06	TRUE	FALSE	FALSE
GeneID:107085847	tfpi2	tissue factor pathway inhibitor 2%2C transcript variant X1	-0.797921960271483	0.000149132894199466	0.00591852151801299	-0.86683729768113	3.4763884747474e-05	0.000943842504391715	-0.879490303742268	2.77242295942484e-05	0.000786937485289037	TRUE	TRUE	FALSE
GeneID:107096419	LOC107096419	L-threonine 3-dehydrogenase%2C mitochondrial-like	1.03928613015775	0.00015638438195721	0.00612814062999577	0.848195222819435	0.0017342140306835	0.0211269911318271	0.955262225889818	0.000483051977714428	0.0074037828741905	TRUE	TRUE	FALSE
GeneID:107096861	LOC107096861	glutaminyl-peptide cyclotransferase-like	-0.364531428483826	0.000167171306702956	0.00645331021929998	-0.35791060961101	0.000212129883976258	0.00416679874371041	-0.376299279027244	0.000101158229821391	0.0022196312853757	TRUE	FALSE	FALSE
GeneID:107099193	LOC107099193	zinc finger protein ZFMSA12A-like%2C transcript variant X3	-0.38262656219285	0.000173163797843163	0.00661894153082575	-0.292060886049956	0.0041350404758033	0.0409998882613588	-0.264105078070481	0.00969050230170732	0.0650776434196314	TRUE	FALSE	FALSE
GeneID:107094265	tfap2e	transcription factor AP-2 epsilon (activating enhancer binding protein 2 epsilon)%2C transcript variant X1	0.712818125118297	0.000176606613078089	0.00672536347149209	0.581523338037979	0.00213857664293096	0.0247468094297622	0.752115858631263	7.70888794827066e-05	0.00178729016112141	TRUE	FALSE	FALSE
GeneID:107102188	ldhd	lactate dehydrogenase D	0.643971813362858	0.000200119823822429	0.00732532729224831	0.743119202928696	1.81205044912404e-05	0.00054316124926826	1.20781954034918	8.8973062229491e-12	1.55522913382493e-09	TRUE	TRUE	FALSE
GeneID:107082006	cd302	CD302 molecule	-0.395821288682959	0.000201613305338486	0.00734542901908859	-0.415789121010243	9.01396894248716e-05	0.00210872653892139	-0.475681667687474	7.52800874314282e-06	0.000270175995498043	TRUE	FALSE	FALSE
GeneID:107094356	LOC107094356	zona pellucida sperm-binding protein 3-like	-1.368129651442	0.000202412311801042	0.00735730919319817	-1.58773182608765	1.58532314909282e-05	0.000491292275506713	-0.889739076825304	0.0163506492954473	0.0922622600976692	TRUE	TRUE	FALSE
GeneID:107088605	dpyd	dihydropyrimidine dehydrogenase	0.914940613163083	0.000208237053154966	0.00753382287426003	0.68219599707054	0.00525100737619429	0.0490335664774638	0.69216154969952	0.00468477544136132	0.0389738243536139	TRUE	TRUE	FALSE
GeneID:107088257	LOC107088257	integumentary mucin A.1-like%2C transcript variant X1	0.824819931325226	0.000211503379783678	0.0075966897156256	1.33574629955181	6.32096334380131e-09	6.38540433373487e-07	0.80028844530489	0.000313861424292548	0.00535388396679733	TRUE	TRUE	FALSE
GeneID:107100434	LOC107100434	kelch repeat and BTB domain-containing protein 7-like	-0.597288223736556	0.00022459987334154	0.00795922603547685	-0.775105705733765	1.59000026957221e-06	7.68187397320956e-05	-0.627153637378558	0.000106119836473647	0.00229611445899933	TRUE	TRUE	FALSE
GeneID:107094691	nr2f6	nuclear receptor subfamily 2 group F member 6	-0.314698949573307	0.000243674944800806	0.00844287553734107	-0.218850069193483	0.0106997250013023	0.0797728487857422	-0.227804138101489	0.0079134199675095	0.0564461597590762	TRUE	FALSE	FALSE
GeneID:107082120	espl1	extra spindle pole bodies like 1%2C separase%2C transcript variant X3	-0.303689577546655	0.000271390337408273	0.00915839366390564	-0.297723182257726	0.000355517011703285	0.00627196800620811	-0.282609640801091	0.000702333777280834	0.00982572533557368	TRUE	FALSE	FALSE
GeneID:107090331	LOC107090331	carbonic anhydrase 4-like	0.61072780578853	0.000279952088343088	0.00934595415955671	1.03053974378792	1.85407147393074e-09	2.01704824614968e-07	1.05700619186927	8.64317009617023e-10	1.01099095628662e-07	TRUE	TRUE	FALSE
GeneID:107083723	sall4	spalt-like transcription factor 4%2C transcript variant X1	-0.314104384082044	0.000305877443489273	0.0100002684538774	-0.314741288142994	0.000294318321526763	0.0054378980142421	-0.32827789186287	0.000160714939494784	0.00318096986478416	TRUE	FALSE	FALSE
GeneID:107098164	LOC107098164	bifunctional protein GlmU-like	1.09944035728183	0.000305979802278437	0.0100002684538774	2.1420115354646	1.44908280231292e-11	2.59119323627381e-09	2.03183278078665	1.34386829286354e-10	1.85013796744054e-08	TRUE	TRUE	TRUE
GeneID:107098898	uhrf1bp1l	UHRF1 binding protein 1-like%2C transcript variant X3	0.384321230004849	0.000314287057485226	0.0101693308263537	0.631802518757851	3.65930603270831e-09	3.87264108509138e-07	0.570344549251883	1.001739911053e-07	6.95717312332656e-06	TRUE	FALSE	FALSE
GeneID:107086201	LOC107086201	heat shock 70 kDa protein 12A-like	-1.34614421379575	0.000314421040526845	0.0101693308263537	-1.57518215364906	2.38925212207266e-05	0.000675810822965171	-1.45190825793141	0.000102372844857419	0.00223368071170669	TRUE	TRUE	TRUE
GeneID:107100874	sdr39u1	short chain dehydrogenase/reductase family 39U%2C member 1	-0.301780789991411	0.000318528857622543	0.0102595309276064	-0.219698716206389	0.00879367306486707	0.0702275009600293	-0.224848653920301	0.0074769890204518	0.0544312204918899	TRUE	FALSE	FALSE
GeneID:107091020	gtdc1	glycosyltransferase like domain containing 1	-0.719626544110151	0.00032936583219304	0.0104257285526308	-0.975573241490918	1.15908714162026e-06	5.89278387653149e-05	-0.961007045099912	1.68466780397305e-06	7.46677408159793e-05	TRUE	TRUE	FALSE
GeneID:107090275	LOC107090275	glutathione S-transferase Mu 3-like	-0.212058213275312	0.00033106060969336	0.0104257285526308	-0.43954678332689	8.91753124190509e-14	2.56907469500588e-11	-0.215243338624801	0.000268165981869279	0.00471929658364296	TRUE	FALSE	FALSE
GeneID:107097646	jmjd6	jumonji domain containing 6	-0.354819434494306	0.000338239390207598	0.0105875054194358	-0.274308245198745	0.0055724711281931	0.0511443508118307	-0.307782234783298	0.00188289990051269	0.0204269691438465	TRUE	FALSE	FALSE
GeneID:107105235	LOC107105235	nicotinamide phosphoribosyltransferase-like	0.613785567136044	0.000346998077040455	0.0107341495036177	0.738522689045207	1.73606958749895e-05	0.000526472408824975	0.823886519086573	1.77727541506941e-06	7.81047277746744e-05	TRUE	TRUE	FALSE
GeneID:107105151	LOC107105151	NACHT%2C LRR and PYD domains-containing protein 3-like	-0.607047352902949	0.000348444140857937	0.0107341495036177	-0.484728326024513	0.00431582523230558	0.0423337283347906	-0.412940003755729	0.0152781186395563	0.0882918616922652	TRUE	FALSE	FALSE
GeneID:107094671	LOC107094671	growth arrest and DNA damage-inducible protein GADD45 gamma-like	0.33683442477889	0.000375599260822225	0.0113240265515724	0.234391420793881	0.0132175738583076	0.09241608832076	0.339832897138241	0.000333057450579576	0.00562581407021332	TRUE	FALSE	FALSE
GeneID:107100877	pex19	peroxisomal biogenesis factor 19	0.343622523904307	0.000383069262850487	0.0114385017856478	0.442773569096635	4.88743970477489e-06	0.00019056115159695	0.402845678019424	3.2396384193334e-05	0.000884193945431048	TRUE	FALSE	FALSE
GeneID:107088085	LOC107088085	uncharacterized LOC107088085	-0.710313216842006	0.000451005961780526	0.0126192441500353	-1.19605038547585	1.29572319297078e-09	1.49315301578122e-07	-0.978845023709092	9.45523259790946e-07	4.56816936415147e-05	TRUE	TRUE	FALSE
GeneID:107097537	LOC107097537	protein EFR3 homolog B-like	1.04417044602984	0.000466658885966392	0.012874323796377	0.871361457651714	0.00333831764851912	0.035083864139833	1.12363640643397	0.000170843418391653	0.0033473690930969	TRUE	TRUE	FALSE
GeneID:107103289	LOC107103289	arf-GAP with Rho-GAP domain%2C ANK repeat and PH domain-containing protein 2-like	-0.891690345775756	0.000484593407049109	0.0132492436440474	-0.942486727826435	0.000219883517349394	0.00429739683342277	-1.04151563760969	4.44123178799837e-05	0.00114013602187938	TRUE	TRUE	FALSE
GeneID:107089369	LOC107089369	inositol polyphosphate 5-phosphatase K-like	0.546945503148363	0.000502646718802728	0.013575824660441	0.864732404615827	5.82355633074707e-08	4.55261637374031e-06	0.69068195346155	1.29042109660675e-05	0.000420408280993418	TRUE	FALSE	FALSE
GeneID:107084254	LOC107084254	5-hydroxyisourate hydrolase-like	0.60732831608828	0.000507856439456291	0.0136219355665888	0.464200894623827	0.00773269217853322	0.0639540096871033	0.994377768018839	1.62500133100667e-08	1.37392096230819e-06	TRUE	FALSE	FALSE
GeneID:107099722	gramd4	GRAM domain containing 4%2C transcript variant X1	0.333073175614065	0.000530609918339064	0.0140625187386726	0.352653493640906	0.000238525984921672	0.00459251082602283	0.260368162157296	0.00659295887832058	0.0497654833915736	TRUE	FALSE	FALSE
GeneID:107084759	LOC107084759	protein HEXIM-like	-0.28174623303627	0.000564198415982658	0.0146776500960572	-0.369908460930891	5.80780724912993e-06	0.000215123946130272	-0.215772201226906	0.00830056055768243	0.0584836144003014	TRUE	FALSE	FALSE
GeneID:107081031	LOC107081031	rab effector MyRIP-like%2C transcript variant X1	0.532938206866259	0.00057625729639063	0.0148670559866485	0.707577601049403	5.34227252845941e-06	0.000201933799128399	0.557845330361525	0.000319554110374274	0.00542126858788722	TRUE	FALSE	FALSE
GeneID:107103865	gdpgp1	GDP-D-glucose phosphorylase 1	-0.758867410046663	0.000584657664208352	0.0149843810248589	-1.54372626830572	2.17691764628608e-13	5.8390185902194e-11	-1.60240760363387	2.52396223003226e-14	5.94928491100181e-12	TRUE	TRUE	FALSE
GeneID:107095818	elovl6	ELOVL fatty acid elongase 6	0.375267480852059	0.000627176155096243	0.0159167690780298	0.304085851787907	0.00539753710885378	0.0501011245837937	0.369682567731635	0.000753193860950791	0.010423874026992	TRUE	FALSE	FALSE
GeneID:107081787	LOC107081787	serine/threonine-protein kinase/endoribonuclease IRE1-like%2C transcript variant X1	-0.471827150754501	0.000669084142489241	0.0167615813280276	-0.989335278763828	4.48057782932335e-13	1.08913045766849e-10	-1.27000924305404	1.11434858931627e-20	6.9343684015973e-18	TRUE	FALSE	FALSE
GeneID:107096157	gpsm1	G-protein signaling modulator 1%2C transcript variant X1	0.314820228820651	0.000671142431775827	0.016786113844271	0.411225606275651	9.09727261061386e-06	0.000309009323151353	0.254125648753009	0.00596219485843873	0.0462224139768847	TRUE	FALSE	FALSE
GeneID:107094219	LOC107094219	protein-lysine 6-oxidase-like	0.555873002889622	0.000675600193043764	0.0168704850773384	0.613998301905937	0.000172942873296659	0.00355412454408999	0.948514461195641	1.26639437430323e-08	1.09451651561308e-06	TRUE	FALSE	FALSE
GeneID:107101165	fnbp1l	formin binding protein 1-like%2C transcript variant X2	0.333230767109551	0.000693497670263887	0.0171249892957068	0.258556815815179	0.00827396491908402	0.0671729243052497	0.314577412074003	0.00135538101319296	0.0162322266529968	TRUE	FALSE	FALSE
GeneID:107091968	LOC107091968	long-chain-fatty-acid--CoA ligase ACSBG2-like%2C transcript variant X2	-0.326001597387306	0.000734007259429524	0.0178980422177823	-0.290369356646758	0.00262027613938834	0.0290546228798749	-0.378508118380651	8.82822288615829e-05	0.00198182775526644	TRUE	FALSE	FALSE
GeneID:107093822	tbc1d22b	TBC1 domain family member 22B%2C transcript variant X2	-0.398397618690161	0.000735477419692015	0.0179058250675253	-0.558090987620728	1.99058579482134e-06	9.13496849853559e-05	-0.347605844528795	0.00325697674788324	0.03043216331604	TRUE	FALSE	FALSE
GeneID:107086153	LOC107086153	platelet-derived growth factor receptor-like protein	-0.810223983873688	0.000755691449290662	0.0181224982495433	-1.19636851326698	3.27280145337697e-07	2.01244949447374e-05	-1.20774256499845	2.78184518387565e-07	1.65180021089899e-05	TRUE	TRUE	FALSE
GeneID:107099209	bbs12	Bardet-Biedl syndrome 12	-0.854073870984681	0.000785523577952189	0.0186002896532758	-2.00000757036421	2.5396723959191e-15	9.63650816178376e-13	-0.87408367931515	0.000588695521618016	0.00859130978406329	TRUE	TRUE	FALSE
GeneID:107090523	phf21b	PHD finger protein 21B%2C transcript variant X2	0.287997666038324	0.000799274645778147	0.0187517163553836	0.453778925911311	1.35033154089147e-07	9.42022770477514e-06	0.487424390455814	1.55740414232565e-08	1.32396372907979e-06	TRUE	FALSE	FALSE
GeneID:107101740	man2c1	mannosidase%2C alpha%2C class 2C%2C member 1	-0.426151476199372	0.000801278980984133	0.0187517163553836	-0.843404289759285	2.24116542431195e-11	3.83140774791439e-09	-0.423319897293539	0.000866582278309186	0.0115621102089674	TRUE	FALSE	FALSE
GeneID:107082480	exosc1	exosome component 1	-0.432563076752255	0.000808500850057672	0.0188291133598012	-0.641300958976352	6.65768342775094e-07	3.73911845074084e-05	-0.535240108313973	3.36843832390136e-05	0.000909770746613428	TRUE	FALSE	FALSE
GeneID:107084127	LOC107084127	transmembrane protein 151A-like	0.721237887412746	0.000855374724518229	0.0194840552503529	0.571621311353191	0.00712852732746866	0.0603365068734657	0.608871706435759	0.00452302709653014	0.0379939160587038	TRUE	FALSE	FALSE
GeneID:107090314	lmf1	lipase maturation factor 1	-0.518685285448859	0.000888021806515143	0.020021674266603	-0.993881292438233	1.45615699755327e-10	2.22092494224864e-08	-0.522959146274731	0.000799011686825999	0.0108655811293287	TRUE	FALSE	FALSE
GeneID:107082055	LOC107082055	caspase-8-like%2C transcript variant X1	-0.397464721697456	0.000907493348908976	0.0203721125959263	-0.308337557237771	0.0100995395440763	0.0768305802871372	-0.320116324916973	0.00765121045496842	0.0551830695632562	TRUE	FALSE	FALSE
GeneID:107095704	plcl1	phospholipase C like 1	0.878396487715257	0.00091644331398881	0.0204036339351474	0.74066871921211	0.00482426492070125	0.0459590259469377	1.2489729207328	3.52615855847427e-06	0.000145507821469985	TRUE	TRUE	FALSE
GeneID:107091819	tmtc4	transmembrane and tetratricopeptide repeat containing 4	-0.283460095621601	0.000933233641563393	0.0205641866314472	-0.422257695251473	7.38703489450714e-07	4.07518091680311e-05	-0.221794728198635	0.00966523095801302	0.0649812768511678	TRUE	FALSE	FALSE
GeneID:107100505	LOC107100505	paralemmin-1-like%2C transcript variant X4	0.411321529845099	0.000940694756302505	0.0206118145405607	0.331467628717157	0.00718583850275708	0.0607166245632292	0.653058710680077	2.24880414908374e-07	1.36658774012874e-05	TRUE	FALSE	FALSE
GeneID:107099924	tnfaip3	TNF alpha induced protein 3%2C transcript variant X3	0.308182417023646	0.000955470342340812	0.0208182802742241	0.234922496805406	0.011463445084166	0.0838792099814584	0.359651956551014	0.000118056359004877	0.00249538420793325	TRUE	FALSE	FALSE
GeneID:107090738	LOC107090738	peroxisome proliferator-activated receptor gamma coactivator-related protein 1-like	-0.316809967128597	0.000957620117680997	0.0208234365751333	-0.304604529001856	0.00146336614882726	0.0183593444978271	-0.275327750518831	0.00411966476688328	0.0357505522705803	TRUE	FALSE	FALSE
GeneID:107085948	hmcn1	hemicentin 1	0.73640636147251	0.000958384044982673	0.0208234365751333	0.705363688794532	0.00153603876468577	0.0191128878539409	0.704396297106025	0.00157116378684041	0.0180754972862514	TRUE	TRUE	FALSE
GeneID:107097584	LOC107097584	rab11 family-interacting protein 5-like%2C transcript variant X2	0.493650587334816	0.000959959608264736	0.0208285796733257	0.683175935578538	5.4259289880773e-06	0.000204385417112636	0.491984655838696	0.000998547017550218	0.0129605447022579	TRUE	FALSE	FALSE
GeneID:107104088	LOC107104088	chromosome unknown open reading frame%2C human C8orf59	0.392084639739669	0.00101307660121492	0.0216787244636872	-0.2987775805587	0.0111718540347668	0.0822919191377211	0.714336569986563	3.00716923527874e-09	3.01822785762783e-07	TRUE	FALSE	FALSE
GeneID:107098921	LOC107098921	deoxyribonuclease-1-like	0.660911758401941	0.00105116084636815	0.0222186267485724	1.04815731262651	2.90084017443234e-07	1.80513482374576e-05	0.677139080611432	0.00079446649256561	0.0108321781111684	TRUE	TRUE	FALSE
GeneID:107085887	gnptab	N-acetylglucosamine-1-phosphate transferase%2C alpha and beta subunits	-0.259997750586727	0.00106605158693296	0.022472309671973	-0.247489432345379	0.00179629663198289	0.0217809717098659	-0.343936571444409	1.41462029680524e-05	0.00045563660367286	TRUE	FALSE	FALSE
GeneID:107091872	LOC107091872	ephrin type-A receptor 3-like%2C transcript variant X2	0.233387476957513	0.00109300546499812	0.0227628996237962	0.243158100467084	0.000663780700678164	0.010054952639192	0.303851071084026	2.16192414815031e-05	0.000638557322694119	TRUE	FALSE	FALSE
GeneID:107082934	LOC107082934	uncharacterized LOC107082934	0.705414269672261	0.00109572956965669	0.0227891242181138	0.598800199319866	0.00529843386233268	0.0493579255067722	1.24332723603167	1.81375354166721e-08	1.50890715763191e-06	TRUE	TRUE	FALSE
GeneID:107087468	LOC107087468	chromosome unknown open reading frame%2C human C1orf106	-0.272881645559024	0.00109890071516801	0.0227977460439524	-0.305891970115905	0.000245238538653457	0.00469271334050656	-0.347822530355638	3.09216812645681e-05	0.000851413443244046	TRUE	FALSE	FALSE
GeneID:107095016	LOC107095016	apoptosis-inducing factor 3-like	0.708326674300332	0.00110082555604346	0.0228036526968949	5.89241138089087	4.78019647635026e-105	7.43655165825809e-101	5.71476821095726	1.17789296612296e-100	1.83244808739749e-96	TRUE	TRUE	FALSE
GeneID:107104162	LOC107104162	NAD-dependent protein deacetylase sirtuin-3-like%2C transcript variant X1	-0.336817650379841	0.00110645031764225	0.022889690946224	-0.369470277804415	0.000325828518542512	0.00587359706021537	-0.457286672989387	8.57376013251501e-06	0.000299062749734386	TRUE	FALSE	FALSE
GeneID:107096276	LOC107096276	choline kinase alpha-like%2C transcript variant X1	-0.420767405000365	0.00126890292790728	0.0250148821058419	-0.690233268462729	9.81748306283678e-08	7.20427283059206e-06	-0.600685405505618	3.75421445931536e-06	0.000154101093254799	TRUE	FALSE	FALSE
GeneID:107094684	LOC107094684	occludin-like	-0.394754322449739	0.00136193295588137	0.0262547595968358	-0.671519183878331	3.71525357094809e-08	3.06847716121056e-06	-0.700866532892374	9.66169281174462e-09	8.58896886127492e-07	TRUE	FALSE	FALSE
GeneID:107101785	LOC107101785	52 kDa repressor of the inhibitor of the protein kinase-like	-0.234501290882255	0.00138053241524051	0.0265617200150459	-0.647682528516377	5.77811932252751e-19	3.32926675187261e-16	-0.605471119982196	1.01022012828313e-16	3.34382862461716e-14	TRUE	FALSE	FALSE
GeneID:107087173	LOC107087173	uncharacterized LOC107087173	-1.1729691971234	0.00143715999441908	0.0271663402590251	-1.65316338906144	6.38306048046435e-06	0.00023201231751071	-1.8619440988484	3.74305295108789e-07	2.11747908218452e-05	TRUE	TRUE	TRUE
GeneID:107093545	klhl23	kelch like family member 23	0.578132646636755	0.00146687228801896	0.0274836755944938	0.98629972862506	9.31618620105054e-08	6.9678802273915e-06	0.969348812146874	1.62396685152359e-07	1.04982966043998e-05	TRUE	FALSE	FALSE
GeneID:107088233	LOC107088233	glyoxylate reductase/hydroxypyruvate reductase-like	-0.369158063853339	0.00155518443157799	0.0286998863606865	-0.751732907547163	9.26479370778527e-11	1.47073873175526e-08	-0.592556711535457	3.47974368494776e-07	1.99757832128164e-05	TRUE	FALSE	FALSE
GeneID:107092395	kif5b	kinesin family member 5B	0.230968450728129	0.00157606068225915	0.0289680230707437	0.369281100929455	4.49041567271527e-07	2.62621791806133e-05	0.230744538332111	0.00159263033953976	0.0182471445019947	TRUE	FALSE	FALSE
GeneID:107083372	LOC107083372	pre-B-cell leukemia transcription factor 1%2C transcript variant X1	0.414692644307933	0.00158733172557454	0.0290049854256024	0.340438346597892	0.00939809475903377	0.0731762563394837	0.42681815666814	0.00115502300897791	0.0143749543605355	TRUE	FALSE	FALSE
GeneID:107083081	ubtf	upstream binding transcription factor%2C RNA polymerase I%2C transcript variant X3	0.259185378711449	0.00159475745290953	0.0290545253637819	0.382142167548749	3.31232377413436e-06	0.000139269786362725	0.23921758782865	0.00356708045224517	0.0325091216142812	TRUE	FALSE	FALSE
GeneID:107101216	cers1	ceramide synthase 1	0.316076156873332	0.00165871567409206	0.0298319534587862	0.355500230633174	0.000401427475655851	0.00686264531733855	0.271231412080951	0.00687340414567	0.0512114694895537	TRUE	FALSE	FALSE
GeneID:107099187	LOC107099187	cohesin subunit SA-2-like%2C transcript variant X2	0.405769431422122	0.00174745250738736	0.0306157375792826	0.596846656962697	4.46827665021732e-06	0.000177782557154555	0.777533566351309	2.86328926690757e-09	2.91138504086805e-07	TRUE	FALSE	FALSE
GeneID:107083392	LOC107083392	glutamine synthetase	0.315333510645959	0.0017933453551248	0.0310680107902857	0.327585312969609	0.00117475213545577	0.0154658156722156	-0.263456119837944	0.00877740506429081	0.060851199013	TRUE	FALSE	FALSE
GeneID:107104908	LOC107104908	cystatin-C-like	-0.307478726474985	0.00182557968358958	0.031482532197745	-0.403688438767057	4.15133377914755e-05	0.00110586129455819	-0.551971950772003	2.07036127705113e-08	1.68631467995206e-06	TRUE	FALSE	FALSE
GeneID:107103421	tpcn2	two pore segment channel 2	-0.505437267402833	0.00188089688471395	0.0320388204651434	-0.638532721095296	7.59165347056831e-05	0.00183390299754086	-0.431805649298862	0.00805809536153982	0.0572157871015404	TRUE	FALSE	FALSE
GeneID:107094700	plvap	plasmalemma vesicle associated protein	-0.554110490405363	0.00188233476281681	0.0320388204651434	-1.11595783384489	2.69195765895068e-10	3.84209039452254e-08	-0.690890936795666	0.000102217026005225	0.00223368071170669	TRUE	FALSE	FALSE
GeneID:107085034	LOC107085034	histone H1.0-B	0.554379503116416	0.00189203261226613	0.0321335713417295	0.515748804664836	0.00383302317444545	0.0389231994287519	0.62126413731271	0.000503919359309512	0.00764826680271031	TRUE	FALSE	FALSE
GeneID:107091476	wnt10b	wingless-type MMTV integration site family member 10B	-0.477127977040645	0.00197023546604325	0.0328184596695989	-0.521751401226053	0.000666622916596151	0.010076047099757	-0.415320531443097	0.00721274194614966	0.0530537240927897	TRUE	FALSE	FALSE
GeneID:107092853	sgtb	small glutamine-rich tetratricopeptide repeat (TPR)-containing%2C beta	0.621810502241879	0.00197490236403104	0.0328404973170875	0.609569927149238	0.00224702283547752	0.0257794500379969	0.790759279930624	0.000102320394377842	0.00223368071170669	TRUE	TRUE	FALSE
GeneID:107096596	p3h4	prolyl 3-hydroxylase family member 4 (non-enzymatic)	-0.316187554920563	0.00197587616435006	0.0328404973170875	-0.30390616266283	0.00287887850492579	0.0311885187333778	-0.317870885359854	0.00185895740489434	0.0202377889068869	TRUE	FALSE	FALSE
GeneID:107097748	LOC107097748	ras-associated and pleckstrin homology domains-containing protein 1-like	0.464243112115315	0.0020074319137013	0.0331524610206488	0.393612947809614	0.00854126810295226	0.0688122775130131	0.583070959134552	0.000110474638137389	0.00235432047329228	TRUE	FALSE	FALSE
GeneID:107091396	wnt1	wingless-type MMTV integration site family member 1	-0.332585058819244	0.0020104682191792	0.0331673956370846	-0.2639241562921	0.0142365793629609	0.0974817188158372	-0.269134706826441	0.0125786326285176	0.0774858000543358	TRUE	FALSE	FALSE
GeneID:107092074	rttn	rotatin%2C transcript variant X1	-0.291980999320137	0.00207756924550309	0.03395036213476	-0.248376089271627	0.00875511003972987	0.0699554426749243	-0.268988004227995	0.00456699885304981	0.038261472768286	TRUE	FALSE	FALSE
GeneID:107088751	grasp	GRP1 (general receptor for phosphoinositides 1)-associated scaffold protein	-0.555222298728462	0.00210234737341155	0.0341757764766599	-0.517970874708423	0.00406335419847656	0.0405475312801154	-0.53702927057959	0.00292651950262978	0.0284016618230889	TRUE	FALSE	FALSE
GeneID:107103816	sphk1	sphingosine kinase 1	0.82744821789538	0.00213653404112885	0.0345869511736125	1.03431080521582	0.000141816194053133	0.003068476399005	0.641702195297481	0.0158829056974794	0.0905371454666776	TRUE	TRUE	FALSE
GeneID:107103766	rccd1	RCC1 domain containing 1	-0.38115975250756	0.00214980712496183	0.0347656439116748	-0.440233432348442	0.000368551864066128	0.00645671323116752	-0.484838798347759	8.91520595130065e-05	0.00199847059055309	TRUE	FALSE	FALSE
GeneID:107093347	parp3	poly(ADP-ribose) polymerase family member 3	-0.458194199352613	0.002172768126343	0.035027429545602	-0.670239488074439	6.27147893587371e-06	0.000228490392986856	-0.870820545218832	4.15518896825472e-09	3.94160212067919e-07	TRUE	FALSE	FALSE
GeneID:107098703	trmt2b	tRNA methyltransferase 2 homolog B	0.720099395514164	0.00218667492000687	0.0351426670770113	-0.65654525348211	0.00415988444140756	0.0411790492219375	0.767002892904219	0.00112497532025271	0.0141025310694371	TRUE	TRUE	FALSE
GeneID:107089161	LOC107089161	troponin I%2C slow skeletal muscle-like	-0.870877216390501	0.00222328178824191	0.0356205919461167	-1.68301135991876	8.31947353232047e-10	1.01114101361179e-07	-0.784768219613253	0.00600079826444702	0.046352740119167	TRUE	TRUE	FALSE
GeneID:107095127	LOC107095127	gamma-interferon-inducible lysosomal thiol reductase-like	-0.390175370132708	0.00228535379539621	0.0362418440315789	-0.946830018329844	4.92067382848043e-14	1.50099848528765e-11	-0.767125717377378	1.30908762763835e-09	1.45467687308355e-07	TRUE	FALSE	FALSE
GeneID:107094308	LOC107094308	integrin beta-1-like	-0.225819467552197	0.00240045032394589	0.037489089183321	-0.303003143771479	4.49356259613233e-05	0.00117084154163697	-0.253074905641523	0.000666394915672574	0.00948500064329208	TRUE	FALSE	FALSE
GeneID:107084623	snx2	sorting nexin 2	0.352292653811121	0.00244888084479334	0.0380591801223277	0.398582895185514	0.000605836364833926	0.00940526421916364	0.432208885857506	0.000206968408493632	0.00384335688308466	TRUE	FALSE	FALSE
GeneID:107083694	tbxa2r	thromboxane A2 receptor%2C transcript variant X1	-0.428538456010726	0.00246681861157245	0.0381853702887887	-0.490017881101947	0.000495471916257516	0.00809669811052329	-0.371569067886122	0.00877711323121497	0.060851199013	TRUE	FALSE	FALSE
GeneID:107091459	ildr2	immunoglobulin-like domain containing receptor 2%2C transcript variant X2	-0.35424241721703	0.00251570894658685	0.0388262738909242	-0.35034906997261	0.00277074960427863	0.0303362053237926	-0.4691436817936	6.17688198165585e-05	0.00149445961102053	TRUE	FALSE	FALSE
GeneID:107098575	LOC107098575	chromosome unknown open reading frame%2C human C1orf112%2C transcript variant X1	-0.278611312234761	0.00253710681997153	0.0390403271991069	-0.41985962410223	4.99881201184186e-06	0.000193931467501805	-0.423200251752948	4.30913583387005e-06	0.000175031922108398	TRUE	FALSE	FALSE
GeneID:107095999	dcp1b	decapping mRNA 1B%2C transcript variant X2	-0.258660907307147	0.00259953437731913	0.0399013809103891	-0.287488560707493	0.000799151858237251	0.011532843653615	-0.316471400397861	0.00022538310148663	0.00413476994083431	TRUE	FALSE	FALSE
GeneID:107089895	mtrf1l	mitochondrial translational release factor 1 like	-0.403312604515458	0.00262131239240664	0.0401771003829261	-0.336727969553655	0.011986297567047	0.0869311935648171	-0.489969568035081	0.000243457048323132	0.00436846747492845	TRUE	FALSE	FALSE
GeneID:107102590	LOC107102590	translocator protein-like	-0.358031959121299	0.00263253909977326	0.0402392254914946	-0.514481591456475	1.40300538114517e-05	0.000444532682575875	-0.498740675410515	2.63109176713048e-05	0.000753810214019316	TRUE	FALSE	FALSE
GeneID:107093978	LOC107093978	tubulin alpha-1C chain-like	1.081759142726	0.00263312538087944	0.0402392254914946	1.87197396036156	5.18549375950213e-07	2.96583553002112e-05	2.04188032941345	6.42621148746138e-08	4.71568736369984e-06	TRUE	TRUE	TRUE
GeneID:107096283	LOC107096283	dual specificity protein phosphatase 19-like	-0.543409557842182	0.00267535693154843	0.040526317219181	-0.577044103963451	0.00135257745875172	0.0172529849302453	-0.482882765893946	0.00778071914439807	0.0557724695537336	TRUE	FALSE	FALSE
GeneID:107102847	LOC107102847	proline-rich protein 13-like	0.602868226760622	0.00268935035925374	0.04065910936726	0.507258399731062	0.0109923494999942	0.0814711677805667	0.564820198947334	0.00486255767783746	0.040091816617209	TRUE	FALSE	FALSE
GeneID:107094656	LOC107094656	zinc finger protein 827-like	0.367282147935751	0.00271481565815508	0.0409644880639366	0.310547641151311	0.0110523537076469	0.0817989850760529	0.339965966691065	0.00548228277859722	0.04347831228421	TRUE	FALSE	FALSE
GeneID:107090884	LOC107090884	UPF0676 protein C1494.01-like	1.53319755800487	0.00274026585945868	0.0411489536444003	1.59272226398662	0.00189152621490065	0.0225816213246882	1.90896016036688	0.000230550244205081	0.00419357923169974	TRUE	TRUE	TRUE
GeneID:107089499	dbx2	developing brain homeobox 2	-0.259075149586562	0.00275795996207775	0.0412145389810554	-0.26846931743855	0.00187093388086531	0.0224238200189689	-0.307464254269089	0.000372982652208655	0.00616543332964377	TRUE	FALSE	FALSE
GeneID:107100516	LOC107100516	NACHT%2C LRR and PYD domains-containing protein 12-like	-0.815273964944184	0.00285628974018042	0.0419371458635055	-0.956834799534126	0.000388449264823272	0.0066922538348346	-0.794245283078104	0.00365012203858921	0.0330237192178153	TRUE	TRUE	FALSE
GeneID:107090334	LOC107090334	methionine adenosyltransferase 2 subunit beta-like	-0.414090725789791	0.00292447676883175	0.0425197056941267	-0.483851302659786	0.000501623190250592	0.00815439077401092	0.523540029746586	0.000207027901782153	0.00384335688308466	TRUE	FALSE	FALSE
GeneID:107095929	rcor3	REST corepressor 3%2C transcript variant X1	0.560786163481872	0.00298991925882271	0.0431085949114967	0.514458824105192	0.00642068876190669	0.0561476419724465	0.810779101982479	1.92618761038775e-05	0.000582990285112884	TRUE	FALSE	FALSE
GeneID:107097955	wee2	WEE1 homolog 2 (S. pombe)%2C transcript variant X2	0.534902325244385	0.00308400318504182	0.0440567837921906	0.864647720941983	2.71281449262511e-06	0.000117557813542531	0.656943039745029	0.000317296376958445	0.00539473195228691	TRUE	FALSE	FALSE
GeneID:107099014	LOC107099014	swi5-dependent recombination DNA repair protein 1 homolog	0.671338556603081	0.00315301907414814	0.0447550344311337	0.686090478874186	0.00241614115101066	0.0272771465067292	0.749479627073007	0.00104169194046713	0.0133379436360882	TRUE	TRUE	FALSE
GeneID:107086633	acot7	acyl-CoA thioesterase 7%2C transcript variant X3	-0.564787516632169	0.00323144065451243	0.0457429683914921	-0.591602707507885	0.00197771437215924	0.023361657166045	-0.77332108692417	4.94204983882677e-05	0.00124426734186718	TRUE	FALSE	FALSE
GeneID:107098371	abhd11	abhydrolase domain containing 11	0.439704785176306	0.00330329555655961	0.0461719397784348	0.428099086105771	0.00410091975510349	0.0407915656202973	0.478412041922278	0.00143096746178104	0.016916079637483	TRUE	FALSE	FALSE
GeneID:107097510	nop16	NOP16 nucleolar protein	-0.272942505046969	0.00347111315138358	0.0478300330346097	-0.3452407289797	0.000214479845443558	0.00420764559339904	-0.307142108398588	0.00100274272734517	0.0129673055771479	TRUE	FALSE	FALSE
GeneID:107084221	rnf145	ring finger protein 145	0.409219284352786	0.00355063307143065	0.0487100517568313	0.604967320585162	1.72095207432757e-05	0.000522907254303009	0.534703021197993	0.000143514902566966	0.00291090135493388	TRUE	FALSE	FALSE
GeneID:107099542	LOC107099542	nectin-3-like protein%2C transcript variant X2	-0.296108925629426	0.00358008870363294	0.0489845558156707	-0.501402585778348	7.49344252083457e-07	4.09287315483804e-05	-0.597037638141149	3.83635627748177e-09	3.66148433182723e-07	TRUE	FALSE	FALSE
GeneID:107083511	ncoa1	nuclear receptor coactivator 1	0.425794006796883	0.00359681629588569	0.0491038297226991	0.530835119152937	0.00028648873676609	0.00534941402676431	0.524156728459471	0.000346173890461297	0.00581579612732872	TRUE	FALSE	FALSE
GeneID:107086332	cyfip2	cytoplasmic FMR1 interacting protein 2	0.276584366046945	0.00364663081323494	0.049589716399909	0.244197470619591	0.0101953531940116	0.0773325741780782	0.277534076651999	0.003531973326555	0.0322837303414901	TRUE	FALSE	FALSE
GeneID:107082998	bphl	biphenyl hydrolase-like (serine hydrolase)	-0.501224878581037	0.00367925245339936	0.0497981165260516	-0.536633500231576	0.0018087902534183	0.0218893007291161	-0.487545046589193	0.00472253253118246	0.0391990668200616	TRUE	FALSE	FALSE
GeneID:107091136	LOC107091136	proteoglycan 4-like%2C transcript variant X2	0.204255784079578	0.00368464223088607	0.0497981165260516	0.209377522479274	0.00290898722669521	0.0313786544826308	0.23638109441672	0.000779353526361418	0.0106822932243212	TRUE	FALSE	FALSE
GeneID:107087907	vps36	vacuolar protein sorting 36 homolog (S. cerevisiae)	0.444085317460459	0.00382516153073163	0.0507441839282845	0.848134336194365	4.08333909030258e-08	3.30856803269986e-06	0.623018049212289	5.19353567820541e-05	0.00128860980136908	TRUE	FALSE	FALSE
GeneID:107098981	wdr92	WD repeat domain 92	-0.317535378146168	0.00406197196130064	0.0528031310517667	-0.445210735220261	5.33781088812036e-05	0.00135908877228295	-0.262806636048384	0.017471250026331	0.0964122763766816	TRUE	FALSE	FALSE
GeneID:107088773	LOC107088773	mucin-17-like%2C transcript variant X3	0.401130331662694	0.00410245432994394	0.0530964076630098	0.605845997680793	1.70470696713679e-05	0.000520002476230336	0.424667514893385	0.00240429870190364	0.0243830996776499	TRUE	FALSE	FALSE
GeneID:107083341	cdc20	cell division cycle 20%2C transcript variant X1	-0.24632764997359	0.00422797718126787	0.0543143195780217	-0.285022255154711	0.000930363661550654	0.012946035315513	-0.290778524632752	0.000733561828698041	0.0101893047937995	TRUE	FALSE	FALSE
GeneID:107085063	LOC107085063	asc-type amino acid transporter 1-like	0.527133471390169	0.00437776345547482	0.0557322962985448	0.797417565731453	2.22471957249643e-05	0.000634470214850744	1.09636486402133	1.75141711992789e-08	1.47279979106585e-06	TRUE	FALSE	FALSE
GeneID:107095021	LOC107095021	arsenite methyltransferase-like	0.553834466268925	0.00438897982893004	0.0557813523917818	1.71308656402792	3.47792878474698e-17	1.54588966012311e-14	2.09678746005895	7.98116341752121e-24	6.53489259401987e-21	TRUE	FALSE	FALSE
GeneID:107090138	oxr1	oxidation resistance 1%2C transcript variant X1	-0.221551738904818	0.00439707411208076	0.0557954991530508	-0.204838121819911	0.00832907634704991	0.0674520774237665	-0.245057345661789	0.00161071641616224	0.0184198619742959	TRUE	FALSE	FALSE
GeneID:107087627	mtr	5-methyltetrahydrofolate-homocysteine methyltransferase	-0.348353646347651	0.00440235713645673	0.055817008942019	-0.316242283212363	0.00968949208141522	0.074808649285646	-0.351388918823018	0.00406496334167769	0.0354476651942152	TRUE	FALSE	FALSE
GeneID:107086792	LOC107086792	protein phosphatase 1 regulatory subunit 3A-like%2C transcript variant X2	0.755580538495645	0.00445020756995388	0.0561947071150751	0.686519589780921	0.00940537667665661	0.0731963206396933	0.691392947257501	0.00910634994798495	0.0623317687478888	TRUE	TRUE	FALSE
GeneID:107096863	sipa1l3	signal-induced proliferation-associated 1 like 3	-0.273901043495037	0.00457633317969852	0.0572759575837248	-0.351672221133358	0.000266754057825536	0.00503017318495983	-0.247946556259296	0.0102667816401978	0.0677067918510206	TRUE	FALSE	FALSE
GeneID:107081742	habp2	hyaluronan binding protein 2	-2.88732353522474	0.00469848229686309	0.0583820200417725	3.32275582972473	0.00169136233967925	0.0207348494234753	3.65149264989389	0.000701867225380744	0.00982572533557368	TRUE	TRUE	TRUE
GeneID:107087664	nudt22	nudix hydrolase 22	-0.462015553660009	0.00479524786407959	0.0592531143935554	-0.702671274893399	1.46183022490471e-05	0.000458501871146019	-0.390498733055743	0.0173652369339899	0.0961391426982495	TRUE	FALSE	FALSE
GeneID:107084414	six4	SIX homeobox 4	0.233481608238678	0.0048027598933486	0.0592670465725261	0.265760786682797	0.0013124958847609	0.0168608575385841	0.370115767351134	8.37335050320835e-06	0.000294904673785642	TRUE	FALSE	FALSE
GeneID:107098473	LOC107098473	von Willebrand factor A domain-containing protein 7-like%2C transcript variant X2	1.87446365790852	0.00489381091618838	0.0598059830503869	3.78692834017634	2.07102461172491e-07	1.34807238010898e-05	3.78821876751197	2.10070449563012e-07	1.30201832025967e-05	TRUE	TRUE	TRUE
GeneID:107083249	sytl1	synaptotagmin like 1	-0.487015322460635	0.00502037659889124	0.0606873292919256	-0.875019355887927	2.43950966399296e-07	1.54903885072402e-05	-0.828815632004477	1.14750339044893e-06	5.37702115819697e-05	TRUE	FALSE	FALSE
GeneID:107092584	gbf1	golgi brefeldin A resistant guanine nucleotide exchange factor 1	0.331368593198645	0.00542792867768524	0.0641658711540648	0.381570625366575	0.0013645679142263	0.0173153205885959	0.423804981074828	0.000382711384880789	0.00627380507333028	TRUE	FALSE	FALSE
GeneID:107082400	LOC107082400	endothelin B receptor-like	-0.203195801331064	0.00548061447815292	0.064543466643925	-0.20615771998173	0.00474813578477274	0.045456460556129	-0.269181317283214	0.000228507578072491	0.00417240891088467	TRUE	FALSE	FALSE
GeneID:107098552	pdcd6	programmed cell death 6	0.373312057194791	0.00566340482769105	0.0661950329860178	0.576803805532657	2.04563248421401e-05	0.000593729562629054	0.346683129303779	0.0101049820375913	0.06690918808293	TRUE	FALSE	FALSE
GeneID:107083491	serpinh1	serpin peptidase inhibitor%2C clade H (heat shock protein 47)%2C member 1%2C (collagen binding protein 1)%2C transcript variant X2	-0.32806329282041	0.00571615952444379	0.066638676469305	-0.665994142661542	2.06128091850068e-08	1.81171453384831e-06	-0.538165213384166	5.83879011924381e-06	0.000226518847593705	TRUE	FALSE	FALSE
GeneID:107104551	LOC107104551	zinc finger protein 395-like	-0.525576029188898	0.00578603916693117	0.0672243549812907	-1.00668712374483	1.3779974645333e-07	9.57031542667167e-06	-0.640044672463774	0.000781105486810682	0.0106968820935861	TRUE	FALSE	FALSE
GeneID:107082575	ammecr1	Alport syndrome%2C mental retardation%2C midface hypoplasia and elliptocytosis chromosomal region gene 1	-0.287164482474775	0.00584335013880398	0.0676215480351708	-0.312912492480053	0.00266533429406646	0.0294702243161279	-0.354327585024102	0.000672451808059048	0.0095430060102762	TRUE	FALSE	FALSE
GeneID:107087962	gatad2b	GATA zinc finger domain containing 2B	0.306616726872074	0.00590526309712348	0.0679480717208743	0.336562013177463	0.00249797303652514	0.0279776576884244	0.30349807416374	0.00641667495054456	0.0487979677426521	TRUE	FALSE	FALSE
GeneID:107089631	LOC107089631	elongation of very long chain fatty acids protein 4-like	0.307839899428859	0.0060036348472164	0.0684740082977607	0.302513995466725	0.00686914833781541	0.0587484005999969	0.462126500167581	3.97397572961938e-05	0.00104607682615379	TRUE	FALSE	FALSE
GeneID:107084386	six1	SIX homeobox 1	0.245536235569807	0.00605124318143543	0.0688655378007249	0.352275014400774	8.32149612366288e-05	0.00198554471159238	0.478055925802815	1.03516660701815e-07	7.12570217052273e-06	TRUE	FALSE	FALSE
GeneID:107101070	LOC107101070	zinc finger RNA-binding protein-like%2C transcript variant X4	0.276762041572608	0.00609659818498482	0.0691792691202107	0.316431701119709	0.00169554348191499	0.0207533988577117	0.249292620733849	0.0133993186962798	0.0806871321737452	TRUE	FALSE	FALSE
GeneID:107090770	LOC107090770	synaptogyrin-2-like	-0.393980270245415	0.00682918602185222	0.0746276650922843	-0.368555761706523	0.0111895667210055	0.0823444131876457	-0.636525715203471	9.41611110411626e-06	0.000323369625710235	TRUE	FALSE	FALSE
GeneID:107101520	LOC107101520	glucose-6-phosphate translocase-like	-0.251006002986016	0.00686961818875043	0.0747870190079709	-0.581713353346859	1.95795406931312e-10	2.87357466568907e-08	-0.438670545437604	1.91497439803295e-06	8.32158008664767e-05	TRUE	FALSE	FALSE
GeneID:107098738	LOC107098738	tripartite motif-containing protein 16-like	-0.244937430895909	0.00691552300633822	0.0751022993402892	-0.328487053233778	0.000278862505379959	0.00522053429145129	-0.368912967861604	4.53315980065481e-05	0.00115990735228268	TRUE	FALSE	FALSE
GeneID:107089457	LOC107089457	protein APCDD1-like	-0.369821676418467	0.00709223012249984	0.0762711255483234	-0.467358048299509	0.000646191608603486	0.00988476190269856	-0.570899811683231	3.0818449393174e-05	0.000850075562428382	TRUE	FALSE	FALSE
GeneID:107088432	ddx54	DEAD-box helicase 54	-0.234952209444927	0.00709419031101266	0.0762711255483234	0.549541589670602	4.12763404983155e-10	5.53565542355426e-08	-0.206188486032139	0.0181342299486074	0.099022188596169	TRUE	FALSE	FALSE
GeneID:107090744	poll	polymerase (DNA directed)%2C lambda	0.251612680633545	0.00712932979232047	0.076490333502848	0.359931156509601	0.000121300862068466	0.00269585035381031	0.326371532153549	0.000499850947695445	0.00760135014007628	TRUE	FALSE	FALSE
GeneID:107096376	clvs2	clavesin 2%2C transcript variant X2	0.319913951507608	0.007320417132658	0.0782168470692036	0.297334750427779	0.0124656131260605	0.089080740792571	0.285052035869279	0.0167214270014866	0.0938100396185093	TRUE	FALSE	FALSE
GeneID:107091945	ctsc	cathepsin C	-0.212471414227716	0.00733372659818256	0.078251567001321	-0.2643364949645	0.000833981286345497	0.0118486272800702	-0.250662782366293	0.0015494117970704	0.0179480263045601	TRUE	FALSE	FALSE
GeneID:107097063	LOC107097063	RNA-binding protein Nova-1-like%2C transcript variant X1	0.353511668022875	0.00736889163573847	0.0784653300322952	0.601106225177249	5.60369378972956e-06	0.000209559289151016	0.346052706543676	0.00870254879395559	0.0605480999944397	TRUE	FALSE	FALSE
GeneID:107085925	LOC107085925	C-C motif chemokine 25-like	-0.958979770347553	0.00752734156720028	0.0793277309598782	-1.03517958579741	0.0038165651410155	0.0388067345743648	-2.02801391900612	1.42283037801866e-08	1.2229266403777e-06	TRUE	TRUE	FALSE
GeneID:107088822	kiaa0907	KIAA0907 ortholog%2C transcript variant X1	-0.242127676189209	0.00756676306710811	0.0794842221708311	-0.344151918415022	0.000137200490558462	0.00298104473689664	-0.382874609018723	2.24842701984725e-05	0.000658734070579353	TRUE	FALSE	FALSE
GeneID:107101080	lmo3	LIM domain only 3%2C transcript variant X3	0.229940020682322	0.00768738344292133	0.0801022265381964	0.308162475381948	0.000355587567106483	0.00627196800620811	0.378748976576068	1.23213448407499e-05	0.000407836514228822	TRUE	FALSE	FALSE
GeneID:107088770	LOC107088770	cellular retinoic acid-binding protein 2-like	-0.212293948865789	0.00786781639023237	0.0811668564872978	-0.380826839168431	1.80757501958529e-06	8.3443455726078e-05	-0.22684043939043	0.00450851697387524	0.0378924897690854	TRUE	FALSE	FALSE
GeneID:107091429	mid1ip1	MID1 interacting protein 1	0.351943232706562	0.00824925586705415	0.0831715317717184	0.76636034866453	1.29571743646038e-08	1.19275006858071e-06	0.473119452067044	0.000401282804243393	0.00647588857428886	TRUE	FALSE	FALSE
GeneID:107090774	LOC107090774	soluble calcium-activated nucleotidase 1-like%2C transcript variant X2	0.32408727678824	0.00836287917718796	0.0838649739475782	0.613335492583862	7.62414027391286e-07	4.10410900488797e-05	0.374206281613543	0.00236869332999546	0.0241479437318082	TRUE	FALSE	FALSE
GeneID:107098627	LOC107098627	homeobox protein zampogna-like	0.563338179117304	0.00836655136380031	0.0838649739475782	1.44750847260427	2.01259161589337e-10	2.92615773536945e-08	1.37342650506304	1.54063238220255e-09	1.67605720069406e-07	TRUE	FALSE	FALSE
GeneID:107101931	atoh8	atonal bHLH transcription factor 8	0.305986178409595	0.00875109805409319	0.0868474594595909	0.329418470950206	0.00472519050259721	0.0452925376764663	0.326374217359823	0.00519495942917354	0.0417971959662981	TRUE	FALSE	FALSE
GeneID:107104316	dnajc27	DnaJ heat shock protein family (Hsp40) member C27	0.37734569165	0.00875341109678206	0.0868474594595909	0.572087926449516	8.00086650588973e-05	0.0019267721398162	0.406734863114616	0.00476582112915744	0.0394581582258128	TRUE	FALSE	FALSE
GeneID:107095397	tmem45a	transmembrane protein 45A	-0.472086291891198	0.00952498132572877	0.0915483673693365	-0.541662400897192	0.00282511589460342	0.0308207068529771	-0.608929934727063	0.000790563522995872	0.0107884181817954	TRUE	FALSE	FALSE
GeneID:107094073	LOC107094073	transmembrane protein 56-B-like	0.314796783598021	0.00975773096706493	0.0928446609508435	0.341274584983813	0.005029644241033	0.0475290615754574	0.29101195794091	0.0168011402437108	0.0941214759709789	TRUE	FALSE	FALSE
GeneID:107092486	LOC107092486	aurora kinase A and ninein-interacting protein-like	-0.341987998485232	0.00988806579042413	0.0938259874625198	-0.414057546385317	0.00172547168527554	0.021053461182613	-0.402000974909293	0.00238866593696628	0.0242991377469603	TRUE	FALSE	FALSE
GeneID:107084038	crabp2	cellular retinoic acid binding protein 2	0.320501151418471	0.0100403254075874	0.0945760662009975	0.319774495294114	0.00995469813061899	0.0761008544560391	0.527632068849908	2.73871795638485e-05	0.000779425438899974	TRUE	FALSE	FALSE
GeneID:107091610	LOC107091610	transmembrane protein 91-like	0.501216546546713	0.0100893228125974	0.0948969739997446	0.51617363026188	0.00788092854948706	0.0647668280213261	0.504303449762427	0.00964499212154203	0.0649812768511678	TRUE	FALSE	FALSE
GeneID:107082701	isg20l2	interferon stimulated exonuclease gene 20kDa like 2	-0.273491198640458	0.0102279368801279	0.0958520011074843	-0.278131617810594	0.00879828057486201	0.0702282457173567	-0.424348825216051	6.03311746335953e-05	0.00147342556322581	TRUE	FALSE	FALSE
GeneID:107094573	pcolce2	procollagen C-endopeptidase enhancer 2%2C transcript variant X1	-0.858690413984903	0.0105940077009471	0.0975212886412038	-2.08793356178857	1.09885857624085e-10	1.70949428705789e-08	-1.60886919362874	8.52361559032928e-07	4.15679898867563e-05	TRUE	TRUE	FALSE
GeneID:107095851	ints6	integrator complex subunit 6	-0.207962038015044	0.0107811008235068	0.0987178254922277	-0.252596883808577	0.00191379851157032	0.0227448154656222	-0.296125537703656	0.000276751570316518	0.00482670872131622	TRUE	FALSE	FALSE
GeneID:107104723	LOC107104723	protein NLRC3-like	0.775713798829498	0.0108016823203981	0.0987899893347639	1.47896379136316	4.53739932703207e-06	0.000179614049187374	-1.04773183307203	0.000125467551147639	0.00261298352503857	TRUE	TRUE	FALSE
