# Supplementary material for: The Cyprinodon variegatus genome reveals gene expression changes underlying differences in skull morphology among closely related species
Source: BMC Genomics. 2017 May 30;18:424. doi: 10.1186/s12864-017-3810-7 (PMC5450241; doi:10.1186/s12864-017-3810-7)
Supplement: Supplementary file 22 — Genes in durophage intersection set at 96 hpf. This is a comma separated table of the genes in the 96 hpf durophage intersection set. Given are edgeR results for each pairwise comparison. Columns indicating whether a gene is included in the intersection set at a threshold of 1.5 or 2 fold are provided. (CSV 26 kb) [file 12864_2017_3810_MOESM22_ESM.csv]

# Table S13. Genes in the Durophage intersection set at 96 hpf
# Shown are edgeR results for each comparison
# True/False indicate whether gene is included in intersection set at log0.2 or 1.5 fold or 2 fold cutoff
GeneID	GeneName	Product_Info	logFC.InOm	PValue.InOm	FDR.InOm	logFC.Scale	PValue.Scale	FDR.Scale	logFC.MarOm	PValue.MarOm	FDR.MarOm	IntersectionSet_log0.2	IntersectionSet_FoldChange1.5	IntersectionSet_FoldChange2
GeneID:107101490	LOC107101490	filamin-A-interacting protein 1-like	3.11383545436202	7.54145616387631e-68	1.34931733684075e-63	3.39781073378344	4.18694283947706e-78	7.49127812839236e-74	3.45627281486832	1.04184094387424e-80	1.86406181677978e-76	TRUE	TRUE	TRUE
GeneID:107105031	LOC107105031	uncharacterized LOC107105031	3.52524495942755	1.03581457425802e-31	4.6331985906561e-28	3.91844408397743	2.91268762470824e-37	1.0422761396256e-33	3.22544525698243	1.16925512989567e-27	1.60925482954564e-24	TRUE	TRUE	TRUE
GeneID:107087931	proser1	proline and serine rich 1%2C transcript variant X2	1.0088762147693	9.23875100793972e-16	2.36142475762939e-12	1.17579623881593	1.03357886088729e-20	9.73304893631333e-18	1.29427240656225	1.2198874994264e-24	1.09131135698686e-21	TRUE	TRUE	TRUE
GeneID:107098983	pno1	partner of NOB1 homolog	-0.651127073900537	1.04128922660292e-13	2.07008298248661e-10	-0.759852228487878	3.85610895665371e-18	2.87472922718534e-15	-0.249924274551055	0.00428279923308983	0.0752482549899612	TRUE	FALSE	FALSE
GeneID:107087907	vps36	vacuolar protein sorting 36 homolog (S. cerevisiae)	0.756890097117511	1.59242429834242e-13	2.84916555459425e-10	1.01522731633031	8.21500585238729e-23	9.18643029443208e-20	0.756316069100166	1.32312115110989e-13	5.91832090891456e-11	TRUE	TRUE	FALSE
GeneID:107089898	LOC107089898	calcium/calmodulin-dependent protein kinase kinase 1-like%2C transcript variant X3	-3.04794307937675	4.54116771926126e-12	5.41670485553483e-09	-3.56885267222192	1.66388592885485e-15	8.82827220721773e-13	1.48142989719463	0.00152185268703427	0.0356765979890384	TRUE	TRUE	TRUE
GeneID:107086196	znf142	zinc finger protein 142	0.847586945030452	1.62594673469491e-11	1.71126111630361e-08	1.25235083620793	2.61266246848479e-22	2.74975040506646e-19	0.966537694136901	1.13530082880469e-14	5.80365783684957e-12	TRUE	TRUE	FALSE
GeneID:107090773	LOC107090773	protein O-GlcNAcase-like	0.749304778945673	1.34266338425806e-10	1.33460740395251e-07	0.920047636490317	4.09750159573565e-15	1.87980765515134e-12	0.975339236044679	8.08621349704394e-17	5.35846414404112e-14	TRUE	TRUE	FALSE
GeneID:107095979	LOC107095979	gap junction alpha-5 protein-like%2C transcript variant X2	-1.04510228077976	4.65981680089434e-10	4.38807590534745e-07	-1.3783956017444	8.8546869444239e-17	5.65814495748687e-14	-1.28006095946738	9.83730134956965e-15	5.33360593171213e-12	TRUE	TRUE	TRUE
GeneID:107098154	ppp4r4	protein phosphatase 4%2C regulatory subunit 4%2C transcript variant X2	-1.10753737013666	5.12817247800108e-10	4.58766309881977e-07	-0.920114451264328	2.24828355386786e-07	2.23479385254465e-05	-0.538343033842764	0.00235723990099238	0.0488710733586972	TRUE	FALSE	FALSE
GeneID:107098927	LOC107098927	glutathione S-transferase omega-1-like	0.820375909073356	2.5595435883868e-09	2.08160699470076e-06	1.5772075905854	1.22433596210101e-28	1.8254849194926e-25	0.371393764187473	0.0060571581389036	0.0956794609021624	TRUE	FALSE	FALSE
GeneID:107098632	LOC107098632	uncharacterized LOC107098632	1.13311025658385	4.09122717659650e-09	3.05000986015269e-06	1.19810166598162	5.09536746178285e-10	9.02934030077607e-08	3.0873185703704	6.60850565624058e-49	2.95598458003641e-45	TRUE	TRUE	TRUE
GeneID:107097888	LOC107097888	F-box only protein 2-like%2C transcript variant X1	0.875507031323744	1.66967754186892e-08	1.14447556427666e-05	1.09108768672193	2.82586257543588e-12	8.28857921306538e-10	0.939480587970059	1.18915347376625e-09	2.4455556267386e-07	TRUE	TRUE	FALSE
GeneID:107098299	LOC107098299	vimentin A2-like	-0.506258902024192	8.81942008733069e-08	5.44127807594899e-05	-0.446549460708058	2.35140644760863e-06	0.000171021805530949	-0.53463303014159	1.51626737434869e-08	2.42223713052204e-06	TRUE	FALSE	FALSE
GeneID:107084431	LOC107084431	NXPE family member 3-like%2C transcript variant X2	1.17976739084753	9.92256163312689e-08	5.91781575799688e-05	2.55564047059015	2.37774456955112e-26	3.03875755988634e-23	2.31108650058875	7.13784235251857e-23	5.80501251687555e-20	TRUE	TRUE	TRUE
GeneID:107098813	LOC107098813	uncharacterized LOC107098813%2C transcript variant X3	-2.53687347367215	1.36582425162458e-07	7.88300887421515e-05	-1.62735109987403	0.000500076099999863	0.0146490619929362	-1.70760290831209	0.00026701023955765	0.00947886350429657	TRUE	TRUE	TRUE
GeneID:107082691	LOC107082691	insulin-like growth factor-binding protein 7	-0.73343412914669	1.62840238829584e-07	8.82890167617856e-05	-0.619171948511838	9.88570835805035e-06	0.000579918340794219	-0.984452688440865	1.56991638176921e-12	5.97637104310952e-10	TRUE	TRUE	FALSE
GeneID:107089696	LOC107089696	polypeptide N-acetylgalactosaminyltransferase 10-like%2C transcript variant X2	-0.50520532653943	2.28316002057971e-07	0.000115176373485404	-0.442956478990531	5.6611937142921e-06	0.000360462910804677	-0.488326801024719	4.72285855469118e-07	4.61756203609479e-05	TRUE	FALSE	FALSE
GeneID:107088206	LOC107088206	protocadherin alpha-4-like	1.00046903142161	3.02367753665108e-07	0.000146215239150706	1.25821553409413	2.18335373731627e-10	4.38927697393962e-08	1.28706120854786	5.6560253167577e-11	1.48820007305042e-08	TRUE	TRUE	TRUE
GeneID:107082032	slc38a11	solute carrier family 38 member 11	-1.92026676497035	3.63276233390513e-07	0.00017104574652166	-3.18225940051969	2.17301748373278e-18	1.69041864430204e-15	-1.55818726885798	4.46605602522226e-05	0.00232964065315676	TRUE	TRUE	TRUE
GeneID:107099192	LOC107099192	zinc finger protein OZF-like%2C transcript variant X1	-1.28194110019559	5.03206239626199e-07	0.000225084150984799	-1.48138494174633	6.98692322878786e-09	9.61615618534403e-07	-1.07826814596457	2.21083441834845e-05	0.00131854164710301	TRUE	TRUE	TRUE
GeneID:107098069	osgep	O-sialoglycoprotein endopeptidase%2C transcript variant X2	-0.617147464957362	6.99172558770417e-07	0.000297847510036198	-0.84327974607426	1.1492082591816e-11	3.0237697313643e-09	-0.55316670753338	8.29601807493768e-06	0.000573097897284884	TRUE	FALSE	FALSE
GeneID:107097456	dennd2d	DENN/MADD domain containing 2D	-0.709122815630145	1.00221057928449e-06	0.000398478926323515	-0.62220556996662	1.7218246782506e-05	0.000933542034644232	-0.794313478760468	3.70956423927265e-08	4.84463674226761e-06	TRUE	TRUE	FALSE
GeneID:107081391	LOC107081391	nuclear receptor coactivator 1-like	1.38858160758703	1.4781263394375e-06	0.000555904876416912	1.84428218258384	3.20542183295203e-10	6.16681800378254e-08	1.80663836547857	6.03173449872411e-10	1.33234313149595e-07	TRUE	TRUE	TRUE
GeneID:107098347	LOC107098347	septin-5-like%2C transcript variant X1	1.10628711030426	1.49136117080325e-06	0.000555904876416912	2.08300295225177	2.58424671849759e-17	1.77835931874457e-14	1.42442412481213	8.1876719852984e-10	1.76498586940914e-07	TRUE	TRUE	TRUE
GeneID:107098164	LOC107098164	bifunctional protein GlmU-like	1.18313028463527	1.94202443675273e-06	0.000668722552015529	1.73792021039722	8.00323526410795e-12	2.13722216933462e-09	1.57977853993517	3.40892624928506e-10	7.92110499379329e-08	TRUE	TRUE	TRUE
GeneID:107082733	col16a1	collagen%2C type XVI%2C alpha 1%2C transcript variant X3	0.541005011100514	1.94352630811578e-06	0.000668722552015529	0.466842121948447	3.93329069443815e-05	0.00186669594442672	0.855799561589256	6.59495493246669e-14	3.10518246451826e-11	TRUE	FALSE	FALSE
GeneID:107100035	LOC107100035	solute carrier family 2%2C facilitated glucose transporter member 11-like%2C transcript variant X2	-0.806081345392444	2.20335697862306e-06	0.000742002992432641	-0.999131436887089	4.34450678486835e-09	6.21855323158916e-07	-0.577287567973536	0.000681144106043686	0.0190174194058286	TRUE	FALSE	FALSE
GeneID:107085830	prlr	prolactin receptor%2C transcript variant X2	-0.714651318781283	2.23944565120515e-06	0.000742002992432641	-0.827888286103418	4.1419769169954e-08	4.90783119197892e-06	-0.666355156608301	9.89081581287253e-06	0.000662795792224402	TRUE	TRUE	FALSE
GeneID:107080770	LOC107080770	uncharacterized LOC107080770	3.50691895587932	2.29023913487376e-06	0.000745035610930206	9.49712692731463	6.20577631130526e-16	3.70112499206246e-13	6.77668846364832	3.28012862393748e-13	1.39733479379737e-10	TRUE	TRUE	TRUE
GeneID:107095806	LOC107095806	eukaryotic translation initiation factor 4E-1A%2C transcript variant X2	0.817371591357178	2.37757157533025e-06	0.000759634118318014	0.499536182598971	0.00357294881437588	0.0621255589764949	0.786250201376414	5.0900856952056e-06	0.000377891341322069	TRUE	FALSE	FALSE
GeneID:107087936	LOC107087936	transcription regulator protein BACH1-like%2C transcript variant X4	0.741220953230149	3.66364909106819e-06	0.00107459032028512	1.42163224757054	3.7106236609741e-17	2.45890661267217e-14	0.536097096036373	0.000548030732849119	0.0163422764535607	TRUE	FALSE	FALSE
GeneID:107098637	LOC107098637	E3 ubiquitin-protein ligase BRE1A-like	0.523321961060679	4.53327154353264e-06	0.00130821442672397	0.697575079464902	1.06835894144124e-09	1.78645590469782e-07	1.68188158030032	8.88998446715052e-47	3.18119204172514e-43	TRUE	FALSE	FALSE
GeneID:107091475	LOC107091475	protein NLRC3-like%2C transcript variant X3	1.289495706541	7.25278336921452e-06	0.00199641230833825	1.89521173426103	1.50386381403342e-10	3.20322992389119e-08	1.53405829454521	1.08681179243612e-07	1.27093049609589e-05	TRUE	TRUE	TRUE
GeneID:107080921	LOC107080921	NACHT%2C LRR and PYD domains-containing protein 12-like	-1.60492651746074	7.45025378703631e-06	0.00201969607208566	-2.32965830127029	8.97464018411929e-11	2.05864438684952e-08	-1.25131536836552	0.000449567250915733	0.0141626013702298	TRUE	TRUE	TRUE
GeneID:107092010	LOC107092010	RNA-binding motif%2C single-stranded-interacting protein 2-like%2C transcript variant X4	-0.547382007901049	7.66750725254043e-06	0.00202766138745185	-0.460412975377612	0.000165325679099449	0.00606148985747405	-0.444988358338128	0.000266674980832391	0.00947886350429657	TRUE	FALSE	FALSE
GeneID:107083275	LOC107083275	uncharacterized LOC107083275%2C transcript variant X3	-0.61575942226468	9.96380573058408e-06	0.00258365814683493	-0.510831720614415	0.000244726279949804	0.00827720718499411	-0.729430769196279	1.50580989549158e-07	1.65288040798376e-05	TRUE	FALSE	FALSE
GeneID:107101547	LOC107101547	OX-2 membrane glycoprotein-like	-2.57021084664134	1.10466340362083e-05	0.00278375177712449	-3.92920936128764	1.35304822688061e-10	2.98002958253717e-08	-1.69301199677887	0.003153389447158	0.0600856698493621	TRUE	TRUE	TRUE
GeneID:107096137	LOC107096137	myelin-oligodendrocyte glycoprotein-like	-1.27152826381471	1.14612991931455e-05	0.00284813284949667	-2.21382461563093	5.88107378353458e-14	2.28247043204412e-11	-0.84168361065848	0.00352414711052339	0.0645384238500353	TRUE	TRUE	FALSE
GeneID:107095021	LOC107095021	arsenite methyltransferase-like	0.999123342877101	1.23987743449589e-05	0.0029959726692894	2.26622787534771	7.31293113429679e-21	7.26905354749101e-18	2.30772745881912	1.21934451329653e-21	9.48544001387022e-19	TRUE	TRUE	FALSE
GeneID:107104792	LOC107104792	all-trans-retinol 13%2C14-reductase-like	-0.816357236009283	1.25481978942558e-05	0.0029959726692894	-0.878086710610199	2.23967543112891e-06	0.00016696780339066	-0.916318120682325	6.48425702864206e-07	6.10612246086651e-05	TRUE	TRUE	FALSE
GeneID:107087053	LOC107087053	potassium voltage-gated channel subfamily A member 2-like%2C transcript variant X2	-1.33915101932509	1.25585708806565e-05	0.0029959726692894	-1.67723806817892	5.21500695899635e-08	6.0588899032703e-06	-1.67847273999941	4.98749964293865e-08	6.3740245436756e-06	TRUE	TRUE	TRUE
GeneID:107086123	higd2a	HIG1 hypoxia inducible domain family member 2A	-0.457395944902296	1.3727499241105e-05	0.00323174232134015	-0.556180751942663	1.04830370616427e-07	1.10983727282196e-05	-0.606657126215356	5.53900655499738e-09	9.62173837689447e-07	TRUE	FALSE	FALSE
GeneID:107080859	LOC107080859	uncharacterized LOC107080859%2C transcript variant X1	-2.76756905412439	1.71869556377605e-05	0.00371736395299917	-4.36734952091218	1.64783698145763e-10	3.46859991438117e-08	-3.66501539770316	3.39596203757371e-08	4.46768770413741e-06	TRUE	TRUE	TRUE
GeneID:107083511	ncoa1	nuclear receptor coactivator 1	0.759907109565414	2.01860905028851e-05	0.00424047623827518	0.783558229239169	1.0923206456468e-05	0.000626403877945913	0.786004777395188	1.00038944001056e-05	0.000667871935099585	TRUE	TRUE	FALSE
GeneID:107099209	bbs12	Bardet-Biedl syndrome 12	-0.89003475510099	2.11280516971095e-05	0.00434509311453659	-1.5272801237992	5.99575845663277e-14	2.28247043204412e-11	-1.13929054103643	2.71357015150626e-08	3.85326961513888e-06	TRUE	TRUE	FALSE
GeneID:107100833	LOC107100833	actin-binding Rho-activating protein-like	1.23422259310031	2.4500876488913e-05	0.00487077424599591	1.6998906719573	1.3171143011378e-08	1.73278007911452e-06	1.95282833940055	9.99873544918042e-11	2.51968133319347e-08	TRUE	TRUE	TRUE
GeneID:107094557	LOC107094557	protein phosphatase 1H-like	0.606134810376483	3.62281314790893e-05	0.00670591029837173	0.809622819424856	4.22274075997515e-08	4.97061037351812e-06	0.817691759785365	2.64297932076201e-08	3.78305488056591e-06	TRUE	TRUE	FALSE
GeneID:107100610	LOC107100610	vasoactive intestinal polypeptide receptor 2-like	-0.880319036953711	3.86842186916749e-05	0.00699129334173179	-1.00380246048824	1.96788273480362e-06	0.000149427423180899	-0.9751997635284	3.32579922464803e-06	0.000267531176985764	TRUE	TRUE	FALSE
GeneID:107089036	LOC107089036	probable alpha-ketoglutarate-dependent hypophosphite dioxygenase	-2.13878024445224	4.1078982435762e-05	0.00731143897214163	-1.69400113284968	0.00106701479301156	0.0254048054281629	3.28105406375676	6.66613687756197e-07	6.21200630277806e-05	TRUE	TRUE	TRUE
GeneID:107100986	LOC107100986	protocadherin-10-like	-0.692866224988238	4.12729340591496e-05	0.00731143897214163	-0.825181391218143	1.07915128348417e-06	8.85696090096271e-05	-0.922814762032898	5.08150310448047e-08	6.44810308832373e-06	TRUE	TRUE	FALSE
GeneID:107086680	LOC107086680	mucin-5AC-like	0.508367218467486	4.23790027165507e-05	0.00740559761108327	0.348279292042224	0.00486733230586135	0.0767280260938072	0.433457641723458	0.000458700878106408	0.0143731630666897	TRUE	FALSE	FALSE
GeneID:107081742	habp2	hyaluronan binding protein 2	-2.17099192829	5.2226901841061e-05	0.00889946407371679	3.07057989059612	8.0873243029852e-08	8.8772028484056e-06	3.04423034624397	9.39383791643139e-08	1.12049698667194e-05	TRUE	TRUE	TRUE
GeneID:107093592	rfwd3	ring finger and WD repeat domain 3	0.577259483290214	5.469812352668e-05	0.0091737853376444	0.62819517127122	1.12880855280916e-05	0.000643205179199412	0.683617521058891	1.74962559239146e-06	0.000149781344971617	TRUE	FALSE	FALSE
GeneID:107083249	sytl1	synaptotagmin like 1	-0.422312291588342	6.81579471092204e-05	0.0109863242313349	-0.531507529676718	4.2079237125608e-07	3.78332517915265e-05	-0.41055480665861	9.21534655357489e-05	0.00411174515053771	TRUE	FALSE	FALSE
GeneID:107099924	tnfaip3	TNF alpha induced protein 3%2C transcript variant X3	0.340451536542726	8.0091118202162e-05	0.0124607851032442	0.298905162307339	0.000513930789813779	0.0148790448080067	0.35810276977579	3.0971755377588e-05	0.00172631354272836	TRUE	FALSE	FALSE
GeneID:107084357	LOC107084357	sorting nexin-10A-like%2C transcript variant X1	1.27367880214852	8.69298917805517e-05	0.0132935865276721	1.22049442907468	0.000147066184499697	0.00553959615382858	2.60441697408454	1.13754946594088e-13	5.21872693451645e-11	TRUE	TRUE	TRUE
GeneID:107082480	exosc1	exosome component 1	-0.440282379223164	0.000110571559812379	0.015632542320102	-0.529239921005964	3.20923870508358e-06	0.000223458139702429	-0.33878657266264	0.0028590993385639	0.056091014655247	TRUE	FALSE	FALSE
GeneID:107091466	LOC107091466	zinc finger protein 37 homolog	0.443468336293674	0.000112321985107218	0.015632542320102	0.598211351991516	2.15710271047323e-07	2.16825178066219e-05	0.742252797536612	1.28354496518328e-10	3.18145088809653e-08	TRUE	FALSE	FALSE
GeneID:107087902	thsd1	thrombospondin type 1 domain containing 1%2C transcript variant X4	0.469301931335806	0.000113987000809584	0.0156881186037314	0.813669014429501	3.76103809965443e-11	8.97233249053561e-09	0.883482603501111	6.34984503379675e-13	2.58207789419753e-10	TRUE	FALSE	FALSE
GeneID:107090808	flt1	fms-related tyrosine kinase 1%2C transcript variant X2	-0.436408310825344	0.000128365172385743	0.0173993156388312	-0.506520517141688	7.98430060723334e-06	0.00048261860292101	-0.395762213728954	0.000477632727024856	0.0146863775778164	TRUE	FALSE	FALSE
GeneID:107095136	LOC107095136	lysophosphatidylcholine acyltransferase 2-like	-0.567561238258712	0.000135478892776181	0.0180894652951599	-0.56412161865763	0.000144076200720794	0.00543842063986592	-0.729146385313405	7.51866207418501e-07	6.86346437914889e-05	TRUE	FALSE	FALSE
GeneID:107095024	prpf8	pre-mRNA processing factor 8	0.395942064327088	0.000157085163229858	0.0203664329022364	0.493765525276142	2.48327452011495e-06	0.000179156240781842	0.528325754479699	4.70860595951262e-07	4.61756203609479e-05	TRUE	FALSE	FALSE
GeneID:107095762	LOC107095762	uncharacterized LOC107095762	0.544670459686693	0.000158426698799693	0.0203925934886627	1.06671380416366	3.1113591384132e-13	1.05034788121677e-10	0.461698758096775	0.00128505422708382	0.0310002892823233	TRUE	FALSE	FALSE
GeneID:107090995	LOC107090995	TSC22 domain family protein 3-like%2C transcript variant X1	-0.37631880360445	0.000164584070939367	0.0210338442660512	-0.391792508850645	8.57115144398002e-05	0.00350926868731557	-0.515599772883784	2.16999870204457e-07	2.29737377378588e-05	TRUE	FALSE	FALSE
GeneID:107080781	LOC107080781	centrosomal protein of 170 kDa protein B-like	0.426921177300464	0.000178250239519592	0.0222688831057466	0.349630352071028	0.00210064793218515	0.0422776072020886	0.334685761195779	0.00319750700430279	0.0605394659481328	TRUE	FALSE	FALSE
GeneID:107085841	cdca7l	cell division cycle associated 7-like	-0.4293254488958	0.000191257528536362	0.0235998600039488	-0.620087459494781	6.73153958354174e-08	7.6228295081474e-06	-0.314441027879342	0.00618737646421183	0.0970241364572113	TRUE	FALSE	FALSE
GeneID:107086572	LOC107086572	peroxisomal N(1)-acetyl-spermine/spermidine oxidase-like	-0.954038545185503	0.000197748712372386	0.0239062159578833	-0.918133778722841	0.000336707644555667	0.0108547264439459	-1.42144621778798	3.07997583303689e-08	4.23899443113046e-06	TRUE	TRUE	FALSE
GeneID:107095482	LOC107095482	protein FAM177A1-like	-0.357911655869665	0.000213812713674188	0.0255035804870572	-0.446383697716315	3.6129249920355e-06	0.000248624822913458	-0.389445669186545	5.13526877058296e-05	0.00261102425751575	TRUE	FALSE	FALSE
GeneID:107091764	tmem220	transmembrane protein 220	-0.528088790237842	0.000225756441270497	0.0265739095211299	-0.870907275900698	4.69132934085204e-10	8.65332624397161e-08	-0.633578654304617	6.68605401736933e-06	0.000469125013642243	TRUE	FALSE	FALSE
GeneID:107090375	LOC107090375	uncharacterized LOC107090375	-0.446097958117322	0.000239494899186701	0.0272932658359775	-0.508773827978003	2.56893884322516e-05	0.00131700440638924	-0.470722002505736	9.45742906055837e-05	0.00416226789773981	TRUE	FALSE	FALSE
GeneID:107102267	LOC107102267	vacuolar protein sorting-associated protein 13B-like	0.506384139418499	0.000248032025675759	0.0280872721733587	0.520312872058158	0.000152906386479214	0.00572992289543079	0.450771467732136	0.0009000827703673	0.023578742207045	TRUE	FALSE	FALSE
GeneID:107091259	LOC107091259	protein FAM222A-like%2C transcript variant X2	-0.385969861989487	0.000253555827879753	0.0281709819576267	-0.507898463209652	1.28209720522799e-06	0.000102866740788965	-0.324099192327568	0.00202229244716426	0.0435938029694734	TRUE	FALSE	FALSE
GeneID:107104908	LOC107104908	cystatin-C-like	-0.333991932066024	0.000255598557725558	0.0281709819576267	-0.34179139802412	0.000179344201009929	0.00646940815417268	-0.471830917773417	2.13868313446702e-07	2.27769753820738e-05	TRUE	FALSE	FALSE
GeneID:107095016	LOC107095016	apoptosis-inducing factor 3-like	0.946313370910508	0.000262903281932703	0.028508275880848	4.91200849660457	1.93310560584618e-58	1.15290418332666e-54	4.69213642799913	1.02578474339236e-54	6.11778020959201e-51	TRUE	TRUE	FALSE
GeneID:107095397	tmem45a	transmembrane protein 45A	-0.366826881985688	0.000277878911224473	0.0292459381154604	-0.394027855170604	8.97052796772796e-05	0.00363947134690677	-0.358441289656227	0.000354599864331419	0.0118337354593975	TRUE	FALSE	FALSE
GeneID:107081747	LOC107081747	probable E3 ubiquitin-protein ligase TRIML1	-2.11322019642291	0.000289498684981638	0.0301627201386354	3.15620235261831	5.78162589668844e-07	4.9973357750507e-05	3.14810394537267	5.57181077709324e-07	5.30270417147618e-05	TRUE	TRUE	TRUE
GeneID:107081936	otol1	otolin 1	-0.434477026351232	0.000289961315886726	0.0301627201386354	-0.365362549155461	0.00229335730180631	0.0452900097614995	-0.350443407117019	0.00338937329960775	0.0631037118382746	TRUE	FALSE	FALSE
GeneID:107095247	cfap70	cilia and flagella associated protein 70	-0.722735837606446	0.000308136579736076	0.0314669643138868	-1.58011856871262	1.67762829781692e-15	8.82827220721773e-13	-0.765041448581442	0.000120502251275623	0.00502766772933549	TRUE	TRUE	FALSE
GeneID:107091020	gtdc1	glycosyltransferase like domain containing 1	-0.589999584770084	0.000355072833842793	0.0348470307453666	-1.08643240302227	4.75700885085224e-11	1.10535587479803e-08	-1.09063536286225	3.80627447788555e-11	1.0809819517195e-08	TRUE	TRUE	FALSE
GeneID:107102590	LOC107102590	translocator protein-like	-0.369268781731741	0.000390340294120081	0.0369522145100343	-0.568022739436421	3.57498031596328e-08	4.2928555579339e-06	-0.468324504965914	5.38041967204058e-06	0.000392924362335307	TRUE	FALSE	FALSE
GeneID:107097537	LOC107097537	protein EFR3 homolog B-like	1.25860355177648	0.000613578055678462	0.0513597162202216	1.05190083684196	0.00392265276615233	0.0655926198990631	1.30021942213814	0.00039382371058885	0.0128347792893547	TRUE	TRUE	TRUE
GeneID:107085877	LOC107085877	serine/threonine-protein phosphatase 6 regulatory ankyrin repeat subunit A-like%2C transcript variant X1	0.331442284776422	0.000619681870645791	0.0513597162202216	0.685915640896266	1.99585484857255e-12	5.95163915844333e-10	0.356382583112425	0.000223431872677647	0.00831110824521508	TRUE	FALSE	FALSE
GeneID:107082006	cd302	CD302 molecule	-0.311463244786861	0.000666608402998559	0.053725033993019	-0.553543277436743	9.61296425572098e-10	1.62259581569207e-07	-0.385983039443437	2.03001106706331e-05	0.00122705939229381	TRUE	FALSE	FALSE
GeneID:107089480	mob2	MOB kinase activator 2%2C transcript variant X3	-0.257433399348301	0.000736749411417054	0.0576320542831595	-0.283721134810069	0.000193594575510093	0.00685899830698335	-0.231496804873137	0.0023237683567959	0.0483130896622959	TRUE	FALSE	FALSE
GeneID:107098429	LOC107098429	aldose reductase-like	-0.660815584418558	0.000740854710771668	0.0576320542831595	-0.570803312273931	0.00355293237035747	0.0619581539672864	-0.628234644400223	0.00127635556429131	0.0309888299846053	TRUE	FALSE	FALSE
GeneID:107097544	LOC107097544	zinc finger protein 764-like	-0.455810026866032	0.000779275108386869	0.0597500405150851	-0.459625215485813	0.000696746621596483	0.0186899408599764	-0.459434330452387	0.000680589592225886	0.0190174194058286	TRUE	FALSE	FALSE
GeneID:107096021	LOC107096021	protein NLRC3-like	-1.82107172977867	0.00078750676142142	0.0599121104469914	-2.40810404879055	1.34894117504304e-05	0.00075422673449594	-1.68369965168335	0.001826914507745	0.0405547820999671	TRUE	TRUE	TRUE
GeneID:107094470	pgm3	phosphoglucomutase 3%2C transcript variant X2	0.315568755958932	0.000822391297179352	0.0615657953520208	0.350361812488726	0.000200768215089111	0.00707115138656372	0.342880347102987	0.000265028403959892	0.00944599243755056	TRUE	FALSE	FALSE
GeneID:107090202	mical2	microtubule associated monooxygenase%2C calponin and LIM domain containing 2%2C transcript variant X2	-0.322876310006541	0.000843512767574241	0.062622947873188	-0.282724396656514	0.00342119759137736	0.060129732126644	-0.302124241810497	0.00166750028663063	0.0379579072880346	TRUE	FALSE	FALSE
GeneID:107093297	LOC107093297	claudin-4-like	0.659398460922732	0.000887318610585177	0.065065182707336	0.810006567159509	5.04925516619549e-05	0.00230848703995039	0.788580810970653	5.95082517539794e-05	0.00293311746661763	TRUE	TRUE	FALSE
GeneID:107081787	LOC107081787	serine/threonine-protein kinase/endoribonuclease IRE1-like%2C transcript variant X1	-0.581171187824542	0.000914485651939302	0.066783580753053	-0.87189906290298	5.09227821118213e-07	4.53288764947615e-05	-1.18980034058822	5.10992790758575e-12	1.74603821281267e-09	TRUE	FALSE	FALSE
GeneID:107089181	LOC107089181	alpha-N-acetylgalactosaminide alpha-2%2C6-sialyltransferase 1-like	-0.602651913717077	0.00100501029775616	0.071204815503086	-0.73156615333822	5.24259297321686e-05	0.0023567958159999	-0.637404196093957	0.000414412861251577	0.0133118041535246	TRUE	TRUE	FALSE
GeneID:107104588	LOC107104588	uncharacterized LOC107104588	1.6569219796808	0.00100716858882175	0.071204815503086	2.31669122207759	8.82524662515382e-06	0.000526377855320656	4.73426872368738	1.78482743943397e-14	8.87059237398681e-12	TRUE	TRUE	TRUE
GeneID:107099554	ahcyl2	adenosylhomocysteinase-like 2%2C transcript variant X1	0.324991032263157	0.00110779593008021	0.0760859073216227	0.29572393325249	0.00296878869165094	0.0545354900113128	0.333486914138502	0.000802391025408702	0.0215885416941541	TRUE	FALSE	FALSE
GeneID:107090393	traf4	TNF receptor associated factor 4	-0.239224967654338	0.00112216975824759	0.0766330584525415	-0.211422315597012	0.00395085907250534	0.0659410172810312	-0.285331397291375	9.66504010643253e-05	0.00419725479573521	TRUE	FALSE	FALSE
GeneID:107097627	LOC107097627	protocadherin beta-16-like	-2.02436577953857	0.00121089092296334	0.0809899608743721	-1.78302350875669	0.00419439057551774	0.0688495744744618	-2.78185016828224	1.22423662995515e-05	0.000793624702288318	TRUE	TRUE	TRUE
GeneID:107084687	LOC107084687	formin-2-like	-0.541990302199923	0.00123934743433796	0.0809899608743721	-0.66005357216945	6.58735485679258e-05	0.00283319598792627	-0.616225152956233	0.000182037767569847	0.00702738737857285	TRUE	FALSE	FALSE
GeneID:107098152	LOC107098152	serine/threonine-protein kinase D3-like%2C transcript variant X1	-1.11446988765754	0.00124817023563309	0.0809899608743721	-0.999888988931888	0.00374077880075581	0.0638887720819123	-0.958889961205575	0.00537216540367762	0.0878599482656307	TRUE	TRUE	FALSE
GeneID:107102580	LOC107102580	translocator protein-like%2C transcript variant X2	-0.391127819261512	0.00135909986384355	0.0856232914221438	-0.350941802378377	0.00401633403625544	0.0667226077777923	-0.437816456135736	0.000318723293838446	0.0108620898540142	TRUE	FALSE	FALSE
GeneID:107087919	LOC107087919	erythrocyte band 7 integral membrane protein-like	0.598126943072037	0.00142466916804432	0.0882013174901349	1.21482345848913	3.24420671893828e-10	6.1750368739621e-08	0.850077040420224	6.13510809925333e-06	0.000440840779565625	TRUE	TRUE	FALSE
GeneID:107091640	pak1	p21 protein (Cdc42/Rac)-activated kinase 1%2C transcript variant X2	0.317976762949262	0.00145493481013057	0.089149635694713	0.416514610446114	3.08264338847079e-05	0.00154063283537764	0.449622972872275	6.65307492326514e-06	0.000469125013642243	TRUE	FALSE	FALSE
GeneID:107102188	ldhd	lactate dehydrogenase D	0.418451680426637	0.0015619851440781	0.0937820073753202	0.500302700819742	0.000156740085368212	0.00580619794494422	0.903815769273114	1.32506373791635e-11	3.95134006646657e-09	TRUE	FALSE	FALSE
