# Supplementary material for: The Cyprinodon variegatus genome reveals gene expression changes underlying differences in skull morphology among closely related species
Source: BMC Genomics. 2017 May 30;18:424. doi: 10.1186/s12864-017-3810-7 (PMC5450241; doi:10.1186/s12864-017-3810-7)
Supplement: Supplementary file 23 — Genes in durophage intersection set at 8 dpf. This is a comma separated table of the genes in the 8 dpf durophage intersection set. Given are edgeR results for each pairwise comparison. Columns indicating whether a gene is included in the intersection set at a threshold of 1.5 or 2 fold are provided. (CSV 22 kb) [file 12864_2017_3810_MOESM23_ESM.csv]

# Table S14. Genes in the Durophage intersection set at 8 dpf
# Shown are edgeR results for each comparison
# True/False indicate whether gene is included in intersection set at log0.2 or 1.5 fold or 2 fold cutoff
GeneID	GeneName	Product_Info	logFC.InOm	PValue.InOm	FDR.InOm	logFC.Scale	PValue.Scale	FDR.Scale	logFC.MarOm	PValue.MarOm	FDR.MarOm	IntersectionSet_log0.2	IntersectionSet_FoldChange1.5	IntersectionSet_FoldChange2
GeneID:107101490	LOC107101490	filamin-A-interacting protein 1-like	2.93602280682337	7.16454990628712e-51	1.31806224625964e-46	2.81323344240711	2.26791325318547e-47	1.04307000297133e-43	2.54227597717078	7.63608419264635e-40	7.02405204460575e-36	TRUE	TRUE	TRUE
GeneID:107105031	LOC107105031	uncharacterized LOC107105031	3.64719687180079	3.71224925685211e-26	2.27647498594361e-22	4.14975457727384	1.85644682743628e-31	4.26913153554316e-28	4.00194942210771	1.35339593314296e-29	2.76649166467012e-26	TRUE	TRUE	TRUE
GeneID:107082490	LOC107082490	dihydrofolate reductase-like	-2.23267018247137	2.78007978680866e-24	1.02290255675838e-20	-2.45503219055424	2.02822658035288e-29	3.39211676352291e-26	-2.41728020672071	2.60509580873281e-28	4.79259475932576e-25	TRUE	TRUE	TRUE
GeneID:107103762	LOC107103762	myosin-binding protein H-like%2C transcript variant X1	-1.28034971983799	4.19205645193566e-19	1.10173232208943e-15	-1.66203634030228	1.24458689108206e-30	2.54407389280408e-27	-1.42317849994123	4.28176956008559e-23	4.37620636649414e-20	TRUE	TRUE	TRUE
GeneID:107086641	LOC107086641	protein NLRC3-like%2C transcript variant X1	1.2656251385374	2.61121296690657e-15	5.33760943913114e-12	0.896756355792765	1.5119071039528e-08	2.27988155667374e-06	0.582199090506501	0.000221624224888012	0.00865651988378931	TRUE	FALSE	FALSE
GeneID:107084431	LOC107084431	NXPE family member 3-like%2C transcript variant X2	2.18310483131046	3.86070963185197e-13	7.10254750971806e-10	3.66645074352251	1.20551541091563e-29	2.21778670146149e-26	2.58236898473427	3.95854196313122e-17	1.82063241239312e-14	TRUE	TRUE	TRUE
GeneID:107097888	LOC107097888	F-box only protein 2-like%2C transcript variant X1	1.40386208026643	4.68925963535829e-13	7.8425735919715e-10	1.79724265349531	6.31886267783924e-20	5.81240583421043e-17	1.44945969905745	9.40186810733414e-14	3.39149348177698e-11	TRUE	TRUE	TRUE
GeneID:107091010	LOC107091010	serine/threonine-protein kinase SBK1-like	-0.913939404811025	1.54929262724745e-11	2.03838995989652e-08	-1.1873575308997	1.18749710878184e-18	9.10266012927481e-16	-0.726411032942651	1.00029718281776e-07	1.34324578629914e-05	TRUE	TRUE	FALSE
GeneID:107098164	LOC107098164	bifunctional protein GlmU-like	1.45351574679211	2.74023595795917e-11	3.36080806123833e-08	2.30452691932291	2.87067090166922e-24	3.52078217186725e-21	1.87581873538882	4.18636276074156e-17	1.87845160266738e-14	TRUE	TRUE	TRUE
GeneID:107100550	LOC107100550	sodium-coupled neutral amino acid transporter 2-like	-2.07921338756558	6.21304136929928e-11	7.14383262943742e-08	-2.06674410364335	7.61168318611408e-11	2.25963315978905e-08	-2.02789100810313	2.17738378825305e-10	4.76872970862992e-08	TRUE	TRUE	TRUE
GeneID:107082759	LOC107082759	cryptochrome-1-like	1.01570764654151	1.01938575830965e-10	1.10315528209545e-07	0.712630314526332	3.64415974183781e-06	0.000264986588026048	0.624275515103971	5.39713675757962e-05	0.00285992623805778	TRUE	TRUE	FALSE
GeneID:107101197	LOC107101197	cysteine and glycine-rich protein 1-like	-1.62621349159514	1.29559995961221e-10	1.32417513649921e-07	-1.24924567023508	8.92989654726324e-07	7.97491780485446e-05	-2.30193929864872	6.32006537203662e-20	4.47193240959068e-17	TRUE	TRUE	TRUE
GeneID:107104594	LOC107104594	TRPM8 channel-associated factor homolog	-0.862606661665792	3.32715412415563e-10	3.22156075905742e-07	-0.555699076283018	4.88505135091174e-05	0.00215700249335641	0.572974381733283	3.19440033778244e-05	0.00182507400665167	TRUE	FALSE	FALSE
GeneID:107080829	LOC107080829	uncharacterized LOC107080829	-3.82859046028457	8.44750591195178e-10	7.77043831310885e-07	-2.41617407786597	6.62643892845243e-05	0.00270903548814976	-5.53984044807491	5.63966642807952e-17	2.47030817327093e-14	TRUE	TRUE	TRUE
GeneID:107092491	LOC107092491	tripartite motif-containing protein 16-like	-4.60769752823335	1.94265574583095e-09	1.70185894076438e-06	-5.3922891069723	3.60227614834293e-12	1.38064738127219e-09	-3.72211588836952	1.17182045139918e-06	0.000113463057075741	TRUE	TRUE	TRUE
GeneID:107092494	LOC107092494	UPF0392 protein F13G3.3-like	-1.43139289976418	6.77007085103987e-09	5.66131788393547e-06	-0.733152482862674	0.00361302521407469	0.0587564794480713	-1.17126793274209	2.69575574215899e-06	0.000238431819175476	TRUE	TRUE	FALSE
GeneID:107085476	LOC107085476	perforin-1-like%2C transcript variant X3	1.01956189235683	1.14098246412753e-08	8.74610599689759e-06	0.589719557040519	0.000762557815628	0.0185811604425276	0.572814205414591	0.00113745847393788	0.030683025725858	TRUE	FALSE	FALSE
GeneID:107083759	LOC107083759	inner ear-specific collagen-like	0.615076577577927	1.37533879089302e-08	1.01208430944236e-05	0.369067174760972	0.000601655377875865	0.0155896535025103	0.636631749367028	4.51693278601151e-09	7.99019350617825e-07	TRUE	FALSE	FALSE
GeneID:107087931	proser1	proline and serine rich 1%2C transcript variant X2	0.728868000170828	4.29782513053947e-08	2.92841070098276e-05	1.15881547011369	6.76000403331089e-18	4.44156407860073e-15	1.20820703796504	3.73547288452047e-19	2.29071648855077e-16	TRUE	TRUE	FALSE
GeneID:107096137	LOC107096137	myelin-oligodendrocyte glycoprotein-like	-1.33472733160451	4.51739859718916e-08	2.96809221401746e-05	-1.53237885605004	3.54033088055969e-10	8.24448952020971e-08	-1.37162286813794	1.98947493463419e-08	3.02482399772439e-06	TRUE	TRUE	TRUE
GeneID:107082933	LOC107082933	uncharacterized LOC107082933	3.14174645406642	9.97631065251638e-08	5.73544334607324e-05	5.6041674547705	1.0445574299217e-16	6.19894291557082e-14	7.65445396314772	7.69787269554106e-23	7.45356652525626e-20	TRUE	TRUE	TRUE
GeneID:107099192	LOC107099192	zinc finger protein OZF-like%2C transcript variant X1	-1.37104679068175	1.98155507662597e-07	0.000110468693165721	-1.70522460257961	1.09198590946783e-10	3.04382799643633e-08	-1.71570562435351	9.09117713626367e-11	2.09062982219803e-08	TRUE	TRUE	TRUE
GeneID:107086680	LOC107086680	mucin-5AC-like	0.67604167004389	2.52180825492791e-07	0.000136452077840908	0.449530730610065	0.00056956094538603	0.0149049967457565	0.530923908700084	4.97505371190648e-05	0.00269988386837591	TRUE	FALSE	FALSE
GeneID:107089967	LOC107089967	uncharacterized LOC107089967	1.39451659417345	2.71914994767676e-07	0.000139439279856335	0.882952271108391	0.000856739013317166	0.0202589044061644	1.84512643083687	3.61899207475883e-11	8.91422908932981e-09	TRUE	TRUE	FALSE
GeneID:107092001	LOC107092001	E3 ubiquitin-protein ligase TRIM39-like	1.07474659681988	2.72860470447794e-07	0.000139439279856335	0.989131138239331	2.02881459694087e-06	0.000156823958571097	0.831972213408682	6.25052357789041e-05	0.00322103311659524	TRUE	TRUE	FALSE
GeneID:107081391	LOC107081391	nuclear receptor coactivator 1-like	1.44040726748895	4.40048241569464e-07	0.000213041250004037	1.68239949321247	5.10989926825589e-09	8.70433489241699e-07	1.69365559011346	4.99095799492182e-09	8.74463373643588e-07	TRUE	TRUE	TRUE
GeneID:107087919	LOC107087919	erythrocyte band 7 integral membrane protein-like	0.608344800561134	8.15359887625107e-07	0.000360620881223069	0.94033388533221	4.19192762188349e-14	1.97740749896899e-11	0.777946383511522	3.88664133482247e-10	8.31424891124755e-08	TRUE	TRUE	FALSE
GeneID:107088658	LOC107088658	uncharacterized LOC107088658	-3.09320099448182	8.23290591475181e-07	0.000360620881223069	-2.8608517946699	4.25350191482707e-06	0.000304481224618963	-4.86239483833503	5.44306910514695e-13	1.78814539870337e-10	TRUE	TRUE	TRUE
GeneID:107092343	echdc3	enoyl-CoA hydratase domain containing 3	0.695865404726571	9.22377097421766e-07	0.000394627243285308	1.03762262971956	4.55983460212809e-13	2.04603115061831e-10	0.46642992784653	0.000934664615043928	0.0267003492592596	TRUE	FALSE	FALSE
GeneID:107091475	LOC107091475	protein NLRC3-like%2C transcript variant X3	0.846964227231096	1.40737481258816e-06	0.000562858139721398	1.18512315951671	2.54840919730207e-11	8.46726596412255e-09	0.859064151999821	1.0806430868398e-06	0.00010518831147403	TRUE	TRUE	FALSE
GeneID:107099924	tnfaip3	TNF alpha induced protein 3%2C transcript variant X3	0.696463894975224	1.52141406250332e-06	0.00059552030867816	0.402424727459177	0.00521685082863388	0.0769579190254532	0.509467535339643	0.000420791496266672	0.0144427260388395	TRUE	FALSE	FALSE
GeneID:107104525	LOC107104525	apoptosis-stimulating of p53 protein 2-like	2.52182810266964	1.5559471507982e-06	0.000596349161109053	2.32221217335266	7.87532230268181e-06	0.000487819206742213	1.81338822632084	0.000373507140898405	0.0132165064196564	TRUE	TRUE	TRUE
GeneID:107082561	LOC107082561	Kv channel-interacting protein 1-like%2C transcript variant X3	0.81219926340465	3.32981242580245e-06	0.00115582187165071	0.675258003608176	8.5301842893195e-05	0.0033107552820804	0.676345037810515	0.000101430088375868	0.00473606430418994	TRUE	TRUE	FALSE
GeneID:107098761	LOC107098761	protein-glutamine gamma-glutamyltransferase 5-like	-0.967100940619956	6.81980003276436e-06	0.00205678460988141	-0.597751765324937	0.00525918910087359	0.077278995118827	-0.837550839683149	9.6160343521622e-05	0.0045244548331644	TRUE	TRUE	FALSE
GeneID:107099883	LOC107099883	sodium/hydrogen exchanger 2-like	0.674735164294572	8.50902916944578e-06	0.00248477158143324	0.810636471677606	9.67123342959757e-08	1.21864165345415e-05	0.752415225748892	8.82735203949925e-07	8.73101050917569e-05	TRUE	TRUE	FALSE
GeneID:107098152	LOC107098152	serine/threonine-protein kinase D3-like%2C transcript variant X1	-0.931581781094896	9.5458969040766e-06	0.00270178254375842	-0.704134688467323	0.000825849876884214	0.0197313768636869	-0.996861066732608	2.21977443055269e-06	0.000202164307915237	TRUE	TRUE	FALSE
GeneID:107082892	LOC107082892	uncharacterized LOC107082892	3.31214022669068	1.23919694092326e-05	0.0034026128540545	8.13142819430981	1.8402713165822e-17	1.12851571370542e-14	8.44147485639038	4.35096368685302e-18	2.58208641764629e-15	TRUE	TRUE	TRUE
GeneID:107085830	prlr	prolactin receptor%2C transcript variant X2	-0.896841647610633	1.37688166416576e-05	0.00356032021020254	-1.30619683841898	3.27154069721872e-10	7.80193779376455e-08	-1.07537668515018	2.02359202724816e-07	2.46343851123104e-05	TRUE	TRUE	FALSE
GeneID:107082450	gprc5b	G protein-coupled receptor%2C class C%2C group 5%2C member B	-2.48117742123324	1.39339596202959e-05	0.00356032021020254	-2.46946989138355	1.48325324053851e-05	0.00081454954824439	-2.66247939282608	3.3978598655908e-06	0.000292104803491934	TRUE	TRUE	TRUE
GeneID:107085463	pxdc1	PX domain containing 1	-0.399410528963934	2.00187616999478e-05	0.00491046878658585	-0.342998694004329	0.000245873248431524	0.00767967767639177	-0.374793340383847	6.63388783524703e-05	0.00337552390989045	TRUE	FALSE	FALSE
GeneID:107104144	LOC107104144	high affinity immunoglobulin gamma Fc receptor I-like%2C transcript variant X1	-1.71719592257531	2.23343641054638e-05	0.00526776021087459	-1.94506932963118	1.50114719271408e-06	0.000121125460106846	-2.0827650357047	2.80058455967732e-07	3.26090849015086e-05	TRUE	TRUE	TRUE
GeneID:107091819	tmtc4	transmembrane and tetratricopeptide repeat containing 4	-0.509954197537652	2.8258208650939e-05	0.00611607370060381	-0.743804605739321	9.51365030891624e-10	2.03514679922247e-07	-0.357750516491038	0.00337523762965422	0.0646815069507799	TRUE	FALSE	FALSE
GeneID:107095021	LOC107095021	arsenite methyltransferase-like	0.943492768304946	2.96081952769038e-05	0.00628078224134864	2.01665445849583	5.74566096676473e-18	3.91492314094707e-15	2.11639739361783	1.9061800462743e-19	1.25242836826101e-16	TRUE	TRUE	FALSE
GeneID:107080821	LOC107080821	mucin-7-like	3.94273923714263	3.18169591962682e-05	0.00665155225379257	-6.91292631287965	1.0327506396093e-31	2.71421621669891e-28	-4.71978587821261	1.18343942429384e-17	6.22049573963823e-15	TRUE	TRUE	TRUE
GeneID:107096834	des	desmin	-1.47114664071781	4.34307243784452e-05	0.00859134447731459	-1.11921123550086	0.00176313526657672	0.0352186748091335	-1.08340212655799	0.00250761070816266	0.0525427268770711	TRUE	TRUE	TRUE
GeneID:107089905	LOC107089905	pantothenate kinase 1-like%2C transcript variant X1	-0.449572330532447	4.42945174288856e-05	0.00866900252275753	-0.387456463053404	0.000424452349597822	0.0118133886165675	-0.552709545707062	5.24264897219482e-07	5.57508746482475e-05	TRUE	FALSE	FALSE
GeneID:107097456	dennd2d	DENN/MADD domain containing 2D	-0.628043414119812	4.71903050851565e-05	0.00901422312442895	-0.60153908536963	9.61459113116344e-05	0.00363949862222251	-0.685348323876396	9.10485280445236e-06	0.000641770026986628	TRUE	TRUE	FALSE
GeneID:107092010	LOC107092010	RNA-binding motif%2C single-stranded-interacting protein 2-like%2C transcript variant X4	-0.588999722148603	4.75283819682344e-05	0.00901422312442895	-0.688622948169144	1.96407965158086e-06	0.000153758184468652	-0.669934370731902	3.80653451448207e-06	0.000319766280652633	TRUE	TRUE	FALSE
GeneID:107094700	plvap	plasmalemma vesicle associated protein	-0.744848480000825	5.77106560588067e-05	0.0105119102922165	-0.92981111940164	5.12561347687185e-07	5.09707627751413e-05	-1.11291121390255	2.05737198197934e-09	3.94265337004936e-07	TRUE	TRUE	FALSE
GeneID:107094703	vat1	vesicle amine transport 1	-0.705054103669984	7.44814007556562e-05	0.0130498507590648	-0.763631609235581	1.78938172755194e-05	0.000951423573461651	-0.696443933565853	9.13805714630161e-05	0.0043779384718883	TRUE	TRUE	FALSE
GeneID:107086153	LOC107086153	platelet-derived growth factor receptor-like protein	0.56292409426847	7.97307787738677e-05	0.0137737599358647	0.750809579202542	1.57310663846314e-07	1.86712534372945e-05	0.612350043069135	1.8643459968529e-05	0.00114911361641724	TRUE	FALSE	FALSE
GeneID:107100889	LOC107100889	myeloid-associated differentiation marker homolog	-0.377438482642381	8.01104698123349e-05	0.0137737599358647	-0.470853816548118	8.60644119374485e-07	7.83825240798634e-05	-0.467730042905467	1.03769276123462e-06	0.000101544860257624	TRUE	FALSE	FALSE
GeneID:107082470	LOC107082470	poly [ADP-ribose] polymerase 12-like	-1.11483457723425	8.394171479461e-05	0.0141676672208848	-1.54575994684662	3.23546498444416e-08	4.4754022044225e-06	-1.48593653939319	1.27913259114936e-07	1.63418071384548e-05	TRUE	TRUE	TRUE
GeneID:107085798	agxt2	alanine--glyoxylate aminotransferase 2	2.00141366377692	8.62272944454236e-05	0.0144211230537496	3.64878061348567	2.54697623873269e-11	8.46726596412255e-09	3.41781220893108	2.70715958835207e-10	5.85924881728388e-08	TRUE	TRUE	TRUE
GeneID:107083511	ncoa1	nuclear receptor coactivator 1	0.673256496539201	9.16659803023756e-05	0.0150569557109179	0.698425845414489	4.9394939644512e-05	0.00216974741872672	0.797208334060665	3.98837507773116e-06	0.000327563108504555	TRUE	TRUE	FALSE
GeneID:107100948	LOC107100948	uncharacterized LOC107100948	-0.586327901111068	0.000102138207581391	0.0161806368365497	-0.693303976898586	4.32842799930579e-06	0.00030732767407038	-1.21177482976856	1.47408355915344e-15	5.76993941228636e-13	TRUE	TRUE	FALSE
GeneID:107081747	LOC107081747	probable E3 ubiquitin-protein ligase TRIML1	-2.60383700642231	0.000108211401445198	0.0168708911219264	2.67274251103039	0.000120964041130789	0.00438930071929611	2.46557606342729	0.000350514676682392	0.012763770571863	TRUE	TRUE	TRUE
GeneID:107101007	LOC107101007	unconventional myosin-Ic-like%2C transcript variant X2	-0.47286245986467	0.000114563885607683	0.0177111916262567	-0.371507325040284	0.00242312247057561	0.0440061047296935	-0.742971443535072	1.47271595658243e-09	2.9773137860711e-07	TRUE	FALSE	FALSE
GeneID:107096835	LOC107096835	NACHT%2C LRR and PYD domains-containing protein 12-like	0.919981686260129	0.000123535082639752	0.0186284829124879	0.810220183222348	0.000645138561897605	0.0164613233331904	0.766642014529066	0.00129369259753678	0.0336634550450979	TRUE	TRUE	FALSE
GeneID:107105174	LOC107105174	cell adhesion molecule 2-like	-0.893486881140544	0.000128718793914492	0.019252354891422	-0.992354119540999	2.01867453033165e-05	0.0010520553919125	-0.810449109440882	0.000529636105371261	0.0171544285748505	TRUE	TRUE	FALSE
GeneID:107086794	LOC107086794	probable G-protein coupled receptor 173%2C transcript variant X1	0.518971395822607	0.000131364073950058	0.0193336389476738	0.66993599997261	8.8158948457788e-07	7.9502949744016e-05	0.715070489024352	2.22721634774875e-07	2.67804569604796e-05	TRUE	FALSE	FALSE
GeneID:107082733	col16a1	collagen%2C type XVI%2C alpha 1%2C transcript variant X3	0.530277598945083	0.000142077915936187	0.0207445033291907	0.527454503264167	0.000153945674898234	0.00530363030169067	0.590039130060502	2.33530586368243e-05	0.00139489032383655	TRUE	FALSE	FALSE
GeneID:107091012	LOC107091012	uncharacterized LOC107091012	1.41595616392284	0.000162342743119879	0.0227986217189039	1.15093924322339	0.00185536505639837	0.0367814126536216	-2.2310602144933	1.30959026316113e-09	2.67694800793059e-07	TRUE	TRUE	TRUE
GeneID:107088807	LOC107088807	probable threonine--tRNA ligase 2%2C cytoplasmic%2C transcript variant X1	0.361859257218148	0.000166826125761829	0.0232507593609118	0.269842066657763	0.00488290801491177	0.0736240978770929	0.287530891281164	0.00277584901897117	0.0563793888380689	TRUE	FALSE	FALSE
GeneID:107104467	LOC107104467	beta-1%2C3-galactosyltransferase 2-like	-1.28922844252773	0.000174937188885727	0.0235712766229357	-2.16546903619082	3.71661012283282e-10	8.54680955371942e-08	5.93056926892988	2.52809545108198e-21	1.9378905005648e-18	TRUE	TRUE	TRUE
GeneID:107101766	LOC107101766	anoctamin-1-like	0.649318798227754	0.000180772216626243	0.0240990323860361	0.877101630984839	4.69311685616971e-07	4.71799294005214e-05	0.758831161285834	1.29771314815124e-05	0.000852643885233515	TRUE	TRUE	FALSE
GeneID:107097537	LOC107097537	protein EFR3 homolog B-like	0.99521125058395	0.000217036981957004	0.0279218836158251	1.05806550528547	8.21517702252957e-05	0.00322281409927457	0.935511817618967	0.000516955277392633	0.0168028732123538	TRUE	TRUE	FALSE
GeneID:107087053	LOC107087053	potassium voltage-gated channel subfamily A member 2-like%2C transcript variant X2	-0.688919547757904	0.000251045117677067	0.0314182110877891	-0.841410120495392	7.59118068226923e-06	0.000476638058060434	-0.611925449947148	0.00116185446033896	0.0311583622548919	TRUE	TRUE	FALSE
GeneID:107083275	LOC107083275	uncharacterized LOC107083275%2C transcript variant X3	-0.736116256556871	0.000257195805436801	0.0316987440839151	-0.939073065955407	3.27263267043984e-06	0.000241793667622818	-1.03477328701672	3.09350169681566e-07	3.51303399483442e-05	TRUE	TRUE	FALSE
GeneID:107104316	dnajc27	DnaJ heat shock protein family (Hsp40) member C27	0.551246607938686	0.000303972811683254	0.0358473577983129	0.641363001743242	2.66835829443471e-05	0.00130906100113907	0.525087304412729	0.000618836797439174	0.0191662299031793	TRUE	FALSE	FALSE
GeneID:107104986	LOC107104986	GTPase IMAP family member 8-like	-1.24259254689211	0.000349406034664697	0.0407158522858357	-1.161908404134	0.000811253098639058	0.0194331031974775	-0.954123830908214	0.00619946346997326	0.0971478104404583	TRUE	TRUE	FALSE
GeneID:107098632	LOC107098632	uncharacterized LOC107098632	1.24514623830773	0.000349891148043059	0.0407158522858357	1.38164185798135	7.67742796996017e-05	0.00306381002957391	3.6367814960917	1.70977088770859e-21	1.36759369657282e-18	TRUE	TRUE	TRUE
GeneID:107095001	LOC107095001	macrophage colony-stimulating factor 1 receptor 1-like%2C transcript variant X1	-0.459743573981019	0.000377666644630725	0.042447067593426	-0.567464697533101	1.1230569188129e-05	0.000655900893187333	-0.396089448621016	0.00221482355847973	0.0482202473436113	TRUE	FALSE	FALSE
GeneID:107088562	LOC107088562	neuroendocrine convertase 2-like	1.08922664204464	0.000388540297259161	0.0430600954739565	2.13751239881442	3.87574047629214e-11	1.22934478521287e-08	1.10047682585515	0.000357546657853245	0.0128480727509479	TRUE	TRUE	TRUE
GeneID:107086525	elovl3	ELOVL fatty acid elongase 3	-0.677410399264931	0.000404364787460868	0.0445455029635784	0.576574778520907	0.00277852744280486	0.0485190243773242	-0.870932875946581	5.72829229682379e-06	0.000442787367162468	TRUE	FALSE	FALSE
GeneID:107096863	sipa1l3	signal-induced proliferation-associated 1 like 3	-0.342019704301541	0.000458859387815326	0.0493662933195237	-0.381274292207582	9.20776265760078e-05	0.00352172992956095	-0.37449272259955	0.000127007717881819	0.00568506322596552	TRUE	FALSE	FALSE
GeneID:107084434	LOC107084434	NXPE family member 3-like%2C transcript variant X2	1.39791936176887	0.000471909202191818	0.0504750790274586	1.76900882266498	1.23858436251539e-05	0.000707647096807318	2.01772432314382	8.30669847319571e-07	8.30534412018377e-05	TRUE	TRUE	TRUE
GeneID:107087173	LOC107087173	uncharacterized LOC107087173	-0.990613536347996	0.000486105612312616	0.0511021997126582	-1.44841726458097	2.10146088620401e-07	2.32895035683706e-05	-1.39562658741126	7.0001443695662e-07	7.15453644260608e-05	TRUE	TRUE	FALSE
GeneID:107080859	LOC107080859	uncharacterized LOC107080859%2C transcript variant X1	-1.97823268382335	0.000503218848778766	0.0523034867852145	-2.88859244757957	8.18048462363859e-07	7.56263194075775e-05	-2.78859415218097	1.78087416341923e-06	0.000167156846859304	TRUE	TRUE	TRUE
GeneID:107095016	LOC107095016	apoptosis-inducing factor 3-like	0.868381007643694	0.000542776346241024	0.056098069897731	3.47299819199914	1.75247852898893e-36	5.3733912496349e-33	3.25640730395077	7.22571681501268e-33	2.65863024491577e-29	TRUE	TRUE	FALSE
GeneID:107101211	LOC107101211	plakophilin-1-like	-0.456470308110829	0.000657665936808206	0.0650488184917234	-0.700488227794594	1.66496180036057e-07	1.95097466504671e-05	-0.38838185881165	0.00380514625994286	0.0696550007404664	TRUE	FALSE	FALSE
GeneID:107101019	LOC107101019	solute carrier family 43 member 3-like	-1.00801312499366	0.000667355268336313	0.0656541971742414	-1.09980418373556	0.000188206777861379	0.00621622996825098	-1.48337758700664	4.72647298787747e-07	5.11487785635187e-05	TRUE	TRUE	TRUE
GeneID:107090605	LOC107090605	CD63 antigen-like	1.24834139775344	0.000698921778851116	0.0680320844736718	1.71052530047458	4.50313710562817e-06	0.000316199287527639	2.14283010723576	1.50327375114466e-08	2.36373736750498e-06	TRUE	TRUE	TRUE
GeneID:107099853	LOC107099853	cholecystokinin receptor-like%2C transcript variant X3	-0.629807478262751	0.000755317562007059	0.070895801980836	-0.59546785134069	0.00139265460665731	0.0292628366890635	-0.768654668385386	3.88573600402268e-05	0.00214689141657204	TRUE	TRUE	FALSE
GeneID:107081936	otol1	otolin 1	-0.384085645678229	0.000801684485165766	0.0734426332478263	-0.518067335967921	5.67775539191609e-06	0.000378455311395218	-0.392496643324869	0.000627373535391405	0.0193654210244894	TRUE	FALSE	FALSE
GeneID:107104996	LOC107104996	HRAS-like suppressor 3	0.388978922204879	0.000984304582937541	0.0858210967407675	0.667976851986172	1.78309342098766e-08	2.60345790999285e-06	0.81555771758276	8.40905193000233e-12	2.45557664057544e-09	TRUE	FALSE	FALSE
GeneID:107086572	LOC107086572	peroxisomal N(1)-acetyl-spermine/spermidine oxidase-like	-1.34141080545124	0.00109005239732087	0.0937088502500562	-1.19938758470316	0.00339852143260108	0.0565303786578319	-1.49782178197649	0.000278014676274036	0.0105137102113817	TRUE	TRUE	TRUE
GeneID:107084372	LOC107084372	uncharacterized LOC107084372	0.747340722239909	0.00118271835937322	0.099353742727804	0.623891288511524	0.00641756109188249	0.0878137855901357	0.807245831530747	0.00047645600439799	0.0157650379728594	TRUE	TRUE	FALSE
