# Supplementary material for: The Cyprinodon variegatus genome reveals gene expression changes underlying differences in skull morphology among closely related species
Source: BMC Genomics. 2017 May 30;18:424. doi: 10.1186/s12864-017-3810-7 (PMC5450241; doi:10.1186/s12864-017-3810-7)
Supplement: Supplementary file 24 — Genes in durophage intersection set at 15 dpf. This is a comma separated table of the genes in the 15 dpf durophage intersection set. Given are edgeR results for each pairwise comparison. Columns indicating whether a gene is included in the intersection set at a threshold of 1.5 or 2 fold are provided. (CSV 13 kb) [file 12864_2017_3810_MOESM24_ESM.csv]

# Table S15. Genes in the Durophage intersection set at 15 dpf
# Shown are edgeR results for each comparison
# True/False indicate whether gene is included in intersection set at log0.2 or 1.5 fold or 2 fold cutoff
GeneID	GeneName	Product_Info	logFC.InOm	PValue.InOm	FDR.InOm	logFC.Scale	PValue.Scale	FDR.Scale	logFC.MarOm	PValue.MarOm	FDR.MarOm	IntersectionSet_log0.2	IntersectionSet_FoldChange1.5	IntersectionSet_FoldChange2
GeneID:107080707	LOC107080707	interferon-induced protein 44-like	-6.53088380194169	3.20584608373637e-30	2.95643125842168e-26	-8.4667124498984	8.13883243154644e-52	1.50112625367443e-47	-6.90087317923308	3.6200779539432e-34	8.34608972281604e-31	TRUE	TRUE	TRUE
GeneID:107101490	LOC107101490	filamin-A-interacting protein 1-like	2.39291434330805	9.99878820391369e-24	6.14725498776613e-20	2.55989976287831	1.34621853159044e-26	3.10370682458176e-23	2.67325883849084	1.30626050995239e-28	1.60617792303746e-25	TRUE	TRUE	TRUE
GeneID:107105031	LOC107105031	uncharacterized LOC107105031	4.24374052864149	5.81742626056894e-22	2.68241524874834e-18	4.01146176427701	9.73017967841268e-21	1.19642289325762e-17	2.47192428049396	1.66761074069079e-10	5.30300215539673e-08	TRUE	TRUE	TRUE
GeneID:107103762	LOC107103762	myosin-binding protein H-like%2C transcript variant X1	-1.5742145816921	7.92553584747291e-17	2.43630971951317e-13	-2.02610196044362	3.29515127391085e-26	6.7528633440013e-23	-1.36087955994065	4.4319788151143e-13	1.99374188453581e-10	TRUE	TRUE	TRUE
GeneID:107087078	LOC107087078	fish-egg lectin-like	-5.77552941096021	2.56928138620952e-13	5.92347823590605e-10	-8.38224457979661	7.9394670334016e-23	1.12642715356969e-19	-6.1914089875201	8.58452777706634e-15	4.39813973111699e-12	TRUE	TRUE	TRUE
GeneID:107092491	LOC107092491	tripartite motif-containing protein 16-like	-4.85242094726329	1.28189382160932e-11	2.62702773841802e-08	-5.60229982592492	1.0686831321379e-14	6.57026389638383e-12	-2.85353377132784	7.85687136617402e-05	0.00557055882730588	TRUE	TRUE	TRUE
GeneID:107082490	LOC107082490	dihydrofolate reductase-like	-2.08501918231229	1.60753174688649e-10	2.96493155395744e-07	-1.91209013213554	3.95401670490019e-09	9.4711537798934e-07	-2.13376166749736	5.75994432167642e-11	2.0044606239434e-08	TRUE	TRUE	TRUE
GeneID:107088658	LOC107088658	uncharacterized LOC107088658	-3.46219750432302	2.25548205510132e-10	3.78182827493534e-07	-2.51312179777547	2.11982991365814e-06	0.000252246083403295	-4.469505392379	3.32173044677549e-15	1.75045703886649e-12	TRUE	TRUE	TRUE
GeneID:107103519	LOC107103519	caspase recruitment domain-containing protein 8-like	3.81843758765872	1.2184182340752e-09	1.72865430071407e-06	3.94330396609715	4.24196250176469e-10	1.18543570276588e-07	2.03374867219182	0.000375436987696076	0.0193965260534074	TRUE	TRUE	TRUE
GeneID:107080829	LOC107080829	uncharacterized LOC107080829	-3.27280957798417	1.73619876520113e-09	2.28731785895498e-06	-2.48146723837244	2.77359720276376e-06	0.000315779177825771	-3.8886395274729	2.80176043795627e-12	1.23037308375394e-09	TRUE	TRUE	TRUE
GeneID:107092585	LOC107092585	sodium-coupled neutral amino acid transporter 2-like	-2.04157278415079	4.35183423385301e-09	5.35101537394566e-06	-1.91057329144064	3.74592860928617e-08	7.76291092917687e-06	-1.47515223973404	2.28694110995085e-05	0.00210901709159668	TRUE	TRUE	TRUE
GeneID:107085830	prlr	prolactin receptor%2C transcript variant X2	-0.907833683511263	8.09910440852938e-09	9.33624260693224e-06	-0.82146723266519	1.73678630839015e-07	2.88588168215748e-05	-0.774085882722245	8.30859745185799e-07	0.000119721696407866	TRUE	TRUE	FALSE
GeneID:107092494	LOC107092494	UPF0392 protein F13G3.3-like	-1.29123974574673	1.62458300634756e-08	1.76257699818085e-05	-0.677166452889562	0.00324015506204168	0.0870132052677985	-0.769332344990516	0.000787164533738839	0.0346502688789478	TRUE	TRUE	FALSE
GeneID:107092002	LOC107092002	uncharacterized LOC107092002	1.19754075091308	3.47929427402128e-08	3.56511686611381e-05	0.7312734443552	0.000451278134721874	0.0194858595156482	-0.883682346144709	5.85557384589895e-06	0.000655499739642959	TRUE	TRUE	FALSE
GeneID:107099192	LOC107099192	zinc finger protein OZF-like%2C transcript variant X1	-1.74300879870845	5.74221233827694e-08	5.5323628433642e-05	-1.91057805933825	2.9641778822901e-09	7.2895062481278e-07	-1.66599979351712	1.97577170589099e-07	3.34322324251867e-05	TRUE	TRUE	TRUE
GeneID:107087069	LOC107087069	fish-egg lectin-like	2.86464117963784	1.5130323938156e-07	0.000126847133961523	4.41304315117818	7.98020047341618e-14	4.32902404504965e-11	3.23509986176449	5.29845471878927e-09	1.3206040382885e-06	TRUE	TRUE	TRUE
GeneID:107092629	LOC107092629	kin of IRRE-like protein 1	0.759114723211258	1.62751935288727e-07	0.00013051289975936	0.950187986276454	6.74922542278483e-11	2.30523543884895e-08	0.874713242628917	1.46576091490903e-09	4.09613550220943e-07	TRUE	TRUE	FALSE
GeneID:107097888	LOC107097888	F-box only protein 2-like%2C transcript variant X1	1.38311335997331	2.89865783563578e-07	0.000205626327386409	1.72325441272215	2.48336712839109e-10	7.27035290730878e-08	1.42454215883732	1.269549312139e-07	2.25149687625882e-05	TRUE	TRUE	TRUE
GeneID:107086794	LOC107086794	probable G-protein coupled receptor 173%2C transcript variant X1	0.866914765475922	8.09372476484979e-07	0.000490872286713928	0.874935228366954	5.65794982051074e-07	8.08955244104652e-05	1.16601191879913	4.58217756264792e-11	1.62526313395151e-08	TRUE	TRUE	FALSE
GeneID:107090192	LOC107090192	alpha-tectorin-like	1.92802509736	8.25040169601592e-07	0.000490872286713928	2.39016617279087	2.19003417911145e-09	5.53328635610022e-07	1.78088174044665	4.28304826122212e-06	0.000499978114746714	TRUE	TRUE	TRUE
GeneID:107082892	LOC107082892	uncharacterized LOC107082892	2.26368342204655	1.18909980607301e-06	0.00066459869161244	5.60940466923793	1.1628129013892e-24	1.94972010483839e-21	7.19125281074211	1.19128861703581e-33	2.19721272526085e-30	TRUE	TRUE	TRUE
GeneID:107082933	LOC107082933	uncharacterized LOC107082933	1.74668476879413	1.52359483827958e-06	0.000780588422145237	3.35845564126732	1.23263969261469e-17	1.08260983288502e-14	5.456988377932	8.29726043830472e-34	1.70038523915658e-30	TRUE	TRUE	TRUE
GeneID:107081353	LOC107081353	desmin-like	-1.94547838630904	1.66722542050117e-06	0.000831089342046586	-1.36316758566367	0.000753215855406052	0.0297479940837456	-1.36579627318447	0.00072456326832003	0.0325947437094991	TRUE	TRUE	TRUE
GeneID:107104467	LOC107104467	beta-1%2C3-galactosyltransferase 2-like	-2.03367259484605	2.13199149616565e-06	0.00100826797834049	-3.4390542862521	2.49046439474253e-14	1.48174597731069e-11	2.81062711316905	3.03517602538898e-09	8.2324686194521e-07	TRUE	TRUE	TRUE
GeneID:107089898	LOC107089898	calcium/calmodulin-dependent protein kinase kinase 1-like%2C transcript variant X3	-1.48815944441872	3.25180710729157e-06	0.00142800786397347	-1.82584905780353	1.25712856804814e-08	2.79355172398552e-06	1.13588643004583	0.000755471338929652	0.0335756948800446	TRUE	TRUE	TRUE
GeneID:107084431	LOC107084431	NXPE family member 3-like%2C transcript variant X2	1.87875734138894	3.94496861525996e-06	0.00165365911681488	3.77145733854158	1.75778194177083e-17	1.47366046063733e-14	3.66366420831442	8.76431999866519e-17	5.57410751915106e-14	TRUE	TRUE	TRUE
GeneID:107105072	LOC107105072	uncharacterized LOC107105072	-1.63089856686616	1.13560059386521e-05	0.00425351063304366	-4.0757942216214	8.26662096009162e-26	1.5246955698793e-22	1.42309864898004	0.000806661665370069	0.0353398283992531	TRUE	TRUE	TRUE
GeneID:107094703	vat1	vesicle amine transport 1	-0.99220212885231	1.72859788050683e-05	0.00613120371309	-0.998123957077379	1.53660933605913e-05	0.00135603935857773	-1.04682228342334	5.86409981788594e-06	0.000655499739642959	TRUE	TRUE	FALSE
GeneID:107084434	LOC107084434	NXPE family member 3-like%2C transcript variant X2	1.18228092912736	2.18935291911202e-05	0.00747785652594483	1.3217447391025	2.23226083281591e-06	0.000263921915387542	2.3993529647682	1.7544875651057e-16	1.07865895502699e-13	TRUE	TRUE	TRUE
GeneID:107081747	LOC107081747	probable E3 ubiquitin-protein ligase TRIML1	-2.94883371056205	2.45645036462347e-05	0.00802047923968972	2.41575996135375	0.000630432626618292	0.0258393319229951	2.6298857730193	0.000227852504133772	0.0132154452397588	TRUE	TRUE	TRUE
GeneID:107080965	mos	v-mos Moloney murine sarcoma viral oncogene homolog	-1.11177508528735	2.6716484512588e-05	0.00835184475169785	-0.963007564455875	0.000285553843219239	0.0137873169747006	-1.30473827111622	4.86649315778787e-07	7.67158972668714e-05	TRUE	TRUE	FALSE
GeneID:107084756	LOC107084756	toll-like receptor 2 type-2%2C transcript variant X2	1.00713253547615	2.75204540256642e-05	0.00845978756748918	1.33260190495594	4.32516258833835e-08	8.76629656915523e-06	0.913219258738573	0.000115269934591408	0.00759299526287121	TRUE	TRUE	FALSE
GeneID:107086572	LOC107086572	peroxisomal N(1)-acetyl-spermine/spermidine oxidase-like	-0.951859935820871	3.62091404921757e-05	0.0104350216755889	-1.03221474927764	7.23427655029754e-06	0.000709728705817489	-1.14592409174656	6.21363077694779e-07	9.39378738114959e-05	TRUE	TRUE	FALSE
GeneID:107098697	cln8	ceroid-lipofuscinosis%2C neuronal 8	-0.599328784839035	5.75605544291882e-05	0.0151663837984564	-0.950805338118675	1.01510926340671e-10	3.12044587571223e-08	-0.59785537360537	5.33073072852672e-05	0.00401756335805746	TRUE	TRUE	FALSE
GeneID:107104144	LOC107104144	high affinity immunoglobulin gamma Fc receptor I-like%2C transcript variant X1	-2.18316397975127	5.89884726988686e-05	0.0153237097247596	-2.22264147172147	4.3742693720428e-05	0.00310303939607529	-2.07699741428481	0.000125424899609807	0.00817433515336847	TRUE	TRUE	TRUE
GeneID:107082439	LOC107082439	GTPase IMAP family member 4-like	-1.73881993158839	6.44951249192712e-05	0.01652150116682	-2.1170644849578	1.13778713332974e-06	0.000148832240334282	-1.95737549213723	6.5989120053265e-06	0.000723936620148859	TRUE	TRUE	TRUE
GeneID:107095979	LOC107095979	gap junction alpha-5 protein-like%2C transcript variant X2	-0.624130582569372	7.92090529040105e-05	0.0195998742852754	-0.818946794710901	1.80315358047355e-07	2.96940755698698e-05	-0.618708789503894	8.31778297347237e-05	0.0058111056501032	TRUE	TRUE	FALSE
GeneID:107091010	LOC107091010	serine/threonine-protein kinase SBK1-like	-1.05262607452804	8.43071273934303e-05	0.020336442664023	-1.45558593712203	5.7458893170729e-08	1.10392898504263e-05	-0.885132890778033	0.000912824685648748	0.0389725428289479	TRUE	TRUE	FALSE
GeneID:107104464	LOC107104464	beta-1%2C3-galactosyltransferase 2-like	-1.89079840728753	8.69419065815269e-05	0.0205584169870472	-3.50875663002349	4.18302685149047e-13	1.97824992945872e-10	2.18818423957607	0.00056232581276335	0.0266620495902499	TRUE	TRUE	TRUE
GeneID:107085086	LOC107085086	uromodulin-like	2.89233585865262	0.000104886210407497	0.0235917227409252	3.94093664860525	5.27339954906861e-07	7.65847096716705e-05	2.29232452471221	0.0015898940776024	0.0578382768585771	TRUE	TRUE	TRUE
GeneID:107101197	LOC107101197	cysteine and glycine-rich protein 1-like	-1.15652502871314	0.000158883195051745	0.030846754205625	-0.913115138568501	0.00278289383452276	0.0786029002816812	-1.66739857232055	6.23661662702166e-08	1.19820996946654e-05	TRUE	TRUE	FALSE
GeneID:107081391	LOC107081391	nuclear receptor coactivator 1-like	2.20794012043515	0.000168231415526796	0.0323214607080856	2.06889607329043	0.000389090682111648	0.0173342718378436	2.2473231588587	0.000129015262375068	0.00834932455875702	TRUE	TRUE	TRUE
GeneID:107081095	LOC107081095	uncharacterized LOC107081095	-0.921244639293274	0.000178407484051052	0.0339231715034803	0.809018709376395	0.00123720856437925	0.0429831408573248	-0.870170258700249	0.000392667526186788	0.0201176662583031	TRUE	TRUE	FALSE
GeneID:107094999	myoz3	myozenin 3%2C transcript variant X1	0.723521151358021	0.000181303734333342	0.0341221028167771	0.919394669918162	2.11298402996994e-06	0.000252246083403295	0.728378965163089	0.00016317472663839	0.00996554522555784	TRUE	TRUE	FALSE
GeneID:107095016	LOC107095016	apoptosis-inducing factor 3-like	0.876649801343303	0.000208401379678046	0.0384375504678187	3.20915462554995	5.71952781462387e-36	3.51636570043075e-32	3.25082218267767	9.58218477054963e-37	2.94556359846696e-33	TRUE	TRUE	FALSE
GeneID:107094700	plvap	plasmalemma vesicle associated protein	-0.981442282050612	0.000279713036127581	0.0473305251223587	-1.27888389419562	2.43326073247836e-06	0.00028225824496749	-1.04926245115862	0.000102959123242181	0.00690537479665014	TRUE	TRUE	FALSE
GeneID:107096137	LOC107096137	myelin-oligodendrocyte glycoprotein-like	-0.98979879319982	0.000324171517408801	0.0529116766998932	-1.39912212174301	4.26797180131789e-07	6.29747775228058e-05	-1.27850872136637	3.6323602380171e-06	0.000437877465555473	TRUE	TRUE	FALSE
GeneID:107092468	LOC107092468	receptor-transporting protein 3-like	1.35776608372908	0.000380590325851043	0.0610787670593762	1.60350624595284	3.05865446759323e-05	0.00232155650206953	1.43628758252482	0.000170046258411671	0.0102748519612712	TRUE	TRUE	TRUE
GeneID:107083667	LOC107083667	alkaline phosphatase-like	3.30134191960182	0.000464072984852773	0.0659575611234064	5.1598958651675	6.36175814969684e-07	9.02586671638528e-05	5.29504864366246	3.81785623105589e-07	6.28719110049954e-05	TRUE	TRUE	TRUE
GeneID:107104762	LOC107104762	macrophage mannose receptor 1-like	-1.017925219823	0.000570471778100106	0.0768013246370683	-1.13188893440854	0.000109844172979242	0.00640889702886029	-1.6793476226067	4.89630676642233e-09	1.23708879451909e-06	TRUE	TRUE	TRUE
GeneID:107094846	LOC107094846	deoxynucleoside triphosphate triphosphohydrolase SAMHD1-like	-1.1603391413714	0.000650146371771384	0.0850446785883078	-1.06138746462571	0.00177318458532337	0.0557148492192577	-1.00053905592947	0.00317894661936481	0.0919004568143644	TRUE	TRUE	TRUE
GeneID:107082462	LOC107082462	uncharacterized LOC107082462	0.795292249171664	0.000665523010409779	0.0854395240801975	1.09976682860132	3.18941182637452e-06	0.000352248573207495	0.750885688137259	0.00117238370981556	0.046203942615039	TRUE	TRUE	FALSE
