# Supplementary material for: The Cyprinodon variegatus genome reveals gene expression changes underlying differences in skull morphology among closely related species
Source: BMC Genomics. 2017 May 30;18:424. doi: 10.1186/s12864-017-3810-7 (PMC5450241; doi:10.1186/s12864-017-3810-7)
Supplement: Supplementary file 25 — GOstats results for scale-biter intersection set. This is an excel table of providing GOstats overrepresentation enrichment analysis results for each of the 4 scale-biter intersection sets. (XLS 87 kb) [file 12864_2017_3810_MOESM25_ESM.xls]

## Sheet: Sheet1
# Table S16. Results from overrepresentation enrichment analysis of Scale-biter intersection sets using GOstats. Only terms with at least 5 genes and Pvalue of <0.05 are shown.
48 hours post fertilization Intersection Set (FDR <= 0.1 & logFC > 0.2)									96 hours post fertilization Intersection Set (FDR <= 0.1 & logFC > 0.2)									8 days post fertilization Intersection Set (FDR <= 0.1 & logFC > 0.2)									15 days post fertilization Intersection Set (FDR <= 0.1 & logFC > 0.2)
GOCCID	Pvalue	OddsRatio	ExpCount	Count	Size	Term	GO		GOBPID	Pvalue	OddsRatio	ExpCount	Count	Size	Term	GO		GOBPID	Pvalue	OddsRatio	ExpCount	Count	Size	Term	GO		GOBPID	Pvalue	OddsRatio	ExpCount	Count	Size	Term	GO
GO:0060056	0.000631551	6.45538	1.06765	6	42	mammary gland involution	BP		GO:0055091	2.30923e-05	17.2596	0.34882	5	31	phospholipid homeostasis	BP		GO:0022804	8.08299e-09	3.95682	7.92034	28	535	active transmembrane transporter activity	MF		GO:0016757	3.0871e-05	4.61113	2.85962	12	421	transferase activity, transferring glycosyl groups	MF
GO:0071230	0.000708149	3.70552	2.92333	10	115	cellular response to amino acid stimulus	BP		GO:0006488	0.000678171	6.12796	1.05771	6	94	dolichol-linked oligosaccharide biosynthetic process	BP		GO:0043436	5.92849e-08	2.37778	27.8964	58	1850	oxoacid metabolic process	BP		GO:0008378	4.02223e-05	8.31377	0.923774	7	136	galactosyltransferase activity	MF
GO:0005178	0.00120058	2.62494	6.05687	15	239	integrin binding	MF		GO:0015293	0.00159541	3.8969	2.17541	8	199	symporter activity	MF		GO:0046942	9.32781e-08	3.32493	9.99871	30	661	carboxylic acid transport	BP		GO:0032692	4.68672e-05	8.10277	0.945961	7	142	negative regulation of interleukin-1 production	BP
GO:0071243	0.0017988	6.44433	0.88971	5	35	cellular response to arsenic-containing substance	BP		GO:0046148	0.00161076	5.13138	1.249	6	111	pigment biosynthetic process	BP		GO:0015106	2.27939e-06	19.3889	0.399718	6	27	bicarbonate transmembrane transporter activity	MF		GO:0050710	0.000759997	5.96389	1.07807	6	163	negative regulation of cytokine secretion	BP
GO:0004198	0.00228595	6.0607	0.937674	5	37	calcium-dependent cysteine-type endopeptidase activity	MF		GO:0020037	0.00198254	4.91277	1.30088	6	119	heme binding	MF		GO:0015701	2.44656e-06	13.6971	0.620192	7	41	bicarbonate transport	BP		GO:0006486	0.00124535	3.01629	4.28347	12	643	protein glycosylation	BP
GO:1900408	0.00317233	4.55316	1.44896	6	57	negative regulation of cellular response to oxidative stress	BP		GO:0022804	0.00208816	2.56584	5.77195	14	528	active transmembrane transporter activity	MF		GO:0015145	1.854e-05	12.7168	0.562566	6	38	monosaccharide transmembrane transporter activity	MF		GO:0035251	0.00137007	6.56355	0.815094	5	120	UDP-glucosyltransferase activity	MF
GO:0097164	0.00323927	2.15865	8.74457	18	344	ammonium ion metabolic process	BP		GO:0005759	0.00222645	2.77667	4.56077	12	430	mitochondrial matrix	CC		GO:0016208	3.50316e-05	16.1015	0.384914	5	26	AMP binding	MF		GO:0000030	0.00182177	6.13415	0.869434	5	128	mannosyltransferase activity	MF
GO:0006577	0.00328625	5.52227	1.01681	5	40	amino-acid betaine metabolic process	BP		GO:0010043	0.00259046	5.66513	0.945189	5	84	response to zinc ion	BP		GO:0015301	4.88653e-05	14.8427	0.410665	5	28	anion:anion antiporter activity	MF		GO:0009617	0.00298091	2.40777	6.72165	15	1009	response to bacterium	BP
GO:0005759	0.00554321	1.95884	10.6535	20	428	mitochondrial matrix	cc		GO:1901618	0.00323761	5.36124	0.994787	5	91	organic hydroxy compound transmembrane transporter activity	MF		GO:0005342	5.22842e-05	4.6931	2.54162	11	174	organic acid transmembrane transporter activity	MF		GO:0044282	0.00361808	2.92564	3.63729	10	546	small molecule catabolic process	BP
GO:0035584	0.00564995	4.00217	1.6269	6	64	calcium-mediated signaling using intracellular calcium source	BP		GO:0004540	0.00618821	4.56149	1.15876	5	106	ribonuclease activity	MF		GO:0015293	6.50057e-05	13.8414	0.434275	5	30	symporter activity	MF		GO:0009100	0.00367222	2.42822	6.19538	14	930	glycoprotein metabolic process	BP
GO:0032801	0.00609417	3.93413	1.65232	6	65	receptor catabolic process	BP		GO:0090501	0.00666087	3.78719	1.66533	6	148	RNA phosphodiester bond hydrolysis	BP		GO:0020037	7.52304e-05	5.53457	1.77652	9	120	heme binding	MF		GO:0006805	0.00392642	4.2495	1.49222	6	224	xenobiotic metabolic process	BP
GO:0031982	0.00647382	1.27104	157.687	184	6294	vesicle	cc		GO:0003009	0.00812644	4.25671	1.23775	5	110	skeletal muscle contraction	BP		GO:0005355	9.97266e-05	12.5195	0.47374	5	32	glucose transmembrane transporter activity	MF		GO:0005975	0.00437338	2.0192	11.3582	21	1705	carbohydrate metabolic process	BP
GO:0061726	0.00709497	1.91128	10.9053	20	429	mitochondrion disassembly	BP		GO:0044264	0.012196	2.96246	2.46424	7	219	cellular polysaccharide metabolic process	BP		GO:0043230	0.000113112	1.61543	68.8086	97	4664	extracellular organelle	CC		GO:0050708	0.00673126	2.18885	7.34785	15	1103	regulation of protein secretion	BP
GO:0045120	0.00745065	4.45646	1.22762	5	49	pronucleus	cc		GO:0042632	0.0136159	3.72178	1.40653	5	125	cholesterol homeostasis	BP		GO:0070062	0.000123253	1.61333	68.071	96	4614	extracellular exosome	CC		GO:0009410	0.00743335	3.69956	1.70539	6	256	response to xenobiotic stimulus	BP
GO:0043230	0.00969296	1.27864	115.372	138	4605	extracellular organelle	cc		GO:0044248	0.0152229	1.45186	37.1437	50	3301	cellular catabolic process	BP		GO:0022892	0.000129044	1.95684	23.9742	43	1640	substrate-specific transporter activity	MF		GO:0005996	0.0110698	2.46095	4.29013	10	644	monosaccharide metabolic process	BP
GO:0034198	0.0101302	4.10974	1.32185	5	52	cellular response to amino acid starvation	BP		GO:0005739	0.0159679	1.50338	28.4889	40	2686	mitochondrion	CC		GO:0030170	0.000192577	7.97141	0.843849	6	57	pyridoxal phosphate binding	MF		GO:0015293	0.0116405	3.8751	1.3517	5	199	symporter activity	MF
GO:0001946	0.0106081	3.46293	1.85568	6	73	lymphangiogenesis	BP		GO:0009063	0.0163821	3.08566	2.02541	6	180	cellular amino acid catabolic process	BP		GO:1904659	0.000196664	10.6603	0.544559	5	36	glucose transmembrane transport	BP		GO:0051224	0.0147781	2.47425	3.82381	9	574	negative regulation of protein transport	BP
GO:0008589	0.011022	2.33392	4.93153	11	194	regulation of smoothened signaling pathway	BP		GO:0016705	0.0166712	2.77574	2.62361	7	240	oxidoreductase activity, acting on paired donors, with incorporation or reduction of molecular oxygen	MF		GO:0015075	0.000356432	1.9637	19.749	36	1334	ion transmembrane transporter activity	MF		GO:1903531	0.0193175	2.50459	3.34417	8	502	negative regulation of secretion by cell	BP
GO:1903201	0.0116193	3.96006	1.36653	5	54	regulation of oxidative stress-induced cell death	BP		GO:0046942	0.0168325	1.97698	7.38148	14	656	carboxylic acid transport	BP		GO:0051186	0.000365368	2.4494	9.12136	21	603	cofactor metabolic process	BP		GO:0016042	0.0207989	2.65748	2.75128	7	413	lipid catabolic process	BP
GO:0070062	0.0118932	1.26977	114.194	136	4558	extracellular exosome	cc		GO:0016042	0.0172926	2.26981	4.57967	10	407	lipid catabolic process	BP		GO:0015144	0.000397105	6.88771	0.962284	6	65	carbohydrate transmembrane transporter activity	MF		GO:0043207	0.0221884	1.75075	11.6047	19	1742	response to external biotic stimulus	BP
GO:0002230	0.0119456	2.13247	6.35507	13	250	positive regulation of defense response to virus by host	BP		GO:0043230	0.0220122	1.37639	49.8229	63	4649	extracellular organelle	CC		GO:0098656	0.000413535	3.21869	4.29593	13	288	anion transmembrane transport	BP		GO:0044283	0.0235317	2.01491	6.27532	12	942	small molecule biosynthetic process	BP
GO:0032691	0.0127489	3.86255	1.39812	5	55	negative regulation of interleukin-1 beta production	BP		GO:0050879	0.0235791	3.20994	1.62032	5	144	multicellular organismal movement	BP		GO:0031526	0.00048624	4.74458	1.81464	8	123	brush border membrane	CC		GO:0048525	0.0235521	3.21257	1.62026	5	245	negative regulation of viral process	BP
GO:0006865	0.0156189	1.85477	9.50718	17	374	amino acid transport	BP		GO:0015171	0.0252949	3.14825	1.65069	5	151	amino acid transmembrane transporter activity	MF		GO:0061621	0.000632126	8.05612	0.695825	5	46	canonical glycolysis	BP		GO:0005342	0.0252564	3.15158	1.65057	5	243	organic acid transmembrane transporter activity	MF
GO:0016048	0.0157909	3.64334	1.47438	5	58	detection of temperature stimulus	BP		GO:0070062	0.0259649	1.36355	49.3192	62	4602	extracellular exosome	CC		GO:0019433	0.000632126	8.05612	0.695825	5	46	triglyceride catabolic process	BP		GO:0022804	0.0283842	2.31912	3.6	8	530	active transmembrane transporter activity	MF
GO:0032715	0.0160882	2.82107	2.61829	7	103	negative regulation of interleukin-6 production	BP		GO:0043200	0.0270368	2.73623	2.27295	6	202	response to amino acid	BP		GO:0034219	0.000632126	8.05612	0.695825	5	46	carbohydrate transmembrane transport	BP		GO:0030246	0.0315577	2.96245	1.75245	5	258	carbohydrate binding	MF
GO:0016836	0.0164776	3.60023	1.49005	5	59	hydro-lyase activity	MF		GO:0031929	0.0310616	2.97288	1.7441	5	155	TOR signaling	BP		GO:0050892	0.00077115	6.018	1.08912	6	72	intestinal absorption	BP		GO:0001817	0.0322518	1.78344	8.8867	15	1334	regulation of cytokine production	BP
GO:1901031	0.0169035	3.57569	1.4998	5	59	regulation of response to reactive oxygen species	BP		GO:0005730	0.0326657	1.57352	15.2823	23	1426	nucleolus	CC		GO:0061615	0.000930165	7.33854	0.756332	5	50	glycolytic process through fructose-6-phosphate	BP		GO:0016829	0.0324659	2.93891	1.76604	5	260	lyase activity	MF
GO:0098779	0.0177889	1.95759	7.42272	14	292	mitophagy in response to mitochondrial depolarization	BP		GO:1902652	0.0344326	2.57679	2.40798	6	214	secondary alcohol metabolic process	BP		GO:0006638	0.00100508	3.06353	4.1447	12	274	neutral lipid metabolic process	BP		GO:1903034	0.032797	1.91119	6.59508	12	990	regulation of response to wounding	BP
GO:0070301	0.0180889	2.53868	3.30464	8	130	cellular response to hydrogen peroxide	BP		GO:0018279	0.0368899	2.18534	3.78076	8	336	protein N-linked glycosylation via asparagine	BP		GO:0008028	0.0010203	5.67541	1.14787	6	78	monocarboxylic acid transmembrane transporter activity	MF		GO:0050728	0.0337862	2.90595	1.78533	5	268	negative regulation of inflammatory response	BP
GO:0060170	0.0184892	2.24851	4.63491	10	185	ciliary membrane	cc		GO:0016125	0.0392967	2.492	2.48675	6	221	sterol metabolic process	BP		GO:0006734	0.00102609	5.67296	1.14962	6	76	NADH metabolic process	BP		GO:0050663	0.0340176	2.90197	1.78918	5	281	cytokine secretion	BP
GO:0005739	0.018577	1.30707	66.5095	83	2672	mitochondrion	cc		GO:0009408	0.0402523	2.14542	3.84827	8	342	response to heat	BP		GO:0015721	0.00121425	6.87883	0.801712	5	53	bile acid and bile salt transport	BP		GO:0008037	0.0360234	2.55482	2.43818	6	366	cell recognition	BP
GO:0007005	0.0189699	1.41572	34.4699	47	1356	mitochondrion organization	BP		GO:0005215	0.0414054	1.4639	20.7812	29	1901	transporter activity	MF		GO:0006757	0.00121436	4.08794	2.08748	8	138	ATP generation from ADP	BP		GO:1901136	0.0371071	2.8296	1.83197	5	275	carbohydrate derivative catabolic process	BP
GO:0016741	0.019717	1.88184	8.26167	15	326	transferase activity, transferring one-carbon groups	MF		GO:0032611	0.0422629	2.44599	2.53176	6	225	interleukin-1 beta production	BP		GO:0046395	0.00127529	2.7054	5.46072	14	361	carboxylic acid catabolic process	BP		GO:0050863	0.038101	2.18188	3.81715	8	573	regulation of T cell activation	BP
GO:0016782	0.0220083	2.90772	2.17946	6	86	transferase activity, transferring sulfur-containing groups	MF		GO:0032787	0.0430737	1.63591	10.7782	17	962	monocarboxylic acid metabolic process	BP		GO:0046496	0.00128192	3.15165	3.6909	11	244	nicotinamide nucleotide metabolic process	BP		GO:0009611	0.0390223	1.77484	8.34035	14	1308	response to wounding	BP
GO:0019838	0.0222043	2.01401	6.18358	12	244	growth factor binding	MF		GO:0050801	0.0443542	1.50532	16.6196	24	1477	ion homeostasis	BP		GO:0072524	0.00165672	3.04578	3.81191	11	252	pyridine-containing compound metabolic process	BP		GO:0043122	0.0446961	2.10883	3.94372	8	592	regulation of I-kappaB kinase/NF-kappaB signaling	BP
GO:0048487	0.0243337	2.8365	2.23014	6	88	beta-tubulin binding	MF		GO:0005319	0.0452375	2.66877	1.93492	5	177	lipid transporter activity	MF		GO:0006007	0.00168686	6.3484	0.862218	5	57	glucose catabolic process	BP		GO:0006941	0.0480343	2.3733	2.61805	6	393	striated muscle contraction	BP
GO:0014075	0.0246585	2.82724	2.23698	6	88	response to amine	BP		GO:0016278	0.0480056	2.62261	1.96771	5	180	lysine N-methyltransferase activity	MF		GO:0016052	0.0016981	5.10453	1.26643	6	85	carbohydrate catabolic process	BP		GO:0070085	0.0489011	2.06916	4.01922	8	621	glycosylation	BP
GO:0009056	0.0250299	1.24648	97.1309	115	3821	catabolic process	BP		GO:0006401	0.0495359	2.05163	4.01705	8	357	RNA catabolic process	BP		GO:0005782	0.00204839	6.04596	0.899942	5	61	peroxisomal matrix	CC
GO:0045815	0.025344	2.55359	2.87249	7	113	positive regulation of gene expression, epigenetic	BP											GO:0008514	0.00208873	2.95242	3.92657	11	273	organic anion transmembrane transporter activity	MF
GO:0001666	0.0256093	1.60239	14.82	23	583	response to hypoxia	BP											GO:0016667	0.00223329	5.9212	0.917871	5	62	oxidoreductase activity, acting on a sulfur group of donors	MF
GO:0060421	0.0258951	2.79303	2.2624	6	89	positive regulation of heart growth	BP											GO:0006066	0.00231997	2.09208	10.5735	21	699	alcohol metabolic process	BP
GO:0044444	0.0276748	1.22224	238.54	258	9987	cytoplasmic part	cc											GO:0034440	0.00240522	3.32424	2.85893	9	189	lipid oxidation	BP
GO:0022617	0.0278328	2.01157	5.66872	11	223	extracellular matrix disassembly	BP											GO:0003081	0.00259193	4.6683	1.37652	6	91	regulation of systemic arterial blood pressure by renin-angiotensin	BP
GO:0042440	0.0281441	2.19161	4.27061	9	168	pigment metabolic process	BP											GO:0016614	0.00263493	3.27663	2.89793	9	197	oxidoreductase activity, acting on CH-OH group of donors	MF
GO:0042594	0.0286256	1.4309	26.7167	37	1051	response to starvation	BP											GO:0006733	0.00275304	2.84262	4.06907	11	269	oxidoreduction coenzyme metabolic process	BP
GO:0045132	0.0287111	2.48292	2.94875	7	116	meiotic chromosome segregation	BP											GO:0009179	0.00276809	3.25131	2.91944	9	193	purine ribonucleoside diphosphate metabolic process	BP
GO:0043087	0.0289112	1.47916	21.6327	31	851	regulation of GTPase activity	BP											GO:0016053	0.00278288	2.3143	7.26079	16	480	organic acid biosynthetic process	BP
GO:0010595	0.0295483	2.07167	5.00779	10	197	positive regulation of endothelial cell migration	BP											GO:0044242	0.00297186	2.67027	4.71951	12	312	cellular lipid catabolic process	BP
GO:0070482	0.0302186	1.55782	15.8877	24	625	response to oxygen levels	BP											GO:0032787	0.0030962	3.89231	1.90644	7	135	monocarboxylic acid metabolic process	BP
GO:0050688	0.0304525	1.73709	9.50718	16	374	regulation of defense response to virus	BP											GO:0072348	0.00344273	5.32177	1.01348	5	67	sulfur compound transport	BP
GO:0004252	0.0306725	2.44594	2.99042	7	118	serine-type endopeptidase activity	MF											GO:0046939	0.00370596	3.38027	2.49589	8	165	nucleotide phosphorylation	BP
GO:0042645	0.0309628	3.01344	1.75375	5	70	mitochondrial nucleoid	cc											GO:0031982	0.00421243	1.38386	94.1103	116	6379	vesicle	CC
GO:0043436	0.0310378	1.32263	46.2649	59	1820	oxoacid metabolic process	BP											GO:0015081	0.004607	2.7998	3.74551	10	253	sodium ion transmembrane transporter activity	MF
GO:2000242	0.0311165	2.43793	2.99959	7	118	negative regulation of reproductive process	BP											GO:0006631	0.00462504	2.13218	8.3499	17	552	fatty acid metabolic process	BP
GO:0050873	0.0312517	2.66406	2.36409	6	93	brown fat cell differentiation	BP											GO:0005777	0.00463221	2.79626	3.7473	10	254	peroxisome	CC
GO:1901566	0.0312602	1.30118	53.5067	67	2118	organonitrogen compound biosynthetic process	BP											GO:0005343	0.00481707	4.88842	1.09552	5	74	organic acid:sodium symporter activity	MF
GO:0010508	0.0320509	2.13737	4.37229	9	172	positive regulation of autophagy	BP											GO:0016323	0.00496403	2.11557	8.40929	17	570	basolateral plasma membrane	CC
GO:0016049	0.0321701	1.36683	34.8004	46	1369	cell growth	BP											GO:0044438	0.00539472	3.49496	2.1097	7	143	microbody part	CC
GO:0005343	0.0322912	2.97852	1.77398	5	70	organic acid:sodium symporter activity	MF											GO:0009132	0.00544079	2.91512	3.2371	9	214	nucleoside diphosphate metabolic process	BP
GO:0001953	0.0326954	2.63364	2.38951	6	94	negative regulation of cell-matrix adhesion	BP											GO:0003044	0.00549638	3.48396	2.11773	7	140	regulation of systemic arterial blood pressure mediated by a chemical signal	BP
GO:0035695	0.0328135	1.79369	8.05823	14	317	mitophagy by induced vacuole formation	BP											GO:1901618	0.00619496	4.58518	1.16258	5	79	organic hydroxy compound transmembrane transporter activity	MF
GO:0016829	0.0330953	1.89018	6.56372	12	259	lyase activity	MF											GO:0030641	0.00628973	3.84896	1.6488	6	109	regulation of cellular pH	BP
GO:0005518	0.0338746	2.23355	3.72535	8	147	collagen binding	MF											GO:0055114	0.00630369	1.70824	18.5079	30	1249	oxidation-reduction process	BP
GO:0050662	0.0339366	1.88246	6.58906	12	260	coenzyme binding	MF											GO:0005506	0.00683646	3.33614	2.20585	7	149	iron ion binding	MF
GO:0044464	0.0342922	1.7164	399.014	407	16571	cell part	cc											GO:0045777	0.00746657	3.70432	1.70931	6	113	positive regulation of blood pressure	BP
GO:0031514	0.0354346	2.21164	3.75803	8	150	motile cilium	cc											GO:0005215	0.00767189	2.75568	3.42038	9	252	transporter activity	MF
GO:0090501	0.0355985	2.21018	3.7622	8	148	RNA phosphodiester bond hydrolysis	BP											GO:0046320	0.00810309	4.28181	1.24038	5	82	regulation of fatty acid oxidation	BP
GO:0001968	0.0358513	2.8893	1.82466	5	72	fibronectin binding	MF											GO:0044282	0.0085172	2.15735	6.7672	14	459	small molecule catabolic process	BP
GO:0098590	0.0366093	1.27725	58.5251	72	2336	plasma membrane region	cc											GO:0046364	0.0090306	2.88029	2.90431	8	192	monosaccharide biosynthetic process	BP
GO:0032886	0.0373579	1.68899	9.76139	16	384	regulation of microtubule-based process	BP											GO:0006749	0.0103277	4.0197	1.31602	5	87	glutathione metabolic process	BP
GO:0044282	0.0388785	1.56311	13.8286	21	544	small molecule catabolic process	BP											GO:0006629	0.0104274	1.48828	33.4752	47	2213	lipid metabolic process	BP
GO:2001258	0.0400871	2.79616	1.8811	5	74	negative regulation of cation channel activity	BP											GO:0050660	0.0108673	3.96499	1.33239	5	90	flavin adenine dinucleotide binding	MF
GO:0098792	0.0405268	1.88556	6.02461	11	237	xenophagy	BP											GO:0015297	0.0112142	3.93056	1.34245	5	93	antiporter activity	MF
GO:0032006	0.0405879	2.29246	3.17753	7	125	regulation of TOR signaling	BP											GO:0005576	0.0112819	1.5714	25.3445	37	1953	extracellular region	CC
GO:0046943	0.0408	1.88342	6.03152	11	238	carboxylic acid transmembrane transporter activity	MF											GO:0044275	0.0121836	2.96683	2.46564	7	163	cellular carbohydrate catabolic process	BP
GO:0042802	0.0408201	1.24673	71.8207	86	2834	identical protein binding	MF											GO:0016835	0.0124026	3.82923	1.37681	5	93	carbon-oxygen lyase activity	MF
GO:0009063	0.0409616	2.03652	4.57565	9	180	cellular amino acid catabolic process	BP											GO:0042632	0.0133073	3.2464	1.93621	6	128	cholesterol homeostasis	BP
GO:0005758	0.0415152	2.47536	2.53041	6	101	mitochondrial intermembrane space	cc											GO:0005254	0.0146695	3.66199	1.43602	5	97	chloride channel activity	MF
GO:0030574	0.0420783	2.27308	3.20295	7	126	collagen catabolic process	BP											GO:0006488	0.0147015	3.66091	1.43703	5	95	dolichol-linked oligosaccharide biosynthetic process	BP
GO:1904427	0.0420911	2.75607	1.90652	5	75	positive regulation of calcium ion transmembrane transport	BP											GO:0044723	0.0152274	1.58689	19.7909	30	1324	single-organism carbohydrate metabolic process	BP
GO:0051345	0.0433434	1.33129	36.4273	47	1433	positive regulation of hydrolase activity	BP											GO:0070482	0.0169856	1.83787	9.60541	17	635	response to oxygen levels	BP
GO:0055010	0.0433523	2.11868	3.91472	8	154	ventricular cardiac muscle tissue morphogenesis	BP											GO:0009410	0.0170858	2.39461	3.90267	9	258	response to xenobiotic stimulus	BP
GO:0032154	0.0438549	2.2502	3.23191	7	129	cleavage furrow	cc											GO:0048029	0.0178734	3.47234	1.51005	5	102	monosaccharide binding	MF
GO:0044463	0.0445596	1.25122	64.6879	78	2587	cell projection part	cc											GO:0001666	0.0189534	1.85018	8.9701	16	593	response to hypoxia	BP
GO:0045178	0.0451413	1.99653	4.65996	9	186	basal part of cell	cc											GO:0006090	0.0190524	2.69956	2.697	7	180	pyruvate metabolic process	BP
GO:0022411	0.0457209	1.37398	27.7356	37	1103	cellular component disassembly	BP											GO:0006820	0.0192121	1.81175	9.74822	17	674	anion transport	BP
GO:0034764	0.0472808	1.69687	8.49037	14	334	positive regulation of transmembrane transport	BP											GO:0044264	0.0196075	2.48446	3.34299	8	221	cellular polysaccharide metabolic process	BP
GO:0045124	0.0484605	2.64239	1.98278	5	78	regulation of bone resorption	BP											GO:0006694	0.0208234	2.31001	4.03881	9	267	steroid biosynthetic process	BP
GO:0006979	0.0486872	1.43307	20.082	28	790	response to oxidative stress	BP											GO:0051289	0.0211194	2.91014	2.14798	6	142	protein homotetramerization	BP
GO:0048661	0.0490971	2.06175	4.0164	8	158	positive regulation of smooth muscle cell proliferation	BP											GO:0006081	0.02339	3.22575	1.61916	5	109	cellular aldehyde metabolic process	BP
GO:0030695	0.0497454	1.59604	10.948	17	432	GTPase regulator activity	MF											GO:0009055	0.0237052	2.82955	2.20585	6	149	electron carrier activity	MF
GO:0006816	0.0499545	1.42916	20.1329	28	792	calcium ion transport	BP											GO:0015749	0.0243791	2.1377	4.84052	10	320	monosaccharide transport	BP
																		GO:0015171	0.0251038	2.79023	2.23546	6	151	amino acid transmembrane transporter activity	MF
																		GO:1901617	0.0251634	1.9723	6.29268	12	416	organic hydroxy compound biosynthetic process	BP
																		GO:0008203	0.0258562	2.7702	2.25097	6	150	cholesterol metabolic process	BP
																		GO:0046486	0.026469	1.73894	10.1197	17	669	glycerolipid metabolic process	BP
																		GO:0072330	0.0266927	2.104	4.91453	10	328	monocarboxylic acid biosynthetic process	BP
																		GO:0015296	0.0282687	3.05992	1.7025	5	115	anion:cation symporter activity	MF
																		GO:0031406	0.0293224	1.92566	6.4399	12	435	carboxylic acid binding	MF
																		GO:0050662	0.0296243	2.67833	2.32412	6	160	coenzyme binding	MF
																		GO:0009205	0.0300933	1.9817	5.73299	11	379	purine ribonucleoside triphosphate metabolic process	BP
																		GO:0015698	0.030575	2.43314	2.97819	7	198	inorganic anion transport	BP
																		GO:0003333	0.03162	2.96514	1.75469	5	116	amino acid transmembrane transport	BP
																		GO:0046470	0.03162	2.96514	1.75469	5	116	phosphatidylcholine metabolic process	BP
																		GO:0044281	0.0316565	1.35223	43.1658	55	3091	small molecule metabolic process	BP
																		GO:2000146	0.0317572	1.76315	8.78858	15	581	negative regulation of cell motility	BP
																		GO:0033013	0.032639	2.93852	1.76982	5	117	tetrapyrrole metabolic process	BP
																		GO:0014897	0.0352108	2.35654	3.07071	7	203	striated muscle hypertrophy	BP
																		GO:0071320	0.0358179	2.86142	1.8152	5	120	cellular response to cAMP	BP
																		GO:0009308	0.0358902	1.9231	5.89939	11	390	amine metabolic process	BP
																		GO:0005977	0.0359921	2.55094	2.43539	6	161	glycogen metabolic process	BP
																		GO:0016829	0.0363869	2.54364	2.44172	6	167	lyase activity	MF
																		GO:0006805	0.039154	2.2997	3.14317	7	209	xenobiotic metabolic process	BP
																		GO:0050886	0.0392191	2.15643	3.82704	8	253	endocrine process	BP
																		GO:0050801	0.0404688	1.4397	22.3572	31	1478	ion homeostasis	BP
																		GO:0055088	0.0437551	2.241	3.22197	7	213	lipid homeostasis	BP
																		GO:0006094	0.0438643	2.42475	2.5564	6	169	gluconeogenesis	BP
																		GO:0050710	0.0438643	2.42475	2.5564	6	169	negative regulation of cytokine secretion	BP
																		GO:1902476	0.0439566	2.69628	1.92108	5	127	chloride transmembrane transport	BP
																		GO:0010565	0.0450032	1.84845	6.12629	11	405	regulation of cellular ketone metabolic process	BP
																		GO:0072562	0.0499822	2.59486	1.99167	5	135	blood microparticle	CC
																		GO:0055067	0.0499978	2.04641	4.02369	8	266	monovalent inorganic cation homeostasis	BP
