# Supplementary material for: The Cyprinodon variegatus genome reveals gene expression changes underlying differences in skull morphology among closely related species
Source: BMC Genomics. 2017 May 30;18:424. doi: 10.1186/s12864-017-3810-7 (PMC5450241; doi:10.1186/s12864-017-3810-7)
Supplement: Supplementary file 26 — GOstats results for durophage intersection set. This is an excel table of providing GOstats overrepresentation enrichment analysis results for each of the 4 durophage intersection sets. (XLS 53 kb) [file 12864_2017_3810_MOESM26_ESM.xls]

## Sheet: Sheet1
# Table S17. Results from overrepresentation enrichment analysis of durophage intersection sets using GOstats. Only terms with at least 5 genes and Pvalue of <0.05 are shown.
48 hours post fertilization Intersection Set (FDR <= 0.1 & logFC > 0.2)									96 hours post fertilization Intersection Set (FDR <= 0.1 & logFC > 0.2)									8 days post fertilization Intersection Set (FDR <= 0.1 & logFC > 0.2)									15 days post fertilization Intersection Set (FDR <= 0.1 & logFC > 0.2)
GOBPID	Pvalue	OddsRatio	ExpCount	Count	Size	Term	GO		GOBPID	Pvalue	OddsRatio	ExpCount	Count	Size	Term	GO		GOBPID	Pvalue	OddsRatio	ExpCount	Count	Size	Term	GO		GOBPID	Pvalue	OddsRatio	ExpCount	Count	Size	Term	GO
GO:0030374	0.000147757	5.72296	1.52302	8	112	ligand-dependent nuclear receptor transcription coactivator activity	MF		GO:0046777	0.00628039	3.43499	2.18749	7	527	protein autophosphorylation	BP		GO:0051222	0.00382036	2.98239	3.73205	10	1087	positive regulation of protein transport	BP		NA	NA	NA	NA	NA	NA	NA	NA
GO:0031490	0.00223931	3.3611	2.82847	9	208	chromatin DNA binding	MF		GO:0061726	0.00925698	3.55595	1.79731	6	433	mitochondrion disassembly	BP		GO:0018393	0.0155004	3.63847	1.46261	5	426	internal peptidyl-lysine acetylation	BP
GO:0050662	0.0030665	2.97638	3.53559	10	260	coenzyme binding	MF		GO:0018394	0.0107175	3.44059	1.85542	6	447	peptidyl-lysine acetylation	BP		GO:0050727	0.0169153	3.11592	2.06001	6	600	regulation of inflammatory response	BP
GO:0010823	0.00350991	5.28024	1.0163	5	75	negative regulation of mitochondrion organization	BP		GO:0050688	0.0205464	3.35808	1.56901	5	378	regulation of defense response to virus	BP		GO:0006952	0.0189326	1.88754	10.894	18	3173	defense response	BP
GO:0001776	0.00476485	3.23222	2.60173	8	192	leukocyte homeostasis	BP		GO:0009056	0.0214804	1.71203	15.9682	24	3847	catabolic process	BP		GO:0046903	0.021237	1.91934	9.40051	16	2738	secretion	BP
GO:0035257	0.00487597	2.62514	4.39229	11	323	nuclear hormone receptor binding	MF		GO:0022411	0.0215093	2.15022	5.52891	11	1332	cellular component disassembly	BP		GO:0006473	0.0226465	3.28679	1.61367	5	470	protein acetylation	BP
GO:0071616	0.00598242	4.61782	1.15181	5	85	acyl-CoA biosynthetic process	BP		GO:0043543	0.0223185	2.90032	2.18749	6	527	protein acylation	BP		GO:0050778	0.0263794	2.2747	4.28482	9	1248	positive regulation of immune response	BP
GO:0031901	0.00765832	3.25783	2.25233	7	170	early endosome membrane	CC		GO:0009144	0.0235951	3.23428	1.62713	5	392	purine nucleoside triphosphate metabolic process	BP		GO:0046486	0.0271479	2.78173	2.29691	6	669	glycerolipid metabolic process	BP
GO:0044422	0.00794311	1.37847	159.544	179	12042	organelle part	CC		GO:0031396	0.0243948	2.83874	2.23315	6	538	regulation of protein ubiquitination	BP		GO:1903532	0.0311247	2.47431	3.02478	7	881	positive regulation of secretion by cell	BP
GO:0090087	0.00828292	1.92246	10.3527	19	764	regulation of peptide transport	BP		GO:0008202	0.0249829	2.82238	2.2456	6	541	steroid metabolic process	BP		GO:0009607	0.0401357	1.9503	6.13196	11	1786	response to biotic stimulus	BP
GO:0004520	0.00843065	4.23002	1.25106	5	92	endodeoxyribonuclease activity	MF		GO:0016573	0.0297396	3.03414	1.7309	5	417	histone acetylation	BP		GO:0009306	0.0405027	2.09194	4.63159	9	1349	protein secretion	BP
GO:0070013	0.0087586	1.36692	84.3431	103	6366	intracellular organelle lumen	CC		GO:0006475	0.0330177	2.94645	1.78071	5	429	internal protein amino acid acetylation	BP		GO:0060341	0.0446122	1.70335	11.1309	17	3242	regulation of cellular localization	BP
GO:2001251	0.00882512	2.68834	3.49608	9	258	negative regulation of chromosome organization	BP		GO:0031669	0.0351195	2.13546	4.4912	9	1082	cellular response to nutrient levels	BP		GO:0070201	0.0463499	1.85029	7.06583	12	2058	regulation of establishment of protein localization	BP
GO:0006732	0.00884349	2.14891	6.80245	14	502	coenzyme metabolic process	BP		GO:0001666	0.0364716	2.56997	2.45729	6	592	response to hypoxia	BP		GO:0001819	0.0472378	2.67572	1.97317	5	603	positive regulation of cytokine production	BP
GO:0046883	0.00907503	1.90385	10.4476	19	771	regulation of hormone secretion	BP		GO:0016569	0.0432787	2.14817	3.94329	8	950	covalent chromatin modification	BP		GO:0044699	0.0483639	4.92659	64.3512	68	18743	single-organism process	BP
GO:0051188	0.00992867	2.63473	3.56383	9	263	cofactor biosynthetic process	BP		GO:1901657	0.0454745	2.4288	2.59427	6	625	glycosyl compound metabolic process	BP		GO:0001818	0.0495383	2.63364	1.99821	5	582	negative regulation of cytokine production	BP
GO:0042886	0.0104348	1.78921	12.8867	22	951	amide transport	BP		GO:0007059	0.0465769	2.66925	1.95919	5	472	chromosome segregation	BP		GO:0042593	0.0498381	2.62895	2.00164	5	583	glucose homeostasis	BP
GO:0046329	0.0107572	3.96964	1.32797	5	98	negative regulation of JNK cascade	BP		GO:0070482	0.0481518	2.39288	2.63163	6	634	response to oxygen levels	BP		GO:0048037	0.00564582	4.72197	1.14084	5	354	cofactor binding	MF
GO:0042826	0.0124263	2.5346	3.69877	9	272	histone deacetylase binding	MF		GO:0032268	0.0490945	1.52726	19.9447	27	4805	regulation of cellular protein metabolic process	BP
GO:0034599	0.0125757	2.11635	6.39592	13	472	cellular response to oxidative stress	BP		GO:0005783	0.0200859	1.81565	11.6633	19	2804	endoplasmic reticulum	CC
GO:0051052	0.013354	1.85798	10.1088	18	746	regulation of DNA metabolic process	BP		GO:0004842	0.0395355	2.51879	2.5066	6	604	ubiquitin-protein transferase activity	MF
GO:1901981	0.0135147	2.25655	5.07222	11	373	phosphatidylinositol phosphate binding	MF		GO:0016740	0.0401314	1.63298	14.3051	21	3447	transferase activity	MF
GO:0061726	0.014482	2.1466	5.81325	12	429	mitochondrion disassembly	BP
GO:0048536	0.0152797	3.61768	1.44992	5	107	spleen development	BP
GO:0098792	0.0158062	2.59098	3.21151	8	237	xenophagy	BP
GO:0031974	0.0170459	1.32199	86.2509	103	6510	membrane-enclosed lumen	CC
GO:0032269	0.0183256	1.48417	27.7518	39	2048	negative regulation of cellular protein metabolic process	BP
GO:0098779	0.018492	2.36115	3.9568	9	292	mitophagy in response to mitochondrial depolarization	BP
GO:0032651	0.0195248	2.68464	2.71014	7	200	regulation of interleukin-1 beta production	BP
GO:0050709	0.0204064	2.20547	4.70209	10	347	negative regulation of protein secretion	BP
GO:0098772	0.0207712	1.4699	27.9992	39	2059	molecular function regulator	MF
GO:0002230	0.0210375	2.45012	3.38767	8	250	positive regulation of defense response to virus by host	BP
GO:0001078	0.0220166	2.28733	4.07953	9	300	transcriptional repressor activity, RNA polymerase II core promoter proximal region sequence-specific binding	MF
GO:0008234	0.0223706	2.60708	2.78768	7	205	cysteine-type peptidase activity	MF
GO:0030162	0.0225806	1.57107	17.9682	27	1326	regulation of proteolysis	BP
GO:0004518	0.0247526	2.37211	3.4948	8	257	nuclease activity	MF
GO:0070303	0.0253561	3.15142	1.65318	5	122	negative regulation of stress-activated protein kinase signaling cascade	BP
GO:0043232	0.0258347	1.29563	83.7071	99	6318	intracellular non-membrane-bounded organelle	CC
GO:0042593	0.0262182	1.85524	7.81875	14	577	glucose homeostasis	BP
GO:0097194	0.0269994	2.50124	2.89985	7	214	execution phase of apoptosis	BP
GO:0005654	0.0274187	1.32122	60.2564	74	4548	nucleoplasm	CC
GO:0003824	0.0276077	1.27957	107.237	123	7886	catalytic activity	MF
GO:0032845	0.0278283	2.00922	5.66419	11	418	negative regulation of homeostatic process	BP
GO:0009914	0.0279639	1.65252	12.575	20	928	hormone transport	BP
GO:0035695	0.0293864	2.16666	4.29557	9	317	mitophagy by induced vacuole formation	BP
GO:0080090	0.0294414	1.27292	119.275	135	8834	regulation of primary metabolic process	BP
GO:0050807	0.0295543	1.92438	6.45013	12	476	regulation of synapse organization	BP
GO:0019752	0.0299126	1.48582	21.8166	31	1610	carboxylic acid metabolic process	BP
GO:0031326	0.0318513	1.28133	83.4412	98	6180	regulation of cellular biosynthetic process	BP
GO:0071466	0.0320455	2.40717	3.00825	7	222	cellular response to xenobiotic stimulus	BP
GO:0046129	0.0330613	2.92495	1.77514	5	131	purine ribonucleoside biosynthetic process	BP
GO:0043227	0.035419	1.37783	215.243	227	16246	membrane-bounded organelle	CC
GO:0005622	0.0356453	1.53261	236.653	246	17862	intracellular	CC
GO:0048333	0.0359202	2.85649	1.81579	5	134	mesodermal cell differentiation	BP
GO:0052548	0.0363511	1.73159	8.957	15	661	regulation of endopeptidase activity	BP
GO:0045936	0.0368399	1.49553	18.7948	27	1387	negative regulation of phosphate metabolic process	BP
GO:0035383	0.036906	2.83436	1.82934	5	135	thioester metabolic process	BP
GO:0032024	0.0370914	2.53042	2.45267	6	181	positive regulation of insulin secretion	BP
GO:0043229	0.0371921	1.40514	118.244	129	9742	intracellular organelle	CC
GO:0032922	0.0399626	2.77	1.86999	5	138	circadian regulation of gene expression	BP
GO:0044444	0.0407544	1.26932	168.029	182	12729	cytoplasmic part	CC
GO:0001933	0.0409419	1.57815	13.1286	20	975	negative regulation of protein phosphorylation	BP
GO:0030072	0.0412828	1.66935	9.90639	16	736	peptide hormone secretion	BP
GO:0007163	0.0428009	1.69094	9.16026	15	676	establishment or maintenance of cell polarity	BP
GO:0051276	0.043419	1.45129	20.8188	29	1570	chromosome organization	BP
GO:0032692	0.044271	2.68856	1.9242	5	142	negative regulation of interleukin-1 production	BP
GO:0032880	0.044304	1.35972	33.1721	43	2448	regulation of protein localization	BP
GO:0030414	0.0448198	2.67917	1.93098	5	142	peptidase inhibitor activity	MF
GO:0006082	0.0448244	1.40672	25.2178	34	1861	organic acid metabolic process	BP
GO:0014704	0.0448916	2.40872	2.5703	6	194	intercalated disc	CC
GO:2000737	0.0453899	2.66894	1.93775	5	143	negative regulation of stem cell differentiation	BP
GO:0032259	0.0454944	1.74787	7.66969	13	566	methylation	BP
GO:0002793	0.0464589	2.20952	3.26572	7	241	positive regulation of peptide secretion	BP
GO:2000243	0.0465256	2.6496	1.9513	5	144	positive regulation of reproductive process	BP
GO:0046496	0.0481827	2.19056	3.29282	7	243	nicotinamide nucleotide metabolic process	BP
GO:0009746	0.0484392	1.82556	6.20621	11	458	response to hexose	BP
GO:0000785	0.0487476	1.58207	11.7519	18	887	chromatin	CC
GO:0009056	0.0497597	1.28878	51.7772	63	3821	catabolic process	BP
GO:0016568	0.0498938	1.49357	15.9492	23	1177	chromatin modification	BP
GO:0018107	0.0499468	2.17193	3.31992	7	245	peptidyl-threonine phosphorylation	BP
