# Supplementary material for: The Cyprinodon variegatus genome reveals gene expression changes underlying differences in skull morphology among closely related species
Source: BMC Genomics. 2017 May 30;18:424. doi: 10.1186/s12864-017-3810-7 (PMC5450241; doi:10.1186/s12864-017-3810-7)
Supplement: Supplementary file 27 — WebGestalt results for scale-biter intersection set. This is an excel table of providing WebGestalt overrepresentation enrichment analysis results for each of the 4 scale-biter intersection sets. Human symbols were used for analysis and genes without orthology assignment were excluded. (XLS 74 kb) [file 12864_2017_3810_MOESM27_ESM.xls]

## Sheet: Sheet1
# Table S18. Results from overrepresentation enrichment analysis of Scale-biter intersection sets using WebGestalt. Human symbols were used for analysis and genes with no identifiable human ortholog were excluded from the analysis
48 hpf:												96 hpf:												8 dpf:													15 dpf:
geneset	description	link	C	O	E	R	PValue	FDR	overlapGene	OverlapGene_UserID	GO	geneset	description	link	C	O	E	R	PValue	FDR	overlapGene	OverlapGene_UserID	GO	geneset	description	link	C	O	E	R	PValue	FDR	overlapGene	OverlapGene_UserID	GO		geneset	description	link	C	O	E	R	PValue	FDR	overlapGene	OverlapGene_UserID	GeneOntology
GO:0044459	plasma membrane part	http://amigo.geneontology.org/amigo/term/GO:0044459	1011	52	28.4622	1.82699	8.93027e-06	0.00568973	361;408;583;727;1209;1365;1803;1901;1910;2321;2742;2861;3037;3177;3485;3572;4118;4325;4647;4915;5213;5995;6513;8326;9069;9152;9627;9746;10203;10329;10400;23209;23428;23432;23603;27242;27429;55973;56479;57535;64399;65009;118429;123041;124935;129880;154796;200728;254228;284111;285220;360200	CALCRL;TMEM5;PEMT;ANTXR2;CLPTM1;SLC24A4;SLC43A2;BBS5;CLDN3;AMOT;DPP4;S1PR1;EDNRB;TMEM17;MLC1;FLT1;SLC7A8;GPR161;CORO1C;FAM26E;TNFRSF21;GLRA2;HTRA2;SLC13A5;EPHA6;GPR37;HAS2;SLC29A2;IGFBP2;IL6ST;TMPRSS9;AQP4;ARRB1;MAL;MMP16;MYO7A;NTRK2;PFKM;BCAP29;KCNQ5;KIAA1324;BBS2;RGR;HHIP;NDRG4;SLC2A1;C5;FZD9;CLDN12;SLC6A5;SNCAIP;CLSTN3	CC	GO:0044264	cellular polysaccharide metabolic process	http://amigo.geneontology.org/amigo/term/GO:0044264	58	5	0.717326	6.97033	0.000719002	1	1373;2642;3572;5213;54187	CPS1;GCGR;IL6ST;PFKM;NANS	BP	GO:0019752	carboxylic acid metabolic process	http://amigo.geneontology.org/amigo/term/GO:0019752	662	27	9.23549	2.9235	2.99528e-07	0.00126342	33;189;1491;1573;1807;1962;2170;2203;4258;5213;5224;5629;6507;9446;9963;9971;10400;10841;51166;51179;53632;54363;55157;55907;112817;145482;387787	PEMT;FTCD;HOGA1;PTGR2;CTH;CYP2J2;DPYS;AGXT;EHHADH;FABP3;FBP1;ACADL;LIPT2;MGST2;AADAT;HAO2;PFKM;PGAM2;PRKAG3;HAO1;DARS2;CMAS;PROX1;SLC1A3;GSTO1;SLC23A1;NR1H4	BP		GO:0006805	xenobiotic metabolic process	http://amigo.geneontology.org/amigo/term/GO:0006805	28	3	0.151676	19.779	0.000444402	1	2052;4258;91703	EPHX1;MGST2;ACY3	BP
GO:0005929	cilium	http://amigo.geneontology.org/amigo/term/GO:0005929	250	20	7.03812	2.84167	2.37926e-05	0.00568973	583;2947;4647;5213;5414;5567;22994;23059;23093;23432;26160;51626;64399;84173;118491;126731;129880;166379;200162;200728	CFAP70;CCSAP;BBS5;BBS12;SPAG17;TMEM17;CEP131;CLUAP1;TTLL5;GPR161;IFT172;GSTM3;MYO7A;DYNC2LI1;PFKM;SEPT4;PRKACB;BBS2;HHIP;ELMOD3	CC	GO:0005976	polysaccharide metabolic process	http://amigo.geneontology.org/amigo/term/GO:0005976	64	5	0.791532	6.31686	0.0011282	1	1373;2642;3572;5213;54187	CPS1;GCGR;IL6ST;PFKM;NANS	BP	GO:0032787	monocarboxylic acid metabolic process	http://amigo.geneontology.org/amigo/term/GO:0032787	367	19	5.11998	3.71095	6.81658e-07	0.00126342	33;189;1573;1962;2170;2203;4258;5213;5224;5629;6507;9971;10841;51179;53632;54363;112817;145482;387787	FTCD;HOGA1;PTGR2;CYP2J2;AGXT;EHHADH;FABP3;FBP1;ACADL;LIPT2;MGST2;HAO2;PFKM;PGAM2;PRKAG3;HAO1;PROX1;SLC1A3;NR1H4	BP		GO:0071466	cellular response to xenobiotic stimulus	http://amigo.geneontology.org/amigo/term/GO:0071466	31	3	0.167927	17.8649	0.000602851	1	2052;4258;91703	EPHX1;MGST2;ACY3	BP
GO:0031226	intrinsic component of plasma membrane	http://amigo.geneontology.org/amigo/term/GO:0031226	549	33	15.4557	2.13513	2.58005e-05	0.00568973	361;727;1209;1365;1901;1910;2321;2742;2861;3037;3177;3572;4118;4325;4915;5995;6513;9152;10203;10329;23428;27242;27429;55973;56479;57535;64399;123041;124935;254228;284111;285220;360200	CALCRL;TMEM5;CLPTM1;SLC24A4;SLC43A2;CLDN3;S1PR1;EDNRB;FLT1;SLC7A8;FAM26E;TNFRSF21;GLRA2;HTRA2;SLC13A5;EPHA6;GPR37;HAS2;SLC29A2;IL6ST;TMPRSS9;AQP4;MAL;MMP16;NTRK2;BCAP29;KCNQ5;KIAA1324;RGR;HHIP;SLC2A1;C5;SLC6A5	CC	GO:0044712	single-organism catabolic process	http://amigo.geneontology.org/amigo/term/GO:0044712	557	16	6.8888	2.32261	0.00129433	1	33;1295;1306;1373;1962;2170;2720;2875;3704;3795;5213;27294;51166;55741;123688;345557	HYKK;COL8A1;COL15A1;CPS1;EHHADH;FABP3;GLB1;DHDH;GPT;ACADL;PLCXD3;ITPA;KHK;AADAT;PFKM;EDEM2	BP	GO:0044281	small molecule metabolic process	http://amigo.geneontology.org/amigo/term/GO:0044281	1325	40	18.4849	2.16392	7.98417e-07	0.00126342	33;189;1491;1573;1583;1584;1807;1962;2170;2203;2642;3704;3795;4258;5213;5224;5629;6507;7498;8704;9446;9963;9971;10400;10841;27035;27294;51166;51179;53632;54363;55157;55788;55907;64788;112817;145482;282969;377677;387787	PEMT;FTCD;HOGA1;PTGR2;CTH;CYP2J2;CYP11A1;CYP11B1;DPYS;AGXT;EHHADH;FABP3;FBP1;GCGR;NOX1;DHDH;FUOM;ACADL;ITPA;CA13;KHK;LIPT2;MGST2;AADAT;HAO2;PFKM;PGAM2;PRKAG3;HAO1;DARS2;LMBRD1;CMAS;PROX1;LMF1;SLC1A3;XDH;B4GALT2;GSTO1;SLC23A1;NR1H4	BP		GO:0009410	response to xenobiotic stimulus	http://amigo.geneontology.org/amigo/term/GO:0009410	35	3	0.189595	15.8232	0.000864553	1	2052;4258;91703	EPHX1;MGST2;ACY3	BP
GO:0005887	integral component of plasma membrane	http://amigo.geneontology.org/amigo/term/GO:0005887	525	32	14.7801	2.16508	2.63109e-05	0.00568973	361;727;1209;1365;1910;2321;2742;2861;3037;3177;3572;4118;4325;4915;5995;6513;9152;10203;10329;23428;27242;27429;55973;56479;57535;64399;123041;124935;254228;284111;285220;360200	CALCRL;TMEM5;CLPTM1;SLC24A4;SLC43A2;CLDN3;EDNRB;FLT1;SLC7A8;FAM26E;TNFRSF21;GLRA2;HTRA2;SLC13A5;EPHA6;GPR37;HAS2;SLC29A2;IL6ST;TMPRSS9;AQP4;MAL;MMP16;NTRK2;BCAP29;KCNQ5;KIAA1324;RGR;HHIP;SLC2A1;C5;SLC6A5	CC	GO:0042098	T cell proliferation	http://amigo.geneontology.org/amigo/term/GO:0042098	66	5	0.816267	6.12544	0.00129681	1	3485;3572;11151;27242;54542	CORO1A;TNFRSF21;IGFBP2;IL6ST;RC3H2	BP	GO:0043436	oxoacid metabolic process	http://amigo.geneontology.org/amigo/term/GO:0043436	741	28	10.3376	2.70856	8.227e-07	0.00126342	33;189;1491;1573;1807;1962;2170;2203;4258;5213;5224;5629;6507;8704;9446;9963;9971;10400;10841;51166;51179;53632;54363;55157;55907;112817;145482;387787	PEMT;FTCD;HOGA1;PTGR2;CTH;CYP2J2;DPYS;AGXT;EHHADH;FABP3;FBP1;ACADL;LIPT2;MGST2;AADAT;HAO2;PFKM;PGAM2;PRKAG3;HAO1;DARS2;CMAS;PROX1;SLC1A3;B4GALT2;GSTO1;SLC23A1;NR1H4	BP		GO:0008203	cholesterol metabolic process	http://amigo.geneontology.org/amigo/term/GO:0008203	81	4	0.438777	9.11626	0.000928933	1	33;1595;6713;255738	CYP51A1;PCSK9;ACADL;SQLE	BP
GO:0044441	ciliary part	http://amigo.geneontology.org/amigo/term/GO:0044441	194	16	5.46158	2.92955	0.000110724	0.0191553	583;2947;4647;5213;5414;5567;22994;23059;23432;26160;51626;64399;126731;129880;200162;200728	CCSAP;BBS5;SPAG17;TMEM17;CEP131;CLUAP1;GPR161;IFT172;GSTM3;MYO7A;DYNC2LI1;PFKM;SEPT4;PRKACB;BBS2;HHIP	CC	GO:0051004	regulation of lipoprotein lipase activity	http://amigo.geneontology.org/amigo/term/GO:0051004	6	2	0.0742061	26.952	0.00220131	1	51129;64788	ANGPTL4;LMF1	BP	GO:0006082	organic acid metabolic process	http://amigo.geneontology.org/amigo/term/GO:0006082	744	28	10.3795	2.69763	8.925e-07	0.00126342	33;189;1491;1573;1807;1962;2170;2203;4258;5213;5224;5629;6507;8704;9446;9963;9971;10400;10841;51166;51179;53632;54363;55157;55907;112817;145482;387787	PEMT;FTCD;HOGA1;PTGR2;CTH;CYP2J2;DPYS;AGXT;EHHADH;FABP3;FBP1;ACADL;LIPT2;MGST2;AADAT;HAO2;PFKM;PGAM2;PRKAG3;HAO1;DARS2;CMAS;PROX1;SLC1A3;B4GALT2;GSTO1;SLC23A1;NR1H4	BP		GO:0044281	small molecule metabolic process	http://amigo.geneontology.org/amigo/term/GO:0044281	1303	16	7.05835	2.26682	0.000933652	1	33;1595;1962;3632;3704;4258;5213;6713;27122;51091;51166;53829;145482;255738;282969;387787	PTGR2;CYP51A1;EHHADH;PCSK9;DKK3;FUOM;ACADL;INPP5A;ITPA;LIPT2;MGST2;SEPSECS;AADAT;PFKM;P2RY13;SQLE	BP
GO:0005886	plasma membrane	http://amigo.geneontology.org/amigo/term/GO:0005886	1948	79	54.8411	1.44053	0.000190883	0.027519	14;361;381;408;583;727;1209;1365;1606;1803;1901;1910;2023;2321;2597;2742;2861;3037;3177;3485;3572;4118;4325;4647;4915;5213;5530;5567;5801;5995;6383;6513;6732;7045;7472;8326;9069;9080;9152;9283;9520;9627;9746;10072;10203;10329;10400;23209;23428;23432;23603;27106;27242;27429;28985;51678;51754;53616;55973;56479;57205;57535;64399;65009;80736;94121;115098;118429;123041;124935;129880;130271;154796;2007…	DPP3;CALCRL;TMEM5;PEMT;CCDC124;ANTXR2;CLPTM1;SLC24A4;SLC43A2;BBS5;PLEKHH2;CLDN3;AAMP;AMOT;DGKA;DPP4;S1PR1;EDNRB;TMEM17;ENO1;MLC1;FLT1;SLC7A8;GPR161;CORO1C;FAM26E;SERINC5;GAPDH;ARRDC2;TNFRSF21;GLRA2;HTRA2;SLC13A5;EPHA6;GPR37;MCTS1;HAS2;SLC29A2;IGFBP2;IL6ST;TMPRSS9;AQP4;ARF5;ARRB1;MAL;MMP16;MYO7A;NTRK2;MPP6;TMEM8B;PFKM;ADAM22;PPP3CA;PRKACB;BCAP29;KCNQ5;ATP10D;KIAA1324;PTPRR;BBS2;RGR;SDC2;HHIP;NDRG4…	CC	GO:0046365	monosaccharide catabolic process	http://amigo.geneontology.org/amigo/term/GO:0046365	45	4	0.556546	7.18719	0.00223499	1	2720;3795;5213;27294	GLB1;DHDH;KHK;PFKM	BP	GO:0015291	secondary active transmembrane transporter activity	http://amigo.geneontology.org/amigo/term/GO:0015291	134	10	1.71623	5.82674	7.71829e-06	0.00939882	1015;1185;6507;6524;9963;64849;65010;83733;123041;160728	CDH17;CLCN6;SLC24A4;SLC5A8;SLC13A3;SLC26A6;SLC1A3;SLC5A2;SLC25A18;SLC23A1	MF		GO:1902652	secondary alcohol metabolic process	http://amigo.geneontology.org/amigo/term/GO:1902652	86	4	0.465862	8.58624	0.00116244	1	33;1595;6713;255738	CYP51A1;PCSK9;ACADL;SQLE	BP
GO:0001653	peptide receptor activity	http://amigo.geneontology.org/amigo/term/GO:0001653	22	5	0.652883	7.65835	0.000384555	0.23889	1910;2861;9283;10203;57537	CALCRL;EDNRB;GPR37;SORCS2;GPR37L1	MF	GO:0005977	glycogen metabolic process	http://amigo.geneontology.org/amigo/term/GO:0005977	46	4	0.568914	7.03094	0.00242481	1	1373;2642;3572;5213	CPS1;GCGR;IL6ST;PFKM	BP	GO:0048037	cofactor binding	http://amigo.geneontology.org/amigo/term/GO:0048037	208	12	2.66399	4.50452	1.32006e-05	0.00939882	33;189;212;1491;5224;7498;8639;27035;51166;51179;54363;150209	CTH;AIFM3;AGXT;ALAS2;NOX1;ACADL;AADAT;HAO2;PGAM2;HAO1;XDH;AOC3	MF		GO:0008202	steroid metabolic process	http://amigo.geneontology.org/amigo/term/GO:0008202	151	5	0.817966	6.11272	0.00127614	1	33;1595;6713;27122;255738	CYP51A1;PCSK9;DKK3;ACADL;SQLE	BP
GO:0008528	G-protein coupled peptide receptor activity	http://amigo.geneontology.org/amigo/term/GO:0008528	22	5	0.652883	7.65835	0.000384555	0.23889	1910;2861;9283;10203;57537	CALCRL;EDNRB;GPR37;SORCS2;GPR37L1	MF	GO:0006073	cellular glucan metabolic process	http://amigo.geneontology.org/amigo/term/GO:0006073	46	4	0.568914	7.03094	0.00242481	1	1373;2642;3572;5213	CPS1;GCGR;IL6ST;PFKM	BP	GO:0044282	small molecule catabolic process	http://amigo.geneontology.org/amigo/term/GO:0044282	244	13	3.40402	3.81902	3.35611e-05	0.0395909	33;189;1491;1962;2203;3795;5213;5224;10841;27294;51166;54363;112817	FTCD;HOGA1;CTH;AGXT;EHHADH;FBP1;DHDH;ACADL;KHK;AADAT;PFKM;PGAM2;HAO1	BP		GO:0016125	sterol metabolic process	http://amigo.geneontology.org/amigo/term/GO:0016125	89	4	0.482113	8.29682	0.00132079	1	33;1595;6713;255738	CYP51A1;PCSK9;ACADL;SQLE	BP
GO:0098590	plasma membrane region	http://amigo.geneontology.org/amigo/term/GO:0098590	427	25	12.0211	2.07967	0.000394072	0.048696	361;408;583;1365;1803;2742;3177;3485;4118;4647;4915;5213;6513;8326;9627;9746;10400;23209;23428;23432;23603;64399;65009;129880;200728	PEMT;BBS5;CLDN3;DPP4;TMEM17;MLC1;SLC7A8;GPR161;CORO1C;GLRA2;SLC29A2;IGFBP2;AQP4;ARRB1;MAL;MYO7A;NTRK2;PFKM;BBS2;HHIP;NDRG4;SLC2A1;FZD9;SNCAIP;CLSTN3	CC	GO:0044042	glucan metabolic process	http://amigo.geneontology.org/amigo/term/GO:0044042	46	4	0.568914	7.03094	0.00242481	1	1373;2642;3572;5213	CPS1;GCGR;IL6ST;PFKM	BP	GO:0015293	symporter activity	http://amigo.geneontology.org/amigo/term/GO:0015293	85	7	1.08865	6.42997	0.000101917	0.0483765	6507;6524;9963;64849;83733;123041;160728	SLC24A4;SLC5A8;SLC13A3;SLC1A3;SLC5A2;SLC25A18;SLC23A1	MF		GO:0006066	alcohol metabolic process	http://amigo.geneontology.org/amigo/term/GO:0006066	177	5	0.958808	5.21481	0.00256819	1	33;1595;3632;6713;255738	CYP51A1;PCSK9;ACADL;INPP5A;SQLE	BP
GO:0031514	motile cilium	http://amigo.geneontology.org/amigo/term/GO:0031514	50	7	1.40762	4.97292	0.000456484	0.0493573	583;2947;5213;5414;26160;51626;200162	SPAG17;IFT172;GSTM3;DYNC2LI1;PFKM;SEPT4;BBS2	CC	GO:0044282	small molecule catabolic process	http://amigo.geneontology.org/amigo/term/GO:0044282	237	9	2.93114	3.07048	0.00261373	1	33;1962;2720;2875;3795;5213;27294;51166;123688	HYKK;EHHADH;GLB1;DHDH;GPT;ACADL;KHK;AADAT;PFKM	BP	GO:0046906	tetrapyrrole binding	http://amigo.geneontology.org/amigo/term/GO:0046906	63	6	0.806883	7.43602	0.000145208	0.0516941	259;1573;1583;1584;3046;55788	CYP2J2;CYP11A1;CYP11B1;AMBP;HBE1;LMBRD1	MF		GO:0006629	lipid metabolic process	http://amigo.geneontology.org/amigo/term/GO:0006629	814	11	4.40943	2.49465	0.00349181	1	33;1595;1962;3632;4258;6713;27122;145482;255738;340075;387787	PTGR2;CYP51A1;EHHADH;PCSK9;DKK3;ACADL;ARSI;INPP5A;LIPT2;MGST2;SQLE	BP
GO:0099600	transmembrane receptor activity	http://amigo.geneontology.org/amigo/term/GO:0099600	254	18	7.53783	2.38796	0.000534829	0.23889	1365;1901;1910;2321;2742;2861;3572;4915;5801;5995;8326;9283;10203;23432;27242;56479;57537;285220	CALCRL;CLDN3;S1PR1;EDNRB;FLT1;GPR161;TNFRSF21;GLRA2;EPHA6;GPR37;IL6ST;NTRK2;KCNQ5;SORCS2;PTPRR;RGR;FZD9;GPR37L1	MF	GO:0098651	basement membrane collagen trimer	http://amigo.geneontology.org/amigo/term/GO:0098651	5	2	0.0512492	39.025	0.00101904	0.259485	1295;1306	COL8A1;COL15A1	CC	GO:0072330	monocarboxylic acid biosynthetic process	http://amigo.geneontology.org/amigo/term/GO:0072330	125	9	1.74386	5.16096	5.88154e-05	0.0556151	33;189;4258;5629;6507;9971;53632;112817;387787	HOGA1;AGXT;ACADL;LIPT2;MGST2;PRKAG3;PROX1;SLC1A3;NR1H4	BP		GO:0005783	endoplasmic reticulum	http://amigo.geneontology.org/amigo/term/GO:0005783	1059	10	4.35708	2.29511	0.00880633	1	1595;2052;4258;6713;51754;53829;80149;151258;255738;340075	SLC38A11;CYP51A1;EPHX1;PCSK9;ARSI;MGST2;TMEM8B;P2RY13;SQLE;ZC3H12A	CC
GO:0004888	transmembrane signaling receptor activity	http://amigo.geneontology.org/amigo/term/GO:0004888	246	17	7.30041	2.32864	0.00100871	0.319223	1365;1901;1910;2321;2742;2861;3572;4915;5801;5995;8326;9283;10203;23432;27242;57537;285220	CALCRL;CLDN3;S1PR1;EDNRB;FLT1;GPR161;TNFRSF21;GLRA2;EPHA6;GPR37;IL6ST;NTRK2;SORCS2;PTPRR;RGR;FZD9;GPR37L1	MF	GO:0070062	extracellular exosome	http://amigo.geneontology.org/amigo/term/GO:0070062	1601	29	16.41	1.76722	0.00103535	0.259485	381;730;1295;1306;1573;1992;2170;2199;2720;2875;3485;3572;3684;3795;5213;6582;8202;10073;10247;10767;11151;23677;29952;51678;54187;84293;118491;134147;387263	SNUPN;RIDA;HBS1L;CORO1A;CFAP70;COL8A1;COL15A1;CMBL;CYP2J2;SERPINB1;FABP3;FBLN2;SH3BP4;GLB1;GPT;DPP7;IGFBP2;IL6ST;ITGAM;KHK;ARF5;C6orf120;MPP6;PFKM;NANS;SLC22A2;C7;NCOA3;FAM213A	CC	GO:0060419	heart growth	http://amigo.geneontology.org/amigo/term/GO:0060419	50	6	0.697545	8.6016	6.28597e-05	0.0556151	1901;2627;3516;5629;7490;10611	PDLIM5;S1PR1;GATA6;RBPJ;PROX1;WT1	BP		GO:0005791	rough endoplasmic reticulum	http://amigo.geneontology.org/amigo/term/GO:0005791	53	2	0.21806	9.1718	0.0199082	1	80149;255738	PCSK9;ZC3H12A	CC
GO:0044463	cell projection part	http://amigo.geneontology.org/amigo/term/GO:0044463	537	28	15.1179	1.85211	0.0011142	0.107087	267;393;408;583;794;1803;2947;4647;4915;5213;5414;5567;8326;10272;10400;10814;22994;23059;23432;26160;51626;64399;65009;81551;126731;129880;200162;200728	FSTL3;PEMT;CPLX2;CCSAP;BBS5;DPP4;SPAG17;TMEM17;CEP131;CLUAP1;GPR161;IFT172;AMFR;GSTM3;ARHGAP4;ARRB1;MYO7A;NTRK2;DYNC2LI1;PFKM;SEPT4;PRKACB;BBS2;HHIP;NDRG4;CALB2;STMN4;FZD9	CC	GO:1903561	extracellular vesicle	http://amigo.geneontology.org/amigo/term/GO:1903561	1612	29	16.5227	1.75516	0.00115717	0.259485	381;730;1295;1306;1573;1992;2170;2199;2720;2875;3485;3572;3684;3795;5213;6582;8202;10073;10247;10767;11151;23677;29952;51678;54187;84293;118491;134147;387263	SNUPN;RIDA;HBS1L;CORO1A;CFAP70;COL8A1;COL15A1;CMBL;CYP2J2;SERPINB1;FABP3;FBLN2;SH3BP4;GLB1;GPT;DPP7;IGFBP2;IL6ST;ITGAM;KHK;ARF5;C6orf120;MPP6;PFKM;NANS;SLC22A2;C7;NCOA3;FAM213A	CC	GO:0006081	cellular aldehyde metabolic process	http://amigo.geneontology.org/amigo/term/GO:0006081	76	7	1.06027	6.60211	8.55489e-05	0.0672795	189;1584;3795;5224;54363;112817;387787	HOGA1;CYP11B1;AGXT;KHK;LIPT2;PGAM2;HAO1	BP		GO:0016324	apical plasma membrane	http://amigo.geneontology.org/amigo/term/GO:0016324	150	3	0.61715	4.86105	0.0233938	1	3485;5213;91703	IGFBP2;PFKM;ACY3	CC
GO:0044723	single-organism carbohydrate metabolic process	http://amigo.geneontology.org/amigo/term/GO:0044723	273	19	8.82471	2.15304	0.00132222	1	2023;2131;2597;2720;2729;3037;3572;3939;4123;5213;5834;6513;7086;7262;9446;11282;23788;81849;282969	MGAT4B;ENO1;EXT1;MTCH2;GAPDH;GLB1;GCLC;FUOM;HAS2;IL6ST;LDHA;MAN2C1;PFKM;PYGB;SLC2A1;TKT;PHLDA2;ST6GALNAC5;GSTO1	BP	GO:0043230	extracellular organelle	http://amigo.geneontology.org/amigo/term/GO:0043230	1613	29	16.533	1.75407	0.00116885	0.259485	381;730;1295;1306;1573;1992;2170;2199;2720;2875;3485;3572;3684;3795;5213;6582;8202;10073;10247;10767;11151;23677;29952;51678;54187;84293;118491;134147;387263	SNUPN;RIDA;HBS1L;CORO1A;CFAP70;COL8A1;COL15A1;CMBL;CYP2J2;SERPINB1;FABP3;FBLN2;SH3BP4;GLB1;GPT;DPP7;IGFBP2;IL6ST;ITGAM;KHK;ARF5;C6orf120;MPP6;PFKM;NANS;SLC22A2;C7;NCOA3;FAM213A	CC	GO:0022804	active transmembrane transporter activity	http://amigo.geneontology.org/amigo/term/GO:0022804	209	10	2.6768	3.7358	0.000334228	0.0719569	1015;1185;6507;6524;9963;64849;65010;83733;123041;160728	CDH17;CLCN6;SLC24A4;SLC5A8;SLC13A3;SLC26A6;SLC1A3;SLC5A2;SLC25A18;SLC23A1	MF		GO:0097228	sperm principal piece	http://amigo.geneontology.org/amigo/term/GO:0097228	6	1	0.024686	40.5088	0.02444	1	5213	PFKM	CC
GO:0004930	G-protein coupled receptor activity	http://amigo.geneontology.org/amigo/term/GO:0004930	92	9	2.73024	3.29642	0.00156586	0.319223	1901;1910;2861;5995;8326;9283;10203;23432;57537	CALCRL;S1PR1;EDNRB;GPR161;GPR37;SORCS2;RGR;FZD9;GPR37L1	MF	GO:0005615	extracellular space	http://amigo.geneontology.org/amigo/term/GO:0005615	566	14	5.80141	2.41321	0.00178129	0.316358	21;1295;1306;1992;2170;2199;2720;2875;3485;3684;10491;27286;51129;93035	CRTAP;COL8A1;COL15A1;SERPINB1;ABCA3;FABP3;FBLN2;GLB1;SRPX2;GPT;IGFBP2;ITGAM;ANGPTL4;PKHD1L1	CC	GO:0016491	oxidoreductase activity	http://amigo.geneontology.org/amigo/term/GO:0016491	475	16	6.08364	2.63	0.000341569	0.0719569	33;1573;1583;1584;1962;4258;7498;8639;9446;27035;27294;51179;54363;79912;145482;150209	PTGR2;AIFM3;CYP2J2;CYP11A1;CYP11B1;EHHADH;NOX1;DHDH;ACADL;MGST2;HAO2;HAO1;XDH;PYROXD1;AOC3;GSTO1	MF		GO:0019898	extrinsic component of membrane	http://amigo.geneontology.org/amigo/term/GO:0019898	175	3	0.720009	4.16662	0.034743	1	4145;80149;255738	PCSK9;MATK;ZC3H12A	CC
GO:0060170	ciliary membrane	http://amigo.geneontology.org/amigo/term/GO:0060170	31	5	0.872727	5.72917	0.00158318	0.133007	583;23432;64399;129880;200728	BBS5;TMEM17;GPR161;BBS2;HHIP	CC	GO:0005759	mitochondrial matrix	http://amigo.geneontology.org/amigo/term/GO:0005759	354	10	3.62844	2.756	0.00328499	0.486178	33;1373;1593;9692;10240;51166;55157;55217;123688;387787	MRPS31;HYKK;CPS1;CYP27A1;ACADL;LIPT2;AADAT;DARS2;TMLHE;KIAA0391	CC	GO:0015370	solute:sodium symporter activity	http://amigo.geneontology.org/amigo/term/GO:0015370	27	4	0.345807	11.5671	0.00035694	0.0719569	6507;6524;9963;64849	SLC13A3;SLC1A3;SLC5A2;SLC23A1	MF		GO:0045177	apical part of cell	http://amigo.geneontology.org/amigo/term/GO:0045177	191	3	0.785838	3.81758	0.0432641	1	3485;5213;91703	IGFBP2;PFKM;ACY3	CC
GO:0019852	L-ascorbic acid metabolic process	http://amigo.geneontology.org/amigo/term/GO:0019852	8	3	0.2586	11.6009	0.00165765	1	2729;6513;9446	GCLC;SLC2A1;GSTO1	BP	GO:0044429	mitochondrial part	http://amigo.geneontology.org/amigo/term/GO:0044429	734	15	7.52338	1.99378	0.00743082	0.836365	33;1373;1593;5498;9692;10240;10730;51166;55157;55217;64757;79671;83733;123688;387787	MRPS31;YME1L1;HYKK;CPS1;CYP27A1;ACADL;LIPT2;AADAT;PPOX;DARS2;TMLHE;MARC1;NLRX1;SLC25A18;KIAA0391	CC	GO:0008395	steroid hydroxylase activity	http://amigo.geneontology.org/amigo/term/GO:0008395	12	3	0.153692	19.5196	0.0004139	0.0719569	1573;1583;1584	CYP2J2;CYP11A1;CYP11B1	MF		GO:0009897	external side of plasma membrane	http://amigo.geneontology.org/amigo/term/GO:0009897	89	2	0.366176	5.46186	0.0515995	1	3572;255738	PCSK9;IL6ST	CC
GO:0042537	benzene-containing compound metabolic process	http://amigo.geneontology.org/amigo/term/GO:0042537	8	3	0.2586	11.6009	0.00165765	1	2947;51166;125061	AFMID;GSTM3;AADAT	BP	GO:0035327	transcriptionally active chromatin	http://amigo.geneontology.org/amigo/term/GO:0035327	13	2	0.133248	15.0096	0.00753482	0.836365	54512;80349	EXOSC4;WDR61	CC	GO:0031406	carboxylic acid binding	http://amigo.geneontology.org/amigo/term/GO:0031406	109	7	1.39604	5.0142	0.000478148	0.0719569	189;212;1807;2170;6507;9971;10841	FTCD;DPYS;AGXT;ALAS2;FABP3;SLC1A3;NR1H4	MF		GO:0019897	extrinsic component of plasma membrane	http://amigo.geneontology.org/amigo/term/GO:0019897	89	2	0.366176	5.46186	0.0515995	1	4145;255738	PCSK9;MATK	CC
GO:0015175	neutral amino acid transmembrane transporter activity	http://amigo.geneontology.org/amigo/term/GO:0015175	18	4	0.534177	7.48816	0.00166758	0.319223	9152;23428;124935;256987	SLC43A2;SLC7A8;SERINC5;SLC6A5	MF	GO:0005581	collagen trimer	http://amigo.geneontology.org/amigo/term/GO:0005581	46	3	0.471493	6.36277	0.0115212	1	1295;1306;8685	COL8A1;COL15A1;MARCO	CC	GO:0043177	organic acid binding	http://amigo.geneontology.org/amigo/term/GO:0043177	110	7	1.40884	4.96862	0.000505315	0.0719569	189;212;1807;2170;6507;9971;10841	FTCD;DPYS;AGXT;ALAS2;FABP3;SLC1A3;NR1H4	MF		GO:0000109	nucleotide-excision repair complex	http://amigo.geneontology.org/amigo/term/GO:0000109	13	1	0.0534864	18.6964	0.0522188	1	2072	ERCC4	CC
GO:0031418	L-ascorbic acid binding	http://amigo.geneontology.org/amigo/term/GO:0031418	18	4	0.534177	7.48816	0.00166758	0.319223	1621;5351;55217;112399	EGLN3;DBH;PLOD1;TMLHE	MF	GO:0005788	endoplasmic reticulum lumen	http://amigo.geneontology.org/amigo/term/GO:0005788	139	5	1.42473	3.50944	0.0139386	1	1295;1306;10491;51148;55741	CRTAP;COL8A1;COL15A1;CERCAM;EDEM2	CC	GO:0070062	extracellular exosome	http://amigo.geneontology.org/amigo/term/GO:0070062	1637	33	18.5804	1.77607	0.000420909	0.0889464	259;1476;1491;1573;1807;2170;2199;2203;3426;3485;3795;5025;5174;5213;5224;6524;7018;8202;9446;9963;10073;10841;23529;51179;51678;64081;64849;80210;81027;112817;118491;145482;160728	SNUPN;FTCD;HOGA1;CFAP70;PTGR2;CSTB;CTH;CYP2J2;SLC5A8;DPYS;FABP3;FBLN2;FBP1;CLCF1;AMBP;CFI;IGFBP2;KHK;P2RX4;HAO2;MPP6;PDZK1;PFKM;PGAM2;PBLD;SLC13A3;SLC5A2;TF;ARMC9;TUBB1;NCOA3;GSTO1;SLC23A1	CC		GO:0098552	side of membrane	http://amigo.geneontology.org/amigo/term/GO:0098552	209	3	0.859896	3.48879	0.0539932	1	3572;4145;255738	PCSK9;IL6ST;MATK	CC
GO:1901564	organonitrogen compound metabolic process	http://amigo.geneontology.org/amigo/term/GO:1901564	1400	64	45.2549	1.41421	0.0018013	1	1621;1723;1757;1910;2023;2055;2131;2597;2628;2720;2729;2799;2861;2947;3035;3037;3939;5213;5351;5498;5530;5721;6383;6472;7086;9446;9469;9520;9605;9627;10203;10240;10400;10491;10767;11240;23057;23428;23432;23788;26035;27429;28985;29920;51166;51373;51642;54931;55157;55217;56265;57721;65008;80347;80736;80760;81849;112399;125061;221443;246175;256987;283927;340485	CALCRL;MRPS31;PEMT;CRTAP;HBS1L;EGLN3;PADI2;AFMID;DBH;DHODH;SARDH;EDNRB;ENO1;CLN8;EXT1;OARD1;NMNAT2;SLC7A8;GPR161;MTCH2;CNOT6L;SERINC5;GAPDH;GLCE;GATM;GLB1;GCLC;HTRA2;GNS;NUDT7;GPR37;MCTS1;GSTM3;PYCR2;HARS;HAS2;ACER2;LDHA;AADAT;MRPS17;MRPL48;PFKM;PLOD1;TRMT10C;PPOX;DARS2;TMLHE;PPP3CA;CPXM1;PSME2;METTL14;SDC2;SHMT2;MRPL1;TKT;COASY;SLC44A4;ITIH5;ST6GALNAC5;GSTO1;CHST3;NPEPPS;VPS9D1;SNCAIP	BP	GO:0036041	long-chain fatty acid binding	http://amigo.geneontology.org/amigo/term/GO:0036041	6	2	0.0666815	29.9933	0.00178171	1	2170;10247	RIDA;FABP3	MF	GO:1903561	extracellular vesicle	http://amigo.geneontology.org/amigo/term/GO:1903561	1649	33	18.7166	1.76314	0.00048212	0.0889464	259;1476;1491;1573;1807;2170;2199;2203;3426;3485;3795;5025;5174;5213;5224;6524;7018;8202;9446;9963;10073;10841;23529;51179;51678;64081;64849;80210;81027;112817;118491;145482;160728	SNUPN;FTCD;HOGA1;CFAP70;PTGR2;CSTB;CTH;CYP2J2;SLC5A8;DPYS;FABP3;FBLN2;FBP1;CLCF1;AMBP;CFI;IGFBP2;KHK;P2RX4;HAO2;MPP6;PDZK1;PFKM;PGAM2;PBLD;SLC13A3;SLC5A2;TF;ARMC9;TUBB1;NCOA3;GSTO1;SLC23A1	CC		GO:0016709	oxidoreductase activity, acting on paired donors, with incorporation or reduction of molecular oxygen, NAD(P)H as one donor, and incorporation of one atom of oxygen	http://amigo.geneontology.org/amigo/term/GO:0016709	15	2	0.0760221	26.3081	0.002529	1	1595;6713	CYP51A1;SQLE	MF
GO:0048029	monosaccharide binding	http://amigo.geneontology.org/amigo/term/GO:0048029	46	6	1.36512	4.39522	0.0022241	0.34827	1621;5213;5351;55217;112399;282969	EGLN3;DBH;FUOM;PFKM;PLOD1;TMLHE	MF	GO:0016634	oxidoreductase activity, acting on the CH-CH group of donors, oxygen as acceptor	http://amigo.geneontology.org/amigo/term/GO:0016634	7	2	0.0777951	25.7086	0.00247634	1	33;5498	ACADL;PPOX	MF	GO:0043230	extracellular organelle	http://amigo.geneontology.org/amigo/term/GO:0043230	1650	33	18.7279	1.76208	0.000487564	0.0889464	259;1476;1491;1573;1807;2170;2199;2203;3426;3485;3795;5025;5174;5213;5224;6524;7018;8202;9446;9963;10073;10841;23529;51179;51678;64081;64849;80210;81027;112817;118491;145482;160728	SNUPN;FTCD;HOGA1;CFAP70;PTGR2;CSTB;CTH;CYP2J2;SLC5A8;DPYS;FABP3;FBLN2;FBP1;CLCF1;AMBP;CFI;IGFBP2;KHK;P2RX4;HAO2;MPP6;PDZK1;PFKM;PGAM2;PBLD;SLC13A3;SLC5A2;TF;ARMC9;TUBB1;NCOA3;GSTO1;SLC23A1	CC		GO:0004519	endonuclease activity	http://amigo.geneontology.org/amigo/term/GO:0004519	77	3	0.390247	7.68745	0.00685157	1	2072;9692;80149	ERCC4;ZC3H12A;KIAA0391	MF
GO:0051881	regulation of mitochondrial membrane potential	http://amigo.geneontology.org/amigo/term/GO:0051881	43	6	1.38997	4.31663	0.00240446	1	664;2729;8326;11334;23788;55012	TUSC2;MTCH2;GCLC;PPP2R3C;BNIP3;FZD9	BP	GO:0016595	glutamate binding	http://amigo.geneontology.org/amigo/term/GO:0016595	8	2	0.0889086	22.495	0.0032779	1	1373;6507	CPS1;SLC1A3	MF	GO:0005782	peroxisomal matrix	http://amigo.geneontology.org/amigo/term/GO:0005782	33	4	0.374558	10.6792	0.00049802	0.0889464	189;1962;51179;54363	AGXT;EHHADH;HAO2;HAO1	CC		GO:0032451	demethylase activity	http://amigo.geneontology.org/amigo/term/GO:0032451	25	2	0.126703	15.7849	0.00699702	1	1595;79831	CYP51A1;KDM8	MF
GO:0004526	ribonuclease P activity	http://amigo.geneontology.org/amigo/term/GO:0004526	10	3	0.296765	10.109	0.00265404	0.34827	9692;10557;54913	RPP38;RPP25;KIAA0391	MF	GO:0004526	ribonuclease P activity	http://amigo.geneontology.org/amigo/term/GO:0004526	10	2	0.111136	17.996	0.00519223	1	9692;10557	RPP38;KIAA0391	MF	GO:0031907	microbody lumen	http://amigo.geneontology.org/amigo/term/GO:0031907	33	4	0.374558	10.6792	0.00049802	0.0889464	189;1962;51179;54363	AGXT;EHHADH;HAO2;HAO1	CC		GO:0016705	oxidoreductase activity, acting on paired donors, with incorporation or reduction of molecular oxygen	http://amigo.geneontology.org/amigo/term/GO:0016705	83	3	0.420655	7.13173	0.00842655	1	1595;6713;79831	CYP51A1;SQLE;KDM8	MF
GO:0015804	neutral amino acid transport	http://amigo.geneontology.org/amigo/term/GO:0015804	19	4	0.614174	6.51281	0.00281863	1	9152;23428;124935;256987	SLC43A2;SLC7A8;SERINC5;SLC6A5	BP	GO:0005504	fatty acid binding	http://amigo.geneontology.org/amigo/term/GO:0005504	10	2	0.111136	17.996	0.00519223	1	2170;10247	RIDA;FABP3	MF	GO:0015849	organic acid transport	http://amigo.geneontology.org/amigo/term/GO:0015849	176	10	2.45536	4.07273	0.000167302	0.107651	189;2170;5025;6507;9963;9971;64849;65010;151258;160728	SLC38A11;SLC5A8;AGXT;FABP3;P2RX4;SLC13A3;SLC26A6;SLC1A3;SLC23A1;NR1H4	BP		GO:0016491	oxidoreductase activity	http://amigo.geneontology.org/amigo/term/GO:0016491	469	7	2.37696	2.94494	0.00869375	1	33;1595;1962;4258;6713;79831;145482	PTGR2;CYP51A1;EHHADH;ACADL;MGST2;SQLE;KDM8	MF
GO:0045879	negative regulation of smoothened signaling pathway	http://amigo.geneontology.org/amigo/term/GO:0045879	19	4	0.614174	6.51281	0.00281863	1	5567;9283;23432;64399	GPR161;PRKACB;HHIP;GPR37L1	BP	GO:0030170	pyridoxal phosphate binding	http://amigo.geneontology.org/amigo/term/GO:0030170	33	3	0.366748	8.18	0.00570633	1	2875;51166;64757	GPT;AADAT;MARC1	MF	GO:1990712	HFE-transferrin receptor complex	http://amigo.geneontology.org/amigo/term/GO:1990712	5	2	0.0567513	35.2415	0.00124807	0.185754	658;7018	BMPR1B;TF	CC		GO:0004521	endoribonuclease activity	http://amigo.geneontology.org/amigo/term/GO:0004521	39	2	0.197657	10.1185	0.0165247	1	9692;80149	ZC3H12A;KIAA0391	MF
GO:0004872	receptor activity	http://amigo.geneontology.org/amigo/term/GO:0004872	391	22	11.6035	1.89598	0.00285893	0.34827	267;1365;1803;1901;1910;2321;2742;2861;3572;4915;5801;5995;8326;9283;10203;23432;27242;56479;57537;118429;154796;285220	CALCRL;ANTXR2;CLDN3;AMOT;DPP4;S1PR1;EDNRB;FLT1;GPR161;AMFR;TNFRSF21;GLRA2;EPHA6;GPR37;IL6ST;NTRK2;KCNQ5;SORCS2;PTPRR;RGR;FZD9;GPR37L1	MF	GO:0031406	carboxylic acid binding	http://amigo.geneontology.org/amigo/term/GO:0031406	110	5	1.22249	4.09	0.00748108	1	1373;2170;6507;10247;55217	RIDA;CPS1;FABP3;TMLHE;SLC1A3	MF	GO:0045177	apical part of cell	http://amigo.geneontology.org/amigo/term/GO:0045177	198	8	2.24735	3.55975	0.00181201	0.211716	3485;5174;5213;7018;9963;51626;65010;160728	SLC5A8;IGFBP2;DYNC2LI1;PDZK1;PFKM;SLC26A6;TF;SLC23A1	CC		GO:0004497	monooxygenase activity	http://amigo.geneontology.org/amigo/term/GO:0004497	40	2	0.202726	9.86556	0.0173389	1	1595;6713	CYP51A1;SQLE	MF
GO:0007186	G-protein coupled receptor signaling pathway	http://amigo.geneontology.org/amigo/term/GO:0007186	230	16	7.43474	2.15206	0.00314771	1	408;727;1606;1901;1910;2742;2861;5567;5995;8326;9283;9815;10203;23228;23432;57537	CALCRL;DGKA;S1PR1;EDNRB;PLCL2;GPR161;GLRA2;GPR37;ARRB1;PRKACB;SORCS2;RGR;C5;FZD9;GPR37L1;GIT2	BP	GO:0008395	steroid hydroxylase activity	http://amigo.geneontology.org/amigo/term/GO:0008395	12	2	0.133363	14.9967	0.00750584	1	1573;1593	CYP2J2;CYP27A1	MF	GO:0016324	apical plasma membrane	http://amigo.geneontology.org/amigo/term/GO:0016324	157	7	1.78199	3.92819	0.00201257	0.211716	3485;5174;5213;7018;9963;65010;160728	SLC5A8;IGFBP2;PDZK1;PFKM;SLC26A6;TF;SLC23A1	CC		GO:0030246	carbohydrate binding	http://amigo.geneontology.org/amigo/term/GO:0030246	115	3	0.582836	5.14725	0.0202445	1	5213;27159;282969	CHIA;FUOM;PFKM	MF
GO:0005975	carbohydrate metabolic process	http://amigo.geneontology.org/amigo/term/GO:0005975	341	21	11.0228	1.90514	0.00337028	1	2023;2131;2597;2720;2729;3037;3572;3939;4123;5213;5834;6513;7086;7262;9446;9469;11282;23788;64399;81849;282969	MGAT4B;ENO1;EXT1;MTCH2;GAPDH;GLB1;GCLC;FUOM;HAS2;IL6ST;LDHA;MAN2C1;PFKM;PYGB;HHIP;SLC2A1;TKT;PHLDA2;ST6GALNAC5;GSTO1;CHST3	BP	GO:0004540	ribonuclease activity	http://amigo.geneontology.org/amigo/term/GO:0004540	70	4	0.777951	5.14171	0.00751847	1	9692;10247;10557;54512	RIDA;RPP38;EXOSC4;KIAA0391	MF	GO:0030990	intraciliary transport particle	http://amigo.geneontology.org/amigo/term/GO:0030990	23	3	0.261056	11.4918	0.00213376	0.211716	51626;80173;286827	TRIM59;DYNC2LI1;IFT74	CC		GO:0001091	RNA polymerase II basal transcription factor binding	http://amigo.geneontology.org/amigo/term/GO:0001091	5	1	0.0253407	39.4622	0.0250907	1	2072	ERCC4	MF
GO:0001682	tRNA 5'-leader removal	http://amigo.geneontology.org/amigo/term/GO:0001682	10	3	0.32325	9.28075	0.00338523	1	9692;10557;54913	RPP38;RPP25;KIAA0391	BP	GO:0043177	organic acid binding	http://amigo.geneontology.org/amigo/term/GO:0043177	111	5	1.23361	4.05315	0.00776637	1	1373;2170;6507;10247;55217	RIDA;CPS1;FABP3;TMLHE;SLC1A3	MF	GO:0031514	motile cilium	http://amigo.geneontology.org/amigo/term/GO:0031514	54	4	0.612914	6.52621	0.00320772	0.277446	5213;51626;65010;80173	DYNC2LI1;PFKM;SLC26A6;IFT74	CC		GO:0001094	TFIID-class transcription factor binding	http://amigo.geneontology.org/amigo/term/GO:0001094	5	1	0.0253407	39.4622	0.0250907	1	2072	ERCC4	MF
