# Supplementary material for: The Cyprinodon variegatus genome reveals gene expression changes underlying differences in skull morphology among closely related species
Source: BMC Genomics. 2017 May 30;18:424. doi: 10.1186/s12864-017-3810-7 (PMC5450241; doi:10.1186/s12864-017-3810-7)
Supplement: Supplementary file 28 — WebGestalt results for durophage intersection set. This is an excel table of providing WebGestalt overrepresentation enrichment analysis results for each of the 4 durophage intersection sets. Human symbols were used for analysis and genes without orthology assignment were excluded. (XLS 66 kb) [file 12864_2017_3810_MOESM28_ESM.xls]

## Sheet: Sheet1
# Table S19. Results from overrepresentation enrichment analysis of Durophage intersection sets using WebGestalt. Human symbols were used for analysis and genes with no identifiable human ortholog were excluded from the analysis
48 hpf													96 hpf													8 dpf													15 dpf
geneset	description	link	C	O	E	R	PValue	FDR	overlapGene	OverlapGene_UserID	GO		geneset	description	link	C	O	E	R	PValue	FDR	overlapGene	OverlapGene_UserID	GO		geneset	description	link	C	O	E	R	PValue	FDR	overlapGene	OverlapGene_UserID	GO		geneset	description	link	C	O	E	R	PValue	FDR	overlapGene	OverlapGene_UserID
GO:0061196	fungiform papilla development	http://amigo.geneontology.org/amigo/term/GO:0061196	5	3	0.0853867	35.1343	4.75e-05	0.319786	6495;7480;51804	SIX4;SIX1;WNT10B	BP		GO:0060242	contact inhibition	http://amigo.geneontology.org/amigo/term/GO:0060242	7	2	0.028078	71.2302	0.000324399	1	706;5058	PAK1;TSPO	BP		GO:0045217	cell-cell junction maintenance	http://amigo.geneontology.org/amigo/term/GO:0045217	7	2	0.0125	160	6.24597e-05	0.378145	1436;91663	CSF1R;MYADM	BP		GO:0004702	signal transducer, downstream of receptor, with serine/threonine kinase activity	http://amigo.geneontology.org/amigo/term/GO:0004702	64	2	0.0720802	27.7469	0.00221752	1	4342;646643	MOS;SBK2
GO:0051451	myoblast migration	http://amigo.geneontology.org/amigo/term/GO:0051451	10	3	0.170773	17.5671	0.000535757	0.897041	301;6495;51804	ANXA1;SIX4;SIX1	BP		GO:0006694	steroid biosynthetic process	http://amigo.geneontology.org/amigo/term/GO:0006694	93	4	0.373036	10.7228	0.000493795	1	231;706;3490;5618	AKR1B1;IGFBP7;PRLR;TSPO	BP		GO:0034331	cell junction maintenance	http://amigo.geneontology.org/amigo/term/GO:0034331	9	2	0.0160714	124.444	0.000106851	0.378145	1436;91663	CSF1R;MYADM	BP		GO:0006796	phosphate-containing compound metabolic process	http://amigo.geneontology.org/amigo/term/GO:0006796	1922	7	2.38596	2.93383	0.00320985	1	248;2055;4342;5618;25939;84254;646643	CLN8;ALPI;SAMHD1;MOS;PRLR;SBK2;CAMKK1
GO:0060074	synapse maturation	http://amigo.geneontology.org/amigo/term/GO:0060074	11	3	0.187851	15.9701	0.000727479	0.897041	991;5064;9378	PALM;NRXN1;CDC20	BP		GO:1901654	response to ketone	http://amigo.geneontology.org/amigo/term/GO:1901654	110	4	0.441226	9.06566	0.000930221	1	231;706;1977;3490	EIF4E;AKR1B1;IGFBP7;TSPO	BP		GO:0045124	regulation of bone resorption	http://amigo.geneontology.org/amigo/term/GO:0045124	19	2	0.0339286	58.9474	0.000502281	1	1436;7128	CSF1R;TNFAIP3	BP		GO:0004674	protein serine/threonine kinase activity	http://amigo.geneontology.org/amigo/term/GO:0004674	298	3	0.335623	8.93859	0.00376826	1	4342;84254;646643	MOS;SBK2;CAMKK1
GO:2001014	regulation of skeletal muscle cell differentiation	http://amigo.geneontology.org/amigo/term/GO:2001014	11	3	0.187851	15.9701	0.000727479	0.897041	825;6495;51804	SIX4;SIX1;CAPN3	BP		GO:0070530	K63-linked polyubiquitin binding	http://amigo.geneontology.org/amigo/term/GO:0070530	13	2	0.049122	40.7149	0.00105321	1	7128;10594	PRPF8;TNFAIP3	MF		GO:0043954	cellular component maintenance	http://amigo.geneontology.org/amigo/term/GO:0043954	23	2	0.0410714	48.6957	0.000740051	1	1436;91663	CSF1R;MYADM	BP		GO:0006793	phosphorus metabolic process	http://amigo.geneontology.org/amigo/term/GO:0006793	1981	7	2.4592	2.84645	0.00385644	1	248;2055;4342;5618;25939;84254;646643	CLN8;ALPI;SAMHD1;MOS;PRLR;SBK2;CAMKK1
GO:0048641	regulation of skeletal muscle tissue development	http://amigo.geneontology.org/amigo/term/GO:0048641	27	4	0.461088	8.67513	0.00105362	0.897041	825;6495;7480;51804	SIX4;SIX1;WNT10B;CAPN3	BP		GO:0031399	regulation of protein modification process	http://amigo.geneontology.org/amigo/term/GO:0031399	1015	11	4.07131	2.70183	0.00151803	1	706;2321;5058;5618;7128;9618;26232;56254;57718;81532;84254	FLT1;FBXO2;PAK1;PRLR;RNF20;PPP4R4;TSPO;TNFAIP3;MOB2;CAMKK1;TRAF4	BP		GO:0046850	regulation of bone remodeling	http://amigo.geneontology.org/amigo/term/GO:0046850	25	2	0.0446429	44.8	0.000875705	1	1436;7128	CSF1R;TNFAIP3	BP		GO:0004871	signal transducer activity	http://amigo.geneontology.org/amigo/term/GO:0004871	638	4	0.718549	5.56677	0.00390736	1	4342;5618;54328;646643	MOS;GPR173;PRLR;SBK2
GO:0016289	CoA hydrolase activity	http://amigo.geneontology.org/amigo/term/GO:0016289	13	3	0.211871	14.1596	0.00107415	0.79518	11332;26275;81616	ACOT7;HIBCH;ACSBG2	MF		GO:0071222	cellular response to lipopolysaccharide	http://amigo.geneontology.org/amigo/term/GO:0071222	61	3	0.24468	12.2609	0.00181839	1	706;7128;10594	PRPF8;TSPO;TNFAIP3	BP		GO:0001725	stress fiber	http://amigo.geneontology.org/amigo/term/GO:0001725	28	2	0.0449727	44.4714	0.000888537	0.227855	4641;23094	SIPA1L3;MYO1C	CC		GO:0045860	positive regulation of protein kinase activity	http://amigo.geneontology.org/amigo/term/GO:0045860	288	3	0.357522	8.3911	0.00461775	1	4342;5618;84254	MOS;PRLR;CAMKK1
GO:0098772	molecular function regulator	http://amigo.geneontology.org/amigo/term/GO:0098772	717	23	11.6855	1.96825	0.00118684	0.79518	301;308;573;825;871;991;1075;5720;7471;7480;7980;8729;9378;9532;23094;26086;26577;27430;54874;55357;79961;196513;390637	CTSC;DCP1B;SIPA1L3;GPSM1;PCOLCE2;MAT2B;ANXA1;ANXA5;GDPGP1;FNBP1L;TBC1D2;PSME1;BAG1;WNT1;WNT10B;TFPI2;DENND2D;CAPN3;SERPINH1;GBF1;NRXN1;BAG2;CDC20	MF		GO:0071219	cellular response to molecule of bacterial origin	http://amigo.geneontology.org/amigo/term/GO:0071219	63	3	0.252702	11.8717	0.0019954	1	706;7128;10594	PRPF8;TSPO;TNFAIP3	BP		GO:0097517	contractile actin filament bundle	http://amigo.geneontology.org/amigo/term/GO:0097517	28	2	0.0449727	44.4714	0.000888537	0.227855	4641;23094	SIPA1L3;MYO1C	CC		GO:0005057	signal transducer activity, downstream of receptor	http://amigo.geneontology.org/amigo/term/GO:0005057	95	2	0.106994	18.6926	0.00482061	1	4342;646643	MOS;SBK2
GO:0045599	negative regulation of fat cell differentiation	http://amigo.geneontology.org/amigo/term/GO:0045599	28	4	0.478165	8.36531	0.00121309	0.897041	7471;7480;23414;166379	BBS12;ZFPM2;WNT1;WNT10B	BP		GO:0032720	negative regulation of tumor necrosis factor production	http://amigo.geneontology.org/amigo/term/GO:0032720	18	2	0.0722006	27.7006	0.00229878	1	706;7128	TSPO;TNFAIP3	BP		GO:0015629	actin cytoskeleton	http://amigo.geneontology.org/amigo/term/GO:0015629	292	4	0.469001	8.52877	0.000972722	0.227855	4608;4641;23094;91663	SIPA1L3;MYBPH;MYO1C;MYADM	CC		GO:0033674	positive regulation of kinase activity	http://amigo.geneontology.org/amigo/term/GO:0033674	307	3	0.381108	7.87178	0.00552443	1	4342;5618;84254	MOS;PRLR;CAMKK1
GO:0002520	immune system development	http://amigo.geneontology.org/amigo/term/GO:0002520	401	16	6.84801	2.33644	0.00128905	0.897041	301;843;5087;5585;6495;6778;7128;7471;7480;7520;23094;23210;27343;29887;51804;57045	SIPA1L3;JMJD6;POLL;SNX10;ANXA1;PBX1;SIX4;PKN1;TWSG1;SIX1;STAT6;TNFAIP3;WNT1;WNT10B;XRCC5;CASP10	BP		GO:1903556	negative regulation of tumor necrosis factor superfamily cytokine production	http://amigo.geneontology.org/amigo/term/GO:1903556	18	2	0.0722006	27.7006	0.00229878	1	706;7128	TSPO;TNFAIP3	BP		GO:0032432	actin filament bundle	http://amigo.geneontology.org/amigo/term/GO:0032432	30	2	0.048185	41.5067	0.00102063	0.227855	4641;23094	SIPA1L3;MYO1C	CC		GO:0032552	deoxyribonucleotide binding	http://amigo.geneontology.org/amigo/term/GO:0032552	5	1	0.00563126	177.58	0.00561986	1	25939	SAMHD1
GO:0016202	regulation of striated muscle tissue development	http://amigo.geneontology.org/amigo/term/GO:0016202	72	6	1.22957	4.87976	0.00138043	0.897041	825;5058;6495;7480;23414;51804	ZFPM2;PAK1;SIX4;SIX1;WNT10B;CAPN3	BP		GO:0008202	steroid metabolic process	http://amigo.geneontology.org/amigo/term/GO:0008202	149	4	0.59766	6.69277	0.00284367	1	231;706;3490;5618	AKR1B1;IGFBP7;PRLR;TSPO	BP		GO:1901652	response to peptide	http://amigo.geneontology.org/amigo/term/GO:1901652	276	4	0.492857	8.11594	0.00119616	1	4641;5618;7128;54328	MYO1C;GPR173;PRLR;TNFAIP3	BP		GO:0042976	activation of Janus kinase activity	http://amigo.geneontology.org/amigo/term/GO:0042976	5	1	0.00620697	161.109	0.00619298	1	5618	PRLR
GO:0048634	regulation of muscle organ development	http://amigo.geneontology.org/amigo/term/GO:0048634	73	6	1.24665	4.81292	0.00148327	0.897041	825;5058;6495;7480;23414;51804	ZFPM2;PAK1;SIX4;SIX1;WNT10B;CAPN3	BP		GO:0048660	regulation of smooth muscle cell proliferation	http://amigo.geneontology.org/amigo/term/GO:0048660	72	3	0.288802	10.3877	0.00292368	1	231;5058;7128	AKR1B1;PAK1;TNFAIP3	BP		GO:0045453	bone resorption	http://amigo.geneontology.org/amigo/term/GO:0045453	30	2	0.0535714	37.3333	0.00126318	1	1436;7128	CSF1R;TNFAIP3	BP		GO:0046060	dATP metabolic process	http://amigo.geneontology.org/amigo/term/GO:0046060	5	1	0.00620697	161.109	0.00619298	1	25939	SAMHD1
GO:1901861	regulation of muscle tissue development	http://amigo.geneontology.org/amigo/term/GO:1901861	73	6	1.24665	4.81292	0.00148327	0.897041	825;5058;6495;7480;23414;51804	ZFPM2;PAK1;SIX4;SIX1;WNT10B;CAPN3	BP		GO:0043130	ubiquitin binding	http://amigo.geneontology.org/amigo/term/GO:0043130	86	3	0.324961	9.23187	0.00407325	1	7128;10594;51028	PRPF8;VPS36;TNFAIP3	MF		GO:0046427	positive regulation of JAK-STAT cascade	http://amigo.geneontology.org/amigo/term/GO:0046427	31	2	0.0553571	36.129	0.00134889	1	1436;5618	CSF1R;PRLR	BP		GO:0009215	purine deoxyribonucleoside triphosphate metabolic process	http://amigo.geneontology.org/amigo/term/GO:0009215	6	1	0.00744837	134.258	0.00742738	1	25939	SAMHD1
GO:0004197	cysteine-type endopeptidase activity	http://amigo.geneontology.org/amigo/term/GO:0004197	56	5	0.912673	5.47841	0.00209369	0.879716	825;843;1075;9700;10016	PDCD6;CTSC;CAPN3;CASP10;ESPL1	MF		GO:0004842	ubiquitin-protein transferase activity	http://amigo.geneontology.org/amigo/term/GO:0004842	291	5	1.09958	4.5472	0.00440411	1	7128;9618;26232;55159;56254	FBXO2;RFWD3;RNF20;TNFAIP3;TRAF4	MF		GO:1904894	positive regulation of STAT cascade	http://amigo.geneontology.org/amigo/term/GO:1904894	31	2	0.0553571	36.129	0.00134889	1	1436;5618	CSF1R;PRLR	BP		GO:0032982	myosin filament	http://amigo.geneontology.org/amigo/term/GO:0032982	11	1	0.00833694	119.948	0.0083099	1	4608	MYBPH
GO:0031313	extrinsic component of endosome membrane	http://amigo.geneontology.org/amigo/term/GO:0031313	5	2	0.0774194	25.8333	0.00230785	1	301;29887	SNX10;ANXA1	CC		GO:0031593	polyubiquitin binding	http://amigo.geneontology.org/amigo/term/GO:0031593	28	2	0.105801	18.9034	0.00492611	1	7128;10594	PRPF8;TNFAIP3	MF		GO:0042641	actomyosin	http://amigo.geneontology.org/amigo/term/GO:0042641	37	2	0.0594282	33.6541	0.0015525	0.277277	4641;23094	SIPA1L3;MYO1C	CC		GO:0007171	activation of transmembrane receptor protein tyrosine kinase activity	http://amigo.geneontology.org/amigo/term/GO:0007171	7	1	0.00868976	115.078	0.00866039	1	5618	PRLR
GO:0000774	adenyl-nucleotide exchange factor activity	http://amigo.geneontology.org/amigo/term/GO:0000774	6	2	0.0977864	20.4527	0.00378864	0.879716	573;9532	BAG1;BAG2	MF		GO:0019787	ubiquitin-like protein transferase activity	http://amigo.geneontology.org/amigo/term/GO:0019787	302	5	1.14114	4.38157	0.00515336	1	7128;9618;26232;55159;56254	FBXO2;RFWD3;RNF20;TNFAIP3;TRAF4	MF		GO:0034103	regulation of tissue remodeling	http://amigo.geneontology.org/amigo/term/GO:0034103	35	2	0.0625	32	0.00171883	1	1436;7128	CSF1R;TNFAIP3	BP		GO:0045835	negative regulation of meiotic nuclear division	http://amigo.geneontology.org/amigo/term/GO:0045835	7	1	0.00868976	115.078	0.00866039	1	4342	MOS
GO:0004312	fatty acid synthase activity	http://amigo.geneontology.org/amigo/term/GO:0004312	6	2	0.0977864	20.4527	0.00378864	0.879716	6785;79071	ELOVL4;ELOVL6	MF		GO:0032182	ubiquitin-like protein binding	http://amigo.geneontology.org/amigo/term/GO:0032182	98	3	0.370305	8.10144	0.00586994	1	7128;10594;51028	PRPF8;VPS36;TNFAIP3	MF		GO:0016459	myosin complex	http://amigo.geneontology.org/amigo/term/GO:0016459	43	2	0.0690652	28.9581	0.00209329	0.311551	4608;4641	MYBPH;MYO1C	CC		GO:0042277	peptide binding	http://amigo.geneontology.org/amigo/term/GO:0042277	131	2	0.147539	13.5557	0.00899623	1	5618;26232	FBXO2;PRLR
GO:0016790	thiolester hydrolase activity	http://amigo.geneontology.org/amigo/term/GO:0016790	20	3	0.325955	9.20373	0.00393903	0.879716	11332;26275;81616	ACOT7;HIBCH;ACSBG2	MF		GO:0030246	carbohydrate binding	http://amigo.geneontology.org/amigo/term/GO:0030246	116	3	0.43832	6.84432	0.00934086	1	9936;26232;442117	FBXO2;GALNTL6;CD302	MF		GO:0016461	unconventional myosin complex	http://amigo.geneontology.org/amigo/term/GO:0016461	6	1	0.00963701	103.767	0.00960095	1	4641	MYO1C	CC		GO:0009151	purine deoxyribonucleotide metabolic process	http://amigo.geneontology.org/amigo/term/GO:0009151	8	1	0.00993116	100.693	0.00989201	1	25939	SAMHD1
GO:0004859	phospholipase inhibitor activity	http://amigo.geneontology.org/amigo/term/GO:0004859	7	2	0.114084	17.5309	0.0052476	0.958852	301;308	ANXA1;ANXA5	MF		GO:0005902	microvillus	http://amigo.geneontology.org/amigo/term/GO:0005902	42	2	0.152466	13.1176	0.0100571	1	231;9936	AKR1B1;CD302	CC		GO:0015385	sodium:proton antiporter activity	http://amigo.geneontology.org/amigo/term/GO:0015385	7	1	0.0124735	80.1696	0.0124112	1	6549	SLC9A2	MF		GO:0004672	protein kinase activity	http://amigo.geneontology.org/amigo/term/GO:0004672	423	3	0.476405	6.29716	0.010026	1	4342;84254;646643	MOS;SBK2;CAMKK1
GO:0061134	peptidase regulator activity	http://amigo.geneontology.org/amigo/term/GO:0061134	74	5	1.20603	4.14582	0.00699692	0.958852	871;1075;5720;7980;26577	CTSC;PCOLCE2;PSME1;TFPI2;SERPINH1	MF		GO:0042562	hormone binding	http://amigo.geneontology.org/amigo/term/GO:0042562	41	2	0.154923	12.9096	0.0103637	1	706;5618	PRLR;TSPO	MF		GO:0015386	potassium:proton antiporter activity	http://amigo.geneontology.org/amigo/term/GO:0015386	7	1	0.0124735	80.1696	0.0124112	1	6549	SLC9A2	MF		GO:0033218	amide binding	http://amigo.geneontology.org/amigo/term/GO:0033218	149	2	0.167812	11.9181	0.0115237	1	5618;26232	FBXO2;PRLR
GO:0008234	cysteine-type peptidase activity	http://amigo.geneontology.org/amigo/term/GO:0008234	106	6	1.72756	3.47311	0.00755678	0.958852	825;843;1075;7128;9700;10016	PDCD6;CTSC;TNFAIP3;CAPN3;CASP10;ESPL1	MF		GO:0016740	transferase activity	http://amigo.geneontology.org/amigo/term/GO:0016740	1597	12	6.03445	1.98858	0.0109879	1	2321;5058;7128;9618;26232;54947;55159;55644;56254;79712;84254;442117	FLT1;FBXO2;GALNTL6;PAK1;LPCAT2;RFWD3;OSGEP;RNF20;TNFAIP3;GTDC1;CAMKK1;TRAF4	MF		GO:0001726	ruffle	http://amigo.geneontology.org/amigo/term/GO:0001726	113	2	0.181497	11.0195	0.0137486	1	4641;91663	MYO1C;MYADM	CC		GO:0031904	endosome lumen	http://amigo.geneontology.org/amigo/term/GO:0031904	16	1	0.0121265	82.4643	0.0120675	1	5618	PRLR
GO:0016835	carbon-oxygen lyase activity	http://amigo.geneontology.org/amigo/term/GO:0016835	49	4	0.798589	5.00883	0.00810801	0.958852	762;4913;7520;27343	POLL;NTHL1;XRCC5;CA4	MF		GO:0002039	p53 binding	http://amigo.geneontology.org/amigo/term/GO:0002039	46	2	0.173816	11.5064	0.012928	1	55159;56254	RFWD3;RNF20	MF		GO:0005451	monovalent cation:proton antiporter activity	http://amigo.geneontology.org/amigo/term/GO:0005451	8	1	0.0142555	70.1484	0.0141724	1	6549	SLC9A2	MF		GO:0097367	carbohydrate derivative binding	http://amigo.geneontology.org/amigo/term/GO:0097367	1419	5	1.59815	3.12861	0.0128968	1	4342;25939;26232;84254;646643	SAMHD1;FBXO2;MOS;SBK2;CAMKK1
GO:0005730	nucleolus	http://amigo.geneontology.org/amigo/term/GO:0005730	606	16	9.38323	1.70517	0.0245773	1	4857;6150;6495;7343;7520;10609;23210;25988;51013;51491;55074;55536;56254;79039;79897;125476	P3H4;INO80C;JMJD6;HINFP;NOVA1;EXOSC1;NOP16;OXR1;CDCA7L;RNF20;MRPL23;SIX1;UBTF;XRCC5;DDX54;RPP21	CC		GO:0031313	extrinsic component of endosome membrane	http://amigo.geneontology.org/amigo/term/GO:0031313	5	1	0.0181508	55.0941	0.0180233	1	29887	SNX10	CC		GO:0030898	actin-dependent ATPase activity	http://amigo.geneontology.org/amigo/term/GO:0030898	8	1	0.0142555	70.1484	0.0141724	1	4641	MYO1C	MF		GO:0004683	calmodulin-dependent protein kinase activity	http://amigo.geneontology.org/amigo/term/GO:0004683	15	1	0.0168938	59.1933	0.0167744	1	84254	CAMKK1
GO:0030018	Z disc	http://amigo.geneontology.org/amigo/term/GO:0030018	44	3	0.68129	4.40341	0.0302998	1	825;5058;6546	PAK1;SLC8A1;CAPN3	CC		GO:0033010	paranodal junction	http://amigo.geneontology.org/amigo/term/GO:0033010	5	1	0.0181508	55.0941	0.0180233	1	231	AKR1B1	CC		GO:0022821	potassium ion antiporter activity	http://amigo.geneontology.org/amigo/term/GO:0022821	9	1	0.0160374	62.3542	0.0159306	1	6549	SLC9A2	MF		GO:0033116	endoplasmic reticulum-Golgi intermediate compartment membrane	http://amigo.geneontology.org/amigo/term/GO:0033116	37	1	0.0280424	35.6602	0.0277166	1	2055	CLN8
GO:0070062	extracellular exosome	http://amigo.geneontology.org/amigo/term/GO:0070062	1494	32	23.1329	1.38331	0.0303773	1	301;308;670;706;762;871;1075;1382;1977;2947;5214;5230;5720;6643;7086;7128;7471;9144;9380;10016;11332;25797;26275;26577;26999;27430;51028;54874;55735;57045;83872;140710	PDCD6;CTSC;ACOT7;CRABP2;SOGA1;EIF4E;QPCT;HIBCH;PCOLCE2;CYFIP2;MAT2B;GSTM3;ANXA1;ANXA5;VPS36;PFKP;PGK1;FNBP1L;DNAJC11;TWSG1;PSME1;SNX2;BPHL;TSPO;TKT;TNFAIP3;WNT1;CA4;HMCN1;SERPINH1;SYNGR2;GRHPR	CC		GO:0016281	eukaryotic translation initiation factor 4F complex	http://amigo.geneontology.org/amigo/term/GO:0016281	6	1	0.0217809	45.9118	0.0215899	1	1977	EIF4E	CC		GO:0032982	myosin filament	http://amigo.geneontology.org/amigo/term/GO:0032982	11	1	0.0176678	56.6	0.017536	1	4608	MYBPH	CC		GO:0019005	SCF ubiquitin ligase complex	http://amigo.geneontology.org/amigo/term/GO:0019005	39	1	0.0295583	33.8315	0.0291958	1	26232	FBXO2
GO:0005793	endoplasmic reticulum-Golgi intermediate compartment	http://amigo.geneontology.org/amigo/term/GO:0005793	78	4	1.20774	3.31197	0.0325083	1	762;871;1075;8729	CTSC;CA4;SERPINH1;GBF1	CC		GO:0031371	ubiquitin conjugating enzyme complex	http://amigo.geneontology.org/amigo/term/GO:0031371	6	1	0.0217809	45.9118	0.0215899	1	56254	RNF20	CC		GO:0015299	solute:proton antiporter activity	http://amigo.geneontology.org/amigo/term/GO:0015299	11	1	0.0196013	51.017	0.0194383	1	6549	SLC9A2	MF		GO:0016459	myosin complex	http://amigo.geneontology.org/amigo/term/GO:0016459	42	1	0.031832	31.415	0.031411	1	4608	MYBPH
GO:0043230	extracellular organelle	http://amigo.geneontology.org/amigo/term/GO:0043230	1505	32	23.3032	1.3732	0.033311	1	301;308;670;706;762;871;1075;1382;1977;2947;5214;5230;5720;6643;7086;7128;7471;9144;9380;10016;11332;25797;26275;26577;26999;27430;51028;54874;55735;57045;83872;140710	PDCD6;CTSC;ACOT7;CRABP2;SOGA1;EIF4E;QPCT;HIBCH;PCOLCE2;CYFIP2;MAT2B;GSTM3;ANXA1;ANXA5;VPS36;PFKP;PGK1;FNBP1L;DNAJC11;TWSG1;PSME1;SNX2;BPHL;TSPO;TKT;TNFAIP3;WNT1;CA4;HMCN1;SERPINH1;SYNGR2;GRHPR	CC		GO:0071437	invadopodium	http://amigo.geneontology.org/amigo/term/GO:0071437	7	1	0.0254111	39.3529	0.025144	1	5058	PAK1	CC		GO:0017160	Ral GTPase binding	http://amigo.geneontology.org/amigo/term/GO:0017160	11	1	0.0196013	51.017	0.0194383	1	4641	MYO1C	MF		GO:0031225	anchored component of membrane	http://amigo.geneontology.org/amigo/term/GO:0031225	58	1	0.0439584	22.7488	0.0431526	1	248	ALPI
GO:1903561	extracellular vesicle	http://amigo.geneontology.org/amigo/term/GO:1903561	1505	32	23.3032	1.3732	0.033311	1	301;308;670;706;762;871;1075;1382;1977;2947;5214;5230;5720;6643;7086;7128;7471;9144;9380;10016;11332;25797;26275;26577;26999;27430;51028;54874;55735;57045;83872;140710	PDCD6;CTSC;ACOT7;CRABP2;SOGA1;EIF4E;QPCT;HIBCH;PCOLCE2;CYFIP2;MAT2B;GSTM3;ANXA1;ANXA5;VPS36;PFKP;PGK1;FNBP1L;DNAJC11;TWSG1;PSME1;SNX2;BPHL;TSPO;TKT;TNFAIP3;WNT1;CA4;HMCN1;SERPINH1;SYNGR2;GRHPR	CC		GO:0005845	mRNA cap binding complex	http://amigo.geneontology.org/amigo/term/GO:0005845	8	1	0.0290412	34.4338	0.0286855	1	1977	EIF4E	CC		GO:0004888	transmembrane signaling receptor activity	http://amigo.geneontology.org/amigo/term/GO:0004888	345	3	0.614768	4.87989	0.0217045	1	1436;5618;54328	CSF1R;GPR173;PRLR	MF		GO:0043197	dendritic spine	http://amigo.geneontology.org/amigo/term/GO:0043197	74	1	0.0560849	17.8301	0.054772	1	26232	FBXO2
GO:0000178	exosome (RNase complex)	http://amigo.geneontology.org/amigo/term/GO:0000178	19	2	0.294194	6.79825	0.0342594	1	6832;51013	EXOSC1;SUPV3L1	CC		GO:0034518	RNA cap binding complex	http://amigo.geneontology.org/amigo/term/GO:0034518	9	1	0.0326714	30.6078	0.0322145	1	1977	EIF4E	CC		GO:0043168	anion binding	http://amigo.geneontology.org/amigo/term/GO:0043168	1740	7	3.10057	2.25765	0.0225212	1	1436;4641;51277;53354;64902;221749;646643	CSF1R;PXDC1;MYO1C;DNAJC27;PANK1;SBK2;AGXT2	MF		GO:0044309	neuron spine	http://amigo.geneontology.org/amigo/term/GO:0044309	76	1	0.0576007	17.3609	0.0562159	1	26232	FBXO2
GO:1905354	exoribonuclease complex	http://amigo.geneontology.org/amigo/term/GO:1905354	19	2	0.294194	6.79825	0.0342594	1	6832;51013	EXOSC1;SUPV3L1	CC		GO:0042629	mast cell granule	http://amigo.geneontology.org/amigo/term/GO:0042629	9	1	0.0326714	30.6078	0.0322145	1	231	AKR1B1	CC		GO:0004871	signal transducer activity	http://amigo.geneontology.org/amigo/term/GO:0004871	636	4	1.13331	3.52948	0.0228705	1	1436;5618;54328;646643	CSF1R;GPR173;PRLR;SBK2	MF		GO:0005793	endoplasmic reticulum-Golgi intermediate compartment	http://amigo.geneontology.org/amigo/term/GO:0005793	78	1	0.0591165	16.9158	0.0576579	1	2055	CLN8
GO:0044421	extracellular region part	http://amigo.geneontology.org/amigo/term/GO:0044421	1869	38	28.9394	1.31309	0.0377501	1	301;308;670;706;762;871;1075;1382;1977;2947;3026;5214;5230;5720;6643;7086;7128;7471;7480;7980;9144;9380;10016;11332;23094;24147;25797;26275;26577;26999;27430;51028;54874;55735;57045;57643;83872;140710	PDCD6;CTSC;ACOT7;CRABP2;SOGA1;EIF4E;SIPA1L3;FJX1;QPCT;HIBCH;PCOLCE2;CYFIP2;MAT2B;GSTM3;ANXA1;HABP2;ANXA5;VPS36;PFKP;PGK1;FNBP1L;DNAJC11;TWSG1;PSME1;ZSWIM5;SNX2;BPHL;TSPO;TKT;TNFAIP3;WNT1;WNT10B;CA4;TFPI2;HMCN1;SERPINH1;SYNGR2;GRHPR	CC		GO:0043220	Schmidt-Lanterman incisure	http://amigo.geneontology.org/amigo/term/GO:0043220	9	1	0.0326714	30.6078	0.0322145	1	231	AKR1B1	CC		GO:0009925	basal plasma membrane	http://amigo.geneontology.org/amigo/term/GO:0009925	16	1	0.0256987	38.9125	0.0254116	1	4641	MYO1C	CC		GO:0031461	cullin-RING ubiquitin ligase complex	http://amigo.geneontology.org/amigo/term/GO:0031461	128	1	0.0970117	10.308	0.0930992	1	26232	FBXO2
[truncated: 1 more columns]
