# Supplementary material for: The Cyprinodon variegatus genome reveals gene expression changes underlying differences in skull morphology among closely related species
Source: BMC Genomics. 2017 May 30;18:424. doi: 10.1186/s12864-017-3810-7 (PMC5450241; doi:10.1186/s12864-017-3810-7)
Supplement: Supplementary file 29 — DAVID results for scale-biter intersection set. This is an excel table of providing DAVID overrepresentation enrichment analysis results for each of the 4 scale-biter intersection sets. ZFIN ids were used for analysis and genes without orthology assignment were excluded. (XLS 164 kb) [file 12864_2017_3810_MOESM29_ESM.xls]

## Sheet: ScalebiterDavidResults.txt
# Table S20. Results from overrepresentation enrichment analysis of Scale-biter intersection sets using DAVID. Zfin Ids were used for analysis and genes with no identifiable ortholog were excluded from the analysis. Shown are results from clustering analysis for each intersection set.
48 hpf Intersection Set (FDR <=0.05 & logFC >= 0.2)
Annotation Cluster 1	Enrichment Score: 1.9553493961942836													96 hpf Intersection Set (FDR <=0.05 & logFC >= 0.2)
Category	Term	Count	%	PValue	Genes	List Total	Pop Hits	Pop Total	Fold Enrichment	Bonferroni	Benjamini	FDR		Annotation Cluster 1	Enrichment Score: 1.7635895511970654													8 dpf Intersection Set (FDR <=0.05 & logFC >= 0.2)
UP_KEYWORDS	Cilium	8	2.29885	0.000253632	ZDB-GENE-040426-1230, ZDB-GENE-040426-1083, ZDB-GENE-040426-1943, ZDB-GENE-070615-15, ZDB-GENE-030616-58, ZDB-GENE-081107-51, ZDB-GENE-040827-1, ZDB-GENE-020801-1	340	39	10233	6.17376	0.0443904	0.0443904	0.311673		Category	Term	Count	%	PValue	Genes	List Total	Pop Hits	Pop Total	Fold Enrichment	Bonferroni	Benjamini	FDR		Annotation Cluster 1	Enrichment Score: 2.6207057940372454													15 dpf Intersection Set (FDR <=0.05 & logFC >= 0.2)
GOTERM_CC_DIRECT	GO:0005929~cilium	9	2.58621	0.00048267	ZDB-GENE-040426-1230, ZDB-GENE-040426-1083, ZDB-GENE-040426-1943, ZDB-GENE-070615-15, ZDB-GENE-030616-58, ZDB-GENE-090508-16, ZDB-GENE-081107-51, ZDB-GENE-040827-1, ZDB-GENE-020801-1	238	57	7242	4.80451	0.0644536	0.0644536	0.566591		GOTERM_MF_DIRECT	GO:0016491~oxidoreductase activity	11	7.48299	0.00591189	ZDB-GENE-081104-519, ZDB-GENE-040718-249, ZDB-GENE-040426-2180, ZDB-GENE-051120-90, ZDB-GENE-040426-1380, ZDB-GENE-050327-95, ZDB-GENE-060512-216, ZDB-GENE-020812-2, ZDB-GENE-091204-144, ZDB-GENE-040426-2581, ZDB-GENE-040426-771	97	330	8021	2.75636	0.774241	0.524859	7.41819		Category	Term	Count	%	PValue	Genes	List Total	Pop Hits	Pop Total	Fold Enrichment	Bonferroni	Benjamini	FDR		Annotation Cluster 1	Enrichment Score: 1.3537780557744863
GOTERM_CC_DIRECT	GO:0060170~ciliary membrane	4	1.14943	0.00109867	ZDB-GENE-040426-1083, ZDB-GENE-070615-15, ZDB-GENE-030616-58, ZDB-GENE-020801-1	238	7	7242	17.3878	0.140754	0.0730446	1.28543		GOTERM_BP_DIRECT	GO:0055114~oxidation-reduction process	11	7.48299	0.0172415	ZDB-GENE-081104-519, ZDB-GENE-040718-249, ZDB-GENE-051120-90, ZDB-GENE-030131-2459, ZDB-GENE-040426-1380, ZDB-GENE-050327-95, ZDB-GENE-060512-216, ZDB-GENE-020812-2, ZDB-GENE-091204-144, ZDB-GENE-040426-2581, ZDB-GENE-040426-771	103	374	8226	2.34894	0.982002	0.982002	19.9986		GOTERM_MF_DIRECT	GO:0016491~oxidoreductase activity	16	8.79121	0.000927795	ZDB-GENE-130911-1, ZDB-GENE-040426-2180, ZDB-GENE-060512-216, ZDB-GENE-050506-71, ZDB-GENE-040808-44, ZDB-GENE-040426-1732, ZDB-GENE-070719-9, ZDB-GENE-040426-1847, ZDB-GENE-060519-2, ZDB-GENE-070828-1, ZDB-GENE-020812-2, ZDB-GENE-040426-2581, ZDB-GENE-070404-1, ZDB-GENE-040426-771, ZDB-GENE-040426-1239, ZDB-GENE-050320-133	142	342	8040	2.64888	0.252136	0.135209	1.24065		Category	Term	Count	%	PValue	Genes	List Total	Pop Hits
GOTERM_CC_DIRECT	GO:0042995~cell projection	9	2.58621	0.00350834	ZDB-GENE-040426-1230, ZDB-GENE-040426-1083, ZDB-GENE-040426-1943, ZDB-GENE-070615-15, ZDB-GENE-030616-58, ZDB-GENE-081107-51, ZDB-GENE-030616-75, ZDB-GENE-040827-1, ZDB-GENE-020801-1	238	77	7242	3.55659	0.384304	0.149276	4.05192		UP_KEYWORDS	Oxidoreductase	7	4.7619	0.0502261	ZDB-GENE-081104-519, ZDB-GENE-040426-1380, ZDB-GENE-050327-95, ZDB-GENE-060512-216, ZDB-GENE-020812-2, ZDB-GENE-040426-2581, ZDB-GENE-040426-771	142	212	11265	2.61942	0.997331	0.997331	44.3998		UP_KEYWORDS	Oxidoreductase	11	6.04396	0.00285539	ZDB-GENE-130911-1, ZDB-GENE-040426-1847, ZDB-GENE-060512-216, ZDB-GENE-070828-1, ZDB-GENE-020812-2, ZDB-GENE-070404-1, ZDB-GENE-040426-2581, ZDB-GENE-040808-44, ZDB-GENE-040426-1732, ZDB-GENE-040426-771, ZDB-GENE-050320-133	178	225	11300	3.10362	0.326056	0.179059	3.30938		GOTERM_MF_DIRECT	GO:0016491~oxidoreductase activity	6	10.1695	0.0196245	ZDB-GENE-071004-98, ZDB-GENE-040625-2, ZDB-GENE-050506-71, ZDB-GENE-040426-2581, ZDB-GENE-040426-771, ZDB-GENE-040718-411	38	339
UP_KEYWORDS	Cell projection	9	2.58621	0.00607453	ZDB-GENE-040426-1230, ZDB-GENE-040426-1083, ZDB-GENE-040426-1943, ZDB-GENE-070615-15, ZDB-GENE-030616-58, ZDB-GENE-081107-51, ZDB-GENE-030616-75, ZDB-GENE-040827-1, ZDB-GENE-020801-1	340	83	10233	3.26354	0.664004	0.420349	7.22391																GOTERM_BP_DIRECT	GO:0055114~oxidation-reduction process	15	8.24176	0.0051852	ZDB-GENE-130911-1, ZDB-GENE-060512-216, ZDB-GENE-050506-71, ZDB-GENE-040808-44, ZDB-GENE-070719-9, ZDB-GENE-040426-1732, ZDB-GENE-040426-1847, ZDB-GENE-060519-2, ZDB-GENE-020812-2, ZDB-GENE-070828-1, ZDB-GENE-040426-2581, ZDB-GENE-070404-1, ZDB-GENE-040426-771, ZDB-GENE-040426-1239, ZDB-GENE-050320-133	138	390	8253	2.30017	0.825662	0.220838	6.82304		GOTERM_BP_DIRECT	GO:0055114~oxidation-reduction process	6	10.1695	0.0258813	ZDB-GENE-071004-98, ZDB-GENE-040625-2, ZDB-GENE-050506-71, ZDB-GENE-040426-2581, ZDB-GENE-040426-771, ZDB-GENE-040718-411	37	385
GOTERM_CC_DIRECT	GO:0036064~ciliary basal body	5	1.43678	0.0139592	ZDB-GENE-040426-1230, ZDB-GENE-040426-1083, ZDB-GENE-081107-51, ZDB-GENE-040827-1, ZDB-GENE-020801-1	238	29	7242	5.24631	0.856288	0.32158	15.2485		Annotation Cluster 2	Enrichment Score: 0.925549202382978																											KEGG_PATHWAY	dre01130:Biosynthesis of antibiotics	4	6.77966	0.0435394	ZDB-GENE-071004-98, ZDB-GENE-040625-2, ZDB-GENE-040912-135, ZDB-GENE-040426-2581	17	177
GOTERM_BP_DIRECT	GO:0042384~cilium assembly	7	2.01149	0.0536731	ZDB-GENE-040426-1230, ZDB-GENE-040426-1083, ZDB-GENE-040426-1943, ZDB-GENE-070615-15, ZDB-GENE-040827-1, ZDB-GENE-020801-1, ZDB-GENE-050522-194	240	85	7490	2.5701	1	0.995152	54.6412		Category	Term	Count	%	PValue	Genes	List Total	Pop Hits	Pop Total	Fold Enrichment	Bonferroni	Benjamini	FDR		Annotation Cluster 2	Enrichment Score: 2.4944534710300603													KEGG_PATHWAY	dre01100:Metabolic pathways	8	13.5593	0.0741758	ZDB-GENE-071004-98, ZDB-GENE-040625-2, ZDB-GENE-060312-18, ZDB-GENE-040912-135, ZDB-GENE-040426-2581, ZDB-GENE-051127-29, ZDB-GENE-040426-771, ZDB-GENE-070705-218	17	865
GOTERM_CC_DIRECT	GO:0005930~axoneme	3	0.862069	0.0567158	ZDB-GENE-040426-1230, ZDB-GENE-081107-51, ZDB-GENE-040827-1	238	12	7242	7.60714	0.999683	0.591506	49.7006		GOTERM_MF_DIRECT	GO:0003824~catalytic activity	8	5.44218	0.0905013	ZDB-GENE-030131-1500, ZDB-GENE-081105-17, ZDB-GENE-070410-122, ZDB-GENE-040426-1443, ZDB-GENE-050327-95, ZDB-GENE-040912-135, ZDB-GENE-040426-2581, ZDB-GENE-121214-95	97	322	8021	2.05443	1	0.997401	70.8617		Category	Term	Count	%	PValue	Genes	List Total	Pop Hits	Pop Total	Fold Enrichment	Bonferroni	Benjamini	FDR		UP_KEYWORDS	Oxidoreductase	4	6.77966	0.103796	ZDB-GENE-040625-2, ZDB-GENE-040426-2581, ZDB-GENE-040426-771, ZDB-GENE-040718-411	58	222
GOTERM_BP_DIRECT	GO:0030030~cell projection organization	4	1.14943	0.0868784	ZDB-GENE-040426-1230, ZDB-GENE-040426-1943, ZDB-GENE-070615-15, ZDB-GENE-090508-16	240	33	7490	3.78283	1	0.987597	72.813		KEGG_PATHWAY	dre01200:Carbon metabolism	4	2.72109	0.108969	ZDB-GENE-081105-17, ZDB-GENE-040912-135, ZDB-GENE-040426-2581, ZDB-GENE-121214-95	43	97	3503	3.35939	0.999122	0.827866	68.6614		GOTERM_BP_DIRECT	GO:1902476~chloride transmembrane transport	4	2.1978	0.00175918	ZDB-GENE-010525-1, ZDB-GENE-081105-83, ZDB-GENE-110408-11, ZDB-GENE-070112-2182	138	15	8253	15.9478	0.446562	0.137484	2.36508
UP_KEYWORDS	Cilium biogenesis/degradation	4	1.14943	0.0948155	ZDB-GENE-040426-1230, ZDB-GENE-040426-1943, ZDB-GENE-070615-15, ZDB-GENE-090508-16	340	33	10233	3.64813	1	0.74631	70.6501		KEGG_PATHWAY	dre01230:Biosynthesis of amino acids	3	2.04082	0.169588	ZDB-GENE-081105-17, ZDB-GENE-040912-135, ZDB-GENE-121214-95	43	62	3503	3.94186	0.999988	0.896395	84.5708		GOTERM_BP_DIRECT	GO:0042391~regulation of membrane potential	4	2.1978	0.00175918	ZDB-GENE-081105-83, ZDB-GENE-110408-11, ZDB-GENE-070112-2182, ZDB-GENE-040426-1297	138	15	8253	15.9478	0.446562	0.137484	2.36508		Annotation Cluster 2	Enrichment Score: 1.0699173124089905
GOTERM_BP_DIRECT	GO:0060271~cilium morphogenesis	5	1.43678	0.308823	ZDB-GENE-040426-1943, ZDB-GENE-090508-16, ZDB-GENE-040827-1, ZDB-GENE-020801-1, ZDB-GENE-050522-194	240	88	7490	1.7732	1	0.999796	99.4974																INTERPRO	IPR002645:STAS domain	3	1.64835	0.0023238	ZDB-GENE-081105-83, ZDB-GENE-110408-11, ZDB-GENE-070112-2182	170	5	10885	38.4176	0.671886	0.671886	3.27521		Category	Term	Count	%	PValue	Genes	List Total	Pop Hits
														Annotation Cluster 3	Enrichment Score: 0.7393415351675893													INTERPRO	IPR011547:Sulphate transporter	3	1.64835	0.0023238	ZDB-GENE-081105-83, ZDB-GENE-110408-11, ZDB-GENE-070112-2182	170	5	10885	38.4176	0.671886	0.671886	3.27521		UP_KEYWORDS	Membrane	21	35.5932	0.0639484	ZDB-GENE-060616-94, ZDB-GENE-020419-29, ZDB-GENE-050220-15, ZDB-GENE-081031-75, ZDB-GENE-080115-1, ZDB-GENE-080104-6, ZDB-GENE-060607-13, ZDB-GENE-040426-2469, ZDB-GENE-040624-10, ZDB-GENE-051113-188, ZDB-GENE-030131-9071, ZDB-GENE-030131-7347, ZDB-GENE-040718-37, ZDB-GENE-041111-192, ZDB-GENE-081104-448, ZDB-GENE-071004-98, ZDB-GENE-040625-2, ZDB-GENE-080108-2, ZDB-GENE-050417-122, ZDB-GENE-0605…	58	2829
Annotation Cluster 2	Enrichment Score: 1.6509156180841882													Category	Term	Count	%	PValue	Genes	List Total	Pop Hits	Pop Total	Fold Enrichment	Bonferroni	Benjamini	FDR		INTERPRO	IPR018045:Sulphate anion transporter, conserved site	3	1.64835	0.0023238	ZDB-GENE-081105-83, ZDB-GENE-110408-11, ZDB-GENE-070112-2182	170	5	10885	38.4176	0.671886	0.671886	3.27521		GOTERM_CC_DIRECT	GO:0016020~membrane	21	35.5932	0.081666	ZDB-GENE-060616-94, ZDB-GENE-020419-29, ZDB-GENE-050220-15, ZDB-GENE-081031-75, ZDB-GENE-080115-1, ZDB-GENE-080104-6, ZDB-GENE-060607-13, ZDB-GENE-040426-2469, ZDB-GENE-040624-10, ZDB-GENE-051113-188, ZDB-GENE-030131-9071, ZDB-GENE-030131-7347, ZDB-GENE-040718-37, ZDB-GENE-041111-192, ZDB-GENE-081104-448, ZDB-GENE-071004-98, ZDB-GENE-040625-2, ZDB-GENE-080108-2, ZDB-GENE-050417-122, ZDB-GENE-0605…	42	2932
Category	Term	Count	%	PValue	Genes	List Total	Pop Hits	Pop Total	Fold Enrichment	Bonferroni	Benjamini	FDR		INTERPRO	IPR027417:P-loop containing nucleoside triphosphate hydrolase	14	9.52381	0.0471108	ZDB-GENE-050417-384, ZDB-GENE-030131-6151, ZDB-GENE-030131-9385, ZDB-GENE-050417-3, ZDB-GENE-050506-35, ZDB-GENE-070410-25, ZDB-GENE-081104-506, ZDB-GENE-021220-2, ZDB-GENE-080425-1, ZDB-GENE-050517-2, ZDB-GENE-030131-2987, ZDB-GENE-041010-146, ZDB-GENE-030131-202, ZDB-GENE-071119-3	138	615	10842	1.78848	1	1	49.0979		INTERPRO	IPR001902:Sulphate anion transporter	3	1.64835	0.0023238	ZDB-GENE-081105-83, ZDB-GENE-110408-11, ZDB-GENE-070112-2182	170	5	10885	38.4176	0.671886	0.671886	3.27521		UP_KEYWORDS	Transmembrane helix	19	32.2034	0.0892813	ZDB-GENE-060616-94, ZDB-GENE-020419-29, ZDB-GENE-050220-15, ZDB-GENE-081031-75, ZDB-GENE-080115-1, ZDB-GENE-040426-2469, ZDB-GENE-060607-13, ZDB-GENE-040624-10, ZDB-GENE-080104-6, ZDB-GENE-051113-188, ZDB-GENE-030131-9071, ZDB-GENE-030131-7347, ZDB-GENE-041111-192, ZDB-GENE-081104-448, ZDB-GENE-071004-98, ZDB-GENE-040625-2, ZDB-GENE-080108-2, ZDB-GENE-050417-122, ZDB-GENE-060526-342	58	2583
GOTERM_CC_DIRECT	GO:0016021~integral component of membrane	90	25.8621	0.015652	ZDB-GENE-050105-2, ZDB-GENE-081031-75, ZDB-GENE-080104-6, ZDB-GENE-050208-573, ZDB-GENE-040426-1851, ZDB-GENE-041114-186, ZDB-GENE-050211-4, ZDB-GENE-040426-2190, ZDB-GENE-060906-3, ZDB-GENE-991008-9, ZDB-GENE-040912-131, ZDB-GENE-080107-6, ZDB-GENE-050407-1, ZDB-GENE-090312-180, ZDB-GENE-070705-6, ZDB-GENE-041212-6, ZDB-GENE-041111-192, ZDB-GENE-021206-3, ZDB-GENE-040801-265, ZDB-GENE-060503-445…	238	2238	7242	1.22367	0.886625	0.304304	16.9451		GOTERM_MF_DIRECT	GO:0000166~nucleotide binding	16	10.8844	0.177174	ZDB-GENE-050417-384, ZDB-GENE-070912-443, ZDB-GENE-070912-328, ZDB-GENE-030131-6151, ZDB-GENE-050417-3, ZDB-GENE-040912-135, ZDB-GENE-070424-157, ZDB-GENE-040718-344, ZDB-GENE-081104-506, ZDB-GENE-021220-2, ZDB-GENE-080425-1, ZDB-GENE-050517-2, ZDB-GENE-061027-39, ZDB-GENE-030131-202, ZDB-GENE-070705-218, ZDB-GENE-071119-3	97	968	8021	1.36679	1	0.999714	92.0736		GOTERM_BP_DIRECT	GO:0008272~sulfate transport	3	1.64835	0.00264739	ZDB-GENE-081105-83, ZDB-GENE-110408-11, ZDB-GENE-070112-2182	138	5	8253	35.8826	0.589632	0.163175	3.53941		UP_KEYWORDS	Transmembrane	19	32.2034	0.0903644	ZDB-GENE-060616-94, ZDB-GENE-020419-29, ZDB-GENE-050220-15, ZDB-GENE-081031-75, ZDB-GENE-080115-1, ZDB-GENE-040426-2469, ZDB-GENE-060607-13, ZDB-GENE-040624-10, ZDB-GENE-080104-6, ZDB-GENE-051113-188, ZDB-GENE-030131-9071, ZDB-GENE-030131-7347, ZDB-GENE-041111-192, ZDB-GENE-081104-448, ZDB-GENE-071004-98, ZDB-GENE-040625-2, ZDB-GENE-080108-2, ZDB-GENE-050417-122, ZDB-GENE-060526-342	58	2587
GOTERM_CC_DIRECT	GO:0016020~membrane	99	28.4483	0.0171774	ZDB-GENE-050105-2, ZDB-GENE-081031-75, ZDB-GENE-080104-6, ZDB-GENE-050208-573, ZDB-GENE-041114-186, ZDB-GENE-040426-1851, ZDB-GENE-050211-4, ZDB-GENE-040426-2190, ZDB-GENE-020801-1, ZDB-GENE-991008-9, ZDB-GENE-060906-3, ZDB-GENE-040912-131, ZDB-GENE-080107-6, ZDB-GENE-070705-6, ZDB-GENE-050407-1, ZDB-GENE-041212-6, ZDB-GENE-021206-3, ZDB-GENE-041111-192, ZDB-GENE-040801-265, ZDB-GENE-040724-73, Z…	238	2509	7242	1.20065	0.908468	0.289354	18.4473		GOTERM_MF_DIRECT	GO:0005524~ATP binding	15	10.2041	0.2035	ZDB-GENE-081105-17, ZDB-GENE-070912-443, ZDB-GENE-070912-328, ZDB-GENE-041121-7, ZDB-GENE-040912-135, ZDB-GENE-070410-25, ZDB-GENE-030131-9636, ZDB-GENE-040718-344, ZDB-GENE-081104-506, ZDB-GENE-021220-2, ZDB-GENE-080425-1, ZDB-GENE-050517-2, ZDB-GENE-040115-3, ZDB-GENE-030131-202, ZDB-GENE-071119-3	97	917	8021	1.35263	1	0.999714	94.806		GOTERM_MF_DIRECT	GO:0008271~secondary active sulfate transmembrane transporter activity	3	1.64835	0.00294987	ZDB-GENE-081105-83, ZDB-GENE-110408-11, ZDB-GENE-070112-2182	142	5	8040	33.9718	0.603339	0.206394	3.89537		GOTERM_CC_DIRECT	GO:0016021~integral component of membrane	19	32.2034	0.106117	ZDB-GENE-060616-94, ZDB-GENE-020419-29, ZDB-GENE-050220-15, ZDB-GENE-081031-75, ZDB-GENE-080115-1, ZDB-GENE-040426-2469, ZDB-GENE-060607-13, ZDB-GENE-040624-10, ZDB-GENE-080104-6, ZDB-GENE-051113-188, ZDB-GENE-030131-9071, ZDB-GENE-030131-7347, ZDB-GENE-041111-192, ZDB-GENE-081104-448, ZDB-GENE-071004-98, ZDB-GENE-040625-2, ZDB-GENE-080108-2, ZDB-GENE-050417-122, ZDB-GENE-060526-342	42	2651
UP_KEYWORDS	Membrane	97	27.8736	0.0235051	ZDB-GENE-050105-2, ZDB-GENE-081031-75, ZDB-GENE-080104-6, ZDB-GENE-050208-573, ZDB-GENE-040426-1851, ZDB-GENE-041114-186, ZDB-GENE-050211-4, ZDB-GENE-040426-2190, ZDB-GENE-020801-1, ZDB-GENE-060906-3, ZDB-GENE-991008-9, ZDB-GENE-040912-131, ZDB-GENE-080107-6, ZDB-GENE-050407-1, ZDB-GENE-070705-6, ZDB-GENE-041212-6, ZDB-GENE-021206-3, ZDB-GENE-041111-192, ZDB-GENE-040801-265, ZDB-GENE-060503-445, …	340	2415	10233	1.20887	0.985844	0.573238	25.376		UP_KEYWORDS	Nucleotide-binding	13	8.84354	0.241237	ZDB-GENE-050417-384, ZDB-GENE-070912-328, ZDB-GENE-030131-6151, ZDB-GENE-050417-3, ZDB-GENE-040912-135, ZDB-GENE-081104-506, ZDB-GENE-040718-344, ZDB-GENE-080425-1, ZDB-GENE-021220-2, ZDB-GENE-050517-2, ZDB-GENE-030131-202, ZDB-GENE-070705-218, ZDB-GENE-071119-3	142	759	11265	1.35877	1	0.999975	95.6916		GOTERM_MF_DIRECT	GO:0015116~sulfate transmembrane transporter activity	3	1.64835	0.00294987	ZDB-GENE-081105-83, ZDB-GENE-110408-11, ZDB-GENE-070112-2182	142	5	8040	33.9718	0.603339	0.206394	3.89537
UP_KEYWORDS	Transmembrane helix	88	25.2874	0.0292139	ZDB-GENE-050105-2, ZDB-GENE-081031-75, ZDB-GENE-080104-6, ZDB-GENE-050208-573, ZDB-GENE-040426-1851, ZDB-GENE-041114-186, ZDB-GENE-050211-4, ZDB-GENE-040426-2190, ZDB-GENE-060906-3, ZDB-GENE-991008-9, ZDB-GENE-040912-131, ZDB-GENE-080107-6, ZDB-GENE-050407-1, ZDB-GENE-070705-6, ZDB-GENE-041212-6, ZDB-GENE-041111-192, ZDB-GENE-021206-3, ZDB-GENE-040801-265, ZDB-GENE-060503-445, ZDB-GENE-030131-597…	340	2181	10233	1.21437	0.995044	0.587093	30.5708		UP_KEYWORDS	ATP-binding	9	6.12245	0.490641	ZDB-GENE-040718-344, ZDB-GENE-081104-506, ZDB-GENE-021220-2, ZDB-GENE-080425-1, ZDB-GENE-050517-2, ZDB-GENE-070912-328, ZDB-GENE-040912-135, ZDB-GENE-030131-202, ZDB-GENE-071119-3	142	606	11265	1.17818	1	0.996079	99.954		GOTERM_MF_DIRECT	GO:0019531~oxalate transmembrane transporter activity	3	1.64835	0.00294987	ZDB-GENE-081105-83, ZDB-GENE-110408-11, ZDB-GENE-070112-2182	142	5	8040	33.9718	0.603339	0.206394	3.89537		Annotation Cluster 3	Enrichment Score: 1.0582467813780505
UP_KEYWORDS	Transmembrane	88	25.2874	0.0301401	ZDB-GENE-050105-2, ZDB-GENE-081031-75, ZDB-GENE-080104-6, ZDB-GENE-050208-573, ZDB-GENE-040426-1851, ZDB-GENE-041114-186, ZDB-GENE-050211-4, ZDB-GENE-040426-2190, ZDB-GENE-060906-3, ZDB-GENE-991008-9, ZDB-GENE-040912-131, ZDB-GENE-080107-6, ZDB-GENE-050407-1, ZDB-GENE-070705-6, ZDB-GENE-041212-6, ZDB-GENE-041111-192, ZDB-GENE-021206-3, ZDB-GENE-040801-265, ZDB-GENE-060503-445, ZDB-GENE-030131-597…	340	2184	10233	1.2127	0.995823	0.542775	31.3816																GOTERM_BP_DIRECT	GO:0051453~regulation of intracellular pH	4	2.1978	0.00304211	ZDB-GENE-010525-1, ZDB-GENE-081105-83, ZDB-GENE-110408-11, ZDB-GENE-070112-2182	138	18	8253	13.2899	0.64074	0.156856	4.05708		Category	Term	Count	%	PValue	Genes	List Total	Pop Hits
														Annotation Cluster 4	Enrichment Score: 0.6681814400481586													GOTERM_MF_DIRECT	GO:0015106~bicarbonate transmembrane transporter activity	3	1.64835	0.004374	ZDB-GENE-081105-83, ZDB-GENE-110408-11, ZDB-GENE-070112-2182	142	6	8040	28.3099	0.746417	0.239982	5.72525		GOTERM_BP_DIRECT	GO:0032259~methylation	3	5.08475	0.0755343	ZDB-GENE-030131-1067, ZDB-GENE-040625-2, ZDB-GENE-060929-60	37	103
Annotation Cluster 3	Enrichment Score: 1.5473131340771349													Category	Term	Count	%	PValue	Genes	List Total	Pop Hits	Pop Total	Fold Enrichment	Bonferroni	Benjamini	FDR		GOTERM_MF_DIRECT	GO:0015301~anion:anion antiporter activity	3	1.64835	0.00605339	ZDB-GENE-081105-83, ZDB-GENE-110408-11, ZDB-GENE-070112-2182	142	7	8040	24.2656	0.850501	0.271483	7.84166		UP_KEYWORDS	Methyltransferase	3	5.08475	0.0859561	ZDB-GENE-030131-1067, ZDB-GENE-040625-2, ZDB-GENE-060929-60	58	96
Category	Term	Count	%	PValue	Genes	List Total	Pop Hits	Pop Total	Fold Enrichment	Bonferroni	Benjamini	FDR		GOTERM_MF_DIRECT	GO:0008173~RNA methyltransferase activity	3	2.04082	0.0409872	ZDB-GENE-030131-1067, ZDB-GENE-050809-101, ZDB-GENE-060929-60	97	27	8021	9.18786	0.999973	0.969848	41.9592		GOTERM_MF_DIRECT	GO:0005254~chloride channel activity	3	1.64835	0.0242081	ZDB-GENE-081105-83, ZDB-GENE-110408-11, ZDB-GENE-070112-2182	142	14	8040	12.1328	0.999534	0.573551	28.0782		GOTERM_MF_DIRECT	GO:0008168~methyltransferase activity	3	5.08475	0.103	ZDB-GENE-030131-1067, ZDB-GENE-040625-2, ZDB-GENE-060929-60	38	117
GOTERM_MF_DIRECT	GO:0005509~calcium ion binding	18	5.17241	0.00809435	ZDB-GENE-040822-31, ZDB-GENE-081031-75, ZDB-GENE-060130-6, ZDB-GENE-031116-67, ZDB-GENE-061013-403, ZDB-GENE-100921-73, ZDB-GENE-040426-1677, ZDB-GENE-070725-1, ZDB-GENE-031001-10, ZDB-GENE-040426-1263, ZDB-GENE-041001-211, ZDB-GENE-020916-2, ZDB-GENE-040426-2460, ZDB-GENE-060711-1, ZDB-GENE-070209-217, ZDB-GENE-040801-23, ZDB-GENE-060616-305, ZDB-GENE-061009-22	229	286	7285	2.00217	0.973775	0.838057	10.8837		UP_KEYWORDS	Methyltransferase	3	2.04082	0.334123	ZDB-GENE-030131-1067, ZDB-GENE-050809-101, ZDB-GENE-060929-60	142	95	11265	2.50519	1	0.999913	99.0265
INTERPRO	IPR002048:EF-hand domain	10	2.87356	0.0148197	ZDB-GENE-040822-31, ZDB-GENE-040426-2460, ZDB-GENE-060130-6, ZDB-GENE-040426-1677, ZDB-GENE-040801-23, ZDB-GENE-070725-1, ZDB-GENE-031001-10, ZDB-GENE-060616-305, ZDB-GENE-041001-211, ZDB-GENE-040426-1263	322	118	9850	2.59238	0.999977	0.995157	20.209		GOTERM_BP_DIRECT	GO:0032259~methylation	3	2.04082	0.370746	ZDB-GENE-030131-1067, ZDB-GENE-050809-101, ZDB-GENE-060929-60	103	104	8226	2.30377	1	0.999993	99.7375		Annotation Cluster 3	Enrichment Score: 2.080071578629678													Annotation Cluster 4	Enrichment Score: 0.9118333084682666
INTERPRO	IPR018247:EF-Hand 1, calcium-binding site	9	2.58621	0.0211271	ZDB-GENE-040822-31, ZDB-GENE-040426-2460, ZDB-GENE-060130-6, ZDB-GENE-040426-715, ZDB-GENE-040426-1677, ZDB-GENE-040801-23, ZDB-GENE-060616-305, ZDB-GENE-041001-211, ZDB-GENE-040426-1263	322	105	9850	2.62201	1	0.993793	27.5938		GOTERM_MF_DIRECT	GO:0008168~methyltransferase activity	3	2.04082	0.418451	ZDB-GENE-030131-1067, ZDB-GENE-050809-101, ZDB-GENE-060929-60	97	119	8021	2.08464	1	0.999999	99.9129		Category	Term	Count	%	PValue	Genes	List Total	Pop Hits	Pop Total	Fold Enrichment	Bonferroni	Benjamini	FDR		Category	Term	Count	%	PValue	Genes	List Total	Pop Hits
INTERPRO	IPR011992:EF-hand-like domain	11	3.16092	0.0227984	ZDB-GENE-040822-31, ZDB-GENE-040426-2460, ZDB-GENE-060130-6, ZDB-GENE-040426-715, ZDB-GENE-040426-1677, ZDB-GENE-040801-23, ZDB-GENE-070725-1, ZDB-GENE-031001-10, ZDB-GENE-060616-305, ZDB-GENE-041001-211, ZDB-GENE-040426-1263	322	148	9850	2.27359	1	0.9837	29.4406																UP_KEYWORDS	Transport	20	10.989	0.000782156	ZDB-GENE-061110-98, ZDB-GENE-030131-1263, ZDB-GENE-131120-128, ZDB-GENE-070112-1472, ZDB-GENE-041212-36, ZDB-GENE-070112-2182, ZDB-GENE-040426-1297, ZDB-GENE-980526-35, ZDB-GENE-041111-192, ZDB-GENE-010525-1, ZDB-GENE-020806-2, ZDB-GENE-081105-83, ZDB-GENE-030131-3464, ZDB-GENE-050327-73, ZDB-GENE-110408-11, ZDB-GENE-050417-122, ZDB-GENE-040912-10, ZDB-GENE-030131-2056, ZDB-GENE-030131-2159, ZDB-…	178	539	11300	2.35559	0.102354	0.102354	0.91667		KEGG_PATHWAY	dre04630:Jak-STAT signaling pathway	3	5.08475	0.0414097	ZDB-GENE-080115-1, ZDB-GENE-080104-6, ZDB-GENE-080108-2	17	72
SMART	SM00054:EFh	4	1.14943	0.317445	ZDB-GENE-040822-31, ZDB-GENE-040426-1677, ZDB-GENE-060616-305, ZDB-GENE-041001-211	147	71	5238	2.00747	1	1	98.9653		Annotation Cluster 5	Enrichment Score: 0.6209649942915598													UP_KEYWORDS	Ion transport	8	4.3956	0.0270768	ZDB-GENE-061110-98, ZDB-GENE-020806-2, ZDB-GENE-010525-1, ZDB-GENE-050417-122, ZDB-GENE-070112-2182, ZDB-GENE-030131-2056, ZDB-GENE-040426-1297, ZDB-GENE-980526-35	178	186	11300	2.73046	0.977362	0.343546	27.6075		KEGG_PATHWAY	dre04060:Cytokine-cytokine receptor interaction	3	5.08475	0.0594548	ZDB-GENE-080115-1, ZDB-GENE-080104-6, ZDB-GENE-080108-2	17	88
														Category	Term	Count	%	PValue	Genes	List Total	Pop Hits	Pop Total	Fold Enrichment	Bonferroni	Benjamini	FDR		GOTERM_BP_DIRECT	GO:0006811~ion transport	9	4.94505	0.0271578	ZDB-GENE-061110-98, ZDB-GENE-020806-2, ZDB-GENE-010525-1, ZDB-GENE-081031-75, ZDB-GENE-050417-122, ZDB-GENE-070112-2182, ZDB-GENE-030131-2056, ZDB-GENE-040426-1297, ZDB-GENE-980526-35	138	216	8253	2.49185	0.999904	0.642247	31.2217		INTERPRO	IPR003961:Fibronectin, type III	3	5.08475	0.171971	ZDB-GENE-080115-1, ZDB-GENE-080104-6, ZDB-GENE-080108-2	53	155
Annotation Cluster 4	Enrichment Score: 1.4401134938334283													GOTERM_MF_DIRECT	GO:0005509~calcium ion binding	8	5.44218	0.125374	ZDB-GENE-040822-31, ZDB-GENE-110310-7, ZDB-GENE-081031-75, ZDB-GENE-060711-1, ZDB-GENE-040426-2460, ZDB-GENE-060519-1, ZDB-GENE-070725-1, ZDB-GENE-031001-10	97	350	8021	1.89007	1	0.998799	82.4717																INTERPRO	IPR013783:Immunoglobulin-like fold	3	5.08475	0.532014	ZDB-GENE-080115-1, ZDB-GENE-080104-6, ZDB-GENE-080108-2	53	366
Category	Term	Count	%	PValue	Genes	List Total	Pop Hits	Pop Total	Fold Enrichment	Bonferroni	Benjamini	FDR		INTERPRO	IPR011992:EF-hand-like domain	5	3.40136	0.19329	ZDB-GENE-040822-31, ZDB-GENE-110310-7, ZDB-GENE-040426-2460, ZDB-GENE-070725-1, ZDB-GENE-031001-10	138	180	10842	2.18237	1	1	95.0491		Annotation Cluster 4	Enrichment Score: 2.017770547840118
GOTERM_MF_DIRECT	GO:0004930~G-protein coupled receptor activity	9	2.58621	0.00339116	ZDB-GENE-000906-4, ZDB-GENE-131120-175, ZDB-GENE-980526-16, ZDB-GENE-030616-58, ZDB-GENE-001228-2, ZDB-GENE-041114-186, ZDB-GENE-081104-324, ZDB-GENE-040924-6, ZDB-GENE-040822-26	229	80	7285	3.57888	0.781687	0.781687	4.70201		INTERPRO	IPR002048:EF-hand domain	4	2.72109	0.287726	ZDB-GENE-040822-31, ZDB-GENE-040426-2460, ZDB-GENE-070725-1, ZDB-GENE-031001-10	138	148	10842	2.12338	1	1	99.1329		Category	Term	Count	%	PValue	Genes	List Total	Pop Hits	Pop Total	Fold Enrichment	Bonferroni	Benjamini	FDR		Annotation Cluster 5	Enrichment Score: 0.2700765580673525
INTERPRO	IPR000276:G protein-coupled receptor, rhodopsin-like	7	2.01149	0.00356711	ZDB-GENE-131120-175, ZDB-GENE-980526-16, ZDB-GENE-030616-58, ZDB-GENE-001228-2, ZDB-GENE-041114-186, ZDB-GENE-081104-324, ZDB-GENE-040924-6	322	46	9850	4.65501	0.922033	0.922033	5.25993		INTERPRO	IPR018247:EF-Hand 1, calcium-binding site	3	2.04082	0.4707	ZDB-GENE-040822-31, ZDB-GENE-110310-7, ZDB-GENE-040426-2460	138	125	10842	1.88557	1	1	99.9864		KEGG_PATHWAY	dre01200:Carbon metabolism	8	4.3956	0.000357351	ZDB-GENE-040116-6, ZDB-GENE-010302-3, ZDB-GENE-020416-4, ZDB-GENE-060519-2, ZDB-GENE-040912-135, ZDB-GENE-040426-2581, ZDB-GENE-021206-11, ZDB-GENE-040426-1239	49	101	3531	5.70782	0.0250572	0.00842314	0.37028		Category	Term	Count	%	PValue	Genes	List Total	Pop Hits
INTERPRO	IPR017452:GPCR, rhodopsin-like, 7TM	7	2.01149	0.00356711	ZDB-GENE-131120-175, ZDB-GENE-980526-16, ZDB-GENE-030616-58, ZDB-GENE-001228-2, ZDB-GENE-041114-186, ZDB-GENE-081104-324, ZDB-GENE-040924-6	322	46	9850	4.65501	0.922033	0.922033	5.25993																KEGG_PATHWAY	dre01130:Biosynthesis of antibiotics	10	5.49451	0.000615647	ZDB-GENE-040116-6, ZDB-GENE-010302-3, ZDB-GENE-020416-4, ZDB-GENE-060519-2, ZDB-GENE-040912-135, ZDB-GENE-040426-2581, ZDB-GENE-021206-11, ZDB-GENE-040808-44, ZDB-GENE-040426-1239, ZDB-GENE-030131-774	49	182	3531	3.95941	0.0427823	0.0108716	0.637149		UP_KEYWORDS	Metal-binding	7	11.8644	0.371959	ZDB-GENE-040718-37, ZDB-GENE-040625-2, ZDB-GENE-041010-119, ZDB-GENE-040912-135, ZDB-GENE-030131-5954, ZDB-GENE-070705-218, ZDB-GENE-040718-411	58	968
GOTERM_BP_DIRECT	GO:0007186~G-protein coupled receptor signaling pathway	8	2.29885	0.0258044	ZDB-GENE-131120-175, ZDB-GENE-980526-16, ZDB-GENE-030616-58, ZDB-GENE-001228-2, ZDB-GENE-041114-186, ZDB-GENE-081104-324, ZDB-GENE-040924-6, ZDB-GENE-040822-26	240	91	7490	2.74359	0.999997	0.98514	31.2464		Annotation Cluster 6	Enrichment Score: 0.33565557142388275													KEGG_PATHWAY	dre00010:Glycolysis / Gluconeogenesis	5	2.74725	0.00616981	ZDB-GENE-040116-6, ZDB-GENE-020416-4, ZDB-GENE-040912-135, ZDB-GENE-021206-11, ZDB-GENE-040808-44	49	55	3531	6.55102	0.355586	0.0608437	6.22162		GOTERM_MF_DIRECT	GO:0046872~metal ion binding	7	11.8644	0.499072	ZDB-GENE-040718-37, ZDB-GENE-040625-2, ZDB-GENE-041010-119, ZDB-GENE-040912-135, ZDB-GENE-030131-5954, ZDB-GENE-070705-218, ZDB-GENE-040718-411	38	1203
UP_KEYWORDS	G-protein coupled receptor	5	1.43678	0.0530587	ZDB-GENE-980526-16, ZDB-GENE-030616-58, ZDB-GENE-001228-2, ZDB-GENE-041114-186, ZDB-GENE-040822-26	340	43	10233	3.49966	0.999942	0.661863	48.8753		Category	Term	Count	%	PValue	Genes	List Total	Pop Hits	Pop Total	Fold Enrichment	Bonferroni	Benjamini	FDR		KEGG_PATHWAY	dre04146:Peroxisome	5	2.74725	0.0188562	ZDB-GENE-010302-3, ZDB-GENE-060519-2, ZDB-GENE-040426-2581, ZDB-GENE-070719-9, ZDB-GENE-040426-1239	49	76	3531	4.74087	0.741167	0.155446	17.9286		UP_KEYWORDS	Zinc	3	5.08475	0.833897	ZDB-GENE-040718-37, ZDB-GENE-041010-119, ZDB-GENE-030131-5954	58	622
SMART	SM01381:SM01381	3	0.862069	0.0639142	ZDB-GENE-980526-16, ZDB-GENE-030616-58, ZDB-GENE-001228-2	147	15	5238	7.12653	0.999956	0.993393	54.6396		SMART	SM00233:PH	4	2.72109	0.306989	ZDB-GENE-080425-1, ZDB-GENE-070912-328, ZDB-GENE-041010-225, ZDB-GENE-081028-42	63	182	5813	2.02791	1	1	98.1798		GOTERM_BP_DIRECT	GO:0006094~gluconeogenesis	3	1.64835	0.0189291	ZDB-GENE-040116-6, ZDB-GENE-020416-4, ZDB-GENE-021206-11	138	13	8253	13.801	0.998373	0.551857	22.8782
KEGG_PATHWAY	dre04080:Neuroactive ligand-receptor interaction	4	1.14943	0.124671	ZDB-GENE-980526-16, ZDB-GENE-001228-2, ZDB-GENE-090407-1, ZDB-GENE-040822-26	94	43	3236	3.20238	0.999999	0.853574	77.2522		INTERPRO	IPR001849:Pleckstrin homology domain	4	2.72109	0.428722	ZDB-GENE-080425-1, ZDB-GENE-070912-328, ZDB-GENE-041010-225, ZDB-GENE-081028-42	138	189	10842	1.66276	1	1	99.9604		UP_KEYWORDS	Glycolysis	3	1.64835	0.0421607	ZDB-GENE-040116-6, ZDB-GENE-020416-4, ZDB-GENE-040912-135	178	21	11300	9.06902	0.997379	0.417484	39.7678		Annotation Cluster 6	Enrichment Score: 0.22742509017710305
UP_KEYWORDS	Receptor	15	4.31034	0.156934	ZDB-GENE-090311-43, ZDB-GENE-041114-186, ZDB-GENE-090407-1, ZDB-GENE-040426-2190, ZDB-GENE-040924-6, ZDB-GENE-080107-6, ZDB-GENE-050407-1, ZDB-GENE-000906-4, ZDB-GENE-980526-16, ZDB-GENE-030616-58, ZDB-GENE-030131-5971, ZDB-GENE-010126-1, ZDB-GENE-001228-2, ZDB-GENE-101029-2, ZDB-GENE-040822-26	340	313	10233	1.44235	1	0.851893	87.7637		INTERPRO	IPR011993:Pleckstrin homology-like domain	4	2.72109	0.747711	ZDB-GENE-080425-1, ZDB-GENE-070912-328, ZDB-GENE-041010-225, ZDB-GENE-081028-42	138	306	10842	1.027	1	1	100		KEGG_PATHWAY	dre01230:Biosynthesis of amino acids	4	2.1978	0.0551314	ZDB-GENE-040116-6, ZDB-GENE-020416-4, ZDB-GENE-040912-135, ZDB-GENE-030131-774	49	64	3531	4.50383	0.982161	0.285042	44.4895		Category	Term	Count	%	PValue	Genes	List Total	Pop Hits
UP_KEYWORDS	Transducer	5	1.43678	0.161773	ZDB-GENE-980526-16, ZDB-GENE-030616-58, ZDB-GENE-001228-2, ZDB-GENE-041114-186, ZDB-GENE-040822-26	340	64	10233	2.35133	1	0.84403	88.6005																GOTERM_BP_DIRECT	GO:0006096~glycolytic process	3	1.64835	0.0640098	ZDB-GENE-040116-6, ZDB-GENE-020416-4, ZDB-GENE-040912-135	138	25	8253	7.17652	1	0.891678	59.3118		UP_KEYWORDS	Nucleotide-binding	6	10.1695	0.35701	ZDB-GENE-070705-183, ZDB-GENE-030131-6151, ZDB-GENE-080204-39, ZDB-GENE-050417-3, ZDB-GENE-040912-135, ZDB-GENE-070705-218	58	771
GOTERM_MF_DIRECT	GO:0004871~signal transducer activity	5	1.43678	0.332237	ZDB-GENE-980526-16, ZDB-GENE-030616-58, ZDB-GENE-001228-2, ZDB-GENE-041114-186, ZDB-GENE-040822-26	229	93	7285	1.71033	1	1	99.6738		Annotation Cluster 7	Enrichment Score: 0.3178457513883666																											GOTERM_MF_DIRECT	GO:0000166~nucleotide binding	6	10.1695	0.488894	ZDB-GENE-070705-183, ZDB-GENE-030131-6151, ZDB-GENE-080204-39, ZDB-GENE-050417-3, ZDB-GENE-040912-135, ZDB-GENE-070705-218	38	980
														Category	Term	Count	%	PValue	Genes	List Total	Pop Hits	Pop Total	Fold Enrichment	Bonferroni	Benjamini	FDR		Annotation Cluster 5	Enrichment Score: 1.9820519925932427													GOTERM_BP_DIRECT	GO:0016310~phosphorylation	3	5.08475	0.537797	ZDB-GENE-070705-183, ZDB-GENE-080204-39, ZDB-GENE-040912-135	37	403
Annotation Cluster 5	Enrichment Score: 1.4044685188090402													UP_KEYWORDS	SH3 domain	3	2.04082	0.401591	ZDB-GENE-081104-506, ZDB-GENE-040303-3, ZDB-GENE-050506-35	142	110	11265	2.16357	1	0.999783	99.7117		Category	Term	Count	%	PValue	Genes	List Total	Pop Hits	Pop Total	Fold Enrichment	Bonferroni	Benjamini	FDR		GOTERM_MF_DIRECT	GO:0016301~kinase activity	3	5.08475	0.570543	ZDB-GENE-070705-183, ZDB-GENE-080204-39, ZDB-GENE-040912-135	38	405
Category	Term	Count	%	PValue	Genes	List Total	Pop Hits	Pop Total	Fold Enrichment	Bonferroni	Benjamini	FDR		SMART	SM00326:SH3	3	2.04082	0.464407	ZDB-GENE-081104-506, ZDB-GENE-040303-3, ZDB-GENE-050506-35	63	146	5813	1.89596	1	1	99.891		UP_KEYWORDS	Transmembrane helix	57	31.3187	0.00584935	ZDB-GENE-070615-7, ZDB-GENE-081031-75, ZDB-GENE-041212-36, ZDB-GENE-070112-2182, ZDB-GENE-040426-1297, ZDB-GENE-010416-1, ZDB-GENE-060322-2, ZDB-GENE-041111-192, ZDB-GENE-040426-1443, ZDB-GENE-080220-31, ZDB-GENE-050417-122, ZDB-GENE-040426-2486, ZDB-GENE-991208-8, ZDB-GENE-050522-198, ZDB-GENE-061110-98, ZDB-GENE-040426-2469, ZDB-GENE-070206-10, ZDB-GENE-070112-1472, ZDB-GENE-030131-9071, ZDB-GE…	178	2620	11300	1.38112	0.554955	0.183228	6.67148		UP_KEYWORDS	Kinase	3	5.08475	0.611635	ZDB-GENE-070705-183, ZDB-GENE-080204-39, ZDB-GENE-040912-135	58	401
GOTERM_CC_DIRECT	GO:0005856~cytoskeleton	15	4.31034	0.00608659	ZDB-GENE-040426-1083, ZDB-GENE-030115-1, ZDB-GENE-040426-1230, ZDB-GENE-020709-1, ZDB-GENE-070820-5, ZDB-GENE-070112-1512, ZDB-GENE-050417-126, ZDB-GENE-040426-1483, ZDB-GENE-030131-1697, ZDB-GENE-060503-218, ZDB-GENE-081107-51, ZDB-GENE-041121-7, ZDB-GENE-030616-75, ZDB-GENE-020801-1, ZDB-GENE-081028-42	238	201	7242	2.27079	0.569374	0.189925	6.93326		INTERPRO	IPR001452:Src homology-3 domain	3	2.04082	0.596733	ZDB-GENE-081104-506, ZDB-GENE-040303-3, ZDB-GENE-050506-35	138	158	10842	1.49174	1	1	99.9997		UP_KEYWORDS	Transmembrane	57	31.3187	0.00604647	ZDB-GENE-070615-7, ZDB-GENE-081031-75, ZDB-GENE-041212-36, ZDB-GENE-070112-2182, ZDB-GENE-040426-1297, ZDB-GENE-010416-1, ZDB-GENE-060322-2, ZDB-GENE-041111-192, ZDB-GENE-040426-1443, ZDB-GENE-080220-31, ZDB-GENE-050417-122, ZDB-GENE-040426-2486, ZDB-GENE-991208-8, ZDB-GENE-050522-198, ZDB-GENE-061110-98, ZDB-GENE-040426-2469, ZDB-GENE-070206-10, ZDB-GENE-070112-1472, ZDB-GENE-030131-9071, ZDB-GE…	178	2624	11300	1.37902	0.566969	0.15413	6.88904		UP_KEYWORDS	ATP-binding	3	5.08475	0.831154	ZDB-GENE-070705-183, ZDB-GENE-080204-39, ZDB-GENE-040912-135	58	618
UP_KEYWORDS	Cytoskeleton	11	3.16092	0.0320136	ZDB-GENE-030115-1, ZDB-GENE-040426-1230, ZDB-GENE-040426-1083, ZDB-GENE-070820-5, ZDB-GENE-050417-126, ZDB-GENE-030131-1697, ZDB-GENE-040426-1483, ZDB-GENE-060503-218, ZDB-GENE-081107-51, ZDB-GENE-030616-75, ZDB-GENE-020801-1	340	154	10233	2.14979	0.997045	0.517136	32.995																GOTERM_CC_DIRECT	GO:0016020~membrane	63	34.6154	0.014655	ZDB-GENE-070615-7, ZDB-GENE-081031-75, ZDB-GENE-041212-36, ZDB-GENE-070112-2182, ZDB-GENE-040426-1297, ZDB-GENE-010416-1, ZDB-GENE-060322-2, ZDB-GENE-041001-209, ZDB-GENE-041111-192, ZDB-GENE-040426-1443, ZDB-GENE-080220-31, ZDB-GENE-050327-73, ZDB-GENE-050417-122, ZDB-GENE-040426-2486, ZDB-GENE-991208-8, ZDB-GENE-050522-198, ZDB-GENE-061110-98, ZDB-GENE-070206-10, ZDB-GENE-040426-2469, ZDB-GENE-…	134	2973	8015	1.26749	0.628108	0.39017	14.0512		GOTERM_MF_DIRECT	GO:0005524~ATP binding	3	5.08475	0.939828	ZDB-GENE-070705-183, ZDB-GENE-080204-39, ZDB-GENE-040912-135	38	922
UP_KEYWORDS	Cytoplasm	26	7.47126	0.313969	ZDB-GENE-040426-1230, ZDB-GENE-030131-2459, ZDB-GENE-030131-1697, ZDB-GENE-040912-135, ZDB-GENE-091204-300, ZDB-GENE-020801-1, ZDB-GENE-030131-8726, ZDB-GENE-070820-5, ZDB-GENE-050417-166, ZDB-GENE-030131-8201, ZDB-GENE-050417-126, ZDB-GENE-040426-1483, ZDB-GENE-081107-51, ZDB-GENE-030131-1623, ZDB-GENE-050522-302, ZDB-GENE-040426-1083, ZDB-GENE-040426-715, ZDB-GENE-060503-218, ZDB-GENE-030616-75…	340	677	10233	1.15587	1	0.959726	99.0316		Annotation Cluster 8	Enrichment Score: 0.25352300597170574													GOTERM_CC_DIRECT	GO:0016021~integral component of membrane	58	31.8681	0.0149264	ZDB-GENE-070615-7, ZDB-GENE-081031-75, ZDB-GENE-041212-36, ZDB-GENE-070112-2182, ZDB-GENE-040426-1297, ZDB-GENE-010416-1, ZDB-GENE-060322-2, ZDB-GENE-041111-192, ZDB-GENE-040426-1443, ZDB-GENE-080220-31, ZDB-GENE-050417-122, ZDB-GENE-040426-2486, ZDB-GENE-991208-8, ZDB-GENE-050522-198, ZDB-GENE-061110-98, ZDB-GENE-070206-10, ZDB-GENE-040426-2469, ZDB-GENE-080721-24, ZDB-GENE-070112-1472, ZDB-GENE…	134	2688	8015	1.29062	0.634908	0.285283	14.2937
														Category	Term	Count	%	PValue	Genes	List Total	Pop Hits	Pop Total	Fold Enrichment	Bonferroni	Benjamini	FDR		UP_KEYWORDS	Membrane	59	32.4176	0.0158925	ZDB-GENE-070615-7, ZDB-GENE-081031-75, ZDB-GENE-041212-36, ZDB-GENE-070112-2182, ZDB-GENE-040426-1297, ZDB-GENE-010416-1, ZDB-GENE-060322-2, ZDB-GENE-041111-192, ZDB-GENE-040426-1443, ZDB-GENE-080220-31, ZDB-GENE-050327-73, ZDB-GENE-050417-122, ZDB-GENE-040426-2486, ZDB-GENE-991208-8, ZDB-GENE-050522-198, ZDB-GENE-061110-98, ZDB-GENE-070206-10, ZDB-GENE-040426-2469, ZDB-GENE-070112-1472, ZDB-GENE…	178	2867	11300	1.30642	0.890384	0.24145	17.1836
Annotation Cluster 6	Enrichment Score: 0.933104550162436													UP_KEYWORDS	WD repeat	3	2.04082	0.361434	ZDB-GENE-040426-839, ZDB-GENE-040426-1851, ZDB-GENE-030131-9512	142	101	11265	2.35637	1	0.999815	99.3959
Category	Term	Count	%	PValue	Genes	List Total	Pop Hits	Pop Total	Fold Enrichment	Bonferroni	Benjamini	FDR		INTERPRO	IPR019775:WD40 repeat, conserved site	3	2.04082	0.499346	ZDB-GENE-040426-839, ZDB-GENE-040426-1851, ZDB-GENE-030131-9512	138	132	10842	1.78557	1	1	99.9938		Annotation Cluster 6	Enrichment Score: 1.6321018203790396
KEGG_PATHWAY	dre00010:Glycolysis / Gluconeogenesis	5	1.43678	0.0415991	ZDB-GENE-030115-1, ZDB-GENE-061128-2, ZDB-GENE-040912-135, ZDB-GENE-030131-6048, ZDB-GENE-991026-5	94	46	3236	3.74191	0.986314	0.986314	37.6549		INTERPRO	IPR017986:WD40-repeat-containing domain	4	2.72109	0.544086	ZDB-GENE-040426-839, ZDB-GENE-040426-1851, ZDB-GENE-030131-9512, ZDB-GENE-020801-1	138	225	10842	1.39671	1	1	99.9983		Category	Term	Count	%	PValue	Genes	List Total	Pop Hits	Pop Total	Fold Enrichment	Bonferroni	Benjamini	FDR
KEGG_PATHWAY	dre01230:Biosynthesis of amino acids	5	1.43678	0.071691	ZDB-GENE-030115-1, ZDB-GENE-071213-1, ZDB-GENE-050522-26, ZDB-GENE-040912-135, ZDB-GENE-030131-6048	94	55	3236	3.12959	0.999454	0.84716	56.2743		SMART	SM00320:WD40	3	2.04082	0.643523	ZDB-GENE-040426-839, ZDB-GENE-040426-1851, ZDB-GENE-030131-9512	63	203	5813	1.36359	1	1	99.9987		KEGG_PATHWAY	dre00260:Glycine, serine and threonine metabolism	6	3.2967	0.000134557	ZDB-GENE-001229-1, ZDB-GENE-040116-6, ZDB-GENE-040426-1847, ZDB-GENE-010302-3, ZDB-GENE-030131-774, ZDB-GENE-050320-133	49	38	3531	11.3781	0.00950868	0.00476569	0.139571
GOTERM_BP_DIRECT	GO:0006096~glycolytic process	3	0.862069	0.143409	ZDB-GENE-030115-1, ZDB-GENE-040912-135, ZDB-GENE-030131-6048	240	21	7490	4.45833	1	0.998032	89.1202		INTERPRO	IPR015943:WD40/YVTN repeat-like-containing domain	4	2.72109	0.650123	ZDB-GENE-040426-839, ZDB-GENE-040426-1851, ZDB-GENE-030131-9512, ZDB-GENE-020801-1	138	263	10842	1.19491	1	1	100		UP_KEYWORDS	Pyridoxal phosphate	3	1.64835	0.0663269	ZDB-GENE-001229-1, ZDB-GENE-010302-3, ZDB-GENE-030131-774	178	27	11300	7.05368	0.999923	0.517379	55.4122
KEGG_PATHWAY	dre01130:Biosynthesis of antibiotics	8	2.29885	0.181906	ZDB-GENE-030115-1, ZDB-GENE-071213-1, ZDB-GENE-050522-26, ZDB-GENE-040912-135, ZDB-GENE-030131-6048, ZDB-GENE-991026-5, ZDB-GENE-040426-2581, ZDB-GENE-071004-21	94	162	3236	1.70003	1	0.894934	89.2759		INTERPRO	IPR001680:WD40 repeat	3	2.04082	0.733169	ZDB-GENE-040426-839, ZDB-GENE-040426-1851, ZDB-GENE-030131-9512	138	204	10842	1.15537	1	1	100		INTERPRO	IPR015422:Pyridoxal phosphate-dependent transferase, major region, subdomain 2	3	1.64835	0.0740452	ZDB-GENE-001229-1, ZDB-GENE-010302-3, ZDB-GENE-030131-774	170	29	10885	6.62373	1	0.997848	66.7507
KEGG_PATHWAY	dre01200:Carbon metabolism	5	1.43678	0.277655	ZDB-GENE-030115-1, ZDB-GENE-071213-1, ZDB-GENE-040912-135, ZDB-GENE-030131-6048, ZDB-GENE-040426-2581	94	93	3236	1.85084	1	0.935271	97.3133																INTERPRO	IPR015424:Pyridoxal phosphate-dependent transferase	3	1.64835	0.102258	ZDB-GENE-001229-1, ZDB-GENE-010302-3, ZDB-GENE-030131-774	170	35	10885	5.48824	1	0.999377	78.6484
														Annotation Cluster 9	Enrichment Score: 0.23900198473192907													INTERPRO	IPR015421:Pyridoxal phosphate-dependent transferase, major region, subdomain 1	3	1.64835	0.102258	ZDB-GENE-001229-1, ZDB-GENE-010302-3, ZDB-GENE-030131-774	170	35	10885	5.48824	1	0.999377	78.6484
Annotation Cluster 7	Enrichment Score: 0.9034302829457501													Category	Term	Count	%	PValue	Genes	List Total	Pop Hits	Pop Total	Fold Enrichment	Bonferroni	Benjamini	FDR
Category	Term	Count	%	PValue	Genes	List Total	Pop Hits	Pop Total	Fold Enrichment	Bonferroni	Benjamini	FDR		INTERPRO	IPR013783:Immunoglobulin-like fold	7	4.7619	0.281608	ZDB-GENE-070319-1, ZDB-GENE-031113-23, ZDB-GENE-080104-6, ZDB-GENE-050208-329, ZDB-GENE-060503-789, ZDB-GENE-070112-1322, ZDB-GENE-080107-6	138	350	10842	1.5713	1	1	99.0227		Annotation Cluster 7	Enrichment Score: 1.2117382718028262
GOTERM_BP_DIRECT	GO:0055114~oxidation-reduction process	17	4.88506	0.0763242	ZDB-GENE-040426-2541, ZDB-GENE-050522-26, ZDB-GENE-051120-90, ZDB-GENE-030131-2459, ZDB-GENE-050327-95, ZDB-GENE-030131-3157, ZDB-GENE-040426-996, ZDB-GENE-091204-144, ZDB-GENE-030131-451, ZDB-GENE-030115-1, ZDB-GENE-990621-3, ZDB-GENE-061128-2, ZDB-GENE-030131-3165, ZDB-GENE-050506-147, ZDB-GENE-030131-7890, ZDB-GENE-991026-5, ZDB-GENE-040426-2581	240	341	7490	1.55584	1	0.991716	67.946		SMART	SM00409:IG	3	2.04082	0.659429	ZDB-GENE-031113-23, ZDB-GENE-050208-329, ZDB-GENE-070112-1322	63	209	5813	1.32445	1	1	99.9992		Category	Term	Count	%	PValue	Genes	List Total	Pop Hits	Pop Total	Fold Enrichment	Bonferroni	Benjamini	FDR
GOTERM_MF_DIRECT	GO:0016491~oxidoreductase activity	15	4.31034	0.0838549	ZDB-GENE-040426-2541, ZDB-GENE-050522-26, ZDB-GENE-051120-90, ZDB-GENE-050327-95, ZDB-GENE-030131-3157, ZDB-GENE-040426-996, ZDB-GENE-091204-144, ZDB-GENE-030131-451, ZDB-GENE-030115-1, ZDB-GENE-061128-2, ZDB-GENE-050506-147, ZDB-GENE-030131-3165, ZDB-GENE-030131-7890, ZDB-GENE-991026-5, ZDB-GENE-040426-2581	229	298	7285	1.60129	1	0.998555	71.1111		INTERPRO	IPR003599:Immunoglobulin subtype	3	2.04082	0.745373	ZDB-GENE-031113-23, ZDB-GENE-050208-329, ZDB-GENE-070112-1322	138	209	10842	1.12773	1	1	100		UP_KEYWORDS	Iron	8	4.3956	0.00303795	ZDB-GENE-130911-1, ZDB-GENE-040426-1443, ZDB-GENE-131120-128, ZDB-GENE-070828-1, ZDB-GENE-020812-2, ZDB-GENE-070615-9, ZDB-GENE-070719-9, ZDB-GENE-980526-35	178	122	11300	4.16283	0.342871	0.130605	3.51751
UP_KEYWORDS	Oxidoreductase	9	2.58621	0.304452	ZDB-GENE-030115-1, ZDB-GENE-061128-2, ZDB-GENE-050522-26, ZDB-GENE-030131-3165, ZDB-GENE-050327-95, ZDB-GENE-030131-3157, ZDB-GENE-991026-5, ZDB-GENE-040426-2581, ZDB-GENE-030131-451	340	192	10233	1.4108	1	0.9612	98.8527		INTERPRO	IPR007110:Immunoglobulin-like domain	3	2.04082	0.799476	ZDB-GENE-031113-23, ZDB-GENE-050208-329, ZDB-GENE-070112-1322	138	234	10842	1.00725	1	1	100		UP_KEYWORDS	Heme	4	2.1978	0.0295006	ZDB-GENE-130911-1, ZDB-GENE-131120-128, ZDB-GENE-070828-1, ZDB-GENE-020812-2	178	43	11300	5.90541	0.983955	0.338493	29.7018
																												INTERPRO	IPR002401:Cytochrome P450, E-class, group I	3	1.64835	0.0489881	ZDB-GENE-130911-1, ZDB-GENE-070828-1, ZDB-GENE-020812-2	170	23	10885	8.35166	1	0.999671	51.2736
Annotation Cluster 8	Enrichment Score: 0.8068345360094029													Annotation Cluster 10	Enrichment Score: 0.1705549156321608													GOTERM_MF_DIRECT	GO:0005506~iron ion binding	5	2.74725	0.0496334	ZDB-GENE-130911-1, ZDB-GENE-131120-128, ZDB-GENE-070828-1, ZDB-GENE-020812-2, ZDB-GENE-070719-9	142	79	8040	3.58353	1	0.765089	49.5747
Category	Term	Count	%	PValue	Genes	List Total	Pop Hits	Pop Total	Fold Enrichment	Bonferroni	Benjamini	FDR		Category	Term	Count	%	PValue	Genes	List Total	Pop Hits	Pop Total	Fold Enrichment	Bonferroni	Benjamini	FDR		INTERPRO	IPR017972:Cytochrome P450, conserved site	3	1.64835	0.06107	ZDB-GENE-130911-1, ZDB-GENE-070828-1, ZDB-GENE-020812-2	170	26	10885	7.38801	1	0.999472	59.4225
UP_SEQ_FEATURE	topological domain:Cytoplasmic	11	3.16092	0.0715677	ZDB-GENE-040801-265, ZDB-GENE-030616-58, ZDB-GENE-040426-2918, ZDB-GENE-001228-2, ZDB-GENE-050211-4, ZDB-GENE-060929-1018, ZDB-GENE-040912-142, ZDB-GENE-040426-1371, ZDB-GENE-040822-26, ZDB-GENE-040704-19, ZDB-GENE-020919-1	64	183	1915	1.79858	0.999994	0.999994	59.2843		GOTERM_MF_DIRECT	GO:0016740~transferase activity	11	7.48299	0.563133	ZDB-GENE-030131-1067, ZDB-GENE-080204-31, ZDB-GENE-070912-328, ZDB-GENE-040718-381, ZDB-GENE-040426-1443, ZDB-GENE-060312-18, ZDB-GENE-040912-135, ZDB-GENE-050809-101, ZDB-GENE-070424-157, ZDB-GENE-030131-9636, ZDB-GENE-060929-60	97	844	8021	1.07772	1	1	99.9979		INTERPRO	IPR001128:Cytochrome P450	3	1.64835	0.0696276	ZDB-GENE-130911-1, ZDB-GENE-070828-1, ZDB-GENE-020812-2	170	28	10885	6.86029	1	0.999006	64.4067
UP_KEYWORDS	Glycoprotein	13	3.73563	0.0975319	ZDB-GENE-021206-3, ZDB-GENE-060503-141, ZDB-GENE-040801-265, ZDB-GENE-030616-58, ZDB-GENE-040426-2918, ZDB-GENE-001228-2, ZDB-GENE-041114-186, ZDB-GENE-050211-4, ZDB-GENE-040912-142, ZDB-GENE-040426-1371, ZDB-GENE-040822-26, ZDB-GENE-040704-19, ZDB-GENE-020919-1	340	238	10233	1.64396	1	0.730744	71.7158		UP_KEYWORDS	Transferase	11	7.48299	0.641119	ZDB-GENE-030131-1067, ZDB-GENE-080204-31, ZDB-GENE-070912-328, ZDB-GENE-040718-381, ZDB-GENE-040426-1443, ZDB-GENE-060312-18, ZDB-GENE-040912-135, ZDB-GENE-050809-101, ZDB-GENE-070424-157, ZDB-GENE-030131-9636, ZDB-GENE-060929-60	142	859	11265	1.01588	1	0.999613	99.9991		GOTERM_MF_DIRECT	GO:0020037~heme binding	4	2.1978	0.0747498	ZDB-GENE-130911-1, ZDB-GENE-131120-128, ZDB-GENE-070828-1, ZDB-GENE-020812-2	142	56	8040	4.04427	1	0.823944	64.8274
UP_SEQ_FEATURE	topological domain:Extracellular	8	2.29885	0.0982678	ZDB-GENE-040801-265, ZDB-GENE-030616-58, ZDB-GENE-040426-2918, ZDB-GENE-001228-2, ZDB-GENE-060929-1018, ZDB-GENE-040426-1371, ZDB-GENE-040822-26, ZDB-GENE-020919-1	64	121	1915	1.97831	1	0.99977	71.3967		GOTERM_MF_DIRECT	GO:0016301~kinase activity	5	3.40136	0.716151	ZDB-GENE-080204-31, ZDB-GENE-070912-328, ZDB-GENE-040718-381, ZDB-GENE-040912-135, ZDB-GENE-030131-9636	97	402	8021	1.02849	1	1	100		UP_KEYWORDS	Monooxygenase	3	1.64835	0.108809	ZDB-GENE-130911-1, ZDB-GENE-070828-1, ZDB-GENE-020812-2	178	36	11300	5.29026	1	0.653478	74.2253
UP_SEQ_FEATURE	glycosylation site:N-linked (GlcNAc...)	10	2.87356	0.19278	ZDB-GENE-040801-265, ZDB-GENE-030616-58, ZDB-GENE-040426-2918, ZDB-GENE-001228-2, ZDB-GENE-050211-4, ZDB-GENE-040912-142, ZDB-GENE-040426-1371, ZDB-GENE-040822-26, ZDB-GENE-040704-19, ZDB-GENE-020919-1	64	197	1915	1.51888	1	0.999991	92.5087		GOTERM_BP_DIRECT	GO:0016310~phosphorylation	5	3.40136	0.736178	ZDB-GENE-080204-31, ZDB-GENE-070912-328, ZDB-GENE-040718-381, ZDB-GENE-040912-135, ZDB-GENE-030131-9636	103	399	8226	1.0008	1	1	100		GOTERM_MF_DIRECT	GO:0016705~oxidoreductase activity, acting on paired donors, with incorporation or reduction of molecular oxygen	3	1.64835	0.161289	ZDB-GENE-130911-1, ZDB-GENE-070828-1, ZDB-GENE-020812-2	142	41	8040	4.14291	1	0.953043	90.6108
UP_SEQ_FEATURE	transmembrane region	13	3.73563	0.699023	ZDB-GENE-040426-2918, ZDB-GENE-060825-15, ZDB-GENE-050211-4, ZDB-GENE-040912-142, ZDB-GENE-020919-1, ZDB-GENE-040801-265, ZDB-GENE-060503-445, ZDB-GENE-030616-58, ZDB-GENE-001228-2, ZDB-GENE-060929-1018, ZDB-GENE-040426-1371, ZDB-GENE-040822-26, ZDB-GENE-040704-19	64	402	1915	0.967623	1	1	100		UP_KEYWORDS	Kinase	5	3.40136	0.737374	ZDB-GENE-080204-31, ZDB-GENE-070912-328, ZDB-GENE-040718-381, ZDB-GENE-040912-135, ZDB-GENE-030131-9636	142	397	11265	0.999131	1	0.999882	100		GOTERM_MF_DIRECT	GO:0004497~monooxygenase activity	3	1.64835	0.173773	ZDB-GENE-130911-1, ZDB-GENE-070828-1, ZDB-GENE-020812-2	142	43	8040	3.95021	1	0.94958	92.3258
																												COG_ONTOLOGY	Secondary metabolites biosynthesis, transport, and catabolism	3	1.64835	0.221887	ZDB-GENE-130911-1, ZDB-GENE-070828-1, ZDB-GENE-020812-2	28	36	1094	3.25595	0.961668	0.961668	81.0052
Annotation Cluster 9	Enrichment Score: 0.7523967988917543													Annotation Cluster 11	Enrichment Score: 0.15674294814457945
Category	Term	Count	%	PValue	Genes	List Total	Pop Hits	Pop Total	Fold Enrichment	Bonferroni	Benjamini	FDR		Category	Term	Count	%	PValue	Genes	List Total	Pop Hits	Pop Total	Fold Enrichment	Bonferroni	Benjamini	FDR		Annotation Cluster 8	Enrichment Score: 0.8451619417815518
UP_KEYWORDS	Cytoskeleton	11	3.16092	0.0320136	ZDB-GENE-030115-1, ZDB-GENE-040426-1230, ZDB-GENE-040426-1083, ZDB-GENE-070820-5, ZDB-GENE-050417-126, ZDB-GENE-030131-1697, ZDB-GENE-040426-1483, ZDB-GENE-060503-218, ZDB-GENE-081107-51, ZDB-GENE-030616-75, ZDB-GENE-020801-1	340	154	10233	2.14979	0.997045	0.517136	32.995		SMART	SM00184:RING	3	2.04082	0.460833	ZDB-GENE-060503-694, ZDB-GENE-060503-608, ZDB-GENE-030131-5954	63	145	5813	1.90903	1	1	99.8827		Category	Term	Count	%	PValue	Genes	List Total	Pop Hits	Pop Total	Fold Enrichment	Bonferroni	Benjamini	FDR
UP_KEYWORDS	Microtubule	4	1.14943	0.365528	ZDB-GENE-040426-1230, ZDB-GENE-030131-1697, ZDB-GENE-060503-218, ZDB-GENE-081107-51	340	65	10233	1.85213	1	0.97101	99.6298		INTERPRO	IPR001841:Zinc finger, RING-type	3	2.04082	0.687953	ZDB-GENE-060503-694, ZDB-GENE-060503-608, ZDB-GENE-030131-5954	138	187	10842	1.2604	1	1	100		UP_SEQ_FEATURE	topological domain:Extracellular	6	3.2967	0.0885259	ZDB-GENE-061110-98, ZDB-GENE-040718-361, ZDB-GENE-001228-2, ZDB-GENE-070112-1472, ZDB-GENE-041212-36, ZDB-GENE-050417-122	36	138	2001	2.41667	0.99982	0.99982	63.7505
GOTERM_CC_DIRECT	GO:0005874~microtubule	4	1.14943	0.472667	ZDB-GENE-040426-1230, ZDB-GENE-030131-1697, ZDB-GENE-060503-218, ZDB-GENE-081107-51	238	78	7242	1.56044	1	0.987911	99.9464		INTERPRO	IPR013083:Zinc finger, RING/FYVE/PHD-type	4	2.72109	0.745711	ZDB-GENE-060503-694, ZDB-GENE-060503-608, ZDB-GENE-030131-9636, ZDB-GENE-030131-5954	138	305	10842	1.03036	1	1	100		UP_SEQ_FEATURE	glycosylation site:N-linked (GlcNAc...)	8	4.3956	0.0964729	ZDB-GENE-061110-98, ZDB-GENE-040718-361, ZDB-GENE-001228-2, ZDB-GENE-041212-36, ZDB-GENE-040912-10, ZDB-GENE-050417-122, ZDB-GENE-021206-11, ZDB-GENE-070615-9	36	229	2001	1.94178	0.99992	0.991061	67.0643
														GOTERM_MF_DIRECT	GO:0008270~zinc ion binding	3	2.04082	0.998515	ZDB-GENE-060503-694, ZDB-GENE-060503-608, ZDB-GENE-030131-5954	97	702	8021	0.353379	1	1	100		UP_KEYWORDS	Glycoprotein	8	4.3956	0.128131	ZDB-GENE-061110-98, ZDB-GENE-040718-361, ZDB-GENE-001228-2, ZDB-GENE-041212-36, ZDB-GENE-040912-10, ZDB-GENE-050417-122, ZDB-GENE-031110-3, ZDB-GENE-070615-9	178	268	11300	1.89502	1	0.693526	80.0859
Annotation Cluster 10	Enrichment Score: 0.5355961745567107																											UP_SEQ_FEATURE	topological domain:Cytoplasmic	7	3.84615	0.146107	ZDB-GENE-061110-98, ZDB-GENE-040718-361, ZDB-GENE-001228-2, ZDB-GENE-070112-1472, ZDB-GENE-041212-36, ZDB-GENE-050417-122, ZDB-GENE-021206-11	36	207	2001	1.87963	1	0.992527	82.2564
Category	Term	Count	%	PValue	Genes	List Total	Pop Hits	Pop Total	Fold Enrichment	Bonferroni	Benjamini	FDR		Annotation Cluster 12	Enrichment Score: 0.09942027930639442													UP_SEQ_FEATURE	transmembrane region	10	5.49451	0.37187	ZDB-GENE-061110-98, ZDB-GENE-040718-361, ZDB-GENE-001228-2, ZDB-GENE-040426-1443, ZDB-GENE-070112-1472, ZDB-GENE-041212-36, ZDB-GENE-040912-10, ZDB-GENE-050417-122, ZDB-GENE-021206-11, ZDB-GENE-050320-135	36	445	2001	1.24906	1	0.999825	99.3846
GOTERM_BP_DIRECT	GO:0006508~proteolysis	13	3.73563	0.0837923	ZDB-GENE-061013-403, ZDB-GENE-050208-573, ZDB-GENE-030131-5284, ZDB-GENE-060524-3, ZDB-GENE-040426-1263, ZDB-GENE-030131-8726, ZDB-GENE-070705-6, ZDB-GENE-030131-1247, ZDB-GENE-050522-559, ZDB-GENE-040426-2460, ZDB-GENE-081104-439, ZDB-GENE-030131-7860, ZDB-GENE-061009-22	240	241	7490	1.68344	1	0.990873	71.4662		Category	Term	Count	%	PValue	Genes	List Total	Pop Hits	Pop Total	Fold Enrichment	Bonferroni	Benjamini	FDR
GOTERM_MF_DIRECT	GO:0008234~cysteine-type peptidase activity	4	1.14943	0.306813	ZDB-GENE-040426-2460, ZDB-GENE-050522-559, ZDB-GENE-040426-1263, ZDB-GENE-030131-8726	229	62	7285	2.0524	1	1	99.4459		GOTERM_CC_DIRECT	GO:0016020~membrane	35	23.8095	0.619656	ZDB-GENE-050220-15, ZDB-GENE-081031-75, ZDB-GENE-080104-6, ZDB-GENE-040426-1851, ZDB-GENE-050327-95, ZDB-GENE-030131-9636, ZDB-GENE-020801-1, ZDB-GENE-080107-6, ZDB-GENE-030131-6461, ZDB-GENE-041111-192, ZDB-GENE-131125-81, ZDB-GENE-040426-1428, ZDB-GENE-030131-5971, ZDB-GENE-040426-1380, ZDB-GENE-040426-1443, ZDB-GENE-020812-2, ZDB-GENE-050417-122, ZDB-GENE-060929-1170, ZDB-GENE-040718-249, ZDB-…	95	2977	8005	0.990665	1	0.999999	99.9956		Annotation Cluster 9	Enrichment Score: 0.5323786927821375
GOTERM_MF_DIRECT	GO:0008233~peptidase activity	7	2.01149	0.396599	ZDB-GENE-040426-2460, ZDB-GENE-050522-559, ZDB-GENE-050208-573, ZDB-GENE-030131-7860, ZDB-GENE-040426-1263, ZDB-GENE-030131-8726, ZDB-GENE-061009-22	229	162	7285	1.3746	1	1	99.9225		GOTERM_CC_DIRECT	GO:0016021~integral component of membrane	29	19.7279	0.814062	ZDB-GENE-050220-15, ZDB-GENE-081031-75, ZDB-GENE-080104-6, ZDB-GENE-050327-95, ZDB-GENE-040426-1851, ZDB-GENE-080107-6, ZDB-GENE-030131-6461, ZDB-GENE-041111-192, ZDB-GENE-131125-81, ZDB-GENE-040426-1428, ZDB-GENE-030131-5971, ZDB-GENE-040426-1380, ZDB-GENE-040426-1443, ZDB-GENE-020812-2, ZDB-GENE-050417-122, ZDB-GENE-040718-249, ZDB-GENE-060607-13, ZDB-GENE-040426-2167, ZDB-GENE-030131-5577, ZDB…	95	2689	8005	0.908751	1	0.999998	100		Category	Term	Count	%	PValue	Genes	List Total	Pop Hits	Pop Total	Fold Enrichment	Bonferroni	Benjamini	FDR
UP_KEYWORDS	Protease	7	2.01149	0.414153	ZDB-GENE-050522-559, ZDB-GENE-050208-573, ZDB-GENE-030131-7860, ZDB-GENE-041001-38, ZDB-GENE-040426-1263, ZDB-GENE-030131-8726, ZDB-GENE-061009-22	340	156	10233	1.35051	1	0.971127	99.8612		UP_KEYWORDS	Membrane	32	21.7687	0.855822	ZDB-GENE-050220-15, ZDB-GENE-081031-75, ZDB-GENE-080104-6, ZDB-GENE-050327-95, ZDB-GENE-040426-1851, ZDB-GENE-020801-1, ZDB-GENE-080107-6, ZDB-GENE-030131-6461, ZDB-GENE-041111-192, ZDB-GENE-131125-81, ZDB-GENE-040426-1428, ZDB-GENE-030131-5971, ZDB-GENE-040426-1380, ZDB-GENE-040426-1443, ZDB-GENE-020812-2, ZDB-GENE-050417-122, ZDB-GENE-060929-1170, ZDB-GENE-040718-249, ZDB-GENE-040303-3, ZDB-GEN…	142	2872	11265	0.883911	1	0.999985	100		SMART	SM00355:ZnF_C2H2	6	3.2967	0.155153	ZDB-GENE-060328-2, ZDB-GENE-980526-558, ZDB-GENE-030131-5470, ZDB-GENE-031202-3, ZDB-GENE-980526-55, ZDB-GENE-040426-1633	79	212	5806	2.08001	1	1	84.8706
UP_KEYWORDS	Thiol protease	3	0.862069	0.497082	ZDB-GENE-050522-559, ZDB-GENE-040426-1263, ZDB-GENE-030131-8726	340	50	10233	1.80582	1	0.985628	99.9788		UP_KEYWORDS	Transmembrane helix	29	19.7279	0.857621	ZDB-GENE-050220-15, ZDB-GENE-081031-75, ZDB-GENE-080104-6, ZDB-GENE-050327-95, ZDB-GENE-040426-1851, ZDB-GENE-080107-6, ZDB-GENE-030131-6461, ZDB-GENE-041111-192, ZDB-GENE-131125-81, ZDB-GENE-040426-1428, ZDB-GENE-030131-5971, ZDB-GENE-040426-1380, ZDB-GENE-040426-1443, ZDB-GENE-020812-2, ZDB-GENE-050417-122, ZDB-GENE-040718-249, ZDB-GENE-060607-13, ZDB-GENE-040426-2167, ZDB-GENE-030131-5577, ZDB…	142	2622	11265	0.877421	1	0.999977	100		INTERPRO	IPR015880:Zinc finger, C2H2-like	6	3.2967	0.235298	ZDB-GENE-060328-2, ZDB-GENE-980526-558, ZDB-GENE-030131-5470, ZDB-GENE-031202-3, ZDB-GENE-980526-55, ZDB-GENE-040426-1633	170	212	10885	1.81215	1	0.999978	97.8504
														UP_KEYWORDS	Transmembrane	29	19.7279	0.859828	ZDB-GENE-050220-15, ZDB-GENE-081031-75, ZDB-GENE-080104-6, ZDB-GENE-050327-95, ZDB-GENE-040426-1851, ZDB-GENE-080107-6, ZDB-GENE-030131-6461, ZDB-GENE-041111-192, ZDB-GENE-131125-81, ZDB-GENE-040426-1428, ZDB-GENE-030131-5971, ZDB-GENE-040426-1380, ZDB-GENE-040426-1443, ZDB-GENE-020812-2, ZDB-GENE-050417-122, ZDB-GENE-040718-249, ZDB-GENE-060607-13, ZDB-GENE-040426-2167, ZDB-GENE-030131-5577, ZDB…	142	2626	11265	0.876085	1	0.999965	100		INTERPRO	IPR007087:Zinc finger, C2H2	6	3.2967	0.292483	ZDB-GENE-060328-2, ZDB-GENE-980526-558, ZDB-GENE-030131-5470, ZDB-GENE-031202-3, ZDB-GENE-980526-55, ZDB-GENE-040426-1633	170	232	10885	1.65593	1	0.999997	99.2933
Annotation Cluster 11	Enrichment Score: 0.48030462310638944																											INTERPRO	IPR013087:Zinc finger C2H2-type/integrase DNA-binding domain	5	2.74725	0.299502	ZDB-GENE-060328-2, ZDB-GENE-980526-558, ZDB-GENE-030131-5470, ZDB-GENE-031202-3, ZDB-GENE-980526-55	170	179	10885	1.78853	1	0.999995	99.3873
Category	Term	Count	%	PValue	Genes	List Total	Pop Hits	Pop Total	Fold Enrichment	Bonferroni	Benjamini	FDR																GOTERM_MF_DIRECT	GO:0003676~nucleic acid binding	10	5.49451	0.681125	ZDB-GENE-060519-9, ZDB-GENE-070912-443, ZDB-GENE-060328-2, ZDB-GENE-080204-115, ZDB-GENE-980526-558, ZDB-GENE-040923-2, ZDB-GENE-030131-5470, ZDB-GENE-031202-3, ZDB-GENE-060824-3, ZDB-GENE-980526-55	142	572	8040	0.989855	1	0.999997	100
GOTERM_CC_DIRECT	GO:0005615~extracellular space	9	2.58621	0.142441	ZDB-GENE-120510-2, ZDB-GENE-980526-249, ZDB-GENE-990621-3, ZDB-GENE-060130-6, ZDB-GENE-050522-559, ZDB-GENE-061013-403, ZDB-GENE-000125-12, ZDB-GENE-030131-5284, ZDB-GENE-030717-2	238	157	7242	1.74431	1	0.854532	83.6103
GOTERM_CC_DIRECT	GO:0005576~extracellular region	9	2.58621	0.413038	ZDB-GENE-120510-2, ZDB-GENE-980526-249, ZDB-GENE-040426-1396, ZDB-GENE-060503-141, ZDB-GENE-060711-1, ZDB-GENE-061013-403, ZDB-GENE-000125-12, ZDB-GENE-031030-7, ZDB-GENE-030717-2	238	216	7242	1.26786	1	0.986767	99.8109																Annotation Cluster 10	Enrichment Score: 0.49536627269056344
UP_KEYWORDS	Secreted	6	1.72414	0.61583	ZDB-GENE-120510-2, ZDB-GENE-980526-249, ZDB-GENE-040426-1396, ZDB-GENE-060503-141, ZDB-GENE-000125-12, ZDB-GENE-030717-2	340	160	10233	1.12864	1	0.990228	99.9992																Category	Term	Count	%	PValue	Genes	List Total	Pop Hits	Pop Total	Fold Enrichment	Bonferroni	Benjamini	FDR
																												GOTERM_MF_DIRECT	GO:0008173~RNA methyltransferase activity	3	1.64835	0.0754848	ZDB-GENE-030131-1067, ZDB-GENE-050809-101, ZDB-GENE-060929-60	142	26	8040	6.53304	1	0.80558	65.2013
Annotation Cluster 12	Enrichment Score: 0.42716076991494334																											UP_KEYWORDS	Methyltransferase	3	1.64835	0.440138	ZDB-GENE-030131-1067, ZDB-GENE-050809-101, ZDB-GENE-060929-60	178	95	11300	2.00473	1	0.959317	99.8916
Category	Term	Count	%	PValue	Genes	List Total	Pop Hits	Pop Total	Fold Enrichment	Bonferroni	Benjamini	FDR																GOTERM_BP_DIRECT	GO:0032259~methylation	3	1.64835	0.512989	ZDB-GENE-030131-1067, ZDB-GENE-050809-101, ZDB-GENE-060929-60	138	103	8253	1.74187	1	0.999997	99.9943
INTERPRO	IPR001660:Sterile alpha motif domain	4	1.14943	0.292984	ZDB-GENE-090311-43, ZDB-GENE-030616-75, ZDB-GENE-061215-31, ZDB-GENE-081104-60	322	58	9850	2.10966	1	1	99.4712																GOTERM_MF_DIRECT	GO:0008168~methyltransferase activity	3	1.64835	0.61232	ZDB-GENE-030131-1067, ZDB-GENE-050809-101, ZDB-GENE-060929-60	142	117	8040	1.45179	1	0.999983	99.9997
SMART	SM00454:SAM	3	0.862069	0.418289	ZDB-GENE-090311-43, ZDB-GENE-061215-31, ZDB-GENE-081104-60	147	51	5238	2.09604	1	1	99.8473
INTERPRO	IPR013761:Sterile alpha motif/pointed domain	4	1.14943	0.426773	ZDB-GENE-090311-43, ZDB-GENE-030616-75, ZDB-GENE-061215-31, ZDB-GENE-081104-60	322	73	9850	1.67617	1	1	99.9778																Annotation Cluster 11	Enrichment Score: 0.34697553071404186
																												Category	Term	Count	%	PValue	Genes	List Total	Pop Hits	Pop Total	Fold Enrichment	Bonferroni	Benjamini	FDR
Annotation Cluster 13	Enrichment Score: 0.38407771798761475																											UP_KEYWORDS	EGF-like domain	3	1.64835	0.363151	ZDB-GENE-060711-1, ZDB-GENE-070206-10, ZDB-GENE-131121-540	178	81	11300	2.35123	1	0.948449	99.5061
Category	Term	Count	%	PValue	Genes	List Total	Pop Hits	Pop Total	Fold Enrichment	Bonferroni	Benjamini	FDR																SMART	SM00181:EGF	3	1.64835	0.418726	ZDB-GENE-060711-1, ZDB-GENE-070206-10, ZDB-GENE-131121-540	79	106	5806	2.08001	1	1	99.7705
KEGG_PATHWAY	dre04916:Melanogenesis	5	1.43678	0.145611	ZDB-GENE-000906-4, ZDB-GENE-980526-249, ZDB-GENE-980526-16, ZDB-GENE-050904-4, ZDB-GENE-030717-2	94	71	3236	2.42433	1	0.862863	82.6219																INTERPRO	IPR000742:Epidermal growth factor-like domain	3	1.64835	0.598488	ZDB-GENE-060711-1, ZDB-GENE-070206-10, ZDB-GENE-131121-540	170	129	10885	1.48906	1	1	99.9998
KEGG_PATHWAY	dre04310:Wnt signaling pathway	5	1.43678	0.396493	ZDB-GENE-000906-4, ZDB-GENE-980526-249, ZDB-GENE-050904-4, ZDB-GENE-050417-406, ZDB-GENE-030717-2	94	111	3236	1.5507	1	0.966637	99.636
UP_KEYWORDS	Wnt signaling pathway	3	0.862069	0.639668	ZDB-GENE-000906-4, ZDB-GENE-980526-249, ZDB-GENE-030717-2	340	65	10233	1.3891	1	0.988395	99.9996																Annotation Cluster 12	Enrichment Score: 0.30161055199291853
GOTERM_BP_DIRECT	GO:0016055~Wnt signaling pathway	3	0.862069	0.7876	ZDB-GENE-000906-4, ZDB-GENE-980526-249, ZDB-GENE-030717-2	240	90	7490	1.04028	1	1	100																Category	Term	Count	%	PValue	Genes	List Total	Pop Hits	Pop Total	Fold Enrichment	Bonferroni	Benjamini	FDR
																												INTERPRO	IPR013088:Zinc finger, NHR/GATA-type	3	1.64835	0.159734	ZDB-GENE-040718-313, ZDB-GENE-000622-1, ZDB-GENE-980526-268	170	46	10885	4.17583	1	0.99997	91.7179
Annotation Cluster 14	Enrichment Score: 0.36141864165431836																											GOTERM_MF_DIRECT	GO:0003700~transcription factor activity, sequence-specific DNA binding	8	4.3956	0.485549	ZDB-GENE-070319-1, ZDB-GENE-040718-313, ZDB-GENE-060328-2, ZDB-GENE-000622-1, ZDB-GENE-041116-2, ZDB-GENE-031202-3, ZDB-GENE-980526-268, ZDB-GENE-980526-55	142	374	8040	1.21112	1	0.999882	99.9869
Category	Term	Count	%	PValue	Genes	List Total	Pop Hits	Pop Total	Fold Enrichment	Bonferroni	Benjamini	FDR																GOTERM_MF_DIRECT	GO:0043565~sequence-specific DNA binding	7	3.84615	0.505342	ZDB-GENE-060519-9, ZDB-GENE-040718-313, ZDB-GENE-060328-2, ZDB-GENE-000622-1, ZDB-GENE-041116-2, ZDB-GENE-980526-268, ZDB-GENE-980526-55	142	324	8040	1.22327	1	0.999897	99.9923
UP_KEYWORDS	Methyltransferase	5	1.43678	0.371225	ZDB-GENE-030131-1067, ZDB-GENE-071213-1, ZDB-GENE-040426-1738, ZDB-GENE-040426-2328, ZDB-GENE-050809-101	340	93	10233	1.61812	1	0.968587	99.6687																GOTERM_MF_DIRECT	GO:0003682~chromatin binding	3	1.64835	0.547937	ZDB-GENE-060328-2, ZDB-GENE-000622-1, ZDB-GENE-980526-268	142	104	8040	1.63326	1	0.999929	99.9977
GOTERM_BP_DIRECT	GO:0032259~methylation	5	1.43678	0.403641	ZDB-GENE-030131-1067, ZDB-GENE-071213-1, ZDB-GENE-040426-1738, ZDB-GENE-040426-2328, ZDB-GENE-050809-101	240	101	7490	1.54497	1	0.99997	99.9393																GOTERM_BP_DIRECT	GO:0006355~regulation of transcription, DNA-templated	12	6.59341	0.740439	ZDB-GENE-070319-1, ZDB-GENE-060519-9, ZDB-GENE-040718-313, ZDB-GENE-051107-8, ZDB-GENE-060328-2, ZDB-GENE-050417-384, ZDB-GENE-050522-212, ZDB-GENE-980526-558, ZDB-GENE-000622-1, ZDB-GENE-041116-2, ZDB-GENE-980526-268, ZDB-GENE-041014-190	138	768	8253	0.934443	1	1	100
GOTERM_MF_DIRECT	GO:0008168~methyltransferase activity	5	1.43678	0.480786	ZDB-GENE-030131-1067, ZDB-GENE-071213-1, ZDB-GENE-040426-1738, ZDB-GENE-040426-2328, ZDB-GENE-050809-101	229	114	7285	1.39527	1	1	99.9908																GOTERM_MF_DIRECT	GO:0003677~DNA binding	8	4.3956	0.97477	ZDB-GENE-070319-1, ZDB-GENE-060519-9, ZDB-GENE-030131-5533, ZDB-GENE-040718-313, ZDB-GENE-050522-212, ZDB-GENE-000622-1, ZDB-GENE-041116-2, ZDB-GENE-980526-397	142	722	8040	0.627365	1	1	100
UP_KEYWORDS	S-adenosyl-L-methionine	4	1.14943	0.497439	ZDB-GENE-030131-1067, ZDB-GENE-040426-1738, ZDB-GENE-040426-2328, ZDB-GENE-050809-101	340	80	10233	1.50485	1	0.983515	99.979
																												Annotation Cluster 13	Enrichment Score: 0.28228595426344455
Annotation Cluster 15	Enrichment Score: 0.273004989669361																											Category	Term	Count	%	PValue	Genes	List Total	Pop Hits	Pop Total	Fold Enrichment	Bonferroni	Benjamini	FDR
Category	Term	Count	%	PValue	Genes	List Total	Pop Hits	Pop Total	Fold Enrichment	Bonferroni	Benjamini	FDR																UP_SEQ_FEATURE	transit peptide:Mitochondrion	3	1.64835	0.315606	ZDB-GENE-001229-1, ZDB-GENE-040426-2242, ZDB-GENE-060312-18	36	65	2001	2.56538	1	0.999852	98.426
UP_KEYWORDS	Leucine-rich repeat	4	1.14943	0.392704	ZDB-GENE-031113-23, ZDB-GENE-010126-1, ZDB-GENE-060217-2, ZDB-GENE-050522-302	340	68	10233	1.77042	1	0.971872	99.784																UP_KEYWORDS	Transit peptide	3	1.64835	0.466408	ZDB-GENE-001229-1, ZDB-GENE-040426-2242, ZDB-GENE-060312-18	178	100	11300	1.90449	1	0.964346	99.9384
INTERPRO	IPR001611:Leucine-rich repeat	5	1.43678	0.47717	ZDB-GENE-031113-23, ZDB-GENE-010126-1, ZDB-GENE-060217-2, ZDB-GENE-050522-302, ZDB-GENE-071119-3	322	109	9850	1.40321	1	1	99.9945																GOTERM_CC_DIRECT	GO:0005739~mitochondrion	7	3.84615	0.674983	ZDB-GENE-130911-1, ZDB-GENE-001229-1, ZDB-GENE-010302-3, ZDB-GENE-040426-2242, ZDB-GENE-060312-18, ZDB-GENE-040426-771, ZDB-GENE-050320-135	134	407	8015	1.02873	1	0.998936	99.999
SMART	SM00369:LRR_TYP	3	0.862069	0.616572	ZDB-GENE-031113-23, ZDB-GENE-060217-2, ZDB-GENE-050522-302	147	74	5238	1.44457	1	1	99.999																UP_KEYWORDS	Mitochondrion	4	2.1978	0.747571	ZDB-GENE-001229-1, ZDB-GENE-040426-2242, ZDB-GENE-060312-18, ZDB-GENE-050320-135	178	247	11300	1.02807	1	0.995607	100
INTERPRO	IPR003591:Leucine-rich repeat, typical subtype	3	0.862069	0.700256	ZDB-GENE-031113-23, ZDB-GENE-060217-2, ZDB-GENE-050522-302	322	74	9850	1.24014	1	1	100
																												Annotation Cluster 14	Enrichment Score: 0.212787823879506
Annotation Cluster 16	Enrichment Score: 0.24485655170679776																											Category	Term	Count	%	PValue	Genes	List Total	Pop Hits	Pop Total	Fold Enrichment	Bonferroni	Benjamini	FDR
Category	Term	Count	%	PValue	Genes	List Total	Pop Hits	Pop Total	Fold Enrichment	Bonferroni	Benjamini	FDR																GOTERM_MF_DIRECT	GO:0005509~calcium ion binding	8	4.3956	0.42227	ZDB-GENE-070127-3, ZDB-GENE-081031-75, ZDB-GENE-060711-1, ZDB-GENE-040426-2460, ZDB-GENE-031001-10, ZDB-GENE-030910-3, ZDB-GENE-131121-540, ZDB-GENE-100922-193	142	352	8040	1.28681	1	0.999593	99.9376
UP_KEYWORDS	Cell division	4	1.14943	0.514038	ZDB-GENE-040426-1483, ZDB-GENE-060503-218, ZDB-GENE-081107-51, ZDB-GENE-041114-165	340	82	10233	1.46815	1	0.982342	99.9861																INTERPRO	IPR002048:EF-hand domain	3	1.64835	0.690692	ZDB-GENE-070127-3, ZDB-GENE-040426-2460, ZDB-GENE-031001-10	170	153	10885	1.25548	1	1	100
GOTERM_BP_DIRECT	GO:0051301~cell division	4	1.14943	0.528914	ZDB-GENE-040426-1483, ZDB-GENE-060503-218, ZDB-GENE-081107-51, ZDB-GENE-041114-165	240	87	7490	1.43487	1	0.999996	99.9979																INTERPRO	IPR011992:EF-hand-like domain	3	1.64835	0.788427	ZDB-GENE-070127-3, ZDB-GENE-040426-2460, ZDB-GENE-031001-10	170	186	10885	1.03273	1	1	100
UP_KEYWORDS	Mitosis	3	0.862069	0.538441	ZDB-GENE-060503-218, ZDB-GENE-081107-51, ZDB-GENE-041114-165	340	54	10233	1.67206	1	0.982929	99.9926
UP_KEYWORDS	Cell cycle	5	1.43678	0.559387	ZDB-GENE-040426-957, ZDB-GENE-040426-1483, ZDB-GENE-060503-218, ZDB-GENE-081107-51, ZDB-GENE-041114-165	340	119	10233	1.26458	1	0.984878	99.9958																Annotation Cluster 15	Enrichment Score: 0.16692963167392763
GOTERM_BP_DIRECT	GO:0007049~cell cycle	5	1.43678	0.635957	ZDB-GENE-040426-957, ZDB-GENE-040426-1483, ZDB-GENE-060503-218, ZDB-GENE-081107-51, ZDB-GENE-041114-165	240	136	7490	1.14737	1	0.999998	99.9999																Category	Term	Count	%	PValue	Genes	List Total	Pop Hits	Pop Total	Fold Enrichment	Bonferroni	Benjamini	FDR
GOTERM_BP_DIRECT	GO:0007067~mitotic nuclear division	3	0.862069	0.651932	ZDB-GENE-060503-218, ZDB-GENE-081107-51, ZDB-GENE-041114-165	240	69	7490	1.35688	1	0.999997	100																UP_KEYWORDS	Receptor	7	3.84615	0.636822	ZDB-GENE-080108-7, ZDB-GENE-020806-2, ZDB-GENE-040718-313, ZDB-GENE-001228-2, ZDB-GENE-050516-2, ZDB-GENE-991208-8, ZDB-GENE-030131-3671	178	415	11300	1.0708	1	0.987323	99.9993
																												GOTERM_MF_DIRECT	GO:0004930~G-protein coupled receptor activity	3	1.64835	0.685713	ZDB-GENE-001228-2, ZDB-GENE-050516-2, ZDB-GENE-030131-3671	142	134	8040	1.26761	1	0.999996	100
Annotation Cluster 17	Enrichment Score: 0.23747826646510908																											GOTERM_BP_DIRECT	GO:0007186~G-protein coupled receptor signaling pathway	3	1.64835	0.722854	ZDB-GENE-001228-2, ZDB-GENE-050516-2, ZDB-GENE-030131-3671	138	152	8253	1.18035	1	1	100
Category	Term	Count	%	PValue	Genes	List Total	Pop Hits	Pop Total	Fold Enrichment	Bonferroni	Benjamini	FDR
UP_KEYWORDS	EGF-like domain	4	1.14943	0.437273	ZDB-GENE-060711-1, ZDB-GENE-070206-10, ZDB-GENE-061013-403, ZDB-GENE-030131-4827	340	73	10233	1.64915	1	0.974667	99.9154																Annotation Cluster 16	Enrichment Score: 0.12703607776121453
SMART	SM00181:EGF	4	1.14943	0.525123	ZDB-GENE-060711-1, ZDB-GENE-070206-10, ZDB-GENE-061013-403, ZDB-GENE-030131-4827	147	99	5238	1.4397	1	0.999997	99.9865																Category	Term	Count	%	PValue	Genes	List Total	Pop Hits	Pop Total	Fold Enrichment	Bonferroni	Benjamini	FDR
INTERPRO	IPR013032:EGF-like, conserved site	4	1.14943	0.670397	ZDB-GENE-060711-1, ZDB-GENE-061013-403, ZDB-GENE-030131-4827, ZDB-GENE-060526-342	322	105	9850	1.16534	1	1	100																SMART	SM00408:IGc2	3	1.64835	0.614361	ZDB-GENE-050522-198, ZDB-GENE-070127-3, ZDB-GENE-031113-23	79	153	5806	1.44105	1	1	99.9977
INTERPRO	IPR000742:Epidermal growth factor-like domain	4	1.14943	0.729023	ZDB-GENE-060711-1, ZDB-GENE-070206-10, ZDB-GENE-061013-403, ZDB-GENE-030131-4827	322	115	9850	1.064	1	1	100																INTERPRO	IPR013783:Immunoglobulin-like fold	6	3.2967	0.681052	ZDB-GENE-050522-198, ZDB-GENE-080108-7, ZDB-GENE-070319-1, ZDB-GENE-070127-3, ZDB-GENE-031113-23, ZDB-GENE-110411-176	170	368	10885	1.04396	1	1	100
																												INTERPRO	IPR003598:Immunoglobulin subtype 2	3	1.64835	0.690692	ZDB-GENE-050522-198, ZDB-GENE-070127-3, ZDB-GENE-031113-23	170	153	10885	1.25548	1	1	100
Annotation Cluster 18	Enrichment Score: 0.22833137951342064																											SMART	SM00409:IG	3	1.64835	0.786886	ZDB-GENE-050522-198, ZDB-GENE-070127-3, ZDB-GENE-031113-23	79	213	5806	1.03512	1	1	100
Category	Term	Count	%	PValue	Genes	List Total	Pop Hits	Pop Total	Fold Enrichment	Bonferroni	Benjamini	FDR																INTERPRO	IPR003599:Immunoglobulin subtype	3	1.64835	0.847165	ZDB-GENE-050522-198, ZDB-GENE-070127-3, ZDB-GENE-031113-23	170	213	10885	0.901823	1	1	100
UP_SEQ_FEATURE	repeat:WD 3	3	0.862069	0.462669	ZDB-GENE-050417-126, ZDB-GENE-040426-1851, ZDB-GENE-040827-1	64	47	1915	1.90991	1	1	99.9456																INTERPRO	IPR007110:Immunoglobulin-like domain	3	1.64835	0.89746	ZDB-GENE-050522-198, ZDB-GENE-070127-3, ZDB-GENE-031113-23	170	245	10885	0.784034	1	1	100
SMART	SM00320:WD40	7	2.01149	0.482135	ZDB-GENE-040426-2370, ZDB-GENE-050417-126, ZDB-GENE-040426-1851, ZDB-GENE-040426-2466, ZDB-GENE-030131-418, ZDB-GENE-131121-294, ZDB-GENE-040827-1	147	199	5238	1.25341	1	0.999999	99.962
UP_SEQ_FEATURE	repeat:WD 1	3	0.862069	0.495497	ZDB-GENE-050417-126, ZDB-GENE-040426-1851, ZDB-GENE-040827-1	64	50	1915	1.79531	1	1	99.9746																Annotation Cluster 17	Enrichment Score: 0.10281442215961155
UP_SEQ_FEATURE	repeat:WD 2	3	0.862069	0.495497	ZDB-GENE-050417-126, ZDB-GENE-040426-1851, ZDB-GENE-040827-1	64	50	1915	1.79531	1	1	99.9746																Category	Term	Count	%	PValue	Genes	List Total	Pop Hits	Pop Total	Fold Enrichment	Bonferroni	Benjamini	FDR
INTERPRO	IPR017986:WD40-repeat-containing domain	8	2.29885	0.584785	ZDB-GENE-040426-2370, ZDB-GENE-050417-126, ZDB-GENE-040426-1851, ZDB-GENE-040426-2466, ZDB-GENE-030131-418, ZDB-GENE-131121-294, ZDB-GENE-040827-1, ZDB-GENE-020801-1	322	221	9850	1.10733	1	1	99.9998																GOTERM_CC_DIRECT	GO:0005856~cytoskeleton	4	2.1978	0.688498	ZDB-GENE-040426-1230, ZDB-GENE-110408-5, ZDB-GENE-060929-1170, ZDB-GENE-081028-42	134	212	8015	1.12856	1	0.998515	99.9994
UP_KEYWORDS	WD repeat	4	1.14943	0.635251	ZDB-GENE-050417-126, ZDB-GENE-040426-1851, ZDB-GENE-030131-418, ZDB-GENE-040827-1	340	98	10233	1.22845	1	0.989037	99.9996																UP_KEYWORDS	Cytoskeleton	3	1.64835	0.721787	ZDB-GENE-040426-1230, ZDB-GENE-110408-5, ZDB-GENE-060929-1170	178	161	11300	1.18292	1	0.995252	100
INTERPRO	IPR001680:WD40 repeat	7	2.01149	0.639424	ZDB-GENE-040426-2370, ZDB-GENE-050417-126, ZDB-GENE-040426-1851, ZDB-GENE-040426-2466, ZDB-GENE-030131-418, ZDB-GENE-131121-294, ZDB-GENE-040827-1	322	200	9850	1.07065	1	1	100																UP_KEYWORDS	Cytoplasm	6	3.2967	0.98911	ZDB-GENE-040426-1230, ZDB-GENE-030721-2, ZDB-GENE-040912-135, ZDB-GENE-110408-5, ZDB-GENE-060929-1170, ZDB-GENE-070705-218	178	714	11300	0.533472	1	0.999999	100
INTERPRO	IPR015943:WD40/YVTN repeat-like-containing domain	8	2.29885	0.730729	ZDB-GENE-040426-2370, ZDB-GENE-050417-126, ZDB-GENE-040426-1851, ZDB-GENE-040426-2466, ZDB-GENE-030131-418, ZDB-GENE-131121-294, ZDB-GENE-040827-1, ZDB-GENE-020801-1	322	255	9850	0.959688	1	1	100
INTERPRO	IPR019775:WD40 repeat, conserved site	3	0.862069	0.926847	ZDB-GENE-040426-1851, ZDB-GENE-030131-418, ZDB-GENE-131121-294	322	129	9850	0.711397	1	1	100																Annotation Cluster 18	Enrichment Score: 0.07023738682976285
																												Category	Term	Count	%	PValue	Genes	List Total	Pop Hits	Pop Total	Fold Enrichment	Bonferroni	Benjamini	FDR
Annotation Cluster 19	Enrichment Score: 0.19027129420427003																											UP_KEYWORDS	Transcription regulation	6	3.2967	0.723673	ZDB-GENE-060519-9, ZDB-GENE-040718-313, ZDB-GENE-051107-8, ZDB-GENE-050417-384, ZDB-GENE-050522-212, ZDB-GENE-041014-190	178	384	11300	0.991924	1	0.994595	100
Category	Term	Count	%	PValue	Genes	List Total	Pop Hits	Pop Total	Fold Enrichment	Bonferroni	Benjamini	FDR																GOTERM_BP_DIRECT	GO:0006355~regulation of transcription, DNA-templated	12	6.59341	0.740439	ZDB-GENE-070319-1, ZDB-GENE-060519-9, ZDB-GENE-040718-313, ZDB-GENE-051107-8, ZDB-GENE-060328-2, ZDB-GENE-050417-384, ZDB-GENE-050522-212, ZDB-GENE-980526-558, ZDB-GENE-000622-1, ZDB-GENE-041116-2, ZDB-GENE-980526-268, ZDB-GENE-041014-190	138	768	8253	0.934443	1	1	100
INTERPRO	IPR013783:Immunoglobulin-like fold	12	3.44828	0.31366	ZDB-GENE-070319-1, ZDB-GENE-031113-23, ZDB-GENE-090311-43, ZDB-GENE-010126-1, ZDB-GENE-080104-6, ZDB-GENE-010822-2, ZDB-GENE-060503-218, ZDB-GENE-070112-292, ZDB-GENE-090312-70, ZDB-GENE-070912-75, ZDB-GENE-080107-6, ZDB-GENE-050407-1	322	282	9850	1.3017	1	1	99.6624																UP_KEYWORDS	Transcription	6	3.2967	0.778439	ZDB-GENE-060519-9, ZDB-GENE-040718-313, ZDB-GENE-051107-8, ZDB-GENE-050417-384, ZDB-GENE-050522-212, ZDB-GENE-041014-190	178	412	11300	0.924512	1	0.996379	100
INTERPRO	IPR013098:Immunoglobulin I-set	4	1.14943	0.511135	ZDB-GENE-031113-23, ZDB-GENE-010126-1, ZDB-GENE-010822-2, ZDB-GENE-050407-1	322	83	9850	1.47422	1	1	99.998																GOTERM_BP_DIRECT	GO:0006351~transcription, DNA-templated	6	3.2967	0.894202	ZDB-GENE-060519-9, ZDB-GENE-040718-313, ZDB-GENE-051107-8, ZDB-GENE-050417-384, ZDB-GENE-050522-212, ZDB-GENE-041014-190	138	467	8253	0.768364	1	1	100
UP_KEYWORDS	Immunoglobulin domain	3	0.862069	0.622645	ZDB-GENE-031113-23, ZDB-GENE-010126-1, ZDB-GENE-050407-1	340	63	10233	1.43319	1	0.988587	99.9994																UP_KEYWORDS	Zinc-finger	5	2.74725	0.908486	ZDB-GENE-060519-9, ZDB-GENE-040718-313, ZDB-GENE-030131-9636, ZDB-GENE-030131-5954, ZDB-GENE-041014-190	178	429	11300	0.739897	1	0.99968	100
SMART	SM00409:IG	5	1.43678	0.638418	ZDB-GENE-031113-23, ZDB-GENE-010126-1, ZDB-GENE-010822-2, ZDB-GENE-070912-75, ZDB-GENE-050407-1	147	156	5238	1.14207	1	0.999999	99.9995																UP_KEYWORDS	DNA-binding	5	2.74725	0.913964	ZDB-GENE-060519-9, ZDB-GENE-040718-313, ZDB-GENE-050522-212, ZDB-GENE-041116-2, ZDB-GENE-980526-397	178	435	11300	0.729691	1	0.999684	100
INTERPRO	IPR003599:Immunoglobulin subtype	5	1.43678	0.753466	ZDB-GENE-031113-23, ZDB-GENE-010126-1, ZDB-GENE-010822-2, ZDB-GENE-070912-75, ZDB-GENE-050407-1	322	156	9850	0.980451	1	1	100																GOTERM_CC_DIRECT	GO:0005634~nucleus	25	13.7363	0.924968	ZDB-GENE-060519-9, ZDB-GENE-060328-2, ZDB-GENE-050417-384, ZDB-GENE-060503-608, ZDB-GENE-050522-212, ZDB-GENE-980526-558, ZDB-GENE-040923-2, ZDB-GENE-041116-2, ZDB-GENE-041111-120, ZDB-GENE-031202-3, ZDB-GENE-050420-277, ZDB-GENE-030131-5577, ZDB-GENE-980526-55, ZDB-GENE-030131-1067, ZDB-GENE-070319-1, ZDB-GENE-050626-118, ZDB-GENE-040718-313, ZDB-GENE-051107-8, ZDB-GENE-030131-3464, ZDB-GENE-000…	134	1826	8015	0.818913	1	0.999998	100
SMART	SM00408:IGc2	3	0.862069	0.836665	ZDB-GENE-031113-23, ZDB-GENE-010822-2, ZDB-GENE-050407-1	147	115	5238	0.929547	1	1	100																UP_KEYWORDS	Nucleus	12	6.59341	0.95727	ZDB-GENE-030131-1067, ZDB-GENE-060519-9, ZDB-GENE-040718-313, ZDB-GENE-051107-8, ZDB-GENE-050417-384, ZDB-GENE-030131-3464, ZDB-GENE-050522-212, ZDB-GENE-040923-2, ZDB-GENE-041116-2, ZDB-GENE-030131-5577, ZDB-GENE-060929-1170, ZDB-GENE-041014-190	178	1078	11300	0.706677	1	0.99996	100
INTERPRO	IPR007110:Immunoglobulin-like domain	5	1.43678	0.83714	ZDB-GENE-031113-23, ZDB-GENE-010126-1, ZDB-GENE-010822-2, ZDB-GENE-070912-75, ZDB-GENE-050407-1	322	178	9850	0.859271	1	1	100
INTERPRO	IPR003598:Immunoglobulin subtype 2	3	0.862069	0.893462	ZDB-GENE-031113-23, ZDB-GENE-010822-2, ZDB-GENE-050407-1	322	115	9850	0.798002	1	1	100																Annotation Cluster 19	Enrichment Score: 0.06374956935238055
																												Category	Term	Count	%	PValue	Genes	List Total	Pop Hits	Pop Total	Fold Enrichment	Bonferroni	Benjamini	FDR
Annotation Cluster 20	Enrichment Score: 0.16090134193688566																											INTERPRO	IPR001245:Serine-threonine/tyrosine-protein kinase catalytic domain	3	1.64835	0.516847	ZDB-GENE-991208-8, ZDB-GENE-130531-70, ZDB-GENE-030131-3671	170	111	10885	1.73052	1	1	99.997
Category	Term	Count	%	PValue	Genes	List Total	Pop Hits	Pop Total	Fold Enrichment	Bonferroni	Benjamini	FDR																INTERPRO	IPR000719:Protein kinase, catalytic domain	4	2.1978	0.924683	ZDB-GENE-080204-39, ZDB-GENE-991208-8, ZDB-GENE-130531-70, ZDB-GENE-030131-3671	170	363	10885	0.705558	1	1	100
SMART	SM00184:RING	5	1.43678	0.499283	ZDB-GENE-040426-1905, ZDB-GENE-040426-2190, ZDB-GENE-030131-5954, ZDB-GENE-030131-6451, ZDB-GENE-130404-2	147	131	5238	1.36002	1	0.999998	99.9746																INTERPRO	IPR011009:Protein kinase-like domain	4	2.1978	0.949238	ZDB-GENE-080204-39, ZDB-GENE-991208-8, ZDB-GENE-130531-70, ZDB-GENE-030131-3671	170	397	10885	0.645133	1	1	100
INTERPRO	IPR013083:Zinc finger, RING/FYVE/PHD-type	9	2.58621	0.712897	ZDB-GENE-060421-4388, ZDB-GENE-081022-128, ZDB-GENE-040426-1905, ZDB-GENE-070209-217, ZDB-GENE-040426-2190, ZDB-GENE-030131-9636, ZDB-GENE-030131-5954, ZDB-GENE-030131-6451, ZDB-GENE-130404-2	322	284	9850	0.969403	1	1	100																GOTERM_BP_DIRECT	GO:0006468~protein phosphorylation	4	2.1978	0.954694	ZDB-GENE-080204-39, ZDB-GENE-991208-8, ZDB-GENE-130531-70, ZDB-GENE-030131-3671	138	379	8253	0.63118	1	1	100
INTERPRO	IPR017907:Zinc finger, RING-type, conserved site	3	0.862069	0.781229	ZDB-GENE-030131-5954, ZDB-GENE-030131-6451, ZDB-GENE-130404-2	322	87	9850	1.05483	1	1	100																GOTERM_MF_DIRECT	GO:0004672~protein kinase activity	4	2.1978	0.962666	ZDB-GENE-080204-39, ZDB-GENE-991208-8, ZDB-GENE-130531-70, ZDB-GENE-030131-3671	142	373	8040	0.607182	1	1	100
INTERPRO	IPR001841:Zinc finger, RING-type	5	1.43678	0.817039	ZDB-GENE-040426-1905, ZDB-GENE-040426-2190, ZDB-GENE-030131-5954, ZDB-GENE-030131-6451, ZDB-GENE-130404-2	322	172	9850	0.889246	1	1	100																GOTERM_MF_DIRECT	GO:0005524~ATP binding	9	4.94505	0.994107	ZDB-GENE-020806-2, ZDB-GENE-070912-443, ZDB-GENE-080204-39, ZDB-GENE-040912-135, ZDB-GENE-991208-8, ZDB-GENE-030131-9636, ZDB-GENE-130531-70, ZDB-GENE-071119-3, ZDB-GENE-030131-3671	142	924	8040	0.551491	1	1	100
Annotation Cluster 21	Enrichment Score: 0.15940780281515687																											Annotation Cluster 20	Enrichment Score: 0.03257552751624357
Category	Term	Count	%	PValue	Genes	List Total	Pop Hits	Pop Total	Fold Enrichment	Bonferroni	Benjamini	FDR																Category	Term	Count	%	PValue	Genes	List Total	Pop Hits	Pop Total	Fold Enrichment	Bonferroni	Benjamini	FDR
UP_KEYWORDS	SH3 domain	4	1.14943	0.599723	ZDB-GENE-020709-1, ZDB-GENE-040303-3, ZDB-GENE-050506-35, ZDB-GENE-090311-38	340	93	10233	1.2945	1	0.98946	99.9987																UP_KEYWORDS	Nucleotide-binding	10	5.49451	0.860048	ZDB-GENE-020806-2, ZDB-GENE-050417-384, ZDB-GENE-080204-39, ZDB-GENE-050417-3, ZDB-GENE-040912-135, ZDB-GENE-991208-8, ZDB-GENE-110408-5, ZDB-GENE-070705-218, ZDB-GENE-130531-70, ZDB-GENE-071119-3	178	770	11300	0.824456	1	0.999049	100
SMART	SM00326:SH3	4	1.14943	0.67813	ZDB-GENE-020709-1, ZDB-GENE-040303-3, ZDB-GENE-050506-35, ZDB-GENE-090311-38	147	124	5238	1.14944	1	0.999998	99.9999																UP_KEYWORDS	Kinase	5	2.74725	0.881059	ZDB-GENE-040718-381, ZDB-GENE-080204-39, ZDB-GENE-040912-135, ZDB-GENE-991208-8, ZDB-GENE-030131-9636	178	403	11300	0.787632	1	0.999355	100
INTERPRO	IPR001452:Src homology-3 domain	4	1.14943	0.817548	ZDB-GENE-020709-1, ZDB-GENE-040303-3, ZDB-GENE-050506-35, ZDB-GENE-090311-38	322	134	9850	0.913136	1	1	100																GOTERM_BP_DIRECT	GO:0016310~phosphorylation	5	2.74725	0.910051	ZDB-GENE-040718-381, ZDB-GENE-080204-39, ZDB-GENE-040912-135, ZDB-GENE-991208-8, ZDB-GENE-030131-9636	138	405	8253	0.738325	1	1	100
																												GOTERM_MF_DIRECT	GO:0016301~kinase activity	5	2.74725	0.93189	ZDB-GENE-040718-381, ZDB-GENE-080204-39, ZDB-GENE-040912-135, ZDB-GENE-991208-8, ZDB-GENE-030131-9636	142	407	8040	0.695574	1	1	100
Annotation Cluster 22	Enrichment Score: 0.15590083900260784																											GOTERM_MF_DIRECT	GO:0000166~nucleotide binding	13	7.14286	0.936156	ZDB-GENE-050417-384, ZDB-GENE-070912-443, ZDB-GENE-040923-2, ZDB-GENE-050417-3, ZDB-GENE-040912-135, ZDB-GENE-130531-70, ZDB-GENE-020806-2, ZDB-GENE-080204-39, ZDB-GENE-060824-3, ZDB-GENE-991208-8, ZDB-GENE-110408-5, ZDB-GENE-070705-218, ZDB-GENE-071119-3	142	980	8040	0.751078	1	1	100
Category	Term	Count	%	PValue	Genes	List Total	Pop Hits	Pop Total	Fold Enrichment	Bonferroni	Benjamini	FDR																UP_KEYWORDS	ATP-binding	5	2.74725	0.989081	ZDB-GENE-020806-2, ZDB-GENE-080204-39, ZDB-GENE-040912-135, ZDB-GENE-991208-8, ZDB-GENE-071119-3	178	618	11300	0.513618	1	0.999999	100
GOTERM_MF_DIRECT	GO:0016740~transferase activity	28	8.04598	0.344688	ZDB-GENE-090311-43, ZDB-GENE-040426-1738, ZDB-GENE-050211-4, ZDB-GENE-000831-4, ZDB-GENE-040912-135, ZDB-GENE-030131-9636, ZDB-GENE-050407-1, ZDB-GENE-090312-180, ZDB-GENE-030131-1067, ZDB-GENE-040724-122, ZDB-GENE-070112-2292, ZDB-GENE-030131-8201, ZDB-GENE-010126-1, ZDB-GENE-070705-488, ZDB-GENE-030131-6134, ZDB-GENE-060825-15, ZDB-GENE-060312-18, ZDB-GENE-050809-101, ZDB-GENE-040928-2, ZDB-GEN…	229	791	7285	1.1261	1	1	99.7502																GOTERM_MF_DIRECT	GO:0005524~ATP binding	9	4.94505	0.994107	ZDB-GENE-020806-2, ZDB-GENE-070912-443, ZDB-GENE-080204-39, ZDB-GENE-040912-135, ZDB-GENE-991208-8, ZDB-GENE-030131-9636, ZDB-GENE-130531-70, ZDB-GENE-071119-3, ZDB-GENE-030131-3671	142	924	8040	0.551491	1	1	100
SMART	SM00219:TyrKc	3	0.862069	0.465898	ZDB-GENE-090311-43, ZDB-GENE-010126-1, ZDB-GENE-050407-1	147	56	5238	1.90889	1	1	99.9451
GOTERM_BP_DIRECT	GO:0007169~transmembrane receptor protein tyrosine kinase signaling pathway	3	0.862069	0.487779	ZDB-GENE-090311-43, ZDB-GENE-010126-1, ZDB-GENE-050407-1	240	51	7490	1.83578	1	0.999996	99.9931
UP_KEYWORDS	Tyrosine-protein kinase	3	0.862069	0.497082	ZDB-GENE-090311-43, ZDB-GENE-010126-1, ZDB-GENE-050407-1	340	50	10233	1.80582	1	0.985628	99.9788
UP_KEYWORDS	Transferase	28	8.04598	0.497699	ZDB-GENE-090311-43, ZDB-GENE-040426-1738, ZDB-GENE-050211-4, ZDB-GENE-000831-4, ZDB-GENE-040912-135, ZDB-GENE-030131-9636, ZDB-GENE-050407-1, ZDB-GENE-090312-180, ZDB-GENE-030131-1067, ZDB-GENE-040724-122, ZDB-GENE-070112-2292, ZDB-GENE-030131-8201, ZDB-GENE-010126-1, ZDB-GENE-070705-488, ZDB-GENE-030131-6134, ZDB-GENE-060825-15, ZDB-GENE-060312-18, ZDB-GENE-050809-101, ZDB-GENE-040928-2, ZDB-GEN…	340	806	10233	1.04556	1	0.981237	99.9791
INTERPRO	IPR020635:Tyrosine-protein kinase, catalytic domain	3	0.862069	0.549252	ZDB-GENE-090311-43, ZDB-GENE-010126-1, ZDB-GENE-050407-1	322	56	9850	1.63875	1	1	99.9994
GOTERM_MF_DIRECT	GO:0004713~protein tyrosine kinase activity	3	0.862069	0.591667	ZDB-GENE-090311-43, ZDB-GENE-010126-1, ZDB-GENE-050407-1	229	63	7285	1.51487	1	1	99.9997
INTERPRO	IPR001245:Serine-threonine/tyrosine-protein kinase catalytic domain	4	1.14943	0.59582	ZDB-GENE-090311-43, ZDB-GENE-010126-1, ZDB-GENE-130531-70, ZDB-GENE-050407-1	322	94	9850	1.3017	1	1	99.9999
GOTERM_MF_DIRECT	GO:0005524~ATP binding	27	7.75862	0.609714	ZDB-GENE-090311-43, ZDB-GENE-040912-137, ZDB-GENE-041121-7, ZDB-GENE-040912-152, ZDB-GENE-040912-135, ZDB-GENE-030131-9636, ZDB-GENE-130531-70, ZDB-GENE-050407-1, ZDB-GENE-040724-122, ZDB-GENE-031113-10, ZDB-GENE-070112-2292, ZDB-GENE-040718-344, ZDB-GENE-030131-8201, ZDB-GENE-010126-1, ZDB-GENE-030131-6134, ZDB-GENE-071119-3, ZDB-GENE-070626-3, ZDB-GENE-070912-443, ZDB-GENE-020916-2, ZDB-GENE-11…	229	861	7285	0.997596	1	1	99.9998
INTERPRO	IPR008266:Tyrosine-protein kinase, active site	3	0.862069	0.622252	ZDB-GENE-090311-43, ZDB-GENE-010126-1, ZDB-GENE-050407-1	322	64	9850	1.43391	1	1	100
GOTERM_MF_DIRECT	GO:0016301~kinase activity	12	3.44828	0.629041	ZDB-GENE-020916-2, ZDB-GENE-040724-122, ZDB-GENE-070112-2292, ZDB-GENE-090311-43, ZDB-GENE-010126-1, ZDB-GENE-000831-4, ZDB-GENE-040912-135, ZDB-GENE-060616-305, ZDB-GENE-050904-4, ZDB-GENE-030131-9636, ZDB-GENE-030131-6134, ZDB-GENE-050407-1	229	374	7285	1.02071	1	1	99.9999
GOTERM_BP_DIRECT	GO:0016310~phosphorylation	12	3.44828	0.643842	ZDB-GENE-020916-2, ZDB-GENE-040724-122, ZDB-GENE-070112-2292, ZDB-GENE-090311-43, ZDB-GENE-010126-1, ZDB-GENE-000831-4, ZDB-GENE-040912-135, ZDB-GENE-060616-305, ZDB-GENE-050904-4, ZDB-GENE-030131-9636, ZDB-GENE-030131-6134, ZDB-GENE-050407-1	240	371	7490	1.00943	1	0.999998	100
UP_KEYWORDS	Kinase	12	3.44828	0.683743	ZDB-GENE-020916-2, ZDB-GENE-040724-122, ZDB-GENE-070112-2292, ZDB-GENE-090311-43, ZDB-GENE-010126-1, ZDB-GENE-000831-4, ZDB-GENE-040912-135, ZDB-GENE-060616-305, ZDB-GENE-050904-4, ZDB-GENE-030131-9636, ZDB-GENE-030131-6134, ZDB-GENE-050407-1	340	369	10233	0.978766	1	0.991706	99.9999
GOTERM_MF_DIRECT	GO:0004672~protein kinase activity	9	2.58621	0.8284	ZDB-GENE-111020-10, ZDB-GENE-070112-2292, ZDB-GENE-091020-8, ZDB-GENE-090311-43, ZDB-GENE-010126-1, ZDB-GENE-050904-4, ZDB-GENE-030131-6134, ZDB-GENE-130531-70, ZDB-GENE-050407-1	229	334	7285	0.857216	1	1	100
GOTERM_BP_DIRECT	GO:0006468~protein phosphorylation	9	2.58621	0.857029	ZDB-GENE-020916-2, ZDB-GENE-111020-10, ZDB-GENE-070112-2292, ZDB-GENE-090311-43, ZDB-GENE-010126-1, ZDB-GENE-050904-4, ZDB-GENE-030131-6134, ZDB-GENE-130531-70, ZDB-GENE-050407-1	240	340	7490	0.826103	1	1	100
INTERPRO	IPR011009:Protein kinase-like domain	9	2.58621	0.902946	ZDB-GENE-020916-2, ZDB-GENE-111020-10, ZDB-GENE-070112-2292, ZDB-GENE-090311-43, ZDB-GENE-010126-1, ZDB-GENE-050904-4, ZDB-GENE-030131-6134, ZDB-GENE-130531-70, ZDB-GENE-050407-1	322	358	9850	0.769024	1	1	100
INTERPRO	IPR000719:Protein kinase, catalytic domain	8	2.29885	0.911913	ZDB-GENE-111020-10, ZDB-GENE-070112-2292, ZDB-GENE-090311-43, ZDB-GENE-010126-1, ZDB-GENE-050904-4, ZDB-GENE-030131-6134, ZDB-GENE-130531-70, ZDB-GENE-050407-1	322	326	9850	0.750676	1	1	100
INTERPRO	IPR017441:Protein kinase, ATP binding site	6	1.72414	0.931718	ZDB-GENE-070112-2292, ZDB-GENE-090311-43, ZDB-GENE-010126-1, ZDB-GENE-050904-4, ZDB-GENE-030131-6134, ZDB-GENE-050407-1	322	261	9850	0.70322	1	1	100
GOTERM_MF_DIRECT	GO:0004674~protein serine/threonine kinase activity	4	1.14943	0.95755	ZDB-GENE-020916-2, ZDB-GENE-111020-10, ZDB-GENE-050904-4, ZDB-GENE-030131-6134	229	204	7285	0.623769	1	1	100
SMART	SM00220:S_TKc	4	1.14943	0.968015	ZDB-GENE-111020-10, ZDB-GENE-070112-2292, ZDB-GENE-050904-4, ZDB-GENE-030131-6134	147	241	5238	0.591413	1	1	100
UP_KEYWORDS	Nucleotide-binding	17	4.88506	0.968817	ZDB-GENE-090311-43, ZDB-GENE-030131-6151, ZDB-GENE-050417-3, ZDB-GENE-040912-135, ZDB-GENE-130531-70, ZDB-GENE-050407-1, ZDB-GENE-020709-1, ZDB-GENE-040718-344, ZDB-GENE-021220-2, ZDB-GENE-090313-231, ZDB-GENE-040724-73, ZDB-GENE-030131-8201, ZDB-GENE-010126-1, ZDB-GENE-060616-305, ZDB-GENE-050904-4, ZDB-GENE-071119-3, ZDB-GENE-030131-6134	340	717	10233	0.713598	1	0.999973	100
UP_KEYWORDS	ATP-binding	13	3.73563	0.969717	ZDB-GENE-090311-43, ZDB-GENE-040912-135, ZDB-GENE-050407-1, ZDB-GENE-020709-1, ZDB-GENE-040718-344, ZDB-GENE-090313-231, ZDB-GENE-021220-2, ZDB-GENE-030131-8201, ZDB-GENE-010126-1, ZDB-GENE-060616-305, ZDB-GENE-050904-4, ZDB-GENE-071119-3, ZDB-GENE-030131-6134	340	571	10233	0.685222	1	0.999971	100
GOTERM_MF_DIRECT	GO:0000166~nucleotide binding	21	6.03448	0.976439	ZDB-GENE-070912-443, ZDB-GENE-090311-43, ZDB-GENE-030131-6151, ZDB-GENE-040923-2, ZDB-GENE-050417-3, ZDB-GENE-040912-135, ZDB-GENE-040704-9, ZDB-GENE-130531-70, ZDB-GENE-050407-1, ZDB-GENE-020709-1, ZDB-GENE-040718-344, ZDB-GENE-031113-10, ZDB-GENE-021220-2, ZDB-GENE-090313-231, ZDB-GENE-040724-73, ZDB-GENE-030131-8201, ZDB-GENE-010126-1, ZDB-GENE-060616-305, ZDB-GENE-050904-4, ZDB-GENE-071119-3,…	229	925	7285	0.722224	1	1	100
INTERPRO	IPR008271:Serine/threonine-protein kinase, active site	3	0.862069	0.992954	ZDB-GENE-070112-2292, ZDB-GENE-050904-4, ZDB-GENE-030131-6134	322	211	9850	0.43493	1	1	100
Annotation Cluster 23	Enrichment Score: 0.12462209616968714
Category	Term	Count	%	PValue	Genes	List Total	Pop Hits	Pop Total	Fold Enrichment	Bonferroni	Benjamini	FDR
SMART	SM00248:ANK	4	1.14943	0.667338	ZDB-GENE-060526-267, ZDB-GENE-030131-5411, ZDB-GENE-080204-71, ZDB-GENE-050208-747	147	122	5238	1.16828	1	0.999999	99.9998
INTERPRO	IPR002110:Ankyrin repeat	4	1.14943	0.769794	ZDB-GENE-060526-267, ZDB-GENE-030131-5411, ZDB-GENE-080204-71, ZDB-GENE-050208-747	322	123	9850	0.994799	1	1	100
UP_KEYWORDS	ANK repeat	4	1.14943	0.779315	ZDB-GENE-060526-267, ZDB-GENE-030131-5411, ZDB-GENE-080204-71, ZDB-GENE-050208-747	340	123	10233	0.978766	1	0.995994	100
INTERPRO	IPR020683:Ankyrin repeat-containing domain	4	1.14943	0.792645	ZDB-GENE-060526-267, ZDB-GENE-030131-5411, ZDB-GENE-080204-71, ZDB-GENE-050208-747	322	128	9850	0.955939	1	1	100
Annotation Cluster 24	Enrichment Score: 0.08352035373781919
Category	Term	Count	%	PValue	Genes	List Total	Pop Hits	Pop Total	Fold Enrichment	Bonferroni	Benjamini	FDR
SMART	SM00355:ZnF_C2H2	6	1.72414	0.687549	ZDB-GENE-070209-170, ZDB-GENE-041210-86, ZDB-GENE-100318-5, ZDB-GENE-030131-5470, ZDB-GENE-031202-3, ZDB-GENE-040426-1633	147	206	5238	1.03784	1	0.999997	99.9999
INTERPRO	IPR015880:Zinc finger, C2H2-like	6	1.72414	0.806738	ZDB-GENE-070209-170, ZDB-GENE-041210-86, ZDB-GENE-100318-5, ZDB-GENE-030131-5470, ZDB-GENE-031202-3, ZDB-GENE-040426-1633	322	206	9850	0.890973	1	1	100
INTERPRO	IPR013087:Zinc finger C2H2-type/integrase DNA-binding domain	5	1.43678	0.820525	ZDB-GENE-070209-170, ZDB-GENE-041210-86, ZDB-GENE-100318-5, ZDB-GENE-030131-5470, ZDB-GENE-031202-3	322	173	9850	0.884106	1	1	100
INTERPRO	IPR007087:Zinc finger, C2H2	6	1.72414	0.865066	ZDB-GENE-070209-170, ZDB-GENE-041210-86, ZDB-GENE-100318-5, ZDB-GENE-030131-5470, ZDB-GENE-031202-3, ZDB-GENE-040426-1633	322	226	9850	0.812126	1	1	100
GOTERM_MF_DIRECT	GO:0003676~nucleic acid binding	12	3.44828	0.971005	ZDB-GENE-070209-170, ZDB-GENE-031113-10, ZDB-GENE-021220-2, ZDB-GENE-050410-5, ZDB-GENE-070912-443, ZDB-GENE-040923-2, ZDB-GENE-041210-86, ZDB-GENE-100318-5, ZDB-GENE-030131-5470, ZDB-GENE-031202-3, ZDB-GENE-040704-9, ZDB-GENE-031030-9	229	564	7285	0.676856	1	1	100
Annotation Cluster 25	Enrichment Score: 0.03876370635964683
Category	Term	Count	%	PValue	Genes	List Total	Pop Hits	Pop Total	Fold Enrichment	Bonferroni	Benjamini	FDR
SMART	SM00233:PH	4	1.14943	0.845508	ZDB-GENE-050522-73, ZDB-GENE-041010-225, ZDB-GENE-081104-60, ZDB-GENE-081028-42	147	165	5238	0.863822	1	1	100
INTERPRO	IPR001849:Pleckstrin homology domain	4	1.14943	0.921257	ZDB-GENE-050522-73, ZDB-GENE-041010-225, ZDB-GENE-081104-60, ZDB-GENE-081028-42	322	171	9850	0.715557	1	1	100
INTERPRO	IPR011993:Pleckstrin homology-like domain	5	1.43678	0.982224	ZDB-GENE-020709-1, ZDB-GENE-050522-73, ZDB-GENE-041010-225, ZDB-GENE-081104-60, ZDB-GENE-081028-42	322	278	9850	0.550181	1	1	100
Annotation Cluster 26	Enrichment Score: 0.0238851446654382
Category	Term	Count	%	PValue	Genes	List Total	Pop Hits	Pop Total	Fold Enrichment	Bonferroni	Benjamini	FDR
INTERPRO	IPR005225:Small GTP-binding protein domain	3	0.862069	0.926847	ZDB-GENE-050320-28, ZDB-GENE-040724-73, ZDB-GENE-030131-6151	322	129	9850	0.711397	1	1	100
GOTERM_MF_DIRECT	GO:0005525~GTP binding	5	1.43678	0.943257	ZDB-GENE-050320-28, ZDB-GENE-040724-73, ZDB-GENE-030131-2987, ZDB-GENE-030131-6151, ZDB-GENE-050417-3	229	237	7285	0.671144	1	1	100
GOTERM_BP_DIRECT	GO:0007264~small GTPase mediated signal transduction	3	0.862069	0.969855	ZDB-GENE-050320-28, ZDB-GENE-040724-73, ZDB-GENE-030131-6151	240	164	7490	0.570884	1	1	100
Annotation Cluster 27	Enrichment Score: 0.01830346999884161
Category	Term	Count	%	PValue	Genes	List Total	Pop Hits	Pop Total	Fold Enrichment	Bonferroni	Benjamini	FDR
UP_KEYWORDS	Homeobox	4	1.14943	0.908562	ZDB-GENE-980526-364, ZDB-GENE-040712-5, ZDB-GENE-980526-397, ZDB-GENE-040718-149	340	162	10233	0.743137	1	0.999584	100
INTERPRO	IPR009057:Homeodomain-like	5	1.43678	0.925836	ZDB-GENE-980526-364, ZDB-GENE-040712-5, ZDB-GENE-980526-397, ZDB-GENE-040718-149, ZDB-GENE-050107-3	322	216	9850	0.708103	1	1	100
INTERPRO	IPR017970:Homeobox, conserved site	3	0.862069	0.936174	ZDB-GENE-980526-364, ZDB-GENE-040712-5, ZDB-GENE-040718-149	322	134	9850	0.684852	1	1	100
SMART	SM00389:HOX	3	0.862069	0.939181	ZDB-GENE-980526-364, ZDB-GENE-040712-5, ZDB-GENE-040718-149	147	158	5238	0.676569	1	1	100
INTERPRO	IPR001356:Homeodomain	3	0.862069	0.969937	ZDB-GENE-980526-364, ZDB-GENE-040712-5, ZDB-GENE-040718-149	322	161	9850	0.570001	1	1	100
GOTERM_MF_DIRECT	GO:0043565~sequence-specific DNA binding	5	1.43678	0.995502	ZDB-GENE-980526-364, ZDB-GENE-040712-5, ZDB-GENE-100318-5, ZDB-GENE-060526-205, ZDB-GENE-040718-149	229	345	7285	0.461047	1	1	100
UP_KEYWORDS	DNA-binding	6	1.72414	0.999614	ZDB-GENE-060421-4796, ZDB-GENE-980526-364, ZDB-GENE-040712-5, ZDB-GENE-070112-292, ZDB-GENE-980526-397, ZDB-GENE-040718-149	340	470	10233	0.384218	1	1	100
GOTERM_MF_DIRECT	GO:0003677~DNA binding	10	2.87356	0.999907	ZDB-GENE-060421-4796, ZDB-GENE-070319-1, ZDB-GENE-030131-5533, ZDB-GENE-980526-364, ZDB-GENE-040426-2415, ZDB-GENE-040712-5, ZDB-GENE-070112-292, ZDB-GENE-980526-397, ZDB-GENE-040718-149, ZDB-GENE-050107-3	229	753	7285	0.422473	1	1	100
Annotation Cluster 28	Enrichment Score: 3.043122632046593E-4
Category	Term	Count	%	PValue	Genes	List Total	Pop Hits	Pop Total	Fold Enrichment	Bonferroni	Benjamini	FDR
GOTERM_BP_DIRECT	GO:0006355~regulation of transcription, DNA-templated	14	4.02299	0.998321	ZDB-GENE-050417-29, ZDB-GENE-980526-364, ZDB-GENE-041010-154, ZDB-GENE-040712-5, ZDB-GENE-100318-5, ZDB-GENE-070112-292, ZDB-GENE-060526-205, ZDB-GENE-040718-149, ZDB-GENE-040426-1613, ZDB-GENE-040426-1411, ZDB-GENE-070319-1, ZDB-GENE-040718-229, ZDB-GENE-040426-957, ZDB-GENE-050522-302	240	788	7490	0.554463	1	1	100
UP_KEYWORDS	Transcription regulation	5	1.43678	0.999311	ZDB-GENE-040426-957, ZDB-GENE-070112-292, ZDB-GENE-040718-149, ZDB-GENE-040426-1613, ZDB-GENE-050522-302	340	397	10233	0.379056	1	1	100
UP_KEYWORDS	Transcription	5	1.43678	0.999677	ZDB-GENE-040426-957, ZDB-GENE-070112-292, ZDB-GENE-040718-149, ZDB-GENE-040426-1613, ZDB-GENE-050522-302	340	424	10233	0.354918	1	1	100
GOTERM_BP_DIRECT	GO:0006351~transcription, DNA-templated	5	1.43678	0.999891	ZDB-GENE-040426-957, ZDB-GENE-070112-292, ZDB-GENE-040718-149, ZDB-GENE-040426-1613, ZDB-GENE-050522-302	240	476	7490	0.327819	1	1	100
[truncated: 5 more columns]
