# Supplementary material for: The Cyprinodon variegatus genome reveals gene expression changes underlying differences in skull morphology among closely related species
Source: BMC Genomics. 2017 May 30;18:424. doi: 10.1186/s12864-017-3810-7 (PMC5450241; doi:10.1186/s12864-017-3810-7)
Supplement: Supplementary file 30 — DAVID results for durophage intersection set. This is an excel table of providing DAVID overrepresentation enrichment analysis results for each of the 4 durophage intersection sets. ZFIN ids were used for analysis and genes without orthology assignment were excluded. (XLS 90 kb) [file 12864_2017_3810_MOESM30_ESM.xls]

## Sheet: Sheet1
# Table S21. Results from overrepresentation enrichment analysis of Durophage intersection sets using DAVID. Zfin Ids were used for analysis and genes with no identifiable ortholog were excluded from the analysis. Shown are results from clustering analysis for each intersection set.
48 hpf Intersection Set (FDR <=0.05 & logFC >= 0.2)
Annotation Cluster 1	Enrichment Score: 0.8817135805887323													96 hpf Intersection Set (FDR <=0.05 & logFC >= 0.2)
Category	Term	Count	%	PValue	Genes	List Total	Pop Hits	Pop Total	Fold Enrichment	Bonferroni	Benjamini	FDR		Annotation Cluster 1	Enrichment Score: 0.7542318028648999													8 dpf Intersection Set (FDR <=0.05 & logFC >= 0.2)
UP_KEYWORDS	Iron-sulfur	3	1.52284	0.111101	ZDB-GENE-120511-4, ZDB-GENE-070112-2282, ZDB-GENE-040426-2459	196	30	10233	5.22092	1	0.995007	74.8604		Category	Term	Count	%	PValue	Genes	List Total	Pop Hits	Pop Total	Fold Enrichment	Bonferroni	Benjamini	FDR		Annotation Cluster 1	Enrichment Score: 0.3845950694721669													15 dpf Intersection Set (FDR <=0.05 & logFC >= 0.2)
UP_KEYWORDS	Iron	5	2.53807	0.130125	ZDB-GENE-120511-4, ZDB-GENE-070112-2282, ZDB-GENE-070705-284, ZDB-GENE-040426-2459, ZDB-GENE-040426-17	196	102	10233	2.55927	1	0.99095	80.4921		INTERPRO	IPR001841:Zinc finger, RING-type	4	6.89655	0.0603248	ZDB-GENE-030131-607, ZDB-GENE-040308-1, ZDB-GENE-130404-2, ZDB-GENE-120529-1	53	187	10842	4.37574	0.999985	0.999985	53.4655		Category	Term	Count	%	PValue	Genes	List Total	Pop Hits	Pop Total	Fold Enrichment	Bonferroni	Benjamini	FDR		Annotation Cluster 1	Enrichment Score: 0.9151730698150148
GOTERM_MF_DIRECT	GO:0051536~iron-sulfur cluster binding	3	1.52284	0.156596	ZDB-GENE-120511-4, ZDB-GENE-070112-2282, ZDB-GENE-040426-2459	140	37	7285	4.21911	1	0.999018	88.9641		INTERPRO	IPR013083:Zinc finger, RING/FYVE/PHD-type	4	6.89655	0.179608	ZDB-GENE-060503-439, ZDB-GENE-040308-1, ZDB-GENE-130404-2, ZDB-GENE-120529-1	53	305	10842	2.68283	1	1	91.2313		GOTERM_CC_DIRECT	GO:0016021~integral component of membrane	9	27.2727	0.285686	ZDB-GENE-000710-1, ZDB-GENE-060616-96, ZDB-GENE-070912-541, ZDB-GENE-080103-2, ZDB-GENE-050417-366, ZDB-GENE-070912-148, ZDB-GENE-031110-3, ZDB-GENE-070912-662, ZDB-GENE-001205-1	20	2688	8015	1.3418	0.995406	0.995406	90.829		Category	Term	Count	%	PValue	Genes	List Total	Pop Hits
														SMART	SM00184:RING	3	5.17241	0.189391	ZDB-GENE-040308-1, ZDB-GENE-130404-2, ZDB-GENE-120529-1	33	145	5813	3.64451	0.999948	0.999948	86.3896		GOTERM_CC_DIRECT	GO:0016020~membrane	9	27.2727	0.407511	ZDB-GENE-000710-1, ZDB-GENE-060616-96, ZDB-GENE-070912-541, ZDB-GENE-080103-2, ZDB-GENE-050417-366, ZDB-GENE-070912-148, ZDB-GENE-031110-3, ZDB-GENE-070912-662, ZDB-GENE-001205-1	20	2973	8015	1.21317	0.999769	0.938676	97.5693		UP_KEYWORDS	Serine/threonine-protein kinase	3	16.6667	0.0206682	ZDB-GENE-040428-3, ZDB-GENE-050327-62, ZDB-GENE-081104-442	17	157
Annotation Cluster 2	Enrichment Score: 0.7479818735650027													GOTERM_MF_DIRECT	GO:0008270~zinc ion binding	5	8.62069	0.468697	ZDB-GENE-030131-607, ZDB-GENE-110110-2, ZDB-GENE-040308-1, ZDB-GENE-130404-2, ZDB-GENE-120529-1	41	702	8021	1.39341	1	1	99.9281		UP_KEYWORDS	Transmembrane helix	9	27.2727	0.432298	ZDB-GENE-000710-1, ZDB-GENE-060616-96, ZDB-GENE-070912-541, ZDB-GENE-080103-2, ZDB-GENE-050417-366, ZDB-GENE-070912-148, ZDB-GENE-031110-3, ZDB-GENE-070912-662, ZDB-GENE-001205-1	32	2620	11300	1.21302	1	0.999448	99.6009		GOTERM_MF_DIRECT	GO:0004674~protein serine/threonine kinase activity	3	16.6667	0.0345478	ZDB-GENE-040428-3, ZDB-GENE-050327-62, ZDB-GENE-081104-442	12	216
Category	Term	Count	%	PValue	Genes	List Total	Pop Hits	Pop Total	Fold Enrichment	Bonferroni	Benjamini	FDR																UP_KEYWORDS	Transmembrane	9	27.2727	0.434166	ZDB-GENE-000710-1, ZDB-GENE-060616-96, ZDB-GENE-070912-541, ZDB-GENE-080103-2, ZDB-GENE-050417-366, ZDB-GENE-070912-148, ZDB-GENE-031110-3, ZDB-GENE-070912-662, ZDB-GENE-001205-1	32	2624	11300	1.21118	1	0.997609	99.6135		INTERPRO	IPR008271:Serine/threonine-protein kinase, active site	3	16.6667	0.0447837	ZDB-GENE-040428-3, ZDB-GENE-050327-62, ZDB-GENE-081104-442	17	230
INTERPRO	IPR011990:Tetratricopeptide-like helical	6	3.04569	0.157213	ZDB-GENE-110203-5, ZDB-GENE-030131-1599, ZDB-GENE-030131-5188, ZDB-GENE-070912-148, ZDB-GENE-040704-72, ZDB-GENE-061221-2	187	151	9850	2.093	1	1	91.4349		Annotation Cluster 2	Enrichment Score: 0.4951496098578232													UP_KEYWORDS	Membrane	9	27.2727	0.54646	ZDB-GENE-000710-1, ZDB-GENE-060616-96, ZDB-GENE-070912-541, ZDB-GENE-080103-2, ZDB-GENE-050417-366, ZDB-GENE-070912-148, ZDB-GENE-031110-3, ZDB-GENE-070912-662, ZDB-GENE-001205-1	32	2867	11300	1.10852	1	0.997488	99.9554		INTERPRO	IPR017441:Protein kinase, ATP binding site	3	16.6667	0.0689208	ZDB-GENE-040428-3, ZDB-GENE-050327-62, ZDB-GENE-081104-442	17	293
SMART	SM00028:TPR	4	2.03046	0.163069	ZDB-GENE-110203-5, ZDB-GENE-070912-148, ZDB-GENE-040704-72, ZDB-GENE-061221-2	104	71	5238	2.83749	1	1	87.1984		Category	Term	Count	%	PValue	Genes	List Total	Pop Hits	Pop Total	Fold Enrichment	Bonferroni	Benjamini	FDR																SMART	SM00220:S_TKc	3	16.6667	0.0863752	ZDB-GENE-040428-3, ZDB-GENE-050327-62, ZDB-GENE-081104-442	12	261
INTERPRO	IPR019734:Tetratricopeptide repeat	4	2.03046	0.196936	ZDB-GENE-110203-5, ZDB-GENE-070912-148, ZDB-GENE-040704-72, ZDB-GENE-061221-2	187	81	9850	2.60118	1	1	95.7197		GOTERM_CC_DIRECT	GO:0016021~integral component of membrane	15	25.8621	0.185141	ZDB-GENE-061215-106, ZDB-GENE-061027-190, ZDB-GENE-030131-4721, ZDB-GENE-080103-2, ZDB-GENE-050522-34, ZDB-GENE-050417-119, ZDB-GENE-050417-366, ZDB-GENE-070705-96, ZDB-GENE-041010-125, ZDB-GENE-050417-122, ZDB-GENE-030721-4, ZDB-GENE-131121-194, ZDB-GENE-050522-229, ZDB-GENE-090312-115, ZDB-GENE-050407-1	34	2689	8005	1.31336	0.999487	0.999487	84.0928		Annotation Cluster 2	Enrichment Score: 0.36981932969946596													GOTERM_MF_DIRECT	GO:0004672~protein kinase activity	3	16.6667	0.0912521	ZDB-GENE-040428-3, ZDB-GENE-050327-62, ZDB-GENE-081104-442	12	372
INTERPRO	IPR013026:Tetratricopeptide repeat-containing domain	4	2.03046	0.201785	ZDB-GENE-110203-5, ZDB-GENE-070912-148, ZDB-GENE-040704-72, ZDB-GENE-061221-2	187	82	9850	2.56945	1	1	96.0764		GOTERM_CC_DIRECT	GO:0016020~membrane	16	27.5862	0.209294	ZDB-GENE-061027-190, ZDB-GENE-050522-34, ZDB-GENE-050417-366, ZDB-GENE-030721-4, ZDB-GENE-131121-194, ZDB-GENE-050809-44, ZDB-GENE-050522-229, ZDB-GENE-090312-115, ZDB-GENE-050407-1, ZDB-GENE-061215-106, ZDB-GENE-030131-4721, ZDB-GENE-080103-2, ZDB-GENE-050417-119, ZDB-GENE-070705-96, ZDB-GENE-041010-125, ZDB-GENE-050417-122	34	2977	8005	1.26539	0.999832	0.98702	87.8588		Category	Term	Count	%	PValue	Genes	List Total	Pop Hits	Pop Total	Fold Enrichment	Bonferroni	Benjamini	FDR		INTERPRO	IPR000719:Protein kinase, catalytic domain	3	16.6667	0.0992464	ZDB-GENE-040428-3, ZDB-GENE-050327-62, ZDB-GENE-081104-442	17	362
														UP_KEYWORDS	Transmembrane helix	15	25.8621	0.430563	ZDB-GENE-061215-106, ZDB-GENE-061027-190, ZDB-GENE-030131-4721, ZDB-GENE-080103-2, ZDB-GENE-050522-34, ZDB-GENE-050417-119, ZDB-GENE-050417-366, ZDB-GENE-070705-96, ZDB-GENE-041010-125, ZDB-GENE-050417-122, ZDB-GENE-030721-4, ZDB-GENE-131121-194, ZDB-GENE-050522-229, ZDB-GENE-090312-115, ZDB-GENE-050407-1	57	2622	11265	1.13062	1	1	99.6841		UP_KEYWORDS	Nucleotide-binding	4	12.1212	0.354713	ZDB-GENE-090429-3, ZDB-GENE-081104-442, ZDB-GENE-081022-93, ZDB-GENE-001205-1	32	770	11300	1.83442	1	0.999565	98.6073		GOTERM_BP_DIRECT	GO:0006468~protein phosphorylation	3	16.6667	0.10424	ZDB-GENE-040428-3, ZDB-GENE-050327-62, ZDB-GENE-081104-442	13	378
Annotation Cluster 3	Enrichment Score: 0.6163528564244584													UP_KEYWORDS	Transmembrane	15	25.8621	0.433065	ZDB-GENE-061215-106, ZDB-GENE-061027-190, ZDB-GENE-030131-4721, ZDB-GENE-080103-2, ZDB-GENE-050522-34, ZDB-GENE-050417-119, ZDB-GENE-050417-366, ZDB-GENE-070705-96, ZDB-GENE-041010-125, ZDB-GENE-050417-122, ZDB-GENE-030721-4, ZDB-GENE-131121-194, ZDB-GENE-050522-229, ZDB-GENE-090312-115, ZDB-GENE-050407-1	57	2626	11265	1.12889	1	0.999996	99.698		GOTERM_MF_DIRECT	GO:0005524~ATP binding	4	12.1212	0.408317	ZDB-GENE-090429-3, ZDB-GENE-070209-259, ZDB-GENE-081104-442, ZDB-GENE-001205-1	21	924	8040	1.65739	1	1	99.4268		GOTERM_MF_DIRECT	GO:0016301~kinase activity	3	16.6667	0.105523	ZDB-GENE-040428-3, ZDB-GENE-050327-62, ZDB-GENE-081104-442	12	405
Category	Term	Count	%	PValue	Genes	List Total	Pop Hits	Pop Total	Fold Enrichment	Bonferroni	Benjamini	FDR		UP_KEYWORDS	Membrane	16	27.5862	0.46281	ZDB-GENE-061027-190, ZDB-GENE-050522-34, ZDB-GENE-050417-366, ZDB-GENE-030721-4, ZDB-GENE-131121-194, ZDB-GENE-050809-44, ZDB-GENE-050522-229, ZDB-GENE-090312-115, ZDB-GENE-050407-1, ZDB-GENE-061215-106, ZDB-GENE-030131-4721, ZDB-GENE-080103-2, ZDB-GENE-050417-119, ZDB-GENE-070705-96, ZDB-GENE-041010-125, ZDB-GENE-050417-122	57	2872	11265	1.10101	1	0.999965	99.8259		GOTERM_MF_DIRECT	GO:0000166~nucleotide binding	4	12.1212	0.447548	ZDB-GENE-090429-3, ZDB-GENE-081104-442, ZDB-GENE-081022-93, ZDB-GENE-001205-1	21	980	8040	1.56268	1	1	99.7081		UP_KEYWORDS	Kinase	3	16.6667	0.110671	ZDB-GENE-040428-3, ZDB-GENE-050327-62, ZDB-GENE-081104-442	17	401
GOTERM_MF_DIRECT	GO:0004197~cysteine-type endopeptidase activity	3	1.52284	0.136729	ZDB-GENE-030619-9, ZDB-GENE-030131-5188, ZDB-GENE-070608-2	140	34	7285	4.59139	1	0.999234	85.0837																UP_KEYWORDS	ATP-binding	3	9.09091	0.511693	ZDB-GENE-090429-3, ZDB-GENE-081104-442, ZDB-GENE-001205-1	32	618	11300	1.7142	1	0.998221	99.9082		INTERPRO	IPR011009:Protein kinase-like domain	3	16.6667	0.115402	ZDB-GENE-040428-3, ZDB-GENE-050327-62, ZDB-GENE-081104-442	17	396
GOTERM_MF_DIRECT	GO:0008233~peptidase activity	6	3.04569	0.196898	ZDB-GENE-030131-4721, ZDB-GENE-030619-9, ZDB-GENE-030131-5188, ZDB-GENE-070608-2, ZDB-GENE-050327-8, ZDB-GENE-040912-97	140	162	7285	1.92725	1	0.998754	94.1439		Annotation Cluster 3	Enrichment Score: 0.24347828688137063																											GOTERM_BP_DIRECT	GO:0016310~phosphorylation	3	16.6667	0.116121	ZDB-GENE-040428-3, ZDB-GENE-050327-62, ZDB-GENE-081104-442	13	403
UP_KEYWORDS	Thiol protease	3	1.52284	0.246643	ZDB-GENE-030619-9, ZDB-GENE-070608-2, ZDB-GENE-040912-97	196	50	10233	3.13255	1	0.999522	96.386		Category	Term	Count	%	PValue	Genes	List Total	Pop Hits	Pop Total	Fold Enrichment	Bonferroni	Benjamini	FDR																UP_KEYWORDS	ATP-binding	3	16.6667	0.220453	ZDB-GENE-040428-3, ZDB-GENE-050327-62, ZDB-GENE-081104-442	17	618
GOTERM_BP_DIRECT	GO:0006508~proteolysis	7	3.5533	0.262258	ZDB-GENE-030131-4721, ZDB-GENE-030619-9, ZDB-GENE-030131-5188, ZDB-GENE-070608-2, ZDB-GENE-050327-8, ZDB-GENE-040426-1307, ZDB-GENE-040912-97	135	241	7490	1.6115	1	1	98.2793		INTERPRO	IPR017441:Protein kinase, ATP binding site	3	5.17241	0.400375	ZDB-GENE-050327-62, ZDB-GENE-030826-29, ZDB-GENE-050407-1	53	286	10842	2.1458	1	1	99.8142																UP_KEYWORDS	Nucleotide-binding	3	16.6667	0.303459	ZDB-GENE-040428-3, ZDB-GENE-050327-62, ZDB-GENE-081104-442	17	771
GOTERM_MF_DIRECT	GO:0008234~cysteine-type peptidase activity	3	1.52284	0.3321	ZDB-GENE-030619-9, ZDB-GENE-070608-2, ZDB-GENE-040912-97	140	62	7285	2.51786	1	0.999727	99.4611		GOTERM_MF_DIRECT	GO:0016740~transferase activity	6	10.3448	0.414096	ZDB-GENE-050327-62, ZDB-GENE-050417-8, ZDB-GENE-050522-229, ZDB-GENE-090312-115, ZDB-GENE-030826-29, ZDB-GENE-050407-1	41	844	8021	1.39076	1	1	99.7797																GOTERM_MF_DIRECT	GO:0016740~transferase activity	3	16.6667	0.334875	ZDB-GENE-040428-3, ZDB-GENE-050327-62, ZDB-GENE-081104-442	12	853
UP_KEYWORDS	Protease	5	2.53807	0.346509	ZDB-GENE-030131-4721, ZDB-GENE-030619-9, ZDB-GENE-070608-2, ZDB-GENE-050327-8, ZDB-GENE-040912-97	196	156	10233	1.67337	1	0.983466	99.3178		UP_KEYWORDS	Transferase	6	10.3448	0.425918	ZDB-GENE-050327-62, ZDB-GENE-050417-8, ZDB-GENE-050522-229, ZDB-GENE-090312-115, ZDB-GENE-030826-29, ZDB-GENE-050407-1	57	859	11265	1.38043	1	1	99.6567																UP_KEYWORDS	Transferase	3	16.6667	0.357114	ZDB-GENE-040428-3, ZDB-GENE-050327-62, ZDB-GENE-081104-442	17	870
														GOTERM_BP_DIRECT	GO:0006468~protein phosphorylation	3	5.17241	0.4465	ZDB-GENE-050327-62, ZDB-GENE-030826-29, ZDB-GENE-050407-1	34	374	8226	1.9407	1	1	99.8225																GOTERM_MF_DIRECT	GO:0005524~ATP binding	3	16.6667	0.371695	ZDB-GENE-040428-3, ZDB-GENE-050327-62, ZDB-GENE-081104-442	12	922
Annotation Cluster 4	Enrichment Score: 0.5982431838612596													GOTERM_BP_DIRECT	GO:0016310~phosphorylation	3	5.17241	0.48047	ZDB-GENE-050327-62, ZDB-GENE-030826-29, ZDB-GENE-050407-1	34	399	8226	1.81911	1	1	99.9099																GOTERM_MF_DIRECT	GO:0000166~nucleotide binding	3	16.6667	0.402267	ZDB-GENE-040428-3, ZDB-GENE-050327-62, ZDB-GENE-081104-442	12	980
Category	Term	Count	%	PValue	Genes	List Total	Pop Hits	Pop Total	Fold Enrichment	Bonferroni	Benjamini	FDR		INTERPRO	IPR000719:Protein kinase, catalytic domain	3	5.17241	0.516253	ZDB-GENE-050327-62, ZDB-GENE-030826-29, ZDB-GENE-050407-1	53	358	10842	1.71424	1	1	99.9867
UP_SEQ_FEATURE	compositionally biased region:Cys-rich	3	1.52284	0.0107817	ZDB-GENE-010509-2, ZDB-GENE-980526-524, ZDB-GENE-980526-526	36	9	1915	17.7315	0.614781	0.614781	11.0786		GOTERM_MF_DIRECT	GO:0004672~protein kinase activity	3	5.17241	0.552386	ZDB-GENE-050327-62, ZDB-GENE-030826-29, ZDB-GENE-050407-1	41	367	8021	1.59919	1	1	99.9899																Annotation Cluster 2	Enrichment Score: 0.41728317339630316
UP_KEYWORDS	Glycoprotein	7	3.5533	0.301302	ZDB-GENE-030131-4714, ZDB-GENE-061103-202, ZDB-GENE-010509-2, ZDB-GENE-980526-524, ZDB-GENE-980526-526, ZDB-GENE-030114-1, ZDB-GENE-030131-6042	196	238	10233	1.53556	1	0.992095	98.5055		INTERPRO	IPR011009:Protein kinase-like domain	3	5.17241	0.565811	ZDB-GENE-050327-62, ZDB-GENE-030826-29, ZDB-GENE-050407-1	53	392	10842	1.56556	1	1	99.9965																Category	Term	Count	%	PValue	Genes	List Total	Pop Hits
UP_KEYWORDS	Secreted	5	2.53807	0.363884	ZDB-GENE-030131-4721, ZDB-GENE-040426-1177, ZDB-GENE-010509-2, ZDB-GENE-980526-524, ZDB-GENE-980526-526	196	160	10233	1.63154	1	0.978004	99.5026		UP_KEYWORDS	Kinase	3	5.17241	0.59223	ZDB-GENE-050327-62, ZDB-GENE-030826-29, ZDB-GENE-050407-1	57	397	11265	1.49344	1	0.999948	99.9896																UP_KEYWORDS	Receptor	3	16.6667	0.120489	ZDB-GENE-000710-1, ZDB-GENE-080103-2, ZDB-GENE-040220-2	17	422
UP_SEQ_FEATURE	glycosylation site:N-linked (GlcNAc...)	5	2.53807	0.492841	ZDB-GENE-030131-4714, ZDB-GENE-010509-2, ZDB-GENE-980526-524, ZDB-GENE-980526-526, ZDB-GENE-030131-6042	36	197	1915	1.35011	1	1	99.936		GOTERM_MF_DIRECT	GO:0016301~kinase activity	3	5.17241	0.602911	ZDB-GENE-050327-62, ZDB-GENE-030826-29, ZDB-GENE-050407-1	41	402	8021	1.45996	1	1	99.9974																GOTERM_CC_DIRECT	GO:0016021~integral component of membrane	5	27.7778	0.352644	ZDB-GENE-000710-1, ZDB-GENE-060616-96, ZDB-GENE-080103-2, ZDB-GENE-040220-2, ZDB-GENE-060906-3	10	2651
GOTERM_CC_DIRECT	GO:0005576~extracellular region	5	2.53807	0.534117	ZDB-GENE-030131-4721, ZDB-GENE-040426-1177, ZDB-GENE-010509-2, ZDB-GENE-980526-524, ZDB-GENE-980526-526	129	216	7242	1.29953	1	0.999883	99.972		UP_KEYWORDS	Nucleotide-binding	4	6.89655	0.737522	ZDB-GENE-050327-62, ZDB-GENE-051120-87, ZDB-GENE-030826-29, ZDB-GENE-050407-1	57	759	11265	1.04154	1	0.999853	99.9999																GOTERM_CC_DIRECT	GO:0016020~membrane	5	27.7778	0.441605	ZDB-GENE-000710-1, ZDB-GENE-060616-96, ZDB-GENE-080103-2, ZDB-GENE-040220-2, ZDB-GENE-060906-3	10	2932
UP_SEQ_FEATURE	signal peptide	3	1.52284	0.827075	ZDB-GENE-010509-2, ZDB-GENE-980526-524, ZDB-GENE-980526-526	36	168	1915	0.949901	1	1	100		UP_KEYWORDS	ATP-binding	3	5.17241	0.811605	ZDB-GENE-050327-62, ZDB-GENE-030826-29, ZDB-GENE-050407-1	57	606	11265	0.978374	1	0.999791	100																UP_KEYWORDS	Transmembrane helix	5	27.7778	0.524416	ZDB-GENE-000710-1, ZDB-GENE-060616-96, ZDB-GENE-080103-2, ZDB-GENE-040220-2, ZDB-GENE-060906-3	17	2583
														GOTERM_MF_DIRECT	GO:0005524~ATP binding	4	6.89655	0.851603	ZDB-GENE-050327-62, ZDB-GENE-070626-3, ZDB-GENE-030826-29, ZDB-GENE-050407-1	41	917	8021	0.853366	1	1	100																UP_KEYWORDS	Transmembrane	5	27.7778	0.525789	ZDB-GENE-000710-1, ZDB-GENE-060616-96, ZDB-GENE-080103-2, ZDB-GENE-040220-2, ZDB-GENE-060906-3	17	2587
Annotation Cluster 5	Enrichment Score: 0.5412859839489552													GOTERM_MF_DIRECT	GO:0000166~nucleotide binding	4	6.89655	0.87709	ZDB-GENE-050327-62, ZDB-GENE-051120-87, ZDB-GENE-030826-29, ZDB-GENE-050407-1	41	968	8021	0.808406	1	1	100																UP_KEYWORDS	Membrane	5	27.7778	0.60603	ZDB-GENE-000710-1, ZDB-GENE-060616-96, ZDB-GENE-080103-2, ZDB-GENE-040220-2, ZDB-GENE-060906-3	17	2829
Category	Term	Count	%	PValue	Genes	List Total	Pop Hits	Pop Total	Fold Enrichment	Bonferroni	Benjamini	FDR
UP_SEQ_FEATURE	transit peptide:Mitochondrion	4	2.03046	0.105426	ZDB-GENE-061201-12, ZDB-GENE-030131-2838, ZDB-GENE-050327-8, ZDB-GENE-050327-29	36	63	1915	3.37743	0.999945	0.992568	70.0822
UP_KEYWORDS	Transit peptide	4	2.03046	0.292165	ZDB-GENE-061201-12, ZDB-GENE-030131-2838, ZDB-GENE-050327-8, ZDB-GENE-050327-29	196	99	10233	2.10946	1	0.99439	98.2596
UP_KEYWORDS	Mitochondrion	7	3.5533	0.313226	ZDB-GENE-061201-12, ZDB-GENE-120511-4, ZDB-GENE-040625-12, ZDB-GENE-030131-2838, ZDB-GENE-050327-8, ZDB-GENE-040718-94, ZDB-GENE-050327-29	196	241	10233	1.51645	1	0.985407	98.7786
GOTERM_CC_DIRECT	GO:0005739~mitochondrion	7	3.5533	0.708636	ZDB-GENE-061201-12, ZDB-GENE-120511-4, ZDB-GENE-040625-12, ZDB-GENE-050208-755, ZDB-GENE-030131-2838, ZDB-GENE-050327-8, ZDB-GENE-050327-29	129	396	7242	0.992366	1	0.999964	99.9998
Annotation Cluster 6	Enrichment Score: 0.5376371549159459
Category	Term	Count	%	PValue	Genes	List Total	Pop Hits	Pop Total	Fold Enrichment	Bonferroni	Benjamini	FDR
UP_SEQ_FEATURE	compositionally biased region:Cys-rich	3	1.52284	0.0107817	ZDB-GENE-010509-2, ZDB-GENE-980526-524, ZDB-GENE-980526-526	36	9	1915	17.7315	0.614781	0.614781	11.0786
GOTERM_BP_DIRECT	GO:0030154~cell differentiation	4	2.03046	0.473672	ZDB-GENE-061215-7, ZDB-GENE-980526-526, ZDB-GENE-060130-4, ZDB-GENE-040426-17	135	143	7490	1.55193	1	1	99.9811
UP_KEYWORDS	Differentiation	3	1.52284	0.477945	ZDB-GENE-061215-7, ZDB-GENE-980526-526, ZDB-GENE-040426-17	196	84	10233	1.86461	1	0.984678	99.951
UP_KEYWORDS	Developmental protein	7	3.5533	0.511332	ZDB-GENE-040426-2308, ZDB-GENE-010509-2, ZDB-GENE-980526-524, ZDB-GENE-061215-7, ZDB-GENE-071206-1, ZDB-GENE-980526-526, ZDB-GENE-040426-17	196	300	10233	1.21821	1	0.98765	99.9774
GOTERM_BP_DIRECT	GO:0007275~multicellular organism development	7	3.5533	0.575951	ZDB-GENE-040426-2308, ZDB-GENE-010509-2, ZDB-GENE-980526-524, ZDB-GENE-061215-7, ZDB-GENE-071206-1, ZDB-GENE-980526-526, ZDB-GENE-040426-17	135	341	7490	1.13892	1	0.999999	99.9989
UP_SEQ_FEATURE	signal peptide	3	1.52284	0.827075	ZDB-GENE-010509-2, ZDB-GENE-980526-524, ZDB-GENE-980526-526	36	168	1915	0.949901	1	1	100
Annotation Cluster 7	Enrichment Score: 0.39701370149711473
Category	Term	Count	%	PValue	Genes	List Total	Pop Hits	Pop Total	Fold Enrichment	Bonferroni	Benjamini	FDR
UP_KEYWORDS	Iron	5	2.53807	0.130125	ZDB-GENE-120511-4, ZDB-GENE-070112-2282, ZDB-GENE-070705-284, ZDB-GENE-040426-2459, ZDB-GENE-040426-17	196	102	10233	2.55927	1	0.99095	80.4921
GOTERM_BP_DIRECT	GO:0055114~oxidation-reduction process	8	4.06091	0.410293	ZDB-GENE-070818-3, ZDB-GENE-030131-6140, ZDB-GENE-060929-1190, ZDB-GENE-070112-2282, ZDB-GENE-070705-284, ZDB-GENE-040724-230, ZDB-GENE-040426-2459, ZDB-GENE-040426-17	135	341	7490	1.30162	1	1	99.9136
GOTERM_MF_DIRECT	GO:0016491~oxidoreductase activity	6	3.04569	0.678302	ZDB-GENE-030131-6140, ZDB-GENE-070112-2282, ZDB-GENE-070705-284, ZDB-GENE-040724-230, ZDB-GENE-040426-2459, ZDB-GENE-040426-17	140	298	7285	1.0477	1	1	100
UP_KEYWORDS	Oxidoreductase	4	2.03046	0.712965	ZDB-GENE-070705-284, ZDB-GENE-040724-230, ZDB-GENE-040426-2459, ZDB-GENE-040426-17	196	192	10233	1.08769	1	0.997565	100
Annotation Cluster 8	Enrichment Score: 0.3893864048964123
Category	Term	Count	%	PValue	Genes	List Total	Pop Hits	Pop Total	Fold Enrichment	Bonferroni	Benjamini	FDR
GOTERM_MF_DIRECT	GO:0008289~lipid binding	4	2.03046	0.0696247	ZDB-GENE-041014-313, ZDB-GENE-050809-44, ZDB-GENE-050208-52, ZDB-GENE-020320-4	140	50	7285	4.16286	1	0.997176	60.6997
GOTERM_MF_DIRECT	GO:0005215~transporter activity	3	1.52284	0.447158	ZDB-GENE-041014-313, ZDB-GENE-050208-52, ZDB-GENE-020320-4	140	79	7285	1.97604	1	0.999967	99.9533
UP_KEYWORDS	Transport	6	3.04569	0.925868	ZDB-GENE-030131-7753, ZDB-GENE-061103-202, ZDB-GENE-040718-94, ZDB-GENE-050809-44, ZDB-GENE-050208-52, ZDB-GENE-020320-4	196	439	10233	0.713565	1	0.999877	100
GOTERM_BP_DIRECT	GO:0006810~transport	6	3.04569	0.960906	ZDB-GENE-041014-313, ZDB-GENE-030131-7753, ZDB-GENE-061103-202, ZDB-GENE-050809-44, ZDB-GENE-050208-52, ZDB-GENE-020320-4	135	520	7490	0.640171	1	1	100
Annotation Cluster 9	Enrichment Score: 0.3733623935862656
Category	Term	Count	%	PValue	Genes	List Total	Pop Hits	Pop Total	Fold Enrichment	Bonferroni	Benjamini	FDR
UP_KEYWORDS	DNA repair	3	1.52284	0.352363	ZDB-GENE-120511-4, ZDB-GENE-041008-108, ZDB-GENE-070410-27	196	65	10233	2.40965	1	0.979956	99.3861
UP_KEYWORDS	DNA damage	3	1.52284	0.406852	ZDB-GENE-120511-4, ZDB-GENE-041008-108, ZDB-GENE-070410-27	196	73	10233	2.14558	1	0.980106	99.7809
GOTERM_BP_DIRECT	GO:0006281~DNA repair	4	2.03046	0.459739	ZDB-GENE-120511-4, ZDB-GENE-040426-2712, ZDB-GENE-041008-108, ZDB-GENE-070410-27	135	140	7490	1.58519	1	1	99.9732
GOTERM_BP_DIRECT	GO:0006974~cellular response to DNA damage stimulus	3	1.52284	0.487094	ZDB-GENE-120511-4, ZDB-GENE-041008-108, ZDB-GENE-070410-27	135	91	7490	1.82906	1	0.999998	99.9866
Annotation Cluster 10	Enrichment Score: 0.36140403903477314
Category	Term	Count	%	PValue	Genes	List Total	Pop Hits	Pop Total	Fold Enrichment	Bonferroni	Benjamini	FDR
GOTERM_MF_DIRECT	GO:0003700~transcription factor activity, sequence-specific DNA binding	10	5.07614	0.238849	ZDB-GENE-040426-2308, ZDB-GENE-070424-11, ZDB-GENE-010502-1, ZDB-GENE-060328-2, ZDB-GENE-040426-2351, ZDB-GENE-060503-655, ZDB-GENE-061215-7, ZDB-GENE-030131-9359, ZDB-GENE-050208-371, ZDB-GENE-040426-1455	140	356	7285	1.46168	1	0.999388	97.0753
GOTERM_BP_DIRECT	GO:0006355~regulation of transcription, DNA-templated	17	8.62944	0.334145	ZDB-GENE-010201-2, ZDB-GENE-060328-2, ZDB-GENE-040426-2351, ZDB-GENE-040625-97, ZDB-GENE-060503-655, ZDB-GENE-980526-204, ZDB-GENE-070410-27, ZDB-GENE-040426-1455, ZDB-GENE-041001-175, ZDB-GENE-040426-2308, ZDB-GENE-070424-11, ZDB-GENE-030131-607, ZDB-GENE-010502-1, ZDB-GENE-030131-4637, ZDB-GENE-061215-7, ZDB-GENE-030131-9359, ZDB-GENE-040426-17	135	788	7490	1.19694	1	1	99.5625
UP_KEYWORDS	Transcription regulation	10	5.07614	0.345146	ZDB-GENE-041001-175, ZDB-GENE-040426-2308, ZDB-GENE-040426-2351, ZDB-GENE-030131-4637, ZDB-GENE-980526-204, ZDB-GENE-061215-7, ZDB-GENE-030131-9359, ZDB-GENE-070410-27, ZDB-GENE-040426-17, ZDB-GENE-040426-1455	196	397	10233	1.31509	1	0.987677	99.3009
GOTERM_CC_DIRECT	GO:0005634~nucleus	35	17.7665	0.384918	ZDB-GENE-040413-1, ZDB-GENE-040426-2170, ZDB-GENE-030131-5188, ZDB-GENE-040426-2712, ZDB-GENE-030131-2838, ZDB-GENE-980526-204, ZDB-GENE-030131-5682, ZDB-GENE-040426-2321, ZDB-GENE-041008-108, ZDB-GENE-040426-1455, ZDB-GENE-041001-175, ZDB-GENE-030131-607, ZDB-GENE-990415-81, ZDB-GENE-061215-7, ZDB-GENE-081022-93, ZDB-GENE-061027-190, ZDB-GENE-040718-267, ZDB-GENE-030131-337, ZDB-GENE-060328-2, Z…	129	1819	7242	1.0802	1	0.999999	99.4508
UP_KEYWORDS	Transcription	10	5.07614	0.418848	ZDB-GENE-041001-175, ZDB-GENE-040426-2308, ZDB-GENE-040426-2351, ZDB-GENE-030131-4637, ZDB-GENE-980526-204, ZDB-GENE-061215-7, ZDB-GENE-030131-9359, ZDB-GENE-070410-27, ZDB-GENE-040426-17, ZDB-GENE-040426-1455	196	424	10233	1.23135	1	0.978855	99.8276
UP_KEYWORDS	Nucleus	23	11.6751	0.447394	ZDB-GENE-040718-267, ZDB-GENE-040413-1, ZDB-GENE-061027-190, ZDB-GENE-030131-337, ZDB-GENE-010201-2, ZDB-GENE-040426-2351, ZDB-GENE-030131-2838, ZDB-GENE-980526-204, ZDB-GENE-030131-5682, ZDB-GENE-041008-108, ZDB-GENE-070410-27, ZDB-GENE-040426-1455, ZDB-GENE-041001-175, ZDB-GENE-120511-4, ZDB-GENE-040426-2308, ZDB-GENE-070424-11, ZDB-GENE-990415-81, ZDB-GENE-030131-4637, ZDB-GENE-061215-7, ZDB-G…	196	1105	10233	1.08671	1	0.981748	99.9045
GOTERM_MF_DIRECT	GO:0003677~DNA binding	16	8.12183	0.470802	ZDB-GENE-030131-337, ZDB-GENE-010201-2, ZDB-GENE-040426-2351, ZDB-GENE-040426-2712, ZDB-GENE-030131-2838, ZDB-GENE-980526-204, ZDB-GENE-041027-3, ZDB-GENE-041008-108, ZDB-GENE-040426-1455, ZDB-GENE-040426-2308, ZDB-GENE-120511-4, ZDB-GENE-070424-11, ZDB-GENE-010502-1, ZDB-GENE-061215-7, ZDB-GENE-030131-9359, ZDB-GENE-050208-371	140	753	7285	1.10567	1	0.999968	99.9735
GOTERM_BP_DIRECT	GO:0006351~transcription, DNA-templated	10	5.07614	0.481975	ZDB-GENE-041001-175, ZDB-GENE-040426-2308, ZDB-GENE-040426-2351, ZDB-GENE-030131-4637, ZDB-GENE-980526-204, ZDB-GENE-061215-7, ZDB-GENE-030131-9359, ZDB-GENE-070410-27, ZDB-GENE-040426-17, ZDB-GENE-040426-1455	135	476	7490	1.16558	1	0.999999	99.9847
UP_KEYWORDS	DNA-binding	9	4.56853	0.678632	ZDB-GENE-040426-2308, ZDB-GENE-030131-337, ZDB-GENE-070424-11, ZDB-GENE-010201-2, ZDB-GENE-040426-2351, ZDB-GENE-061215-7, ZDB-GENE-030131-9359, ZDB-GENE-041008-108, ZDB-GENE-040426-1455	196	470	10233	0.99975	1	0.996572	99.9998
GOTERM_MF_DIRECT	GO:0043565~sequence-specific DNA binding	6	3.04569	0.794853	ZDB-GENE-040426-2308, ZDB-GENE-070424-11, ZDB-GENE-010201-2, ZDB-GENE-060328-2, ZDB-GENE-040426-2351, ZDB-GENE-060503-655	140	345	7285	0.904969	1	0.999999	100
Annotation Cluster 11	Enrichment Score: 0.30782760108765667
Category	Term	Count	%	PValue	Genes	List Total	Pop Hits	Pop Total	Fold Enrichment	Bonferroni	Benjamini	FDR
INTERPRO	IPR011992:EF-hand-like domain	5	2.53807	0.306057	ZDB-GENE-030131-4714, ZDB-GENE-030131-9359, ZDB-GENE-040426-1307, ZDB-GENE-090313-194, ZDB-GENE-040912-97	187	148	9850	1.77952	1	1	99.475
INTERPRO	IPR018247:EF-Hand 1, calcium-binding site	3	1.52284	0.593284	ZDB-GENE-030131-4714, ZDB-GENE-040426-1307, ZDB-GENE-040912-97	187	105	9850	1.50497	1	1	99.9998
INTERPRO	IPR002048:EF-hand domain	3	1.52284	0.656829	ZDB-GENE-030131-4714, ZDB-GENE-040426-1307, ZDB-GENE-040912-97	187	118	9850	1.33916	1	1	100
Annotation Cluster 12	Enrichment Score: 0.288034433854444
Category	Term	Count	%	PValue	Genes	List Total	Pop Hits	Pop Total	Fold Enrichment	Bonferroni	Benjamini	FDR
UP_KEYWORDS	Endosome	3	1.52284	0.303344	ZDB-GENE-041014-313, ZDB-GENE-030131-7753, ZDB-GENE-050809-44	196	58	10233	2.70048	1	0.988158	98.5559
GOTERM_CC_DIRECT	GO:0005768~endosome	3	1.52284	0.469117	ZDB-GENE-041014-313, ZDB-GENE-030131-7753, ZDB-GENE-050809-44	129	89	7242	1.89234	1	0.999973	99.8865
GOTERM_BP_DIRECT	GO:0006810~transport	6	3.04569	0.960906	ZDB-GENE-041014-313, ZDB-GENE-030131-7753, ZDB-GENE-061103-202, ZDB-GENE-050809-44, ZDB-GENE-050208-52, ZDB-GENE-020320-4	135	520	7490	0.640171	1	1	100
Annotation Cluster 13	Enrichment Score: 0.2834875874605558
Category	Term	Count	%	PValue	Genes	List Total	Pop Hits	Pop Total	Fold Enrichment	Bonferroni	Benjamini	FDR
INTERPRO	IPR011598:Myc-type, basic helix-loop-helix (bHLH) domain	3	1.52284	0.479394	ZDB-GENE-041001-175, ZDB-GENE-980526-204, ZDB-GENE-061215-7	187	85	9850	1.85908	1	1	99.9915
SMART	SM00353:HLH	3	1.52284	0.495316	ZDB-GENE-041001-175, ZDB-GENE-980526-204, ZDB-GENE-061215-7	104	84	5238	1.79876	1	1	99.9628
GOTERM_MF_DIRECT	GO:0046983~protein dimerization activity	3	1.52284	0.59424	ZDB-GENE-041001-175, ZDB-GENE-980526-204, ZDB-GENE-061215-7	140	104	7285	1.50103	1	0.999998	99.9991
Annotation Cluster 14	Enrichment Score: 0.22862429314251154
Category	Term	Count	%	PValue	Genes	List Total	Pop Hits	Pop Total	Fold Enrichment	Bonferroni	Benjamini	FDR
UP_KEYWORDS	EGF-like domain	3	1.52284	0.406852	ZDB-GENE-030131-4721, ZDB-GENE-070206-1, ZDB-GENE-041014-322	196	73	10233	2.14558	1	0.980106	99.7809
SMART	SM00181:EGF	3	1.52284	0.584481	ZDB-GENE-030131-4721, ZDB-GENE-070206-1, ZDB-GENE-041014-322	104	99	5238	1.52622	1	1	99.9961
INTERPRO	IPR000742:Epidermal growth factor-like domain	3	1.52284	0.6429	ZDB-GENE-030131-4721, ZDB-GENE-070206-1, ZDB-GENE-041014-322	187	115	9850	1.3741	1	1	100
UP_KEYWORDS	Disulfide bond	8	4.06091	0.79644	ZDB-GENE-030131-4721, ZDB-GENE-040426-2170, ZDB-GENE-040426-1177, ZDB-GENE-030131-4714, ZDB-GENE-980526-524, ZDB-GENE-070206-1, ZDB-GENE-980526-526, ZDB-GENE-041014-322	196	469	10233	0.890562	1	0.999024	100
Annotation Cluster 15	Enrichment Score: 0.18655288127424816
Category	Term	Count	%	PValue	Genes	List Total	Pop Hits	Pop Total	Fold Enrichment	Bonferroni	Benjamini	FDR
INTERPRO	IPR015880:Zinc finger, C2H2-like	5	2.53807	0.547721	ZDB-GENE-070705-184, ZDB-GENE-060328-2, ZDB-GENE-060130-4, ZDB-GENE-040426-2764, ZDB-GENE-080728-3	187	206	9850	1.27849	1	1	99.9989
SMART	SM00355:ZnF_C2H2	5	2.53807	0.582438	ZDB-GENE-070705-184, ZDB-GENE-060328-2, ZDB-GENE-060130-4, ZDB-GENE-040426-2764, ZDB-GENE-080728-3	104	206	5238	1.22246	1	1	99.9958
INTERPRO	IPR007087:Zinc finger, C2H2	5	2.53807	0.621847	ZDB-GENE-070705-184, ZDB-GENE-060328-2, ZDB-GENE-060130-4, ZDB-GENE-040426-2764, ZDB-GENE-080728-3	187	226	9850	1.16535	1	1	99.9999
INTERPRO	IPR013087:Zinc finger C2H2-type/integrase DNA-binding domain	4	2.03046	0.63859	ZDB-GENE-060328-2, ZDB-GENE-060130-4, ZDB-GENE-040426-2764, ZDB-GENE-080728-3	187	173	9850	1.21789	1	1	100
GOTERM_MF_DIRECT	GO:0003676~nucleic acid binding	8	4.06091	0.921556	ZDB-GENE-070705-184, ZDB-GENE-021220-2, ZDB-GENE-060328-2, ZDB-GENE-070928-8, ZDB-GENE-080211-1, ZDB-GENE-060130-4, ZDB-GENE-040426-2764, ZDB-GENE-080728-3	140	564	7285	0.738095	1	1	100
Annotation Cluster 16	Enrichment Score: 0.16010455724535563
Category	Term	Count	%	PValue	Genes	List Total	Pop Hits	Pop Total	Fold Enrichment	Bonferroni	Benjamini	FDR
UP_KEYWORDS	Nucleotide-binding	16	8.12183	0.392114	ZDB-GENE-040426-2711, ZDB-GENE-040426-1174, ZDB-GENE-030826-6, ZDB-GENE-030131-2838, ZDB-GENE-030131-5682, ZDB-GENE-060929-280, ZDB-GENE-040426-2459, ZDB-GENE-041008-108, ZDB-GENE-021220-2, ZDB-GENE-070629-2, ZDB-GENE-030131-688, ZDB-GENE-050419-180, ZDB-GENE-051120-87, ZDB-GENE-081022-93, ZDB-GENE-091112-22, ZDB-GENE-030826-29	196	717	10233	1.16506	1	0.9808	99.7079
GOTERM_MF_DIRECT	GO:0016740~transferase activity	16	8.12183	0.551271	ZDB-GENE-031001-5, ZDB-GENE-040426-2711, ZDB-GENE-030826-6, ZDB-GENE-050809-101, ZDB-GENE-030131-5682, ZDB-GENE-030114-1, ZDB-GENE-060929-280, ZDB-GENE-050417-8, ZDB-GENE-040426-1767, ZDB-GENE-030911-2, ZDB-GENE-030131-4714, ZDB-GENE-070202-4, ZDB-GENE-050419-180, ZDB-GENE-030131-7435, ZDB-GENE-091112-22, ZDB-GENE-030826-29	140	791	7285	1.05256	1	0.999995	99.9969
INTERPRO	IPR008271:Serine/threonine-protein kinase, active site	5	2.53807	0.567383	ZDB-GENE-050417-102, ZDB-GENE-050419-180, ZDB-GENE-030131-5682, ZDB-GENE-081104-75, ZDB-GENE-030826-29	187	211	9850	1.24819	1	1	99.9994
UP_KEYWORDS	Transferase	16	8.12183	0.57753	ZDB-GENE-031001-5, ZDB-GENE-040426-2711, ZDB-GENE-030826-6, ZDB-GENE-050809-101, ZDB-GENE-030131-5682, ZDB-GENE-030114-1, ZDB-GENE-060929-280, ZDB-GENE-050417-8, ZDB-GENE-040426-1767, ZDB-GENE-030911-2, ZDB-GENE-030131-4714, ZDB-GENE-070202-4, ZDB-GENE-050419-180, ZDB-GENE-030131-7435, ZDB-GENE-091112-22, ZDB-GENE-030826-29	196	806	10233	1.03641	1	0.993638	99.9959
UP_KEYWORDS	ATP-binding	11	5.58376	0.654444	ZDB-GENE-040426-2711, ZDB-GENE-021220-2, ZDB-GENE-030826-6, ZDB-GENE-030131-2838, ZDB-GENE-070629-2, ZDB-GENE-030131-688, ZDB-GENE-050419-180, ZDB-GENE-030131-5682, ZDB-GENE-041008-108, ZDB-GENE-091112-22, ZDB-GENE-030826-29	196	571	10233	1.00578	1	0.996779	99.9996
INTERPRO	IPR011009:Protein kinase-like domain	7	3.5533	0.674351	ZDB-GENE-050417-102, ZDB-GENE-050208-149, ZDB-GENE-030826-6, ZDB-GENE-050419-180, ZDB-GENE-030131-5682, ZDB-GENE-081104-75, ZDB-GENE-030826-29	187	358	9850	1.02993	1	1	100
GOTERM_MF_DIRECT	GO:0000166~nucleotide binding	17	8.62944	0.70223	ZDB-GENE-040426-2711, ZDB-GENE-040426-1174, ZDB-GENE-030826-6, ZDB-GENE-030131-2838, ZDB-GENE-030131-5682, ZDB-GENE-040426-2459, ZDB-GENE-060929-280, ZDB-GENE-041008-108, ZDB-GENE-040625-12, ZDB-GENE-021220-2, ZDB-GENE-070629-2, ZDB-GENE-030131-688, ZDB-GENE-050419-180, ZDB-GENE-051120-87, ZDB-GENE-081022-93, ZDB-GENE-091112-22, ZDB-GENE-030826-29	140	925	7285	0.956332	1	1	100
SMART	SM00220:S_TKc	5	2.53807	0.705422	ZDB-GENE-050417-102, ZDB-GENE-050419-180, ZDB-GENE-030131-5682, ZDB-GENE-081104-75, ZDB-GENE-030826-29	104	241	5238	1.04492	1	1	99.9999
GOTERM_BP_DIRECT	GO:0006468~protein phosphorylation	6	3.04569	0.734593	ZDB-GENE-050417-102, ZDB-GENE-030826-6, ZDB-GENE-050419-180, ZDB-GENE-030131-5682, ZDB-GENE-081104-75, ZDB-GENE-030826-29	135	340	7490	0.979085	1	1	100
INTERPRO	IPR000719:Protein kinase, catalytic domain	6	3.04569	0.742468	ZDB-GENE-050417-102, ZDB-GENE-030826-6, ZDB-GENE-050419-180, ZDB-GENE-030131-5682, ZDB-GENE-081104-75, ZDB-GENE-030826-29	187	326	9850	0.969456	1	1	100
GOTERM_MF_DIRECT	GO:0004674~protein serine/threonine kinase activity	4	2.03046	0.752638	ZDB-GENE-050417-102, ZDB-GENE-050419-180, ZDB-GENE-030131-5682, ZDB-GENE-030826-29	140	204	7285	1.02031	1	0.999999	100
GOTERM_MF_DIRECT	GO:0004672~protein kinase activity	6	3.04569	0.770933	ZDB-GENE-050417-102, ZDB-GENE-030826-6, ZDB-GENE-050419-180, ZDB-GENE-030131-5682, ZDB-GENE-081104-75, ZDB-GENE-030826-29	140	334	7285	0.934773	1	0.999999	100
GOTERM_MF_DIRECT	GO:0005524~ATP binding	15	7.61421	0.777517	ZDB-GENE-040426-2711, ZDB-GENE-030826-6, ZDB-GENE-030131-2838, ZDB-GENE-030131-5682, ZDB-GENE-081104-75, ZDB-GENE-041008-108, ZDB-GENE-050417-102, ZDB-GENE-021220-2, ZDB-GENE-070629-2, ZDB-GENE-030131-688, ZDB-GENE-050419-180, ZDB-GENE-050506-1, ZDB-GENE-070626-3, ZDB-GENE-091112-22, ZDB-GENE-030826-29	140	861	7285	0.906546	1	0.999999	100
GOTERM_BP_DIRECT	GO:0016310~phosphorylation	6	3.04569	0.800849	ZDB-GENE-040426-2711, ZDB-GENE-030826-6, ZDB-GENE-050419-180, ZDB-GENE-030131-5682, ZDB-GENE-091112-22, ZDB-GENE-030826-29	135	371	7490	0.897275	1	1	100
UP_KEYWORDS	Kinase	6	3.04569	0.837452	ZDB-GENE-040426-2711, ZDB-GENE-030826-6, ZDB-GENE-050419-180, ZDB-GENE-030131-5682, ZDB-GENE-091112-22, ZDB-GENE-030826-29	196	369	10233	0.84893	1	0.999408	100
GOTERM_MF_DIRECT	GO:0016301~kinase activity	6	3.04569	0.848655	ZDB-GENE-040426-2711, ZDB-GENE-030826-6, ZDB-GENE-050419-180, ZDB-GENE-030131-5682, ZDB-GENE-091112-22, ZDB-GENE-030826-29	140	374	7285	0.834798	1	1	100
INTERPRO	IPR017441:Protein kinase, ATP binding site	4	2.03046	0.875044	ZDB-GENE-030826-6, ZDB-GENE-050419-180, ZDB-GENE-030131-5682, ZDB-GENE-030826-29	187	261	9850	0.807261	1	1	100
Annotation Cluster 17	Enrichment Score: 0.10166828894109588
Category	Term	Count	%	PValue	Genes	List Total	Pop Hits	Pop Total	Fold Enrichment	Bonferroni	Benjamini	FDR
INTERPRO	IPR017970:Homeobox, conserved site	3	1.52284	0.723907	ZDB-GENE-040426-2308, ZDB-GENE-070424-11, ZDB-GENE-010201-2	187	134	9850	1.17926	1	1	100
INTERPRO	IPR009057:Homeodomain-like	4	2.03046	0.779222	ZDB-GENE-040426-2308, ZDB-GENE-070424-11, ZDB-GENE-010201-2, ZDB-GENE-050208-371	187	216	9850	0.975441	1	1	100
GOTERM_MF_DIRECT	GO:0043565~sequence-specific DNA binding	6	3.04569	0.794853	ZDB-GENE-040426-2308, ZDB-GENE-070424-11, ZDB-GENE-010201-2, ZDB-GENE-060328-2, ZDB-GENE-040426-2351, ZDB-GENE-060503-655	140	345	7285	0.904969	1	0.999999	100
INTERPRO	IPR001356:Homeodomain	3	1.52284	0.812016	ZDB-GENE-040426-2308, ZDB-GENE-070424-11, ZDB-GENE-010201-2	187	161	9850	0.981499	1	1	100
UP_KEYWORDS	Homeobox	3	1.52284	0.818627	ZDB-GENE-040426-2308, ZDB-GENE-070424-11, ZDB-GENE-010201-2	196	162	10233	0.966837	1	0.999255	100
SMART	SM00389:HOX	3	1.52284	0.823586	ZDB-GENE-040426-2308, ZDB-GENE-070424-11, ZDB-GENE-010201-2	104	158	5238	0.956305	1	1	100
Annotation Cluster 18	Enrichment Score: 0.07157065629834602
Category	Term	Count	%	PValue	Genes	List Total	Pop Hits	Pop Total	Fold Enrichment	Bonferroni	Benjamini	FDR
GOTERM_CC_DIRECT	GO:0016021~integral component of membrane	37	18.7817	0.781709	ZDB-GENE-080219-14, ZDB-GENE-030826-6, ZDB-GENE-041210-211, ZDB-GENE-070424-19, ZDB-GENE-050417-424, ZDB-GENE-991207-1, ZDB-GENE-050706-83, ZDB-GENE-050327-8, ZDB-GENE-061221-2, ZDB-GENE-070206-1, ZDB-GENE-080204-85, ZDB-GENE-060929-644, ZDB-GENE-131121-194, ZDB-GENE-030114-1, ZDB-GENE-131016-6, ZDB-GENE-040426-988, ZDB-GENE-060110-3, ZDB-GENE-030131-4721, ZDB-GENE-070912-148, ZDB-GENE-040718-320…	129	2238	7242	0.928134	1	0.99999	100
GOTERM_CC_DIRECT	GO:0016020~membrane	41	20.8122	0.817665	ZDB-GENE-080219-14, ZDB-GENE-030826-6, ZDB-GENE-041210-211, ZDB-GENE-070424-19, ZDB-GENE-050417-424, ZDB-GENE-991207-1, ZDB-GENE-050706-83, ZDB-GENE-050327-8, ZDB-GENE-061221-2, ZDB-GENE-070206-1, ZDB-GENE-060929-644, ZDB-GENE-080204-85, ZDB-GENE-131121-194, ZDB-GENE-030114-1, ZDB-GENE-050809-44, ZDB-GENE-131016-6, ZDB-GENE-040426-988, ZDB-GENE-060110-3, ZDB-GENE-030131-4721, ZDB-GENE-070912-148,…	129	2509	7242	0.917386	1	0.999992	100
UP_KEYWORDS	Transmembrane helix	37	18.7817	0.858383	ZDB-GENE-080219-14, ZDB-GENE-030826-6, ZDB-GENE-041210-211, ZDB-GENE-070424-19, ZDB-GENE-050417-424, ZDB-GENE-991207-1, ZDB-GENE-050706-83, ZDB-GENE-050327-8, ZDB-GENE-061221-2, ZDB-GENE-070206-1, ZDB-GENE-080204-85, ZDB-GENE-060929-644, ZDB-GENE-131121-194, ZDB-GENE-030114-1, ZDB-GENE-131016-6, ZDB-GENE-040426-988, ZDB-GENE-060110-3, ZDB-GENE-030131-4721, ZDB-GENE-070912-148, ZDB-GENE-040718-320…	196	2181	10233	0.885713	1	0.999344	100
UP_KEYWORDS	Transmembrane	37	18.7817	0.860594	ZDB-GENE-080219-14, ZDB-GENE-030826-6, ZDB-GENE-041210-211, ZDB-GENE-070424-19, ZDB-GENE-050417-424, ZDB-GENE-991207-1, ZDB-GENE-050706-83, ZDB-GENE-050327-8, ZDB-GENE-061221-2, ZDB-GENE-070206-1, ZDB-GENE-080204-85, ZDB-GENE-060929-644, ZDB-GENE-131121-194, ZDB-GENE-030114-1, ZDB-GENE-131016-6, ZDB-GENE-040426-988, ZDB-GENE-060110-3, ZDB-GENE-030131-4721, ZDB-GENE-070912-148, ZDB-GENE-040718-320…	196	2184	10233	0.884496	1	0.999245	100
UP_KEYWORDS	Membrane	39	19.797	0.929067	ZDB-GENE-080219-14, ZDB-GENE-030826-6, ZDB-GENE-041210-211, ZDB-GENE-070424-19, ZDB-GENE-050417-424, ZDB-GENE-991207-1, ZDB-GENE-050706-83, ZDB-GENE-050327-8, ZDB-GENE-061221-2, ZDB-GENE-070206-1, ZDB-GENE-060929-644, ZDB-GENE-080204-85, ZDB-GENE-131121-194, ZDB-GENE-030114-1, ZDB-GENE-050809-44, ZDB-GENE-131016-6, ZDB-GENE-040426-988, ZDB-GENE-060110-3, ZDB-GENE-030131-4721, ZDB-GENE-070912-148,…	196	2415	10233	0.84313	1	0.999868	100
[truncated: 5 more columns]
