# Supplementary material for: The Cyprinodon variegatus genome reveals gene expression changes underlying differences in skull morphology among closely related species
Source: BMC Genomics. 2017 May 30;18:424. doi: 10.1186/s12864-017-3810-7 (PMC5450241; doi:10.1186/s12864-017-3810-7)
Supplement: Supplementary file 31 — edgeR results table for identification of DE genes. This is a tab delimited table of the results from pair-wise comparisons among taxa at each stage to test for differential expression of genes using edgeR. GLM models were built for each stage and TMM normalization was calculated and applied at each stage. Genes filtered in a given stage are represented by NA. (GZ 10772 kb) [file 12864_2017_3810_MOESM31_ESM.gz]

Archive with 1 entries (1 files):
- Additional File 10__edgeR_Results_Table.txt
