# Supplementary material for: The Cyprinodon variegatus genome reveals gene expression changes underlying differences in skull morphology among closely related species
Source: BMC Genomics. 2017 May 30;18:424. doi: 10.1186/s12864-017-3810-7 (PMC5450241; doi:10.1186/s12864-017-3810-7)
Supplement: Supplementary file 31 — edgeR results table for identification of DE genes. This is a tab delimited table of the results from pair-wise comparisons among taxa at each stage to test for differential expression of genes using edgeR. GLM models were built for each stage and TMM normalization was calculated and applied at each stage. Genes filtered in a given stage are represented by NA. (GZ 10772 kb) [file 12864_2017_3810_MOESM31_ESM.gz › Additional File 10__edgeR_Results_Table.txt]

#	# Results from edgeR analysis for all stages and all comparisons from Lencer et al. 2017
#	# Columns describe pairwise comparisons where: D =  C.brontotheroides (Durophage), IO = C.variegatus (Inland omnivore), MO = C.variegatus (Marine Omnivore), S = C.desquamator (Scale-biter)
#	# Example: DvIO_48hpf_logFC column = log2 fold change values for 48 hpf comparison between the Durophage and the Inland Omniovre. Positive values indicate overexpression in the durophage and negative values indicate overexpression in the inland omnivore.
#	# NA values indicate that gene was filtered for comparison
#	# If you use in your research please cite: 

GeneGenbank	GeneName	ProductInfo	DvIO_48hpf_logFC	DvIO_48hpf_logCPM	DvIO_48hpf_LR	DvIO_48hpf_PValue	DvIO_48hpf_FDR	DvMO_48hpf_logFC	DvMO_48hpf_logCPM	DvMO_48hpf_LR	DvMO_48hpf_PValue	DvMO_48hpf_FDR	DvS_48hpf_logFC	DvS_48hpf_logCPM	DvS_48hpf_LR	DvS_48hpf_PValue	DvS_48hpf_FDR	IOvMO_48hpf_logFC	IOvMO_48hpf_logCPM	IOvMO_48hpf_LR	IOvMO_48hpf_PValue	IOvMO_48hpf_FDR	SvIO_48hpf_logFC	SvIO_48hpf_logCPM	SvIO_48hpf_LR	SvIO_48hpf_PValue	SvIO_48hpf_FDR	SvMO_48hpf_logFC	SvMO_48hpf_logCPM	SvMO_48hpf_LR	SvMO_48hpf_PValue	SvMO_48hpf_FDR	DvIO_96hpf_logFC	DvIO_96hpf_logCPM	DvIO_96hpf_LR	DvIO_96hpf_PValue	DvIO_96hpf_FDR	DvMO_96hpf_logFC	DvMO_96hpf_logCPM	DvMO_96hpf_LR	DvMO_96hpf_PValue	DvMO_96hpf_FDR	DvS_96hpf_logFC	DvS_96hpf_logCPM	DvS_96hpf_LR	DvS_96hpf_PValue	DvS_96hpf_FDR	IOvMO_96hpf_logFC	IOvMO_96hpf_logCPM	IOvMO_96hpf_LR	IOvMO_96hpf_PValue	IOvMO_96hpf_FDR	SvIO_96hpf_logFC	SvIO_96hpf_logCPM	SvIO_96hpf_LR	SvIO_96hpf_PValue	SvIO_96hpf_FDR	SvMO_96hpf_logFC	SvMO_96hpf_logCPM	SvMO_96hpf_LR	SvMO_96hpf_PValue	SvMO_96hpf_FDR	DvIO_8dpf_logFC	DvIO_8dpf_logCPM	DvIO_8dpf_LR	DvIO_8dpf_PValue	DvIO_8dpf_FDR	DvMO_8dpf_logFC	DvMO_8dpf_logCPM	DvMO_8dpf_LR	DvMO_8dpf_PValue	DvMO_8dpf_FDR	DvS_8dpf_logFC	DvS_8dpf_logCPM	DvS_8dpf_LR	DvS_8dpf_PValue	DvS_8dpf_FDR	IOvMO_8dpf_logFC	IOvMO_8dpf_logCPM	IOvMO_8dpf_LR	IOvMO_8dpf_PValue	IOvMO_8dpf_FDR	SvIO_8dpf_logFC	SvIO_8dpf_logCPM	SvIO_8dpf_LR	SvIO_8dpf_PValue	SvIO_8dpf_FDR	SvMO_8dpf_logFC	SvMO_8dpf_logCPM	SvMO_8dpf_LR	SvMO_8dpf_PValue	SvMO_8dpf_FDR	DvIO_15dpf_logFC	DvIO_15dpf_logCPM	DvIO_15dpf_LR	DvIO_15dpf_PValue	DvIO_15dpf_FDR	DvMO_15dpf_logFC	DvMO_15dpf_logCPM	DvMO_15dpf_LR	DvMO_15dpf_PValue	DvMO_15dpf_FDR	DvS_15dpf_logFC	DvS_15dpf_logCPM	DvS_15dpf_LR	DvS_15dpf_PValue	DvS_15dpf_FDR	IOvMO_15dpf_logFC	IOvMO_15dpf_logCPM	IOvMO_15dpf_LR	IOvMO_15dpf_PValue	IOvMO_15dpf_FDR	SvIO_15dpf_logFC	SvIO_15dpf_logCPM	SvIO_15dpf_LR	SvIO_15dpf_PValue	SvIO_15dpf_FDR	SvMO_15dpf_logFC	SvMO_15dpf_logCPM	SvMO_15dpf_LR	SvMO_15dpf_PValue	SvMO_15dpf_FDR
GeneID:107084860	otud7b	OTU deubiquitinase 7B%2C transcript variant X1	0.090487955	4.148643903	0.529007639	0.467024368	0.744285637	0.162079087	4.148643903	1.692821818	0.193229409	0.427849404	0.231910929	4.148643903	3.46741954	0.062588878	0.252975567	0.071591132	4.148643903	0.336807302	0.561677931	0.787848126	-0.141422973	4.148643903	1.315224986	0.251450818	0.490879705	-0.069831841	4.148643903	0.319981927	0.571618506	0.789726841	0.148475986	3.55430075	1.240764824	0.265323704	0.915029244	0.062710057	3.55430075	0.225363119	0.634983527	0.945106503	0.134347949	3.55430075	1.021563155	0.312148511	0.77110353	-0.085765929	3.55430075	0.417747939	0.518062923	0.916123838	0.014128037	3.55430075	0.011197162	0.915727832	0.989637408	-0.071637892	3.55430075	0.293101999	0.58823952	0.904113176	0.132708182	3.251037253	0.640225743	0.423629064	0.997981949	-0.171984395	3.251037253	1.083165154	0.297990567	0.766196011	0.070585597	3.251037253	0.182125709	0.669552768	0.907852493	-0.304692578	3.251037253	3.399614081	0.065211674	0.427243295	0.062122585	3.251037253	0.14117907	0.707111659	0.919767531	-0.242569993	3.251037253	2.167182098	0.140984367	0.512789522	0.174362949	2.699819896	0.18965838	0.663201097	0.999972891	-0.160898572	2.699819896	0.162411133	0.686946278	0.967386107	-0.026400801	2.699819896	0.004364727	0.947325216	0.99911814	-0.33526152	2.699819896	0.702317218	0.402006169	0.838281716	0.20076375	2.699819896	0.25162571	0.615932684	0.906102773	-0.134497771	2.699819896	0.113610303	0.736070709	1
GeneID:107089705	rbm8a	RNA binding motif protein 8A%2C transcript variant X1	-0.017793959	8.203940224	0.077415745	0.780830549	0.916044779	0.287543565	8.203940224	20.12691809	7.25E-06	0.00026403	0.073930502	8.203940224	1.336054272	0.247731006	0.550535684	0.305337524	8.203940224	22.82182646	1.78E-06	0.000113188	-0.091724461	8.203940224	2.06843327	0.150375932	0.36748325	0.213613063	8.203940224	11.17785583	0.000827794	0.010071187	0.044558612	7.383622234	0.191836144	0.661392785	0.984529572	0.178605211	7.383622234	3.082306996	0.079148186	0.452868352	-0.027404877	7.383622234	0.072650756	0.787515672	0.961167211	0.1340466	7.383622234	1.73626164	0.1876132	0.717994083	0.071963489	7.383622234	0.500812384	0.479143385	0.905308911	0.206010089	7.383622234	4.103815442	0.042786554	0.285222439	-0.030376068	6.622416176	0.027844998	0.867473752	0.997981949	0.182073806	6.622416176	0.998752311	0.317612601	0.781779949	0.133092457	6.622416176	0.534373266	0.464774028	0.812591596	0.212449874	6.622416176	1.360047228	0.243529297	0.723293001	-0.163468525	6.622416176	0.806323612	0.369209413	0.766716772	0.048981349	6.622416176	0.072353288	0.787940714	0.957573346	-0.07196644	6.829242934	0.094927226	0.758004246	0.999972891	-0.126863726	6.829242934	0.295046639	0.587004528	0.958040177	0.001294752	6.829242934	3.07E-05	0.995576912	0.99927771	-0.054897286	6.829242934	0.055273674	0.814128371	0.962735377	-0.073261192	6.829242934	0.098400042	0.75375816	0.945714684	-0.128158477	6.829242934	0.301179748	0.583143769	1
GeneID:107096175	LOC107096175	G-protein-signaling modulator 2-like%2C transcript variant X2	-0.03697007	2.265806699	0.056123949	0.81273054	0.930985369	-0.351092501	2.265806699	5.234094662	0.022148333	0.111834344	-0.217297813	2.265806699	1.990831492	0.158253967	0.431770775	-0.314122431	2.265806699	4.512479189	0.033648435	0.168317912	0.180327743	2.265806699	1.476981075	0.224247459	0.462247951	-0.133794688	2.265806699	0.84213034	0.358788202	0.621454421	-0.133979928	3.076245883	0.619897731	0.431085292	0.963240036	-0.084188815	3.076245883	0.247103516	0.619122006	0.939806672	-0.148022794	3.076245883	0.760262079	0.383246518	0.817838695	0.049791113	3.076245883	0.086954865	0.768084708	0.965828159	0.014042866	3.076245883	0.006885265	0.933869431	0.991664252	0.063833979	3.076245883	0.143614023	0.704714294	0.939483695	0.057791139	4.591472622	0.222050401	0.637482037	0.997981949	-0.270162952	4.591472622	4.883600797	0.027113002	0.249523709	-0.264259983	4.591472622	4.697520697	0.030206161	0.239313668	-0.327954091	4.591472622	7.208046224	0.007257746	0.131247481	0.322051121	4.591472622	6.988224038	0.008204772	0.135132675	-0.00590297	4.591472622	0.002368869	0.961181467	0.993219781	0.065193403	5.428895903	0.182585608	0.669160562	0.999972891	0.20570382	5.428895903	1.818161608	0.177532262	0.746558375	0.129022451	5.428895903	0.715548802	0.397607875	0.999021115	0.140510417	5.428895903	0.847912345	0.357143597	0.81737114	-0.063829048	5.428895903	0.175005719	0.675700851	0.922678668	0.076681369	5.428895903	0.252796769	0.615112635	1
GeneID:107098368	LOC107098368	cGMP-dependent protein kinase 1%2C transcript variant X2	0.104668904	3.05973222	0.479271849	0.488752325	0.757662664	0.115510362	3.05973222	0.583624843	0.444894995	0.684456447	-0.008161414	3.05973222	0.00295186	0.956671432	0.984817727	0.010841458	3.05973222	0.005316198	0.941875938	0.976957593	0.112830318	3.05973222	0.582659391	0.445271809	0.669413754	0.123671776	3.05973222	0.699923677	0.402809341	0.660305786	0.132585262	4.038480447	1.753548584	0.185431247	0.844637443	-0.031739806	4.038480447	0.1035341	0.7476291	0.967892763	0.136194483	4.038480447	1.863604602	0.172209353	0.625289283	-0.164325067	4.038480447	2.740513921	0.097833299	0.56392828	-0.003609221	4.038480447	0.001292609	0.971319932	0.998054825	-0.167934288	4.038480447	2.883101595	0.089513453	0.434384244	-0.086795524	3.933726254	0.385407641	0.534723273	0.997981949	-0.146127893	3.933726254	1.089667317	0.296544932	0.765031795	0.048846305	3.933726254	0.121852964	0.727033426	0.928031665	-0.059332369	3.933726254	0.181083075	0.67044411	0.930922888	-0.13564183	3.933726254	0.946747199	0.330548654	0.743521393	-0.194974198	3.933726254	1.950989423	0.162480271	0.55134689	-0.089447054	3.580133468	0.438623445	0.507787609	0.999972891	-0.133582954	3.580133468	0.989639094	0.319830599	0.878363712	-0.038384411	3.580133468	0.081051774	0.775877107	0.999021115	-0.044135901	3.580133468	0.108703142	0.741625448	0.943087408	-0.051062643	3.580133468	0.144289082	0.704053775	0.934065404	-0.095198544	3.580133468	0.507411213	0.476261675	0.999991498
GeneID:107090391	LOC107090391	glia maturation factor gamma-like	NA	NA	NA	NA	NA	NA	NA	NA	NA	NA	NA	NA	NA	NA	NA	NA	NA	NA	NA	NA	NA	NA	NA	NA	NA	NA	NA	NA	NA	NA	-0.007669082	1.014387603	0.001141202	0.973051245	0.998595087	-0.09153001	1.014387603	0.169040373	0.68096607	0.955704831	-0.018679017	1.014387603	0.00687063	0.933939593	0.99036748	-0.083860927	1.014387603	0.141986083	0.706314506	0.956662808	0.011009935	1.014387603	0.002390542	0.961004431	0.995869769	-0.072850992	1.014387603	0.108618069	0.741722963	0.948215724	0.234290838	2.863855572	2.092172106	0.148055435	0.997981949	-0.087199446	2.863855572	0.294554888	0.587316327	0.915768331	0.05885089	2.863855572	0.134389861	0.713923207	0.922571258	-0.321490284	2.863855572	3.970085562	0.046315419	0.36119744	0.175439948	2.863855572	1.185209764	0.276297937	0.706992124	-0.146050336	2.863855572	0.834499391	0.360974702	0.766142127	0.37475116	4.217688219	3.218049526	0.072830363	0.999972891	0.389502229	4.217688219	3.485027778	0.061926322	0.494231538	0.176511372	4.217688219	0.71848007	0.396642927	0.999021115	0.01475107	4.217688219	0.004988092	0.943695078	0.989320426	0.198239788	4.217688219	0.901839921	0.342288839	0.823099785	0.212990857	4.217688219	1.043751207	0.306950642	0.926427368
GeneID:107089947	chfr	checkpoint with forkhead and ring finger domains%2C E3 ubiquitin protein ligase	0.043032636	5.593846778	0.167808359	0.682066979	0.872170147	-0.070833408	5.593846778	0.45581078	0.499588346	0.727656203	0.060278278	5.593846778	0.329739149	0.565812727	0.803720653	-0.113866044	5.593846778	1.192479264	0.274830029	0.554216125	-0.017245642	5.593846778	0.027330351	0.868692953	0.93815784	-0.131111686	5.593846778	1.583320372	0.208283068	0.462742484	0.054528619	4.547658224	0.232706134	0.62952449	0.980611648	0.112455458	4.547658224	0.996755492	0.31809686	0.797325103	0.159930602	4.547658224	1.998401506	0.157465193	0.601722993	0.057926838	4.547658224	0.263822812	0.607505912	0.934776839	-0.105401983	4.547658224	0.865919864	0.352087345	0.858833916	-0.047475144	4.547658224	0.1769693	0.673990818	0.929978656	-0.255332453	4.214014714	1.522578665	0.217229681	0.997981949	-0.164952953	4.214014714	0.633980643	0.425898936	0.851664847	-0.140112164	4.214014714	0.458633484	0.49826331	0.832569741	0.0903795	4.214014714	0.191391747	0.661760794	0.927291746	-0.115220289	4.214014714	0.311820728	0.576565057	0.8727757	-0.024840789	4.214014714	0.014453245	0.90430757	0.98103774	-0.044231708	4.229692503	0.041917385	0.837777333	0.999972891	0.014156492	4.229692503	0.004302545	0.947701233	0.995659931	0.107496698	4.229692503	0.247433712	0.618887904	0.999021115	0.058388199	4.229692503	0.073202556	0.786729688	0.955893147	-0.151728406	4.229692503	0.492958605	0.482610499	0.868656048	-0.093340207	4.229692503	0.186975113	0.66544622	1
GeneID:107089946	LOC107089946	uncharacterized LOC107089946%2C transcript variant X2	NA	NA	NA	NA	NA	NA	NA	NA	NA	NA	NA	NA	NA	NA	NA	NA	NA	NA	NA	NA	NA	NA	NA	NA	NA	NA	NA	NA	NA	NA	-0.385696344	1.738404154	5.399260357	0.020145287	0.39163199	-0.409294106	1.738404154	6.271949286	0.012266412	0.151874646	-0.287723617	1.738404154	2.99967243	0.083281353	0.448864864	-0.023597762	1.738404154	0.022122022	0.88176295	0.983963421	-0.097972728	1.738404154	0.368734499	0.543694884	0.922677498	-0.12157049	1.738404154	0.586275598	0.443862946	0.844311699	0.257934996	1.859874213	0.616958923	0.432179619	0.997981949	-0.586013264	1.859874213	3.246445567	0.071578523	0.418571302	-0.448705062	1.859874213	1.905931188	0.16741593	0.571896974	-0.84394826	1.859874213	6.66987841	0.009805588	0.157137107	0.706640058	1.859874213	4.687237906	0.030387457	0.290711413	-0.137308202	1.859874213	0.182498696	0.669234637	0.925961979	-0.079416746	1.686209432	0.088810462	0.765694889	0.999972891	-0.023783674	1.686209432	0.008018566	0.928647642	0.994158277	0.132631771	1.686209432	0.246757658	0.61936742	0.999021115	0.055633072	1.686209432	0.044039249	0.833780608	0.967009186	-0.212048517	1.686209432	0.632739803	0.426352114	0.855082748	-0.156415445	1.686209432	0.346714386	0.555978955	1
GeneID:107089949	golga3	golgin A3%2C transcript variant X3	-0.03047783	4.411582242	0.105161419	0.745721507	0.900025165	-0.024954612	4.411582242	0.070499767	0.790610506	0.905308968	-0.03162365	4.411582242	0.113767947	0.735894495	0.897543379	0.005523217	4.411582242	0.003593895	0.952196171	0.980754491	0.00114582	4.411582242	0.000155483	0.990051224	0.995683424	0.006669038	4.411582242	0.005266336	0.942148678	0.977483566	-0.093796853	5.557350506	1.565542436	0.210855543	0.872860184	-0.028923079	5.557350506	0.1499524	0.69858085	0.959079375	-0.005773455	5.557350506	0.005929055	0.938623262	0.991193967	0.064873774	5.557350506	0.75795773	0.383968402	0.873041385	-0.088023398	5.557350506	1.384642058	0.239312016	0.79174523	-0.023149624	5.557350506	0.096476247	0.75609997	0.952799951	-0.047869601	5.526408009	0.213220842	0.644254569	0.997981949	0.021652464	5.526408009	0.043446883	0.834886083	0.979251437	-0.033012255	5.526408009	0.101610916	0.74990497	0.934206865	0.069522064	5.526408009	0.449644731	0.502503714	0.880291227	-0.014857345	5.526408009	0.020663107	0.88570051	0.973989055	0.054664719	5.526408009	0.278562535	0.597644934	0.902624895	-0.129474601	5.866245698	1.005451864	0.315994903	0.999972891	-0.082832123	5.866245698	0.412275838	0.520816634	0.947133295	-0.108417676	5.866245698	0.705817422	0.400835833	0.999021115	0.046642478	5.866245698	0.130984832	0.717413109	0.936719025	-0.021056924	5.866245698	0.02668092	0.870248417	0.971367419	0.025585553	5.866245698	0.039456855	0.842546321	1
GeneID:107089951	ankle2	ankyrin repeat and LEM domain containing 2%2C transcript variant X2	-0.035616846	5.4903566	0.179763575	0.671576499	0.867685818	0.015264618	5.4903566	0.032974799	0.855904776	0.937169947	0.07478402	5.4903566	0.791980289	0.373502001	0.670038125	0.050881464	5.4903566	0.375133647	0.540219202	0.772870161	-0.110400866	5.4903566	1.76721595	0.183727003	0.411257695	-0.059519402	5.4903566	0.51301709	0.47383569	0.720220989	0.174608838	5.566518256	3.560067248	0.059185341	0.623764869	0.117584799	5.566518256	1.628428671	0.201920523	0.681228798	0.037215712	5.566518256	0.162952417	0.686452718	0.93803314	-0.057024039	5.566518256	0.380909265	0.537117014	0.920476426	0.137393126	5.566518256	2.208022276	0.137294583	0.681446493	0.080369087	5.566518256	0.762034069	0.382692715	0.808494279	0.087766519	4.82210916	0.515540362	0.472750261	0.997981949	-0.041854246	4.82210916	0.117348021	0.731928766	0.954064001	-0.001439424	4.82210916	0.000139303	0.99058306	0.997069797	-0.129620765	4.82210916	1.126356918	0.288553751	0.762159034	0.089205943	4.82210916	0.535564132	0.464276931	0.8186527	-0.040414822	4.82210916	0.110027277	0.740113083	0.946284102	0.06110658	4.737346641	0.069795779	0.791634358	0.999972891	0.031790008	4.737346641	0.018927948	0.890573249	0.990374099	-0.053362243	4.737346641	0.053319796	0.817384103	0.999021115	-0.029316572	4.737346641	0.016086088	0.899074204	0.979592214	0.114468823	4.737346641	0.245139991	0.620518142	0.906721841	0.085152251	4.737346641	0.135933438	0.712357669	1
GeneID:107089938	LOC107089938	serine/threonine-protein phosphatase PGAM5%2C mitochondrial-like	NA	NA	NA	NA	NA	NA	NA	NA	NA	NA	NA	NA	NA	NA	NA	NA	NA	NA	NA	NA	NA	NA	NA	NA	NA	NA	NA	NA	NA	NA	NA	NA	NA	NA	NA	NA	NA	NA	NA	NA	NA	NA	NA	NA	NA	NA	NA	NA	NA	NA	NA	NA	NA	NA	NA	NA	NA	NA	NA	NA	NA	NA	NA	NA	NA	NA	NA	NA	NA	NA	NA	NA	NA	NA	NA	NA	NA	NA	NA	NA	NA	NA	NA	NA	NA	NA	NA	NA	NA	NA	NA	NA	NA	NA	NA	NA	NA	NA	NA	NA	NA	NA	NA	NA	NA	NA	NA	NA	NA	NA	NA	NA	NA	NA	NA	NA	NA	NA	NA	NA
GeneID:107089933	LOC107089933	serine/threonine-protein phosphatase PGAM5%2C mitochondrial-like%2C transcript variant X2	0.032290364	3.818382599	0.083703026	0.772340524	0.912046572	0.088195363	3.818382599	0.622156119	0.430247185	0.671147645	0.196051467	3.818382599	3.065302239	0.079980288	0.293317619	0.055904999	3.818382599	0.259327156	0.610582785	0.819642453	-0.163761103	3.818382599	2.218906188	0.136329616	0.346783212	-0.107856104	3.818382599	0.959134527	0.327405029	0.591879348	0.038413305	3.40294841	0.095905062	0.756800188	0.988865974	-0.064004972	3.40294841	0.272700472	0.601525999	0.935012447	0.154933669	3.40294841	1.556601809	0.212163475	0.679369556	-0.102418277	3.40294841	0.696514736	0.403957277	0.883678152	-0.116520364	3.40294841	0.87837561	0.348646973	0.85666353	-0.218938642	3.40294841	3.175262122	0.074761215	0.397157857	0.066218781	3.34095922	0.244325129	0.621099583	0.997981949	0.040270086	3.34095922	0.089975672	0.764208086	0.962373128	0.048572782	3.34095922	0.132587743	0.715763924	0.922715903	-0.025948696	3.34095922	0.037457142	0.846537275	0.969240652	0.017646	3.34095922	0.017551423	0.894603232	0.975810249	-0.008302696	3.34095922	0.003866228	0.950420286	0.990663013	0.12010882	3.851412237	0.467436819	0.494168721	0.999972891	-0.066143249	3.851412237	0.143117699	0.705201061	0.970535395	0.120761097	3.851412237	0.473926813	0.491186176	0.999021115	-0.186252069	3.851412237	1.131413395	0.28747406	0.775729082	-0.000652277	3.851412237	1.38E-05	0.997036476	0.999355351	-0.186904346	3.851412237	1.1427407	0.285073948	0.910218574
GeneID:107089954	zdhhc8	zinc finger%2C DHHC-type containing 8%2C transcript variant X3	0.050790811	3.295498347	0.148759258	0.699723887	0.879323726	-0.133138128	3.295498347	1.035950975	0.308765041	0.560179968	-0.088508659	3.295498347	0.458954994	0.498112763	0.759650508	-0.183928939	3.295498347	2.056431248	0.151564776	0.401675904	0.13929947	3.295498347	1.182717879	0.276803383	0.515963364	-0.044629469	3.295498347	0.123098249	0.725698183	0.87919061	0.0675995	3.683487183	0.211164172	0.645856464	0.982738575	-0.349231417	3.683487183	5.786356278	0.016151032	0.179375703	-0.126428715	3.683487183	0.748678866	0.386894832	0.820086793	-0.416830917	3.683487183	8.213783996	0.004157337	0.090600566	0.194028214	3.683487183	1.757699208	0.184911755	0.736190725	-0.222802702	3.683487183	2.382937466	0.122666696	0.505656882	-0.0726598	3.908928892	0.258088704	0.611436292	0.997981949	-0.286661573	3.908928892	4.027831676	0.044755428	0.326907128	-0.315093478	3.908928892	4.903500013	0.02680232	0.22283927	-0.214001772	3.908928892	2.263479227	0.132456181	0.58774635	0.242433678	3.908928892	2.927321159	0.087091894	0.47586266	0.028431906	3.908928892	0.040445563	0.840611919	0.969832115	-0.145008243	3.148054432	0.201261189	0.653704771	0.999972891	-0.447689263	3.148054432	1.92291321	0.165535865	0.730517162	-0.406728722	3.148054432	1.586031599	0.207894025	0.902881686	-0.30268102	3.148054432	0.882077776	0.347633224	0.814914487	0.261720479	3.148054432	0.658891671	0.416951498	0.851966579	-0.040960541	3.148054432	0.016248823	0.898567726	1
GeneID:107089944	ranbp1	RAN binding protein 1	-0.028014395	9.325429678	0.14013269	0.708149136	0.883088472	-0.110262937	9.325429678	2.170971917	0.140637325	0.357938859	0.064073148	9.325429678	0.732924677	0.391936826	0.683474902	-0.082248542	9.325429678	1.210746443	0.271184341	0.550281591	-0.092087543	9.325429678	1.517150143	0.218051271	0.455393158	-0.174336084	9.325429678	5.436631108	0.019718667	0.103537192	0.122374474	8.208102971	0.980035213	0.322190113	0.92974936	0.008274978	8.208102971	0.00448693	0.946594004	0.993423273	-0.008235279	8.208102971	0.004442858	0.946856542	0.992553218	-0.114099497	8.208102971	0.85251751	0.355841121	0.85803389	0.130609753	8.208102971	1.116716305	0.290626619	0.825673752	0.016510256	8.208102971	0.017867805	0.893663126	0.982912639	-0.20428751	7.56343649	0.668462844	0.413588043	0.997981949	0.022096347	7.56343649	0.007824631	0.929513506	0.993099453	0.084134282	7.56343649	0.113450125	0.736249896	0.930657505	0.226383857	7.56343649	0.820705832	0.364973878	0.810779784	-0.288421792	7.56343649	1.331590573	0.24852245	0.686745628	-0.062037935	7.56343649	0.061685955	0.803850794	0.963049297	-0.046498831	8.200958255	0.029107112	0.864531955	0.999972891	-0.158723111	8.200958255	0.339042348	0.560382519	0.951506308	-0.051880953	8.200958255	0.036236821	0.849027264	0.999021115	-0.11222428	8.200958255	0.169546722	0.680514965	0.927231652	0.005382123	8.200958255	0.00039003	0.984243469	0.998111602	-0.106842157	8.200958255	0.153686231	0.695037263	1
GeneID:107089943	trmt2a	tRNA methyltransferase 2 homolog A%2C transcript variant X1	-0.149645646	6.089187692	3.869108031	0.049182653	0.238638894	0.135600657	6.089187692	3.151759747	0.075845128	0.244442232	-0.062590139	6.089187692	0.677014103	0.410616807	0.698525597	0.285246303	6.089187692	14.24685381	0.000160329	0.004088905	-0.087055507	6.089187692	1.339235132	0.247168899	0.486550243	0.198190796	6.089187692	6.882118488	0.008706231	0.058031729	0.132413411	5.19239388	1.547510209	0.213503378	0.873446324	0.135778515	5.19239388	1.638364971	0.200549948	0.679718558	-0.017936049	5.19239388	0.028621447	0.86565605	0.979271569	0.003365104	5.19239388	0.001002578	0.974740389	0.996768775	0.15034946	5.19239388	2.002410476	0.157049281	0.706721766	0.153714563	5.19239388	2.107497421	0.146578857	0.553990052	0.141392571	4.783554351	1.070360578	0.300864014	0.997981949	0.325655364	4.783554351	5.633636601	0.017619043	0.193126533	0.145680352	4.783554351	1.139280257	0.285804464	0.703969036	0.184262793	4.783554351	1.804736389	0.179140942	0.650158987	-0.004287781	4.783554351	0.000986648	0.974941804	0.994075763	0.179975012	4.783554351	1.726364204	0.188875889	0.589065988	-0.025579647	4.973020328	0.027916293	0.867305769	0.999972891	0.011487025	4.973020328	0.005642073	0.940124219	0.995577307	-0.016855178	4.973020328	0.012137593	0.912273964	0.999021115	0.037066672	4.973020328	0.058786978	0.808423546	0.961460838	-0.008724469	4.973020328	0.003254299	0.954508181	0.991389908	0.028342203	4.973020328	0.034417831	0.852820856	1
GeneID:107089942	dgcr8	DGCR8 microprocessor complex subunit	-0.038263611	6.808362896	0.335751661	0.562291769	0.804522492	0.02966134	6.808362896	0.201465782	0.653540301	0.829292534	0.058517464	6.808362896	0.78488856	0.375650202	0.67172074	0.067924951	6.808362896	1.073110437	0.300243927	0.582405833	-0.096781075	6.808362896	2.180603965	0.139759607	0.35194687	-0.028856124	6.808362896	0.193597574	0.659939104	0.845404273	-0.113289414	6.607645827	1.83122879	0.175982476	0.836380691	-0.196988559	6.607645827	5.563373757	0.018340038	0.195321401	-0.140161264	6.607645827	2.808397164	0.093772024	0.472744167	-0.083699145	6.607645827	1.007346914	0.315539276	0.839158959	0.02687185	6.607645827	0.103509808	0.747657702	0.958773729	-0.056827295	6.607645827	0.46534124	0.49513826	0.866661489	-0.000530809	5.625366271	4.36E-05	0.994729025	0.999173357	0.057655821	5.625366271	0.512276685	0.474154954	0.873366516	-0.017566423	5.625366271	0.047999205	0.826582115	0.955244346	0.05818663	5.625366271	0.523943896	0.46916416	0.867284269	0.017035614	5.625366271	0.045333387	0.831392181	0.955266276	0.075222244	5.625366271	0.879297659	0.348394117	0.75607013	-0.059523075	5.644858962	0.256508557	0.612529034	0.999972891	-0.172422767	5.644858962	2.162044356	0.141456379	0.688141243	-0.218591016	5.644858962	3.471559646	0.062432419	0.576328098	-0.112899691	5.644858962	0.928370856	0.335286615	0.806509765	0.15906794	5.644858962	1.841306545	0.174797889	0.718276326	0.046168249	5.644858962	0.155943389	0.692919139	1
GeneID:107090378	paf1	PAF1 homolog%2C Paf1/RNA polymerase II complex component%2C transcript variant X1	-0.055055619	6.595123951	0.440744923	0.506763132	0.76846808	0.084001224	6.595123951	1.02359807	0.311667055	0.563529099	0.200675511	6.595123951	5.832138672	0.015735982	0.104216547	0.139056843	6.595123951	2.836967647	0.092117905	0.304392151	-0.25573113	6.595123951	9.57668092	0.001970643	0.021041386	-0.116674287	6.595123951	1.990604522	0.158277686	0.39498331	-3.51E-05	6.185322005	1.46E-07	0.999695361	0.999974114	0.030378912	6.185322005	0.109684223	0.74050393	0.966593442	0.124256557	6.185322005	1.826199866	0.176577059	0.631778494	0.030413978	6.185322005	0.109959051	0.74019076	0.962852955	-0.124291623	6.185322005	1.827583318	0.176413259	0.730349699	-0.093877645	6.185322005	1.046642406	0.30628164	0.756451034	-0.075674818	5.73443121	0.65800145	0.417266394	0.997981949	0.013676692	5.73443121	0.021409325	0.883669364	0.985493964	0.15698067	5.73443121	2.823971201	0.092866382	0.442566579	0.08935151	5.73443121	0.91770844	0.338077381	0.797807671	-0.232655488	5.73443121	6.227376172	0.012578999	0.172822022	-0.143303978	5.73443121	2.354537289	0.124918946	0.483851311	-0.153514116	5.844606339	1.09700831	0.294923594	0.999972891	-0.083757693	5.844606339	0.32701099	0.567424449	0.95416986	0.042922621	5.844606339	0.085734869	0.769671074	0.999021115	0.069756423	5.844606339	0.227205498	0.633603696	0.913499971	-0.196436737	5.844606339	1.797450035	0.180021079	0.722240466	-0.126680314	5.844606339	0.748648463	0.386904473	0.965166418
GeneID:107089932	tango2	transport and golgi organization 2 homolog%2C transcript variant X1	0.087831838	4.845511522	0.603692445	0.437172649	0.722137917	0.243477898	4.845511522	4.615683924	0.031680859	0.142403677	0.474027753	4.845511522	17.36095883	3.09E-05	0.000849618	0.15564606	4.845511522	1.912153328	0.16672426	0.424505615	-0.386195915	4.845511522	11.68739713	0.000629249	0.009513334	-0.230549855	4.845511522	4.15311464	0.041558015	0.170855718	-0.052534807	4.795471007	0.190220767	0.662732938	0.984529572	0.008176905	4.795471007	0.004632288	0.945737145	0.993423273	0.131477554	4.795471007	1.187728854	0.275788152	0.744344204	0.060711711	4.795471007	0.256009871	0.612874776	0.934888841	-0.184012361	4.795471007	2.331649676	0.12676747	0.667947135	-0.12330065	4.795471007	1.052744665	0.304875812	0.755110488	0.158411388	5.208018686	1.361027481	0.24335949	0.997981949	0.008618071	5.208018686	0.004035836	0.949345879	0.99423104	0.103993949	5.208018686	0.588076937	0.44316372	0.801975502	-0.149793317	5.208018686	1.218073457	0.269739069	0.748434438	0.054417439	5.208018686	0.160945589	0.688287424	0.914306551	-0.095375878	5.208018686	0.495090118	0.481665463	0.84530537	-0.008190667	5.097455682	0.002456204	0.960472939	0.999972891	0.175226454	5.097455682	1.123544431	0.289156524	0.855365346	0.488791338	5.097455682	8.668460204	0.003237646	0.087013205	0.183417121	5.097455682	1.231649764	0.267086438	0.765523273	-0.496982004	5.097455682	8.964998876	0.002752009	0.086237325	-0.313564883	5.097455682	3.578325896	0.058538117	0.469939889
GeneID:107089945	arvcf	armadillo repeat gene deleted in velocardiofacial syndrome%2C transcript variant X9	0.054167671	6.801669295	0.408053909	0.522958921	0.77903244	0.002960227	6.801669295	0.001219931	0.972137539	0.987820756	-0.097811637	6.801669295	1.334732069	0.247965119	0.55083459	-0.051207444	6.801669295	0.368085394	0.544049747	0.775748326	0.151979308	6.801669295	3.248561615	0.071486165	0.233244604	0.100771864	6.801669295	1.429996832	0.231764955	0.490553389	0.107627296	6.513250802	1.145803443	0.284429362	0.919412731	0.097277955	6.513250802	0.939119338	0.332504428	0.807365596	0.00187733	6.513250802	0.000349697	0.985080287	0.99875653	-0.010349341	6.513250802	0.010611012	0.917955218	0.989995149	0.105749967	6.513250802	1.107238086	0.292683116	0.827280618	0.095400626	6.513250802	0.904088038	0.341687918	0.781575073	-0.101619697	5.528899655	1.094889673	0.295390349	0.997981949	-0.080724496	5.528899655	0.68908188	0.406476843	0.840030833	-0.128971303	5.528899655	1.76838628	0.183581916	0.594313059	0.020895201	5.528899655	0.046439037	0.829379705	0.966736192	0.027351606	5.528899655	0.080013338	0.777279337	0.941147959	0.048246807	5.528899655	0.248276852	0.618291021	0.908937636	-0.031022315	5.330930251	0.022602958	0.880494167	0.999972891	-0.064453714	5.330930251	0.097715479	0.754588566	0.974986318	-0.143123364	5.330930251	0.481604127	0.48769661	0.999021115	-0.033431399	5.330930251	0.02629385	0.871184752	0.976247929	0.112101048	5.330930251	0.295532595	0.586696733	0.899267531	0.078669649	5.330930251	0.145790297	0.702591207	1
GeneID:107089953	txnrd2	thioredoxin reductase 2	-0.057710611	5.087315951	0.525891912	0.468339124	0.744607822	-0.022795451	5.087315951	0.08194825	0.774674361	0.896964054	0.0044933	5.087315951	0.003191066	0.954951844	0.984330818	0.03491516	5.087315951	0.199374599	0.655226126	0.842818473	-0.062203911	5.087315951	0.634271968	0.425792644	0.653259977	-0.027288751	5.087315951	0.121918339	0.726963138	0.879516193	0.050683019	4.558831572	0.32567626	0.568216224	0.978397128	-0.095295458	4.558831572	1.179622683	0.277432823	0.764496635	-0.028798945	4.558831572	0.106414842	0.744263298	0.950653523	-0.145978477	4.558831572	2.755633384	0.09691243	0.561332856	0.079481965	4.558831572	0.806999321	0.369008892	0.865942255	-0.066496513	4.558831572	0.57884691	0.446764651	0.845605959	0.125298526	4.487582797	1.747989808	0.186129641	0.997981949	0.001247348	4.487582797	0.000173598	0.989487656	0.998661642	0.093238751	4.487582797	0.976042664	0.323177765	0.731644826	-0.124051177	4.487582797	1.716865763	0.19009699	0.664743268	0.032059775	4.487582797	0.115382087	0.734097986	0.927172912	-0.091991402	4.487582797	0.952061388	0.329195143	0.739858285	-0.051982062	4.539890878	0.114364338	0.735229078	0.999972891	-0.165980322	4.539890878	1.172663364	0.278854666	0.845630097	-0.092663924	4.539890878	0.364429108	0.546056653	0.999021115	-0.11399826	4.539890878	0.553807292	0.456766196	0.85738633	0.040681862	4.539890878	0.070313576	0.790880761	0.954277316	-0.073316397	4.539890878	0.22976077	0.63170127	1
GeneID:107089952	gnb1l	guanine nucleotide binding protein (G protein)%2C beta polypeptide 1-like%2C transcript variant X3	-0.177148873	3.346494823	1.92991275	0.164767991	0.45247937	-0.029236291	3.346494823	0.052049387	0.819534802	0.920079542	-0.258803091	3.346494823	4.158693358	0.041421346	0.194856934	0.147912582	3.346494823	1.408887186	0.235241215	0.511748408	0.081654218	3.346494823	0.438154968	0.50801432	0.720764139	0.2295668	3.346494823	3.427280307	0.064127625	0.226118191	-0.11391811	3.502474907	0.636096775	0.425127756	0.961148065	-0.155542208	3.502474907	1.203685935	0.272586221	0.761776832	-0.325648024	3.502474907	5.282992156	0.021534709	0.206705483	-0.041624097	3.502474907	0.086690851	0.768426977	0.96590526	0.211729914	3.502474907	2.246863998	0.133885488	0.675088685	0.170105817	3.502474907	1.472709372	0.224918702	0.669731293	-0.297453359	3.057513629	5.5401891	0.018584574	0.480054334	-0.176656811	3.057513629	1.919213212	0.165943421	0.618244251	-0.466649682	3.057513629	13.89507115	0.000193305	0.006350406	0.120796548	3.057513629	0.933990051	0.333828255	0.79524439	0.169196323	3.057513629	1.904561504	0.167568629	0.61197688	0.289992871	3.057513629	5.48838287	0.019143242	0.163651587	-0.085942731	2.93695257	0.33958168	0.560070784	0.999972891	-0.13117625	2.93695257	0.803390564	0.370081576	0.90568132	-0.333668231	2.93695257	5.23330781	0.022158354	0.322818861	-0.045233519	2.93695257	0.096187708	0.756453406	0.946513714	0.2477255	2.93695257	2.905547588	0.088275269	0.582438691	0.202491982	2.93695257	1.972481288	0.160184733	0.760084184
GeneID:107089948	tbx1	T-box 1%2C transcript variant X1	-0.058617569	5.475994931	0.401317393	0.526409683	0.780983214	0.025302755	5.475994931	0.074617562	0.784728571	0.903037855	-0.116058162	5.475994931	1.579378537	0.208850233	0.502428525	0.083920324	5.475994931	0.837739103	0.36004419	0.637978535	0.057440592	5.475994931	0.394983137	0.529691615	0.737529084	0.141360917	5.475994931	2.386356143	0.122398633	0.339314531	0.04872653	5.723495626	0.196892691	0.657240754	0.984529572	-0.060714698	5.723495626	0.307671239	0.579112734	0.92848267	-0.160780541	5.723495626	2.156394696	0.141977472	0.573278586	-0.109441228	5.723495626	0.998596881	0.31765026	0.839776063	0.209507071	5.723495626	3.656944525	0.055835942	0.48099021	0.100065843	5.723495626	0.840145011	0.359355301	0.793971974	0.036355763	6.185884959	0.124789006	0.723897373	0.997981949	-0.057415268	6.185884959	0.31129445	0.576886943	0.912828481	-0.157145018	6.185884959	2.339810182	0.126104919	0.509431753	-0.093771031	6.185884959	0.831268531	0.361905976	0.809284581	0.193500781	6.185884959	3.551218487	0.059501741	0.398926091	0.09972975	6.185884959	0.944002071	0.331250732	0.741725867	0.124162966	5.678820005	0.12144996	0.72746718	0.999972891	0.063448012	5.678820005	0.031735232	0.858610004	0.988967286	-0.112562945	5.678820005	0.099878849	0.751975069	0.999021115	-0.060714954	5.678820005	0.029052041	0.864658932	0.974196765	0.236725911	5.678820005	0.441245718	0.506521812	0.876127329	0.176010957	5.678820005	0.244161475	0.621216503	1
GeneID:107089941	LOC107089941	uncharacterized LOC107089941	NA	NA	NA	NA	NA	NA	NA	NA	NA	NA	NA	NA	NA	NA	NA	NA	NA	NA	NA	NA	NA	NA	NA	NA	NA	NA	NA	NA	NA	NA	NA	NA	NA	NA	NA	NA	NA	NA	NA	NA	NA	NA	NA	NA	NA	NA	NA	NA	NA	NA	NA	NA	NA	NA	NA	NA	NA	NA	NA	NA	NA	NA	NA	NA	NA	NA	NA	NA	NA	NA	NA	NA	NA	NA	NA	NA	NA	NA	NA	NA	NA	NA	NA	NA	NA	NA	NA	NA	NA	NA	NA	NA	NA	NA	NA	NA	NA	NA	NA	NA	NA	NA	NA	NA	NA	NA	NA	NA	NA	NA	NA	NA	NA	NA	NA	NA	NA	NA	NA	NA
GeneID:107080610	trnar-ccu	ar-ccu	NA	NA	NA	NA	NA	NA	NA	NA	NA	NA	NA	NA	NA	NA	NA	NA	NA	NA	NA	NA	NA	NA	NA	NA	NA	NA	NA	NA	NA	NA	NA	NA	NA	NA	NA	NA	NA	NA	NA	NA	NA	NA	NA	NA	NA	NA	NA	NA	NA	NA	NA	NA	NA	NA	NA	NA	NA	NA	NA	NA	NA	NA	NA	NA	NA	NA	NA	NA	NA	NA	NA	NA	NA	NA	NA	NA	NA	NA	NA	NA	NA	NA	NA	NA	NA	NA	NA	NA	NA	NA	NA	NA	NA	NA	NA	NA	NA	NA	NA	NA	NA	NA	NA	NA	NA	NA	NA	NA	NA	NA	NA	NA	NA	NA	NA	NA	NA	NA	NA	NA
GeneID:107089940	LOC107089940	uncharacterized LOC107089940	NA	NA	NA	NA	NA	NA	NA	NA	NA	NA	NA	NA	NA	NA	NA	NA	NA	NA	NA	NA	NA	NA	NA	NA	NA	NA	NA	NA	NA	NA	NA	NA	NA	NA	NA	NA	NA	NA	NA	NA	NA	NA	NA	NA	NA	NA	NA	NA	NA	NA	NA	NA	NA	NA	NA	NA	NA	NA	NA	NA	NA	NA	NA	NA	NA	NA	NA	NA	NA	NA	NA	NA	NA	NA	NA	NA	NA	NA	NA	NA	NA	NA	NA	NA	NA	NA	NA	NA	NA	NA	NA	NA	NA	NA	NA	NA	NA	NA	NA	NA	NA	NA	NA	NA	NA	NA	NA	NA	NA	NA	NA	NA	NA	NA	NA	NA	NA	NA	NA	NA
GeneID:107089963	gk5	glycerol kinase 5 (putative)	-0.169859489	3.150723743	1.657462631	0.197946263	0.495779573	-0.080313089	3.150723743	0.368509533	0.543817823	0.75879121	-0.10756367	3.150723743	0.666489908	0.414278068	0.702214415	0.0895464	3.150723743	0.485765151	0.48582248	0.738865115	-0.06229582	3.150723743	0.23711878	0.626294872	0.804530336	0.027250581	3.150723743	0.045126788	0.831771064	0.928873335	-0.014237223	2.563511256	0.01249761	0.910987766	0.994174484	0.054046032	2.563511256	0.183705841	0.668207654	0.951900148	-0.128515043	2.563511256	1.04689117	0.306224166	0.767559528	0.068283254	2.563511256	0.293643241	0.587895259	0.931116697	0.11427782	2.563511256	0.828974732	0.362569164	0.863563295	0.182561074	2.563511256	2.158621733	0.141771805	0.544374548	0.128791505	2.124859689	0.472085226	0.492029428	0.997981949	0.148062249	2.124859689	0.616943953	0.432185204	0.854251164	0.221843843	2.124859689	1.401080641	0.23654272	0.656077013	0.019270744	2.124859689	0.010469411	0.918502569	0.984416694	-0.093052337	2.124859689	0.24683132	0.619315133	0.890004874	-0.073781593	2.124859689	0.153385395	0.695320921	0.933351796	-0.131070787	2.344883142	0.233415285	0.629002929	0.999972891	-0.376557532	2.344883142	1.946370619	0.162978489	0.725380126	-0.355666052	2.344883142	1.731100473	0.188270418	0.880271105	-0.245486745	2.344883142	0.832159335	0.361648877	0.81964265	0.224595265	2.344883142	0.694355869	0.404686728	0.846427637	-0.02089148	2.344883142	0.006086763	0.937813964	1
GeneID:107089956	LOC107089956	sodium/potassium-transporting ATPase subunit beta-3-like	0.076025814	4.587894977	0.391667648	0.531424115	0.783207994	-0.110147035	4.587894977	0.827078847	0.363118573	0.61209618	-0.045844657	4.587894977	0.143238889	0.705082115	0.882103938	-0.186172849	4.587894977	2.407143589	0.120782576	0.353331051	0.121870471	4.587894977	1.031391107	0.30983216	0.548874325	-0.064302378	4.587894977	0.288940549	0.590900252	0.802289686	-0.129987686	6.503914488	1.039136503	0.308022384	0.92500765	0.037504128	6.503914488	0.08655859	0.768598653	0.96985414	-0.024469796	6.503914488	0.03682179	0.847828335	0.975186344	0.167491814	6.503914488	1.727535264	0.188725973	0.717994083	-0.10551789	6.503914488	0.685354804	0.407748892	0.88228201	0.061973924	6.503914488	0.236536948	0.626718579	0.916238937	0.031817663	5.29431336	0.099680232	0.752213706	0.997981949	0.264303246	5.29431336	6.808810739	0.009070916	0.126614293	0.072818115	5.29431336	0.52294032	0.469590113	0.815765247	0.232485583	5.29431336	5.283069496	0.021533753	0.250045845	-0.041000452	5.29431336	0.16623133	0.683483095	0.913297049	0.191485131	5.29431336	3.590904562	0.058096612	0.320691605	-0.017041836	4.719872267	0.01359366	0.907183496	0.999972891	0.189244307	4.719872267	1.674976445	0.195593304	0.772654295	0.009300217	4.719872267	0.004055274	0.949224209	0.99911814	0.206286143	4.719872267	1.991177429	0.158217823	0.671992657	-0.026342053	4.719872267	0.032552394	0.856820641	0.967944092	0.17994409	4.719872267	1.517904227	0.217936922	0.838217362
GeneID:107090068	LOC107090068	uncharacterized LOC107090068	-0.228438331	1.460537425	1.162807968	0.280883953	0.591726066	-0.363615151	1.460537425	2.985221081	0.084027812	0.261444134	-0.30706302	1.460537425	2.13212474	0.144240694	0.411010339	-0.13517682	1.460537425	0.452147269	0.501317011	0.74841643	0.078624689	1.460537425	0.15325644	0.695442611	0.848149945	-0.056552131	1.460537425	0.080386486	0.776774338	0.904380949	-0.041596177	1.014616206	0.041266728	0.839023937	0.993957265	0.165696645	1.014616206	0.655331518	0.418212947	0.865648549	0.16018822	1.014616206	0.601945998	0.437836501	0.846257836	0.207292822	1.014616206	1.031599511	0.309783284	0.835616617	-0.201784397	1.014616206	0.960664986	0.327019392	0.846903795	0.005508425	1.014616206	0.000718064	0.978621873	0.997164609	0.077626207	1.560157465	0.125577688	0.723062047	0.997981949	-0.213299509	1.560157465	0.962204287	0.326632133	0.789236372	-0.161846578	1.560157465	0.558125655	0.455016432	0.807459949	-0.290925716	1.560157465	1.801672022	0.179510487	0.650665083	0.239472785	1.560157465	1.230109316	0.26738578	0.702026001	-0.051452931	1.560157465	0.05768547	0.81019227	0.963822829	-0.032783689	1.428498289	0.023471725	0.878236736	0.999972891	0.277861275	1.428498289	1.667837797	0.196548394	0.773851837	0.097038804	1.428498289	0.205497633	0.650319436	0.999021115	0.310644965	1.428498289	2.089191708	0.148344539	0.658871518	-0.129822494	1.428498289	0.368627835	0.543753167	0.884771731	0.180822471	1.428498289	0.707462198	0.40028759	0.970704934
GeneID:107089964	LOC107089964	G-protein-coupled receptor kinase 7A-like	NA	NA	NA	NA	NA	NA	NA	NA	NA	NA	NA	NA	NA	NA	NA	NA	NA	NA	NA	NA	NA	NA	NA	NA	NA	NA	NA	NA	NA	NA	NA	NA	NA	NA	NA	NA	NA	NA	NA	NA	NA	NA	NA	NA	NA	NA	NA	NA	NA	NA	NA	NA	NA	NA	NA	NA	NA	NA	NA	NA	NA	NA	NA	NA	NA	NA	NA	NA	NA	NA	NA	NA	NA	NA	NA	NA	NA	NA	NA	NA	NA	NA	NA	NA	NA	NA	NA	NA	NA	NA	NA	NA	NA	NA	NA	NA	NA	NA	NA	NA	NA	NA	NA	NA	NA	NA	NA	NA	NA	NA	NA	NA	NA	NA	NA	NA	NA	NA	NA	NA
GeneID:107089961	LOC107089961	arf-GAP domain and FG repeat-containing protein 1-like	-0.021541603	2.106425967	0.018586591	0.891558315	0.96217933	-0.01449568	2.106425967	0.008414172	0.926913518	0.969606886	-0.02887483	2.106425967	0.033808067	0.854115674	0.946873622	0.007045923	2.106425967	0.002126584	0.96321867	0.985695069	0.007333227	2.106425967	0.002336619	0.961446404	0.98324669	0.01437915	2.106425967	0.008976091	0.92451957	0.96964545	-0.124236356	2.626137812	0.656460004	0.417812484	0.958397559	-0.176931339	2.626137812	1.360490213	0.243452542	0.73271882	-0.170631837	2.626137812	1.251396416	0.263285937	0.732686941	-0.052694983	2.626137812	0.121991567	0.726884433	0.962114142	0.046395481	2.626137812	0.093519468	0.759749673	0.961850542	-0.006299501	2.626137812	0.00176234	0.966514451	0.99467971	0.033528814	2.178969392	0.048627146	0.825469595	0.997981949	0.034250605	2.178969392	0.050178457	0.822753035	0.978135787	0.078242927	2.178969392	0.266501252	0.605688477	0.882799635	0.000721791	2.178969392	2.27E-05	0.996198989	0.998763761	-0.044714114	2.178969392	0.087882426	0.766886673	0.938007354	-0.043992323	2.178969392	0.084071654	0.771853629	0.955057252	0.082392324	2.006711176	0.06447397	0.799559488	0.999972891	-0.452222047	2.006711176	1.974002147	0.160023697	0.719170824	-0.371259372	2.006711176	1.325978655	0.249521881	0.94229762	-0.534614371	2.006711176	2.747372111	0.097414416	0.576682309	0.453651696	2.006711176	1.972027144	0.160232856	0.700648365	-0.080962675	2.006711176	0.064243289	0.799910759	1
GeneID:107089962	LOC107089962	probable flap endonuclease 1 homolog	-0.040487815	4.901573751	0.212552042	0.644774451	0.852536466	0.059838959	4.901573751	0.462175876	0.496608827	0.725068542	-0.029502216	4.901573751	0.113267378	0.7364545	0.897660035	0.100326774	4.901573751	1.341052509	0.246848441	0.524791749	-0.010985599	4.901573751	0.016215095	0.898672485	0.952774655	0.089341175	4.901573751	1.067461636	0.301519507	0.565790586	0.140969944	4.43559011	1.524221728	0.216981736	0.875293992	0.169517603	4.43559011	2.224345638	0.135850203	0.584146078	-0.054826815	4.43559011	0.233851792	0.628682374	0.922689022	0.028547659	4.43559011	0.062636697	0.802376046	0.971305021	0.195796759	4.43559011	2.959012721	0.085400071	0.574972758	0.224344418	4.43559011	3.920530948	0.047699813	0.307105094	0.189762111	3.768667285	1.535494361	0.215289708	0.997981949	0.229155434	3.768667285	2.226673545	0.135645607	0.563948526	0.088182541	3.768667285	0.334343449	0.563112632	0.865028966	0.039393323	3.768667285	0.065676228	0.797739475	0.95846601	0.10157957	3.768667285	0.442477919	0.505928888	0.839895299	0.140972892	3.768667285	0.847501203	0.357260198	0.764157175	-0.109598229	3.841103546	0.563336048	0.452919212	0.999972891	-0.165170692	3.841103546	1.290708294	0.255917462	0.829703734	-0.219525	3.841103546	2.276234921	0.131370447	0.781216093	-0.055572462	3.841103546	0.146876803	0.701538045	0.933898787	0.109926771	3.841103546	0.573846093	0.448734616	0.859156831	0.054354309	3.841103546	0.141589726	0.706705696	1
GeneID:107089960	LOC107089960	mitochondrial fission factor homolog A-like	0.245969751	3.565546077	2.393900085	0.121809398	0.391185211	-0.345232647	3.565546077	4.81757949	0.028170878	0.132323175	0.38870277	3.565546077	5.955946871	0.014667723	0.099427348	-0.591202398	3.565546077	14.2481761	0.000160216	0.004088905	-0.142733019	3.565546077	0.813768918	0.36700831	0.603744784	-0.733935417	3.565546077	21.84545234	2.96E-06	0.000101487	0.066684097	4.725877421	0.661612915	0.4159911	0.958397559	-0.021260124	4.725877421	0.068708314	0.79322684	0.973951045	0.127584992	4.725877421	2.426252631	0.11931783	0.528424408	-0.087944221	4.725877421	1.169281321	0.279548959	0.81825852	-0.060900895	4.725877421	0.549913405	0.458353079	0.8977894	-0.148845116	4.725877421	3.355572988	0.066977898	0.37425626	-0.056035793	2.816113155	0.123732818	0.72502069	0.997981949	-0.2632757	2.816113155	2.751695671	0.097151347	0.4838878	0.025810566	2.816113155	0.026318719	0.871124382	0.967878874	-0.207239907	2.816113155	1.724172335	0.189156859	0.663206376	-0.081846359	2.816113155	0.267559063	0.604973893	0.884311315	-0.289086266	2.816113155	3.36230754	0.066704539	0.345680963	0.042289207	2.849538701	0.034611226	0.852412668	0.999972891	-0.417378319	2.849538701	3.424411613	0.064239131	0.503324777	0.005364618	2.849538701	0.000559699	0.981125444	0.999229461	-0.459667526	2.849538701	4.145526642	0.041744668	0.411731902	0.036924589	2.849538701	0.026457098	0.870788994	0.971617257	-0.422742937	2.849538701	3.522542144	0.060539524	0.4796353
GeneID:107089957	LOC107089957	serine/threonine-protein kinase 25-like	-0.081200842	5.17329355	0.736503127	0.390783359	0.686629401	-0.139445806	5.17329355	2.176624914	0.140121449	0.357238509	-0.254494123	5.17329355	7.293121242	0.006921912	0.059102183	-0.058244963	5.17329355	0.390817541	0.53186998	0.767774082	0.173293281	5.17329355	3.481310806	0.062065558	0.212958511	0.115048318	5.17329355	1.538327125	0.214866981	0.470498452	0.059287498	4.979951453	0.223924357	0.636065887	0.980611648	0.055059082	4.979951453	0.194207788	0.659437346	0.950889454	-0.170206739	4.979951453	1.860217302	0.172599723	0.626019509	-0.004228416	4.979951453	0.0011431	0.973028846	0.996489581	0.229494237	4.979951453	3.37385119	0.066238745	0.51798235	0.225265821	4.979951453	3.269026801	0.070599494	0.384655434	0.026387563	4.463210029	0.070819142	0.790147823	0.997981949	0.076042469	4.463210029	0.583723206	0.444856632	0.860071206	-0.008863545	4.463210029	0.008050154	0.928507614	0.981740234	0.049654907	4.463210029	0.25013552	0.61697967	0.916329619	0.035251108	4.463210029	0.127958838	0.720557845	0.923949172	0.084906015	4.463210029	0.736719616	0.390713733	0.788228712	-0.072226908	4.222093483	0.060624965	0.805510871	0.999972891	-0.203463731	4.222093483	0.481800522	0.487607884	0.940244623	-0.278118025	4.222093483	0.899481004	0.342920911	0.995683982	-0.131236823	4.222093483	0.200618393	0.654222159	0.919730597	0.205891116	4.222093483	0.493471706	0.482382729	0.868656048	0.074654294	4.222093483	0.065062824	0.798665827	1
GeneID:107089958	LOC107089958	septin-2-like	-0.149161531	6.855855773	4.348304679	0.037045806	0.202147178	0.017941438	6.855855773	0.062735936	0.802222799	0.911361186	-0.005669998	6.855855773	0.006279021	0.93684151	0.97835056	0.167102968	6.855855773	5.521354224	0.018785711	0.118607671	-0.143491532	6.855855773	4.080530088	0.043380048	0.170119335	0.023611436	6.855855773	0.110177109	0.739942589	0.88497621	0.016140757	6.809375426	0.028491168	0.865959252	0.993957265	0.057278264	6.809375426	0.359512918	0.548776873	0.918241099	0.082887104	6.809375426	0.751370742	0.386042593	0.81924731	0.041137507	6.809375426	0.185426895	0.666750345	0.947604782	-0.066746347	6.809375426	0.487195875	0.485180834	0.908678705	-0.02560884	6.809375426	0.071871004	0.788631828	0.963350903	0.030884501	7.049806928	0.082200334	0.774337439	0.997981949	0.219399701	7.049806928	4.135928666	0.041982026	0.317314177	0.253960735	7.049806928	5.546803615	0.018514467	0.176716448	0.1885152	7.049806928	3.056227167	0.080428217	0.472232451	-0.223076235	7.049806928	4.283769847	0.038477917	0.328312411	-0.034561034	7.049806928	0.102702502	0.748610317	0.948102623	-0.099931229	7.139202649	0.444384185	0.505013951	0.999972891	0.052713015	7.139202649	0.123687427	0.725069086	0.973125976	0.035418856	7.139202649	0.055828789	0.813214501	0.999021115	0.152644244	7.139202649	1.037141934	0.308487115	0.790545481	-0.135350084	7.139202649	0.815310221	0.366554925	0.831304117	0.01729416	7.139202649	0.013317707	0.908126199	1
GeneID:107080578	trnap-ugg	ap-ugg	NA	NA	NA	NA	NA	NA	NA	NA	NA	NA	NA	NA	NA	NA	NA	NA	NA	NA	NA	NA	NA	NA	NA	NA	NA	NA	NA	NA	NA	NA	NA	NA	NA	NA	NA	NA	NA	NA	NA	NA	NA	NA	NA	NA	NA	NA	NA	NA	NA	NA	NA	NA	NA	NA	NA	NA	NA	NA	NA	NA	NA	NA	NA	NA	NA	NA	NA	NA	NA	NA	NA	NA	NA	NA	NA	NA	NA	NA	NA	NA	NA	NA	NA	NA	NA	NA	NA	NA	NA	NA	NA	NA	NA	NA	NA	NA	NA	NA	NA	NA	NA	NA	NA	NA	NA	NA	NA	NA	NA	NA	NA	NA	NA	NA	NA	NA	NA	NA	NA	NA
GeneID:107089965	LOC107089965	transcription factor Sox-14-like	NA	NA	NA	NA	NA	NA	NA	NA	NA	NA	NA	NA	NA	NA	NA	NA	NA	NA	NA	NA	NA	NA	NA	NA	NA	NA	NA	NA	NA	NA	NA	NA	NA	NA	NA	NA	NA	NA	NA	NA	NA	NA	NA	NA	NA	NA	NA	NA	NA	NA	NA	NA	NA	NA	NA	NA	NA	NA	NA	NA	NA	NA	NA	NA	NA	NA	NA	NA	NA	NA	NA	NA	NA	NA	NA	NA	NA	NA	NA	NA	NA	NA	NA	NA	NA	NA	NA	NA	NA	NA	NA	NA	NA	NA	NA	NA	NA	NA	NA	NA	NA	NA	NA	NA	NA	NA	NA	NA	NA	NA	NA	NA	NA	NA	NA	NA	NA	NA	NA	NA
GeneID:107089969	LOC107089969	15 kDa selenoprotein	0.001264154	7.253339232	0.00030375	0.98609484	0.995064366	0.106350562	7.253339232	2.146032358	0.142938857	0.36151842	0.090413601	7.253339232	1.553142605	0.212672106	0.507990167	0.105086408	7.253339232	2.113153092	0.146038142	0.393078454	-0.089149447	7.253339232	1.522884003	0.217183579	0.454373983	0.015936961	7.253339232	0.04859932	0.825518734	0.926393634	0.028454093	6.939400181	0.085627575	0.769811174	0.990209962	0.057406026	6.939400181	0.34925517	0.554535063	0.920417832	0.006108533	6.939400181	0.003952215	0.949872693	0.993571088	0.028951932	6.939400181	0.088821592	0.765680637	0.965599563	0.02234556	6.939400181	0.052877202	0.818130286	0.975214626	0.051297493	6.939400181	0.279244895	0.597196567	0.90791151	-0.045609593	6.826140656	0.081055394	0.775872236	0.997981949	0.154929045	6.826140656	0.933875181	0.333857982	0.792077874	0.154668792	6.826140656	0.93160849	0.334445308	0.740675375	0.200538638	6.826140656	1.56504562	0.210927971	0.6897036	-0.200278385	6.826140656	1.562442221	0.21130799	0.65618573	0.000260253	6.826140656	2.64E-06	0.998704115	0.999561566	-0.096766929	7.310722847	0.199707017	0.654957437	0.999972891	-0.114629951	7.310722847	0.28029734	0.596506396	0.959159284	0.118961527	7.310722847	0.301747115	0.582789204	0.999021115	-0.017863022	7.310722847	0.006809791	0.934232057	0.986676846	-0.215728456	7.310722847	0.991878853	0.3192836	0.813268382	-0.233591478	7.310722847	1.163066433	0.280830496	0.906906479
GeneID:107089968	hs2st1	heparan sulfate 2-O-sulfotransferase 1	-0.05032882	4.531182083	0.26121175	0.609288886	0.833219691	0.208983809	4.531182083	4.441884859	0.035067512	0.151582461	0.041968921	4.531182083	0.181603681	0.669998669	0.863832849	0.25931263	4.531182083	7.058396041	0.00788946	0.067105705	-0.092297741	4.531182083	0.906916408	0.340933912	0.580613998	0.167014888	4.531182083	2.928843133	0.087009821	0.274596875	0.048276083	4.816701879	0.2506842	0.616593723	0.980611648	0.118603139	4.816701879	1.523100121	0.217150955	0.701862404	0.201265584	4.816701879	4.34026374	0.037221157	0.291066847	0.070327056	4.816701879	0.534225093	0.464835939	0.901781683	-0.152989501	4.816701879	2.502007927	0.113701249	0.64296547	-0.082662445	4.816701879	0.735532407	0.391095777	0.812716102	-0.075651588	3.215304234	0.261521997	0.609076445	0.997981949	0.291391317	3.215304234	3.772856993	0.052090588	0.355984598	0.039112486	3.215304234	0.069870814	0.791524967	0.948549501	0.367042905	3.215304234	6.044251371	0.013951648	0.195036823	-0.114764073	3.215304234	0.607747301	0.435637254	0.803974154	0.252278831	3.215304234	2.856112237	0.091027262	0.410448171	0.039325071	3.039294168	0.038407925	0.84462629	0.999972891	0.147852295	3.039294168	0.544416536	0.460608112	0.931723626	0.017417846	3.039294168	0.007565722	0.93068649	0.999021115	0.108527225	3.039294168	0.292803471	0.588429576	0.898017379	0.021907225	3.039294168	0.01194177	0.912981674	0.981228259	0.130434449	3.039294168	0.424567151	0.514666877	1
GeneID:107090170	LOC107090170	serine/threonine-protein kinase TAO1-like	0.113054395	5.166248024	1.226261284	0.268135363	0.577913806	0.115764445	5.166248024	1.286220614	0.256745613	0.503711003	0.299358909	5.166248024	8.558929323	0.003438316	0.035899247	0.002710051	5.166248024	0.000715644	0.978657914	0.990713689	-0.186304515	5.166248024	3.36762333	0.06648961	0.221959433	-0.183594464	5.166248024	3.271652284	0.070486598	0.239894991	0.052669664	5.200503456	0.277269368	0.598496581	0.980611648	0.068442665	5.200503456	0.471575191	0.492263398	0.90299839	0.148832565	5.200503456	2.213135011	0.136840339	0.564786008	0.015773001	5.200503456	0.024994743	0.874380162	0.983232647	-0.096162901	5.200503456	0.922168303	0.33690629	0.85213676	-0.0803899	5.200503456	0.649155204	0.420414878	0.829767473	-0.168480085	5.841150897	2.34170584	0.125951563	0.986189001	-0.082930673	5.841150897	0.565813054	0.451927511	0.864208624	-0.115634131	5.841150897	1.10415538	0.293355977	0.710600389	0.085549411	5.841150897	0.604968868	0.436688433	0.853073962	-0.052845954	5.841150897	0.2317526	0.630227336	0.894961896	0.032703457	5.841150897	0.088480078	0.766118387	0.953340037	-0.042946487	5.996595359	0.131586597	0.71679264	0.999972891	0.048831032	5.996595359	0.170322964	0.679824938	0.966684873	0.023009005	5.996595359	0.03779335	0.845858683	0.999021115	0.091777519	5.996595359	0.602083172	0.437784303	0.851026262	-0.065955492	5.996595359	0.310771786	0.577206973	0.895374719	0.025822026	5.996595359	0.047695763	0.827122454	1
GeneID:107089967	LOC107089967	uncharacterized LOC107089967	NA	NA	NA	NA	NA	NA	NA	NA	NA	NA	NA	NA	NA	NA	NA	NA	NA	NA	NA	NA	NA	NA	NA	NA	NA	NA	NA	NA	NA	NA	NA	NA	NA	NA	NA	NA	NA	NA	NA	NA	NA	NA	NA	NA	NA	NA	NA	NA	NA	NA	NA	NA	NA	NA	NA	NA	NA	NA	NA	NA	1.394516594	1.577736947	26.43955384	2.72E-07	0.000139439	1.845126431	1.577736947	43.80974166	3.62E-11	8.91E-09	0.882952271	1.577736947	11.11409972	0.000856739	0.020258904	0.450609837	1.577736947	2.538999699	0.111065129	0.546035592	0.511564323	1.577736947	3.533275771	0.060148842	0.400636585	0.96217416	1.577736947	11.89827614	0.000561859	0.012857524	0.812271555	2.220891971	9.202978212	0.002416217	0.203491814	1.582929187	2.220891971	33.28489218	7.96E-09	1.86E-06	0.817900609	2.220891971	9.371957943	0.002203301	0.06586333	0.770657632	2.220891971	7.908438413	0.004920473	0.132680112	-0.005629054	2.220891971	0.000437508	0.983312118	0.998111602	0.765028578	2.220891971	7.829234557	0.005140787	0.098459675
GeneID:107089959	LOC107089959	V-set and transmembrane domain-containing protein 2A-like	NA	NA	NA	NA	NA	NA	NA	NA	NA	NA	NA	NA	NA	NA	NA	NA	NA	NA	NA	NA	NA	NA	NA	NA	NA	NA	NA	NA	NA	NA	0.138999236	3.448568599	0.744113063	0.388346495	0.95073112	0.219865896	3.448568599	1.872355239	0.171205575	0.639896367	0.119590447	3.448568599	0.552900555	0.457134945	0.85676121	0.08086666	3.448568599	0.251677509	0.615896361	0.935689708	0.019408789	3.448568599	0.014463282	0.904274508	0.987504852	0.100275449	3.448568599	0.388396048	0.533143714	0.88185553	NA	NA	NA	NA	NA	NA	NA	NA	NA	NA	NA	NA	NA	NA	NA	NA	NA	NA	NA	NA	NA	NA	NA	NA	NA	NA	NA	NA	NA	NA	NA	NA	NA	NA	NA	NA	NA	NA	NA	NA	NA	NA	NA	NA	NA	NA	NA	NA	NA	NA	NA	NA	NA	NA	NA	NA	NA	NA	NA	NA
GeneID:107089973	LOC107089973	melanocortin receptor 5-like	NA	NA	NA	NA	NA	NA	NA	NA	NA	NA	NA	NA	NA	NA	NA	NA	NA	NA	NA	NA	NA	NA	NA	NA	NA	NA	NA	NA	NA	NA	-0.404158021	1.688930859	4.345518146	0.037106475	0.520212373	-0.060426197	1.688930859	0.095736229	0.757007598	0.967978299	-0.408760034	1.688930859	4.48345001	0.034224568	0.277235765	0.343731824	1.688930859	3.247837466	0.071517757	0.488208972	0.004602013	1.688930859	0.000596635	0.980512722	0.998920987	0.348333837	1.688930859	3.365053369	0.066593426	0.373712801	-0.307948831	1.624261494	1.145572383	0.284477927	0.997981949	0.126159995	1.624261494	0.188161879	0.664450893	0.935428667	-0.264742069	1.624261494	0.850519163	0.356405511	0.757220777	0.434108826	1.624261494	2.260508959	0.132710439	0.588149649	-0.043206762	1.624261494	0.023056167	0.879311103	0.971928688	0.390902064	1.624261494	1.841441125	0.174782133	0.571372257	-0.940658465	0.595953443	9.847661521	0.001700478	0.1642074	-0.273363645	0.595953443	0.799564083	0.371223734	0.906568688	-0.915457447	0.595953443	9.386747942	0.002185596	0.065546546	0.667294821	0.595953443	5.20318007	0.022545605	0.31372717	-0.025201018	0.595953443	0.007828541	0.929495938	0.985231834	0.642093802	0.595953443	4.849710971	0.027650765	0.301842318
GeneID:107089974	fam210a	family with sequence similarity 210 member A%2C transcript variant X1	-0.055853078	3.646661089	0.321997598	0.570409627	0.809570979	-0.003074061	3.646661089	0.000972042	0.975127915	0.988877418	0.034007113	3.646661089	0.119264527	0.729833542	0.894572276	0.052779018	3.646661089	0.305256062	0.580605951	0.800364328	-0.089860191	3.646661089	0.88759304	0.346130406	0.585162771	-0.037081173	3.646661089	0.150595148	0.697967261	0.865567558	0.094756608	3.34671347	0.698630444	0.403244268	0.954274977	0.093180144	3.34671347	0.689332924	0.406391371	0.857125664	0.104915448	3.34671347	0.862159231	0.353135151	0.800689375	-0.001576464	3.34671347	0.000195509	0.988843967	0.998617431	-0.010158839	3.34671347	0.008017728	0.928651363	0.990977816	-0.011735303	3.34671347	0.010916423	0.9167871	0.986448896	-0.027270765	3.283724798	0.047488351	0.82749283	0.997981949	0.057380371	3.283724798	0.20747467	0.648753973	0.932303243	0.149996304	3.283724798	1.430457079	0.231689858	0.651051839	0.084651137	3.283724798	0.455855996	0.499567074	0.878401102	-0.17726707	3.283724798	2.017129168	0.155532954	0.595514272	-0.092615933	3.283724798	0.543341466	0.461051204	0.831689415	-0.049822095	3.419207488	0.060468396	0.805757148	0.999972891	-0.109784103	3.419207488	0.295282606	0.58685503	0.958040177	0.071268682	3.419207488	0.123693228	0.725062901	0.999021115	-0.059962008	3.419207488	0.08826769	0.76639109	0.950912699	-0.121090777	3.419207488	0.357718004	0.549776337	0.886323776	-0.181052785	3.419207488	0.804177328	0.369847345	0.956783325
GeneID:107089977	ldlrad4	low density lipoprotein receptor class A domain containing 4%2C transcript variant X2	0.832407517	3.284684059	21.20307896	4.13E-06	0.000449413	0.405899642	3.284684059	5.16613745	0.023031371	0.115171661	0.275983503	3.284684059	2.40670915	0.120816107	0.37493445	-0.426507875	3.284684059	5.633305109	0.017622375	0.113755719	0.556424014	3.284684059	9.633657515	0.001910438	0.020610737	0.129916139	3.284684059	0.536761738	0.463777874	0.712693587	0.172614359	3.007675505	1.508185522	0.219416168	0.876785154	-0.10847886	3.007675505	0.619685812	0.431164064	0.872677937	0.104636305	3.007675505	0.561334599	0.453723012	0.854437651	-0.281093219	3.007675505	4.102366208	0.042823242	0.382376873	0.067978053	3.007675505	0.233747963	0.628758589	0.938574	-0.213115165	3.007675505	2.389229301	0.122173848	0.504849899	-0.150972614	2.808885918	0.593386212	0.441112671	0.997981949	-0.229522745	2.808885918	1.367781264	0.242193459	0.715733132	-0.259911817	2.808885918	1.769587342	0.183433157	0.594313059	-0.078550131	2.808885918	0.162311211	0.687037494	0.932513922	0.108939203	2.808885918	0.315048336	0.574598721	0.871682417	0.030389072	2.808885918	0.02446357	0.875711162	0.976127863	0.08455487	2.6004321	0.082696113	0.773676434	0.999972891	-0.139138184	2.6004321	0.225837893	0.63462729	0.965756606	-0.112408826	2.6004321	0.147058108	0.70136274	0.999021115	-0.223693054	2.6004321	0.582128096	0.445479382	0.853244315	0.196963696	2.6004321	0.450306148	0.502189606	0.875216454	-0.026729359	2.6004321	0.00837179	0.927097305	1
GeneID:107089978	cep192	centrosomal protein 192kDa	0.006060446	6.100015119	0.004515167	0.946426472	0.981308759	-0.077889092	6.100015119	0.746959346	0.387440631	0.633425433	0.053954526	6.100015119	0.358150576	0.549535157	0.792767451	-0.083949538	6.100015119	0.878639636	0.348574543	0.628581681	-0.04789408	6.100015119	0.285772755	0.592942271	0.782392104	-0.131843617	6.100015119	2.168688803	0.14084628	0.369594941	0.157989243	4.859902409	1.641248922	0.200154197	0.863797372	0.078808013	4.859902409	0.412014988	0.520948545	0.911926141	0.051667404	4.859902409	0.176700719	0.674224057	0.935931169	-0.07918123	4.859902409	0.414017343	0.519937471	0.916779886	0.10632184	4.859902409	0.744742157	0.388146018	0.872085214	0.02714061	4.859902409	0.0489572	0.82488786	0.96989509	-0.026709982	4.984812844	0.048618884	0.825484185	0.997981949	-0.139062879	4.984812844	1.317497525	0.251041661	0.725823265	0.107932136	4.984812844	0.793075733	0.373171709	0.76799336	-0.112352897	4.984812844	0.863137368	0.352862208	0.804661036	-0.134642118	4.984812844	1.238430458	0.265773757	0.700706344	-0.246995015	4.984812844	4.164683365	0.041275127	0.263293521	0.06176495	4.861341676	0.047627684	0.827243929	0.999972891	-0.115403131	4.861341676	0.166546043	0.683199871	0.966936403	-0.164720641	4.861341676	0.339113807	0.560341197	0.999021115	-0.177168082	4.861341676	0.392201777	0.531144319	0.879237324	0.226485591	4.861341676	0.640500869	0.423529484	0.854847317	0.04931751	4.861341676	0.030454558	0.861462831	1
GeneID:107089972	seh1l	SEH1 like nucleoporin	-0.167978921	5.666840479	5.151557664	0.02322553	0.154674471	0.020803654	5.666840479	0.078474693	0.7793752	0.899684181	0.031227173	5.666840479	0.17728624	0.67371585	0.865983433	0.188782575	5.666840479	6.670394137	0.009802751	0.077806834	-0.199206094	5.666840479	7.447463557	0.006352591	0.047595002	-0.010423519	5.666840479	0.020253572	0.886831165	0.953573794	0.04175931	4.630783559	0.172660679	0.677757923	0.985347943	0.044934009	4.630783559	0.202020799	0.653094636	0.948788935	0.069327226	4.630783559	0.477197902	0.489694301	0.87075742	0.003174698	4.630783559	0.001006696	0.974688591	0.996768775	-0.027567915	4.630783559	0.075324777	0.78373606	0.968531423	-0.024393217	4.630783559	0.059598967	0.807130915	0.966715564	0.027258629	4.362160304	0.063692631	0.800752002	0.997981949	0.096982845	4.362160304	0.799927694	0.371114989	0.819489585	0.132023529	4.362160304	1.494230954	0.221561162	0.641068465	0.069724216	4.362160304	0.415177732	0.519353123	0.885335379	-0.1047649	4.362160304	0.944892028	0.331022905	0.743750413	-0.035040684	4.362160304	0.104893283	0.746034697	0.947306101	-0.173577303	4.407767962	1.086977208	0.297141934	0.999972891	-0.085269459	4.407767962	0.262906051	0.608130651	0.960091486	0.141760858	4.407767962	0.72231673	0.39538503	0.999021115	0.088307844	4.407767962	0.28310888	0.594670749	0.899804002	-0.31533816	4.407767962	3.583741624	0.058347592	0.491231004	-0.227030317	4.407767962	1.862561696	0.172329435	0.773558875
GeneID:107089979	LOC107089979	tyrosine-protein phosphatase non-receptor type 2-like	-0.132650967	5.516606574	3.925209251	0.04756727	0.233956378	0.022873142	5.516606574	0.115760626	0.73367871	0.873686443	-0.122012571	5.516606574	3.332596764	0.067919561	0.265709	0.155524109	5.516606574	5.588458061	0.018079204	0.115839448	-0.010638396	5.516606574	0.026472191	0.870752466	0.939084653	0.144885713	5.516606574	4.867942623	0.027360101	0.128127961	-0.039125361	5.174791586	0.213347984	0.644155849	0.982738575	0.091025113	5.174791586	1.159389982	0.281592089	0.767151532	-0.087276861	5.174791586	1.068554897	0.301272089	0.765955992	0.130150474	5.174791586	2.37395282	0.123374304	0.621631384	0.0481515	5.174791586	0.325813673	0.56813461	0.928573661	0.178301974	5.174791586	4.484227012	0.034209013	0.245079567	-0.070103906	5.383667198	0.542762914	0.461289936	0.997981949	0.04028905	5.383667198	0.178179656	0.672942305	0.93832857	-0.150854279	5.383667198	2.525398293	0.112026491	0.482771459	0.110392956	5.383667198	1.345443693	0.246076239	0.726533654	0.080750373	5.383667198	0.728101037	0.39349941	0.78006948	0.191143329	5.383667198	4.052726314	0.044100069	0.273998301	-0.06368411	5.698483921	0.282796218	0.594874306	0.999972891	-0.051248011	5.698483921	0.18362464	0.668276611	0.966684873	-0.12289808	5.698483921	1.055561462	0.3042297	0.980160787	0.012436099	5.698483921	0.010828689	0.917120951	0.983033301	0.059213969	5.698483921	0.245437069	0.620306463	0.906721841	0.071650069	5.698483921	0.360305435	0.548336654	1
GeneID:107089971	cep76	centrosomal protein 76kDa%2C transcript variant X1	-0.010141127	4.256394518	0.013717057	0.906765088	0.967726176	0.016220068	4.256394518	0.035044852	0.851501706	0.934170634	0.302573413	4.256394518	11.9693822	0.000540819	0.008673728	0.026361195	4.256394518	0.097043692	0.755406584	0.894381588	-0.31271454	4.256394518	13.40048058	0.00025156	0.004947555	-0.286353345	4.256394518	11.22199909	0.000808334	0.00988703	0.289618625	2.621724938	4.360523625	0.036780998	0.517362907	-0.056748917	2.621724938	0.178018399	0.673081757	0.95403869	0.355068342	2.621724938	6.578294615	0.010322975	0.128352096	-0.346367542	2.621724938	6.412143103	0.011334254	0.176956775	-0.065449717	2.621724938	0.216408829	0.64178994	0.941923895	-0.411817259	2.621724938	9.099100274	0.002557353	0.040599958	0.066260074	2.377058573	0.075842908	0.783012085	0.997981949	-0.061198071	2.377058573	0.064700804	0.799214726	0.973654282	0.386385365	2.377058573	2.557527344	0.109770149	0.477933894	-0.127458146	2.377058573	0.280969244	0.596066643	0.909499712	-0.320125291	2.377058573	1.758848813	0.184768169	0.630804775	-0.447583436	2.377058573	3.434214307	0.063858953	0.337105639	0.000507549	2.418154156	8.02E-06	0.997740759	0.999972891	-0.1013217	2.418154156	0.326024542	0.568009412	0.95416986	0.172013088	2.418154156	0.918289779	0.337924421	0.99505015	-0.101829249	2.418154156	0.329642882	0.565869448	0.89088382	-0.171505539	2.418154156	0.913820372	0.33910279	0.821975536	-0.273334788	2.418154156	2.362257776	0.12430217	0.683588372
GeneID:107089970	st6galnac5	ST6 (alpha-N-acetyl-neuraminyl-2%2C3-beta-galactosyl-1%2C3)-N-acetylgalactosaminide alpha-2%2C6-sialyltransferase 5	0.317699072	0.966267818	1.476740236	0.22428524	0.528988095	0.563100436	0.966267818	4.504567187	0.03380445	0.148125714	-0.619089501	0.966267818	6.084817679	0.013634844	0.094548873	0.245401364	0.966267818	0.875340233	0.349481136	0.629341132	0.936788573	0.966267818	14.21273096	0.000163262	0.003626061	1.182189936	0.966267818	21.91911722	2.84E-06	9.79E-05	0.086095784	4.857008751	1.040318175	0.307747484	0.924948427	0.013020965	4.857008751	0.024217073	0.876333853	0.985720455	-0.11196943	4.857008751	1.789456383	0.180992411	0.637714892	-0.073074819	4.857008751	0.758620521	0.383760572	0.873041385	0.198065214	4.857008751	5.568238484	0.018289151	0.260948555	0.124990394	4.857008751	2.257345492	0.132981834	0.527797467	0.033219469	3.148143935	0.076468642	0.782141298	0.997981949	0.094611555	3.148143935	0.611859312	0.434088604	0.854932882	-0.188243645	3.148143935	2.520024072	0.112408869	0.483346807	0.061392086	3.148143935	0.259716811	0.610314776	0.91435144	0.221463114	3.148143935	3.516562142	0.060758354	0.403423337	0.2828552	3.148143935	5.656411847	0.017391668	0.154224767	-0.238028493	2.69706032	1.417815334	0.233763323	0.999972891	-0.174924156	2.69706032	0.770644821	0.380017646	0.907490354	-0.302752507	2.69706032	2.309198138	0.128610381	0.775218529	0.063104337	2.69706032	0.10150667	0.750029008	0.944655492	0.064724014	2.69706032	0.106901846	0.743699291	0.943560031	0.127828351	2.69706032	0.419488184	0.517192541	1
GeneID:107089827	tsr1	TSR1%2C 20S rRNA accumulation%2C homolog (S. cerevisiae)%2C transcript variant X1	-0.081104496	6.06982738	0.704193218	0.401378289	0.694962943	0.147279725	6.06982738	2.312425668	0.128343627	0.339191806	0.114785126	6.06982738	1.407814655	0.235419512	0.535676663	0.228384221	6.06982738	5.62604999	0.017695462	0.113992674	-0.195889622	6.06982738	4.148920698	0.041661071	0.165663789	0.032494598	6.06982738	0.113787223	0.735872957	0.882956637	0.022013545	5.589525058	0.028474195	0.865998807	0.993957265	0.166392914	5.589525058	1.627515078	0.202047093	0.681437622	0.123101257	5.589525058	0.889858846	0.345515562	0.795203649	0.144379369	5.589525058	1.225468319	0.268290156	0.808871075	-0.101087713	5.589525058	0.600087806	0.438544526	0.892678566	0.043291656	5.589525058	0.110173628	0.739946549	0.947829326	0.045904891	4.905258342	0.063236472	0.801451813	0.997981949	0.207610703	4.905258342	1.288622724	0.25630192	0.730012581	0.186895695	4.905258342	1.047778061	0.306019375	0.720020264	0.161705812	4.905258342	0.782360767	0.376420105	0.819429732	-0.140990804	4.905258342	0.596717432	0.439833222	0.804745388	0.020715008	4.905258342	0.012847561	0.909755391	0.982452694	0.143666696	5.545145777	0.284271437	0.593915135	0.999972891	-0.276477306	5.545145777	1.053603152	0.304678706	0.869608889	0.107938627	5.545145777	0.160564116	0.68863768	0.999021115	-0.420144002	5.545145777	2.42744749	0.119226897	0.616223138	0.035728069	5.545145777	0.017588852	0.894491565	0.97674722	-0.384415933	5.545145777	2.034203195	0.153794762	0.748638319
GeneID:107089980	pigk	phosphatidylinositol glycan anchor biosynthesis class K	0.005993768	4.036364017	0.004589205	0.945989682	0.980986634	-0.091581758	4.036364017	1.081459202	0.298371352	0.549321966	-0.083227319	4.036364017	0.897289238	0.343509607	0.643542746	-0.097575526	4.036364017	1.298071724	0.254565746	0.533083768	0.089221087	4.036364017	1.090666852	0.296323503	0.535537825	-0.008354439	4.036364017	0.009658088	0.921713474	0.968792414	0.026003947	4.276524755	0.074683665	0.784635588	0.991949877	0.070278314	4.276524755	0.55251316	0.457292633	0.887912358	0.0291217	4.276524755	0.094226538	0.75887122	0.953058345	0.044274367	4.276524755	0.218827122	0.639935049	0.9424347	-0.003117753	4.276524755	0.001077715	0.973811295	0.998839679	0.041156614	4.276524755	0.19024338	0.662714132	0.927105237	-0.066493986	4.163870422	0.372075932	0.541874876	0.997981949	0.033896014	4.163870422	0.095687716	0.757067234	0.960150598	-0.225894274	4.163870422	4.349043788	0.037029732	0.272008042	0.10039	4.163870422	0.847603238	0.357231255	0.805872004	0.159400288	4.163870422	2.187961928	0.139093256	0.574467523	0.259790288	4.163870422	5.748020738	0.016507245	0.149838248	-0.124264934	4.47207276	0.570878708	0.449909952	0.999972891	0.038237087	4.47207276	0.054087434	0.816097614	0.984651942	-0.264508887	4.47207276	2.59593949	0.107137892	0.728095538	0.162502021	4.47207276	0.979746208	0.322261471	0.801177231	0.140243953	4.47207276	0.732817926	0.391971311	0.84134996	0.302745974	4.47207276	3.412257123	0.064713874	0.499406984
GeneID:107089976	ak5	adenylate kinase 5	NA	NA	NA	NA	NA	NA	NA	NA	NA	NA	NA	NA	NA	NA	NA	NA	NA	NA	NA	NA	NA	NA	NA	NA	NA	NA	NA	NA	NA	NA	0.050685734	2.645606445	0.099367683	0.752589762	0.988865974	0.216628381	2.645606445	1.819156185	0.177413751	0.64781364	-0.047216811	2.645606445	0.087282882	0.767660252	0.955609021	0.165942647	2.645606445	1.063660356	0.302381825	0.830595506	0.097902544	2.645606445	0.373853806	0.540911071	0.922474236	0.263845192	2.645606445	2.721166002	0.099025653	0.460318781	0.327888654	2.1327382	3.362106413	0.066712685	0.837996178	0.199812988	2.1327382	1.254583648	0.262678828	0.734869585	0.392068652	2.1327382	4.812657109	0.028251452	0.229365384	-0.128075666	2.1327382	0.507286602	0.47631583	0.871007376	-0.064179998	2.1327382	0.127055767	0.721504468	0.924125865	-0.192255664	2.1327382	1.144648097	0.284672299	0.70273866	0.273299842	3.062593161	1.764178613	0.184104166	0.999972891	0.117217353	3.062593161	0.32873618	0.56640422	0.953867736	0.018110734	3.062593161	0.007848291	0.929407294	0.999021115	-0.156082489	3.062593161	0.577257158	0.44738944	0.854272944	0.255189108	3.062593161	1.541776037	0.214353639	0.754265122	0.099106619	3.062593161	0.235545935	0.627441747	1
GeneID:107089995	gpam	glycerol-3-phosphate acyltransferase%2C mitochondrial	NA	NA	NA	NA	NA	NA	NA	NA	NA	NA	NA	NA	NA	NA	NA	NA	NA	NA	NA	NA	NA	NA	NA	NA	NA	NA	NA	NA	NA	NA	NA	NA	NA	NA	NA	NA	NA	NA	NA	NA	NA	NA	NA	NA	NA	NA	NA	NA	NA	NA	NA	NA	NA	NA	NA	NA	NA	NA	NA	NA	NA	NA	NA	NA	NA	NA	NA	NA	NA	NA	NA	NA	NA	NA	NA	NA	NA	NA	NA	NA	NA	NA	NA	NA	NA	NA	NA	NA	NA	NA	NA	NA	NA	NA	NA	NA	NA	NA	NA	NA	NA	NA	NA	NA	NA	NA	NA	NA	NA	NA	NA	NA	NA	NA	NA	NA	NA	NA	NA	NA
GeneID:107089992	LOC107089992	60S ribosomal protein L19	-0.131685142	5.863321737	0.965593595	0.325781588	0.631809318	0.177013593	5.863321737	1.738541876	0.187323687	0.421187252	-0.190208444	5.863321737	2.016954767	0.155550824	0.427756397	0.308698735	5.863321737	5.327501231	0.02099146	0.12628157	0.058523303	5.863321737	0.192727487	0.660656183	0.826179759	0.367222037	5.863321737	7.545060242	0.006017481	0.044748543	0.020178785	5.492153523	0.031401127	0.859348444	0.993957265	0.141024397	5.492153523	1.537408983	0.215003885	0.700009056	-0.172085759	5.492153523	2.297067684	0.129618497	0.550340328	0.120845613	5.492153523	1.127978294	0.288206983	0.824156613	0.192264544	5.492153523	2.864401081	0.090559413	0.586779775	0.313110157	5.492153523	7.60999587	0.005804562	0.07329232	-0.03348544	5.528871436	0.055765658	0.813318189	0.997981949	0.230518029	5.528871436	2.628844199	0.104938078	0.500400679	0.022613547	5.528871436	0.025462093	0.873221028	0.968629768	0.264003469	5.528871436	3.451956805	0.063176933	0.419580324	-0.056098987	5.528871436	0.156916737	0.692011214	0.914662952	0.207904482	5.528871436	2.144245004	0.143105422	0.516420251	-0.113566303	5.971443252	0.338255394	0.560837977	0.999972891	-0.064109311	5.971443252	0.107878105	0.742572937	0.974045553	-0.154417997	5.971443252	0.625669006	0.428948416	0.999021115	0.049456992	5.971443252	0.064259276	0.799886394	0.959540698	0.040851694	5.971443252	0.043845908	0.834140564	0.963496728	0.090308686	5.971443252	0.214381054	0.643355037	1
GeneID:107089990	LOC107089990	SH3 and cysteine-rich domain-containing protein 2-like	NA	NA	NA	NA	NA	NA	NA	NA	NA	NA	NA	NA	NA	NA	NA	NA	NA	NA	NA	NA	NA	NA	NA	NA	NA	NA	NA	NA	NA	NA	0.150438656	1.598277494	0.368865264	0.543623447	0.976372598	0.075754207	1.598277494	0.095387415	0.75743675	0.968073315	-0.218980368	1.598277494	0.803736945	0.369978428	0.811209686	-0.074684449	1.598277494	0.091827388	0.761866739	0.965599563	0.369419024	1.598277494	2.264272875	0.132388336	0.674226775	0.294734575	1.598277494	1.470398952	0.225282759	0.669761894	0.035753104	1.602315602	0.045821331	0.83050091	0.997981949	0.257676139	1.602315602	2.275383365	0.131442619	0.556792508	-0.141693489	1.602315602	0.744879745	0.388102192	0.775993481	0.221923035	1.602315602	1.708902516	0.191127825	0.666352318	0.177446592	1.602315602	1.183485372	0.276647584	0.706992124	0.399369628	1.602315602	5.723765299	0.016736801	0.15071739	-0.345647418	1.128129119	2.944716762	0.086158802	0.999972891	0.019440071	1.128129119	0.009129097	0.923880908	0.994158277	-0.348833622	1.128129119	3.041329982	0.08116939	0.64752951	0.365087489	1.128129119	3.365451017	0.066577352	0.502118407	0.003186204	1.128129119	0.000266289	0.986980412	0.998461499	0.368273692	1.128129119	3.473701211	0.062351651	0.4883286
GeneID:107090003	med1	mediator complex subunit 1	-0.097373463	6.83859368	1.959768055	0.161538127	0.447958759	-0.281747575	6.83859368	16.45210052	4.99E-05	0.001251959	-0.12107662	6.83859368	3.036242864	0.081424171	0.29603081	-0.184374113	6.83859368	7.168341457	0.007420135	0.064551143	0.023703157	6.83859368	0.118344474	0.730837024	0.868441153	-0.160670956	6.83859368	5.456224359	0.019498735	0.102792893	0.060942278	6.334138403	0.553415685	0.456925396	0.96345299	0.023366535	6.334138403	0.081852669	0.774802256	0.970324964	-0.162018738	6.334138403	3.939105996	0.047175842	0.334815616	-0.037575743	6.334138403	0.211340288	0.645718922	0.942810752	0.222961016	6.334138403	7.445505742	0.006359505	0.144037041	0.185385273	6.334138403	5.179712296	0.022852107	0.189116516	0.042042562	5.646073733	0.207892507	0.648424274	0.997981949	0.019394294	5.646073733	0.044145144	0.833583805	0.979124195	0.0623276	5.646073733	0.457849861	0.498630561	0.832574554	-0.022648268	5.646073733	0.060322068	0.805987621	0.960595637	-0.020285038	5.646073733	0.048598478	0.825520223	0.954188686	-0.042933306	5.646073733	0.217221951	0.641164854	0.917483063	0.028141034	5.491937046	0.01012372	0.91985474	0.999972891	-0.197048854	5.491937046	0.496644095	0.480978401	0.938991573	-0.190833322	5.491937046	0.465686121	0.494978478	0.999021115	-0.225189887	5.491937046	0.648350453	0.420703054	0.844427808	0.218974356	5.491937046	0.612899181	0.433698301	0.856773349	-0.006215532	5.491937046	0.00049491	0.98225126	1
GeneID:107089988	LOC107089988	neurogenic differentiation factor 2-like	NA	NA	NA	NA	NA	NA	NA	NA	NA	NA	NA	NA	NA	NA	NA	NA	NA	NA	NA	NA	NA	NA	NA	NA	NA	NA	NA	NA	NA	NA	-0.017496284	5.861129602	0.029116619	0.864510048	0.993957265	0.022786834	5.861129602	0.049564022	0.823823651	0.977809846	-0.090281363	5.861129602	0.777621252	0.377869634	0.816004126	0.040283118	5.861129602	0.155014815	0.693788358	0.955086659	0.072785079	5.861129602	0.505836394	0.476946825	0.904951886	0.113068198	5.861129602	1.224934769	0.268394371	0.717697219	NA	NA	NA	NA	NA	NA	NA	NA	NA	NA	NA	NA	NA	NA	NA	NA	NA	NA	NA	NA	NA	NA	NA	NA	NA	NA	NA	NA	NA	NA	NA	NA	NA	NA	NA	NA	NA	NA	NA	NA	NA	NA	NA	NA	NA	NA	NA	NA	NA	NA	NA	NA	NA	NA	NA	NA	NA	NA	NA	NA
GeneID:107089991	LOC107089991	protein phosphatase 1 regulatory subunit 1B-like	NA	NA	NA	NA	NA	NA	NA	NA	NA	NA	NA	NA	NA	NA	NA	NA	NA	NA	NA	NA	NA	NA	NA	NA	NA	NA	NA	NA	NA	NA	NA	NA	NA	NA	NA	NA	NA	NA	NA	NA	NA	NA	NA	NA	NA	NA	NA	NA	NA	NA	NA	NA	NA	NA	NA	NA	NA	NA	NA	NA	NA	NA	NA	NA	NA	NA	NA	NA	NA	NA	NA	NA	NA	NA	NA	NA	NA	NA	NA	NA	NA	NA	NA	NA	NA	NA	NA	NA	NA	NA	NA	NA	NA	NA	NA	NA	NA	NA	NA	NA	NA	NA	NA	NA	NA	NA	NA	NA	NA	NA	NA	NA	NA	NA	NA	NA	NA	NA	NA	NA
GeneID:107089993	pnmt	phenylethanolamine N-methyltransferase	0.028598813	3.866599969	0.031508035	0.859111717	0.950882857	0.317336813	3.866599969	3.841407716	0.050001524	0.189632791	-0.090970533	3.866599969	0.320656053	0.571213648	0.807558226	0.288738	3.866599969	3.237691119	0.071961985	0.264535114	0.119569346	3.866599969	0.563872068	0.452704321	0.675625587	0.408307346	3.866599969	6.50465951	0.010759217	0.067519617	-0.096021826	2.951831485	0.399622893	0.527284075	0.974665937	-0.045560444	2.951831485	0.091065233	0.762827275	0.968428851	0.098331886	2.951831485	0.416448791	0.518714368	0.882804869	0.050461382	2.951831485	0.112266382	0.737578499	0.962852955	-0.194353712	2.951831485	1.63443702	0.201090443	0.754796541	-0.14389233	2.951831485	0.906952263	0.340924368	0.78072684	-0.428484714	2.833676008	2.304271704	0.129018741	0.991511898	-0.52027096	2.833676008	3.392816584	0.065481003	0.399880867	0.422477283	2.833676008	2.207172101	0.137370281	0.527819772	-0.091786246	2.833676008	0.107006657	0.743578094	0.94697403	-0.850961996	2.833676008	8.953712388	0.002769063	0.067206399	-0.942748243	2.833676008	10.96202519	0.000929981	0.018842362	0.440085318	2.628524504	3.219498498	0.07276592	0.999972891	0.128709962	2.628524504	0.280164161	0.59659364	0.959159284	0.554581956	2.628524504	5.098334922	0.023948822	0.337700364	-0.311375356	2.628524504	1.617263488	0.203473778	0.718391753	-0.114496638	2.628524504	0.215553655	0.642448897	0.912469387	-0.425871994	2.628524504	3.018125838	0.08233857	0.569210117
GeneID:107089987	LOC107089987	delta-1-pyrroline-5-carboxylate synthase-like	0.148273107	3.0029193	1.292689832	0.25555284	0.563200954	0.004976963	3.0029193	0.0014744	0.969370422	0.986749699	0.092602488	3.0029193	0.509110819	0.475524029	0.746717202	-0.143296144	3.0029193	1.268993381	0.259955606	0.539793028	0.055670619	3.0029193	0.191172904	0.661942207	0.826805364	-0.087625525	3.0029193	0.479282587	0.488747455	0.732067322	NA	NA	NA	NA	NA	NA	NA	NA	NA	NA	NA	NA	NA	NA	NA	NA	NA	NA	NA	NA	NA	NA	NA	NA	NA	NA	NA	NA	NA	NA	NA	NA	NA	NA	NA	NA	NA	NA	NA	NA	NA	NA	NA	NA	NA	NA	NA	NA	NA	NA	NA	NA	NA	NA	NA	NA	NA	NA	NA	NA	NA	NA	NA	NA	NA	NA	NA	NA	NA	NA	NA	NA	NA	NA	NA	NA	NA	NA	NA	NA	NA	NA	NA	NA	NA	NA	NA	NA	NA	NA
GeneID:107090176	hic1	hypermethylated in cancer 1%2C transcript variant X2	0.387865886	1.286513841	2.629490559	0.104895365	0.361830863	-0.266811701	1.286513841	1.333622929	0.248161716	0.493626367	-0.703089987	1.286513841	9.608797856	0.001936474	0.022961678	-0.654677587	1.286513841	8.232210116	0.004115338	0.042795668	1.090955873	1.286513841	23.67444016	1.14E-06	7.89E-05	0.436278286	1.286513841	4.084961076	0.043266448	0.175513984	0.028996255	4.96988912	0.0269786	0.869533054	0.993957265	-0.392500792	4.96988912	4.973473763	0.025738904	0.238611641	-0.429270516	4.96988912	5.939414219	0.014805939	0.160647578	-0.421497047	4.96988912	5.727899461	0.016697443	0.22551491	0.458266771	4.96988912	6.759761991	0.00932362	0.178797643	0.036769724	4.96988912	0.044066396	0.833730132	0.971666868	-0.166340065	5.613418841	1.524218676	0.216982196	0.997981949	-0.539766062	5.613418841	16.03315755	6.22E-05	0.00321652	-0.611674149	5.613418841	20.61971079	5.60E-06	0.000374805	-0.373425997	5.613418841	7.724367	0.005448046	0.109658313	0.445334084	5.613418841	11.00645264	0.000907952	0.030042449	0.071908087	5.613418841	0.288998999	0.59086271	0.899749221	0.055048936	5.71086042	0.056776428	0.811665446	0.999972891	-0.101210853	5.71086042	0.192175029	0.661112492	0.966684873	-0.508503013	5.71086042	4.833002317	0.02791997	0.368351878	-0.156259789	5.71086042	0.457929941	0.49859301	0.868154792	0.563551949	5.71086042	5.929100294	0.014892844	0.247017633	0.40729216	5.71086042	3.11044013	0.077791936	0.552907311
GeneID:107089982	LOC107089982	gamma-crystallin M2-like	0.003197871	3.302611302	0.000691893	0.979014972	0.99259788	0.020232001	3.302611302	0.027671002	0.867884644	0.942989421	0.084278509	3.302611302	0.480418381	0.488232868	0.7538897	0.01703413	3.302611302	0.02054871	0.886015181	0.954514609	-0.081080638	3.302611302	0.465953785	0.49485453	0.709982606	-0.064046508	3.302611302	0.290702092	0.589770964	0.801455878	NA	NA	NA	NA	NA	NA	NA	NA	NA	NA	NA	NA	NA	NA	NA	NA	NA	NA	NA	NA	NA	NA	NA	NA	NA	NA	NA	NA	NA	NA	NA	NA	NA	NA	NA	NA	NA	NA	NA	NA	NA	NA	NA	NA	NA	NA	NA	NA	NA	NA	NA	NA	NA	NA	NA	NA	NA	NA	NA	NA	NA	NA	NA	NA	NA	NA	NA	NA	NA	NA	NA	NA	NA	NA	NA	NA	NA	NA	NA	NA	NA	NA	NA	NA	NA	NA	NA	NA	NA	NA
GeneID:107089981	LOC107089981	gamma-crystallin M2-like	0.566006785	5.919429881	10.98974088	0.000916176	0.020403634	0.246478263	5.919429881	2.098579714	0.147436036	0.368637482	0.194280907	5.919429881	1.305464874	0.253217409	0.555613996	-0.319528522	5.919429881	3.523367636	0.060509382	0.2386776	0.371725877	5.919429881	4.769130217	0.02897446	0.130415984	0.052197356	5.919429881	0.094478621	0.758558907	0.894820474	NA	NA	NA	NA	NA	NA	NA	NA	NA	NA	NA	NA	NA	NA	NA	NA	NA	NA	NA	NA	NA	NA	NA	NA	NA	NA	NA	NA	NA	NA	NA	NA	NA	NA	NA	NA	NA	NA	NA	NA	NA	NA	NA	NA	NA	NA	NA	NA	NA	NA	NA	NA	NA	NA	NA	NA	NA	NA	NA	NA	NA	NA	NA	NA	NA	NA	NA	NA	NA	NA	NA	NA	NA	NA	NA	NA	NA	NA	NA	NA	NA	NA	NA	NA	NA	NA	NA	NA	NA	NA
GeneID:107090000	tcf7l2	transcription factor 7-like 2 (T-cell specific%2C HMG-box)%2C transcript variant X3	0.210048343	6.793522416	7.208649781	0.007255306	0.077681203	0.144212714	6.793522416	3.403764187	0.065047821	0.220889987	0.04566231	6.793522416	0.342208512	0.558557193	0.798192165	-0.065835629	6.793522416	0.714227062	0.398044091	0.671077244	0.164386032	6.793522416	4.462386493	0.034649057	0.147640476	0.098550403	6.793522416	1.606403799	0.204998055	0.458871185	0.020654732	8.553844048	0.066911383	0.795888058	0.991949877	0.095678534	8.553844048	1.436640983	0.230683677	0.718307056	-0.017108933	8.553844048	0.045941868	0.830281504	0.972339094	0.075023802	8.553844048	0.88322933	0.347318715	0.854672604	0.037763665	8.553844048	0.22378381	0.636171846	0.940412946	0.112787467	8.553844048	1.997281276	0.157581636	0.574460192	0.023008779	5.513526649	0.047509535	0.827454964	0.997981949	0.077127611	5.513526649	0.532066673	0.465739281	0.870994761	-0.097033013	5.513526649	0.848821421	0.356885966	0.757220777	0.054118832	5.513526649	0.262593724	0.608343805	0.91435144	0.120041792	5.513526649	1.302060618	0.253837171	0.690498659	0.174160624	5.513526649	2.73109676	0.098411682	0.429431834	-0.004868071	5.229770065	0.00020802	0.988492588	0.999972891	0.040849569	5.229770065	0.014653156	0.903651258	0.992670864	-0.29622585	5.229770065	0.76967844	0.380316548	0.999021115	0.04571764	5.229770065	0.0183537	0.892235674	0.979257829	0.291357779	5.229770065	0.744637185	0.38817946	0.839644085	0.337075419	5.229770065	0.996497827	0.318159418	0.933110709
GeneID:107090006	vti1a	vesicle transport through interaction with t-SNAREs 1A%2C transcript variant X3	0.07609649	4.5012969	0.576275294	0.447776002	0.729143028	0.012630344	4.5012969	0.015928803	0.899566201	0.957898744	0.072943925	4.5012969	0.531159064	0.466119972	0.740168256	-0.063466147	4.5012969	0.413543995	0.520176172	0.759651336	0.003152565	4.5012969	0.001019921	0.974522927	0.988733503	-0.060313581	4.5012969	0.374676195	0.54046631	0.768207801	-0.068638625	5.024812233	0.625642156	0.42895832	0.962228987	0.063057028	5.024812233	0.530520731	0.466388016	0.892547663	0.132945049	5.024812233	2.332489989	0.126699067	0.545550333	0.131695653	5.024812233	2.321127131	0.127627517	0.62938066	-0.201583674	5.024812233	5.378421764	0.020387313	0.280808163	-0.069888021	5.024812233	0.649792287	0.420186952	0.829767473	-0.061273315	4.172023318	0.281699842	0.595589239	0.997981949	-0.033206039	4.172023318	0.082329716	0.77416473	0.964991431	-0.044053232	4.172023318	0.146118778	0.702272333	0.918093258	0.028067276	4.172023318	0.059332921	0.807553409	0.960970145	-0.017220084	4.172023318	0.022524744	0.880699561	0.972299858	0.010847193	4.172023318	0.008892139	0.924872327	0.985273243	0.037062917	4.337584203	0.067022177	0.795722878	0.999972891	-0.018812992	4.337584203	0.017381212	0.895112569	0.990940586	0.013867158	4.337584203	0.009417711	0.922690744	0.999021115	-0.055875909	4.337584203	0.153277957	0.695422302	0.932894679	0.023195758	4.337584203	0.026344522	0.871061773	0.971686425	-0.03268015	4.337584203	0.052632256	0.818544661	1
GeneID:107090004	zdhhc6	zinc finger%2C DHHC-type containing 6%2C transcript variant X2	0.008138045	4.540498435	0.009220438	0.923502216	0.972568882	0.155730961	4.540498435	3.342256244	0.067521962	0.226109331	0.06808294	4.540498435	0.646155091	0.421490698	0.707757568	0.147592916	4.540498435	3.125087554	0.07709573	0.275655774	-0.059944895	4.540498435	0.521602256	0.470159004	0.688271726	0.087648021	4.540498435	1.103857409	0.29342112	0.55776544	-0.0073702	4.183656164	0.005829352	0.939140491	0.994737253	-0.049907295	4.183656164	0.272496231	0.601662174	0.935012447	-0.081190987	4.183656164	0.716599709	0.397261536	0.826887078	-0.042537095	4.183656164	0.198056087	0.656294513	0.944988043	0.073820787	4.183656164	0.592705883	0.441374674	0.893562613	0.031283692	4.183656164	0.108537936	0.741814854	0.948215724	-0.032075931	3.928270463	0.042259845	0.837125254	0.997981949	-0.00225623	3.928270463	0.00020839	0.988482371	0.9985532	0.026826308	3.928270463	0.029621656	0.863351499	0.966333453	0.029819701	3.928270463	0.036566066	0.848351233	0.969656421	-0.058902238	3.928270463	0.14347525	0.704850298	0.91888486	-0.029082538	3.928270463	0.034854879	0.851900079	0.970848402	0.038829845	4.222978709	0.067458533	0.795073743	0.999972891	-0.121121089	4.222978709	0.662252659	0.415765795	0.9196298	0.010469705	4.222978709	0.004923792	0.944058563	0.99911814	-0.159950934	4.222978709	1.153561999	0.282804738	0.774622572	0.02836014	4.222978709	0.036089661	0.849330453	0.96607214	-0.131590794	4.222978709	0.783948567	0.375936241	0.958094006
GeneID:107090007	LOC107090007	poly(ADP-ribose) glycohydrolase-like	0.162112995	4.884980058	2.99373984	0.08358692	0.320286138	0.131674391	4.884980058	1.978348751	0.15956447	0.385098428	0.182908378	4.884980058	3.816339479	0.050755008	0.221237225	-0.030438604	4.884980058	0.107733988	0.742738854	0.888217873	-0.020795383	4.884980058	0.050284882	0.822568297	0.917660457	-0.051233987	4.884980058	0.305688113	0.580338264	0.795953123	0.215442629	4.606631732	2.156229669	0.141992726	0.797772886	0.413768293	4.606631732	7.948948266	0.004811533	0.081754937	0.344338488	4.606631732	5.500789155	0.019007894	0.192118453	0.198325663	4.606631732	1.820435574	0.177261438	0.702138952	-0.128895859	4.606631732	0.767966157	0.380846974	0.871576785	0.069429804	4.606631732	0.223190498	0.636619598	0.916974786	0.102223253	3.634214124	0.359534327	0.548764972	0.997981949	0.420851829	3.634214124	5.994694017	0.01434897	0.169547435	0.371208428	3.634214124	4.71154462	0.02996072	0.238324766	0.318628576	3.634214124	3.442211884	0.06355056	0.420856606	-0.268985175	3.634214124	2.478003436	0.115448722	0.53797116	0.049643401	3.634214124	0.083322839	0.772843904	0.955155851	0.110827257	4.099816406	0.344553635	0.557212497	0.999972891	0.411308769	4.099816406	4.721354899	0.029790261	0.356011885	0.280611281	4.099816406	2.203306541	0.137715054	0.797743864	0.300481511	4.099816406	2.521573195	0.112298501	0.60523317	-0.169784024	4.099816406	0.806777643	0.36907466	0.831600887	0.130697487	4.099816406	0.476970849	0.489797611	1
GeneID:107089989	LOC107089989	choline O-acetyltransferase-like%2C transcript variant X5	NA	NA	NA	NA	NA	NA	NA	NA	NA	NA	NA	NA	NA	NA	NA	NA	NA	NA	NA	NA	NA	NA	NA	NA	NA	NA	NA	NA	NA	NA	-0.363996626	4.005222242	6.676419385	0.009769668	0.26727661	-0.422570274	4.005222242	9.078394577	0.00258647	0.052231516	-0.063380264	4.005222242	0.200786543	0.654086719	0.929586226	-0.058573648	4.005222242	0.177691683	0.673364522	0.949268131	-0.300616362	4.005222242	4.585182287	0.032249541	0.368460271	-0.35919001	4.005222242	6.605492136	0.01016647	0.107951623	-0.583479737	0.539641413	4.131283758	0.042097404	0.704700584	-0.385047763	0.539641413	1.75507717	0.185239732	0.645519926	-0.312331848	0.539641413	1.16265151	0.280916319	0.700560132	0.198431974	0.539641413	0.499283479	0.479815125	0.872086918	-0.271147889	0.539641413	0.939026898	0.332528224	0.745267432	-0.072715915	0.539641413	0.065859022	0.797464316	0.96088579	NA	NA	NA	NA	NA	NA	NA	NA	NA	NA	NA	NA	NA	NA	NA	NA	NA	NA	NA	NA	NA	NA	NA	NA	NA	NA	NA	NA	NA	NA
GeneID:107089997	LOC107089997	probable vesicular acetylcholine transporter-B	NA	NA	NA	NA	NA	NA	NA	NA	NA	NA	NA	NA	NA	NA	NA	NA	NA	NA	NA	NA	NA	NA	NA	NA	NA	NA	NA	NA	NA	NA	-0.169202821	2.110630377	0.997114008	0.318009842	0.928209727	-0.125994634	2.110630377	0.561191747	0.453780468	0.88529071	0.134313628	2.110630377	0.611292278	0.434301659	0.843705243	0.043208186	2.110630377	0.067279066	0.795340451	0.970325627	-0.303516448	2.110630377	3.179288045	0.074577218	0.54408342	-0.260308262	2.110630377	2.373757	0.123389777	0.507662371	NA	NA	NA	NA	NA	NA	NA	NA	NA	NA	NA	NA	NA	NA	NA	NA	NA	NA	NA	NA	NA	NA	NA	NA	NA	NA	NA	NA	NA	NA	NA	NA	NA	NA	NA	NA	NA	NA	NA	NA	NA	NA	NA	NA	NA	NA	NA	NA	NA	NA	NA	NA	NA	NA	NA	NA	NA	NA	NA	NA
GeneID:107089994	rgr	retinal G protein coupled receptor	-0.19786322	3.987941993	3.385050022	0.065790183	0.280462238	-0.422513253	3.987941993	15.6364862	7.68E-05	0.001784966	-0.046397138	3.987941993	0.185201538	0.66694071	0.862919428	-0.224650033	3.987941993	4.680967263	0.030498571	0.158102723	-0.151466082	3.987941993	2.087325056	0.148525933	0.364220986	-0.376116115	3.987941993	13.04075772	0.000304785	0.004666867	-0.08433295	2.85781292	0.24685339	0.619299469	0.980611648	-0.447422866	2.85781292	7.167726772	0.007422678	0.109034961	-0.049280258	2.85781292	0.084557643	0.771213488	0.956641791	-0.363089917	2.85781292	4.755149724	0.029210751	0.314374354	-0.035052692	2.85781292	0.043063415	0.835605911	0.978766675	-0.398142609	2.85781292	5.734070678	0.01663887	0.152834934	-0.009659721	3.196959076	0.004319273	0.947599812	0.997981949	-0.403306801	3.196959076	7.6374346	0.005716917	0.09136576	-0.033928364	3.196959076	0.05361895	0.816881596	0.952910397	-0.39364708	3.196959076	7.33863962	0.006748789	0.126113323	0.024268643	3.196959076	0.02766876	0.867889945	0.968225595	-0.369378437	3.196959076	6.504821872	0.010758234	0.113161368	-0.073589684	2.899372232	0.136689557	0.711594475	0.999972891	-0.354430237	2.899372232	3.218617245	0.072805107	0.53183018	0.133564977	2.899372232	0.448687603	0.502958851	0.999021115	-0.280840553	2.899372232	2.031973886	0.154020457	0.668181688	-0.20715466	2.899372232	1.08423176	0.297752808	0.806017654	-0.487995214	2.899372232	6.101643001	0.013505626	0.192205061
GeneID:107089998	lrit1	leucine-rich repeat%2C immunoglobulin-like and transmembrane domains 1	NA	NA	NA	NA	NA	NA	NA	NA	NA	NA	NA	NA	NA	NA	NA	NA	NA	NA	NA	NA	NA	NA	NA	NA	NA	NA	NA	NA	NA	NA	NA	NA	NA	NA	NA	NA	NA	NA	NA	NA	NA	NA	NA	NA	NA	NA	NA	NA	NA	NA	NA	NA	NA	NA	NA	NA	NA	NA	NA	NA	NA	NA	NA	NA	NA	NA	NA	NA	NA	NA	NA	NA	NA	NA	NA	NA	NA	NA	NA	NA	NA	NA	NA	NA	NA	NA	NA	NA	NA	NA	NA	NA	NA	NA	NA	NA	NA	NA	NA	NA	NA	NA	NA	NA	NA	NA	NA	NA	NA	NA	NA	NA	NA	NA	NA	NA	NA	NA	NA	NA
GeneID:107089877	dph1	diphthamide biosynthesis 1	-0.117736528	4.686952767	1.459902367	0.226945656	0.532196799	-0.140659681	4.686952767	2.086092103	0.148645883	0.370412303	-0.140433286	4.686952767	2.086037546	0.148651194	0.418534987	-0.022923153	4.686952767	0.057417328	0.810625532	0.92087983	0.022696758	4.686952767	0.05647512	0.812156487	0.912471719	-0.000226395	4.686952767	5.62E-06	0.998108118	0.999135705	-0.164131183	4.305439169	2.287920757	0.130384487	0.783082768	-0.227090548	4.305439169	4.441430307	0.035076849	0.289428253	-0.052275591	4.305439169	0.231837761	0.630164492	0.923182841	-0.062959365	4.305439169	0.345090098	0.556905753	0.923771263	-0.111855592	4.305439169	1.072198633	0.300449354	0.83136784	-0.174814957	4.305439169	2.656170675	0.103148792	0.468410707	0.035285253	4.029763448	0.101115562	0.750495001	0.997981949	-0.127765172	4.029763448	1.331508278	0.248537071	0.72301336	0.009851116	4.029763448	0.007947501	0.928963688	0.982008313	-0.163050425	4.029763448	2.178869313	0.139917221	0.59618383	0.025434137	4.029763448	0.05325584	0.817491726	0.952884348	-0.137616288	4.029763448	1.565634272	0.210842158	0.621612688	-0.161833164	4.181137758	1.085018699	0.297577546	0.999972891	-0.126495504	4.181137758	0.665240306	0.414715991	0.918996103	0.032668393	4.181137758	0.044127021	0.833617467	0.999021115	0.03533766	4.181137758	0.052220242	0.819243964	0.964456224	-0.194501557	4.181137758	1.572104788	0.209901611	0.750477607	-0.159163897	4.181137758	1.056506697	0.304013281	0.925116139
GeneID:107089999	lrit2	leucine-rich repeat%2C immunoglobulin-like and transmembrane domains 2	NA	NA	NA	NA	NA	NA	NA	NA	NA	NA	NA	NA	NA	NA	NA	NA	NA	NA	NA	NA	NA	NA	NA	NA	NA	NA	NA	NA	NA	NA	NA	NA	NA	NA	NA	NA	NA	NA	NA	NA	NA	NA	NA	NA	NA	NA	NA	NA	NA	NA	NA	NA	NA	NA	NA	NA	NA	NA	NA	NA	NA	NA	NA	NA	NA	NA	NA	NA	NA	NA	NA	NA	NA	NA	NA	NA	NA	NA	NA	NA	NA	NA	NA	NA	NA	NA	NA	NA	NA	NA	NA	NA	NA	NA	NA	NA	NA	NA	NA	NA	NA	NA	NA	NA	NA	NA	NA	NA	NA	NA	NA	NA	NA	NA	NA	NA	NA	NA	NA	NA
GeneID:107089984	LOC107089984	cadherin-related family member 1-like%2C transcript variant X1	0.733224313	2.049805783	7.381272125	0.006590654	0.072808209	0.657998566	2.049805783	5.977322678	0.014490984	0.084859758	0.563600452	2.049805783	4.41610428	0.035601229	0.177458608	-0.075225747	2.049805783	0.077975879	0.78005941	0.906127767	0.16962386	2.049805783	0.398528417	0.527850224	0.736151137	0.094398113	2.049805783	0.123981728	0.724755476	0.87866435	0.081897169	3.870752616	0.68380807	0.408278505	0.955875666	0.103893394	3.870752616	1.119098681	0.290112614	0.773421033	0.230603628	3.870752616	5.390014034	0.020252308	0.198986432	0.021996225	3.870752616	0.049818034	0.823380212	0.975591605	-0.148706459	3.870752616	2.22636899	0.135672354	0.67897828	-0.126710234	3.870752616	1.643920099	0.199788462	0.637527228	0.105752726	0.438199091	0.208546405	0.64790911	0.997981949	-0.145542376	0.438199091	0.403021455	0.525532962	0.895318694	0.200549176	0.438199091	0.750500576	0.386317792	0.774727819	-0.251295101	0.438199091	1.204553107	0.272413554	0.750007434	-0.09479645	0.438199091	0.16811125	0.681795883	0.913174928	-0.346091551	0.438199091	2.286648207	0.130491453	0.494095391	0.23003604	0.622192748	0.806390968	0.369189418	0.999972891	-0.110669879	0.622192748	0.19972355	0.654944081	0.966684873	-0.408578866	0.622192748	2.783454865	0.095242513	0.693233195	-0.340705919	0.622192748	1.839742051	0.174981183	0.687841634	0.638614907	0.622192748	6.608503805	0.01014929	0.199973069	0.297908987	0.622192748	1.541386312	0.214411573	0.836430565
GeneID:107089983	ghitm	growth hormone inducible transmembrane protein	0.016643619	6.05483069	0.04897814	0.824851021	0.935701279	-0.012204808	6.05483069	0.026359171	0.871026246	0.944355377	0.077571821	6.05483069	1.064182387	0.302263214	0.605889553	-0.028848427	6.05483069	0.15001165	0.698524226	0.865299983	-0.060928202	6.05483069	0.668782741	0.413476321	0.642646874	-0.089776629	6.05483069	1.453146508	0.228023739	0.486085997	0.002333385	5.921368536	0.000985199	0.974960202	0.998595087	-0.100614553	5.921368536	1.853143444	0.173418235	0.642808194	-0.004886038	5.921368536	0.004336073	0.94749815	0.992683532	-0.102947938	5.921368536	1.940401879	0.163624905	0.682737128	0.007219422	5.921368536	0.009467845	0.922485891	0.990468926	-0.095728516	5.921368536	1.684104698	0.194379926	0.629500232	-0.0230215	5.940168256	0.071962001	0.78850124	0.997981949	-0.074525522	5.940168256	0.753639222	0.385326472	0.827943366	0.020270182	5.940168256	0.055888979	0.813115701	0.952068003	-0.051504022	5.940168256	0.361182204	0.547850402	0.892415166	-0.043291682	5.940168256	0.255790668	0.613026884	0.887276719	-0.094795705	5.940168256	1.225608201	0.268262842	0.685353631	-0.071784713	6.271189245	0.217123731	0.641240285	0.999972891	-0.170160511	6.271189245	1.221486742	0.269069075	0.839007957	0.021540856	6.271189245	0.019555593	0.88878537	0.999021115	-0.098375798	6.271189245	0.40867328	0.522643665	0.876121723	-0.093325569	6.271189245	0.367238868	0.544513182	0.884771731	-0.191701368	6.271189245	1.551281602	0.212946341	0.834673468
GeneID:107090008	LOC107090008	carbohydrate sulfotransferase 3-like%2C transcript variant X2	NA	NA	NA	NA	NA	NA	NA	NA	NA	NA	NA	NA	NA	NA	NA	NA	NA	NA	NA	NA	NA	NA	NA	NA	NA	NA	NA	NA	NA	NA	-0.019105748	2.96846227	0.01006944	0.920069164	0.994174484	0.015340555	2.96846227	0.006538422	0.935552885	0.992464853	0.248203483	2.96846227	1.6809893	0.19479305	0.655927252	0.034446302	2.96846227	0.033019076	0.855809126	0.98079278	-0.26730923	2.96846227	1.952472187	0.162320698	0.713397673	-0.232862928	2.96846227	1.492779329	0.221785732	0.667953782	-0.093409255	3.972544457	0.590679963	0.442156302	0.997981949	0.057346235	3.972544457	0.219999429	0.639040353	0.929729172	-0.014211768	3.972544457	0.013697368	0.90683172	0.97701277	0.15075549	3.972544457	1.535791527	0.215245317	0.694957545	-0.079197487	3.972544457	0.429747862	0.512112695	0.842771021	0.071558004	3.972544457	0.346654452	0.556013101	0.883865291	0.038419676	4.479490268	0.050474769	0.822239191	0.999972891	0.102282419	4.479490268	0.358445588	0.549370786	0.94991955	0.084652305	4.479490268	0.245333327	0.620380365	0.999021115	0.063862743	4.479490268	0.139791807	0.708488072	0.934667469	-0.046232629	4.479490268	0.073203302	0.786728628	0.952886396	0.017630114	4.479490268	0.010668025	0.917735883	1
GeneID:107089996	LOC107089996	uncharacterized LOC107089996%2C transcript variant X2	-0.085277404	1.409666047	0.111059788	0.738940793	0.896700618	-0.329656231	1.409666047	1.685958461	0.194134591	0.429155796	0.234239971	1.409666047	0.820164648	0.365132031	0.663748423	-0.244378828	1.409666047	0.9755994	0.323287664	0.605346523	-0.319517375	1.409666047	1.604887002	0.205212024	0.43888967	-0.563896203	1.409666047	5.073134419	0.024299407	0.118577754	NA	NA	NA	NA	NA	NA	NA	NA	NA	NA	NA	NA	NA	NA	NA	NA	NA	NA	NA	NA	NA	NA	NA	NA	NA	NA	NA	NA	NA	NA	NA	NA	NA	NA	NA	NA	NA	NA	NA	NA	NA	NA	NA	NA	NA	NA	NA	NA	NA	NA	NA	NA	NA	NA	NA	NA	NA	NA	NA	NA	NA	NA	NA	NA	NA	NA	NA	NA	NA	NA	NA	NA	NA	NA	NA	NA	NA	NA	NA	NA	NA	NA	NA	NA	NA	NA	NA	NA	NA	NA
GeneID:107090016	LOC107090016	DNA repair-scaffolding protein-like	-0.095230814	2.727087627	0.286134822	0.592708141	0.824222113	-0.220416399	2.727087627	1.544031092	0.214018781	0.454192151	-0.085732912	2.727087627	0.232629171	0.629581154	0.843326503	-0.125185584	2.727087627	0.519380126	0.471106222	0.727427172	-0.009497902	2.727087627	0.002977451	0.956484204	0.980497151	-0.134683487	2.727087627	0.603138294	0.437383124	0.691711829	0.1119226	1.845515083	0.206035061	0.649892993	0.983164406	-0.356667399	1.845515083	2.17945641	0.139863854	0.590907684	-0.118606422	1.845515083	0.236383847	0.626830178	0.921472808	-0.468589999	1.845515083	3.730315617	0.053433296	0.427370825	0.230529022	1.845515083	0.88601452	0.346559625	0.855908908	-0.238060977	1.845515083	0.985530627	0.320837187	0.766894278	-0.037451196	1.972814251	0.023155075	0.879054497	0.997981949	-0.286460587	1.972814251	1.36015988	0.243509775	0.716191159	-0.171847585	1.972814251	0.492974374	0.482603496	0.824110481	-0.249009391	1.972814251	1.036491929	0.308638762	0.776159333	0.134396389	1.972814251	0.304078052	0.581337072	0.875194919	-0.114613002	1.972814251	0.222238409	0.63733963	0.916455931	0.086607249	2.294681102	0.128063896	0.720447964	0.999972891	-0.282675231	2.294681102	1.391410496	0.238167045	0.815234485	-0.068658256	2.294681102	0.081355575	0.775468714	0.999021115	-0.369282479	2.294681102	2.366614263	0.123955631	0.624605981	0.155265504	2.294681102	0.414849435	0.51951833	0.880674892	-0.214016975	2.294681102	0.804490139	0.369754273	0.956783325
GeneID:107090038	mapre2	microtubule associated protein RP/EB family member 2%2C transcript variant X2	0.118775962	6.691364065	2.440845543	0.11821249	0.385617027	0.075536221	6.691364065	0.988151666	0.320194544	0.57137721	-0.061235128	6.691364065	0.651669836	0.419516302	0.705939979	-0.043239741	6.691364065	0.327005599	0.567427642	0.791975758	0.18001109	6.691364065	5.684237089	0.017117981	0.091671058	0.136771349	6.691364065	3.285008631	0.069915261	0.238681526	0.036777898	7.459753725	0.213068458	0.644372936	0.982738575	0.05830359	7.459753725	0.536721928	0.46379445	0.890627869	-0.032371686	7.459753725	0.16538483	0.684246457	0.93802776	0.021525692	7.459753725	0.073134875	0.786825921	0.969126759	0.069149584	7.459753725	0.754299162	0.385118495	0.871576785	0.090675276	7.459753725	1.300007311	0.254211888	0.703100804	-0.082417255	6.074232197	0.693182439	0.40508402	0.997981949	-0.038683254	6.074232197	0.152381711	0.696269622	0.945608689	-0.025203029	6.074232197	0.064900711	0.798911423	0.949729086	0.043734001	6.074232197	0.195419894	0.658443456	0.926530359	-0.057214226	6.074232197	0.335567664	0.562398892	0.865178997	-0.013480225	6.074232197	0.018587464	0.891555784	0.980156056	-0.007178852	6.146144497	0.002141574	0.963089355	0.999972891	0.061806954	6.146144497	0.158850899	0.690216677	0.969219404	-0.014767887	6.146144497	0.009069705	0.924128172	0.999021115	0.068985806	6.146144497	0.197959548	0.656372906	0.920474326	0.007589035	6.146144497	0.002395954	0.960960349	0.993326442	0.076574841	6.146144497	0.244093834	0.621264842	1
GeneID:107090033	dtna	dystrobrevin alpha%2C transcript variant X4	0.006541758	4.965430206	0.003607155	0.952108171	0.983428679	0.08360313	4.965430206	0.587884797	0.443238222	0.68352827	0.082151632	4.965430206	0.568915657	0.450690128	0.728549073	0.077061372	4.965430206	0.508486985	0.475794563	0.729901984	-0.075609874	4.965430206	0.490624254	0.483648971	0.700440052	0.001451498	4.965430206	0.00018048	0.989281323	0.995249386	-0.100163127	4.761949	0.856168767	0.354813061	0.937570056	0.022301237	4.761949	0.042632718	0.836418392	0.979003151	0.044727207	4.761949	0.170303589	0.67984214	0.937006471	0.122464365	4.761949	1.290485285	0.255958538	0.801071332	-0.144890334	4.761949	1.793777206	0.180466625	0.733749229	-0.022425969	4.761949	0.043174545	0.83539696	0.972145827	0.089267544	4.72107868	0.592876611	0.441308902	0.997981949	0.063898201	4.72107868	0.303099657	0.581945708	0.914796734	-0.006955662	4.72107868	0.003619892	0.952023791	0.987827668	-0.025369343	4.72107868	0.047850777	0.826846196	0.966696209	0.096223206	4.72107868	0.693691065	0.404911743	0.785684104	0.070853863	4.72107868	0.375283316	0.540138399	0.875885952	-0.05270225	4.351254393	0.098081079	0.754144681	0.999972891	0.392740424	4.351254393	5.405593129	0.020072327	0.286987592	0.056811006	4.351254393	0.11399176	0.735644551	0.999021115	0.445442675	4.351254393	6.958417062	0.008342581	0.183324095	-0.109513256	4.351254393	0.424128292	0.514884262	0.879226491	0.335929419	4.351254393	3.963927552	0.046485124	0.412396165
GeneID:107090017	ccdc178	coiled-coil domain containing 178	NA	NA	NA	NA	NA	NA	NA	NA	NA	NA	NA	NA	NA	NA	NA	NA	NA	NA	NA	NA	NA	NA	NA	NA	NA	NA	NA	NA	NA	NA	NA	NA	NA	NA	NA	NA	NA	NA	NA	NA	NA	NA	NA	NA	NA	NA	NA	NA	NA	NA	NA	NA	NA	NA	NA	NA	NA	NA	NA	NA	NA	NA	NA	NA	NA	NA	NA	NA	NA	NA	NA	NA	NA	NA	NA	NA	NA	NA	NA	NA	NA	NA	NA	NA	NA	NA	NA	NA	NA	NA	NA	NA	NA	NA	NA	NA	NA	NA	NA	NA	NA	NA	NA	NA	NA	NA	NA	NA	NA	NA	NA	NA	NA	NA	NA	NA	NA	NA	NA	NA
GeneID:107090015	klhl14	kelch like family member 14	-0.127134546	1.547243645	0.557213927	0.455384977	0.735585514	-0.042828279	1.547243645	0.06257287	0.802474677	0.911514205	-0.245664081	1.547243645	2.13802249	0.143687006	0.410549614	0.084306266	1.547243645	0.270862068	0.602754075	0.814828393	0.118529535	1.547243645	0.557299561	0.455350341	0.677469424	0.202835802	1.547243645	1.613790629	0.203959774	0.457476217	-0.234391532	3.831221215	5.478037506	0.019256867	0.385233114	0.030225233	3.831221215	0.090698005	0.763291656	0.968449257	0.000567566	3.831221215	3.18E-05	0.995499847	0.999552174	0.264616765	3.831221215	7.097805886	0.007717837	0.1401904	-0.234959098	3.831221215	5.538644845	0.018600981	0.263924471	0.029657668	3.831221215	0.087859728	0.766915907	0.956346488	NA	NA	NA	NA	NA	NA	NA	NA	NA	NA	NA	NA	NA	NA	NA	NA	NA	NA	NA	NA	NA	NA	NA	NA	NA	NA	NA	NA	NA	NA	NA	NA	NA	NA	NA	NA	NA	NA	NA	NA	NA	NA	NA	NA	NA	NA	NA	NA	NA	NA	NA	NA	NA	NA	NA	NA	NA	NA	NA	NA
GeneID:107089966	rtn4rl1	reticulon 4 receptor-like 1	NA	NA	NA	NA	NA	NA	NA	NA	NA	NA	NA	NA	NA	NA	NA	NA	NA	NA	NA	NA	NA	NA	NA	NA	NA	NA	NA	NA	NA	NA	0.175630024	2.815874121	0.801112696	0.3707609	0.946543437	0.07249183	2.815874121	0.138453398	0.70982341	0.960682953	0.193482688	2.815874121	0.972985577	0.323936712	0.77928812	-0.103138194	2.815874121	0.278297235	0.597819447	0.934472526	-0.017852664	2.815874121	0.008234483	0.927695968	0.990649732	-0.120990858	2.815874121	0.383295116	0.535845001	0.883077111	-0.204992795	1.392677308	1.033638817	0.309305544	0.997981949	-0.056289699	1.392677308	0.076047194	0.782727371	0.968548198	-0.257236096	1.392677308	1.650622157	0.198874273	0.613560378	0.148703096	1.392677308	0.549911844	0.458353717	0.862852573	0.052243301	1.392677308	0.0706254	0.790428366	0.945543316	0.200946397	1.392677308	1.018496317	0.312875953	0.72860101	0.109707536	0.997136131	0.236571168	0.626693641	0.999972891	0.10995671	0.997136131	0.242780467	0.622205088	0.963631521	0.160559334	0.997136131	0.509570078	0.475325025	0.999021115	0.000249175	0.997136131	1.25E-06	0.999107869	0.999775337	-0.050851799	0.997136131	0.050456509	0.822270809	0.961212907	-0.050602624	0.997136131	0.051041395	0.821260977	1
GeneID:107090032	LOC107090032	voltage-dependent R-type calcium channel subunit alpha-1E-like%2C transcript variant X1	0.251547037	0.617599437	1.116619091	0.290647617	0.600827677	-0.232636462	0.617599437	1.028285077	0.310561794	0.562184063	0.01713326	0.617599437	0.005439482	0.941207052	0.980143123	-0.4841835	0.617599437	4.663937142	0.030802483	0.159191337	0.234413778	0.617599437	1.063581632	0.302399717	0.541520997	-0.249769722	0.617599437	1.303697687	0.253538902	0.516540688	0.036640418	4.778300047	0.034079312	0.853538215	0.993957265	-0.183870236	4.778300047	0.861864963	0.353217321	0.825243582	0.067261235	4.778300047	0.114866889	0.734669862	0.949282383	-0.220510654	4.778300047	1.238476973	0.26576478	0.808134509	-0.030620817	4.778300047	0.023793401	0.877411755	0.9833167	-0.251131472	4.778300047	1.606338099	0.205007317	0.646569879	NA	NA	NA	NA	NA	NA	NA	NA	NA	NA	NA	NA	NA	NA	NA	NA	NA	NA	NA	NA	NA	NA	NA	NA	NA	NA	NA	NA	NA	NA	NA	NA	NA	NA	NA	NA	NA	NA	NA	NA	NA	NA	NA	NA	NA	NA	NA	NA	NA	NA	NA	NA	NA	NA	NA	NA	NA	NA	NA	NA
GeneID:107090010	LOC107090010	RING finger protein 11-like	0.18383747	4.295701595	2.749510972	0.097284179	0.34689176	0.044740379	4.295701595	0.164021601	0.685480596	0.846032959	0.029175546	4.295701595	0.069963805	0.791389488	0.922066719	-0.139097091	4.295701595	1.618820546	0.203256324	0.4732511	0.154661924	4.295701595	2.007485345	0.156524577	0.375953812	0.015564833	4.295701595	0.020477529	0.886211428	0.953377442	-0.070542584	4.33043688	0.474925993	0.490729667	0.969335896	0.002192717	4.33043688	0.00046282	0.982836225	0.996603642	0.021900041	4.33043688	0.045781811	0.830572912	0.972553045	0.072735302	4.33043688	0.511419418	0.474525046	0.905325129	-0.092442625	4.33043688	0.819176688	0.365420993	0.86495592	-0.019707323	4.33043688	0.037552674	0.846344136	0.973812815	0.039153584	4.424590506	0.129408323	0.719046301	0.997981949	-0.020242432	4.424590506	0.034569237	0.852501191	0.980703821	-0.114157085	4.424590506	1.112190083	0.291606368	0.709064402	-0.059396017	4.424590506	0.298714057	0.584689717	0.90554049	0.153310669	4.424590506	2.013167904	0.155939404	0.596187615	0.093914652	4.424590506	0.755083517	0.384871516	0.784013612	0.009912506	4.978599801	0.00393956	0.949952907	0.999972891	0.179815572	4.978599801	1.296013304	0.254942726	0.829595038	0.035471121	4.978599801	0.050518838	0.822162904	0.999021115	0.169903065	4.978599801	1.157420579	0.282001133	0.773992394	-0.025558614	4.978599801	0.026235594	0.871326285	0.971746403	0.144344451	4.978599801	0.83672295	0.360335694	0.953800357
GeneID:107090023	rpe65	retinal pigment epithelium-specific protein 65kDa	0.167025063	1.22812874	0.598374379	0.439198947	0.723640968	0.196056774	1.22812874	0.820456909	0.36504661	0.614148385	0.10675517	1.22812874	0.247853486	0.618590576	0.836532717	0.029031711	1.22812874	0.018810644	0.890910729	0.957043103	0.060269893	1.22812874	0.082553829	0.773865916	0.892408655	0.089301604	1.22812874	0.180370502	0.67105503	0.851086989	-0.12615678	1.067101987	0.399499289	0.527347958	0.974665937	0.2631125	1.067101987	1.694353904	0.193028022	0.67048289	0.130041344	1.067101987	0.41404392	0.519924075	0.883410631	0.38926928	1.067101987	3.770896368	0.052151678	0.423365618	-0.256198124	1.067101987	1.633825337	0.201174766	0.754796541	0.133071156	1.067101987	0.429677821	0.512147079	0.873863774	-0.167929863	1.265276099	0.49307988	0.482556648	0.997981949	0.03797317	1.265276099	0.024687802	0.875147498	0.983391677	0.14686852	1.265276099	0.372016581	0.541907106	0.854984478	0.205903033	1.265276099	0.739504619	0.389819612	0.825044904	-0.314798383	1.265276099	1.741470524	0.186952609	0.634002723	-0.10889535	1.265276099	0.204015272	0.65149917	0.918802744	NA	NA	NA	NA	NA	NA	NA	NA	NA	NA	NA	NA	NA	NA	NA	NA	NA	NA	NA	NA	NA	NA	NA	NA	NA	NA	NA	NA	NA	NA
GeneID:107090027	LOC107090027	serine/arginine-rich splicing factor 11-like%2C transcript variant X2	0.057460196	8.005966448	0.858612872	0.354127161	0.657025193	0.065315341	8.005966448	1.109416079	0.292208915	0.543637179	0.064505015	8.005966448	1.082878465	0.298054515	0.602237095	0.007855144	8.005966448	0.016149845	0.898875467	0.96042631	-0.007044818	8.005966448	0.0129996	0.909225278	0.958543139	0.000810326	8.005966448	0.000171996	0.989536268	0.995249386	-0.050820813	7.830728376	0.404202313	0.524926949	0.974665937	0.026139905	7.830728376	0.107067842	0.743507373	0.966804776	0.033441791	7.830728376	0.175021048	0.675687458	0.936553897	0.076960718	7.830728376	0.928478449	0.335258611	0.849544954	-0.084262604	7.830728376	1.111623109	0.291729393	0.826020303	-0.007301885	7.830728376	0.008358633	0.927154453	0.987408582	0.0800223	7.256993908	0.749528146	0.386625664	0.997981949	-0.052994019	7.256993908	0.328881958	0.566318174	0.909917507	-0.065191166	7.256993908	0.498493975	0.480162605	0.822905977	-0.13301632	7.256993908	2.072115606	0.1500133	0.612170727	0.145213467	7.256993908	2.473421604	0.115785625	0.538449987	0.012197147	7.256993908	0.017464706	0.894862405	0.980302006	0.107574289	7.447842287	0.677823627	0.410337159	0.999972891	-0.085824953	7.447842287	0.43212531	0.51094793	0.946778297	0.133006107	7.447842287	1.03648957	0.308639313	0.982297109	-0.193399241	7.447842287	2.191969828	0.138731793	0.644467757	-0.025431819	7.447842287	0.03788913	0.845665937	0.965424299	-0.21883106	7.447842287	2.806907443	0.093859154	0.60418508
GeneID:107090035	LOC107090035	ankyrin repeat domain-containing protein 13C-like	0.125627944	5.994931322	2.296038118	0.129704465	0.402837364	-0.03659616	5.994931322	0.195743709	0.658178561	0.831064639	0.014058496	5.994931322	0.028885932	0.865042681	0.951039835	-0.162224104	5.994931322	3.896698981	0.048381081	0.209131558	0.111569448	5.994931322	1.843504697	0.17454073	0.399574208	-0.050654656	5.994931322	0.38175704	0.536664395	0.765742122	-0.011347532	6.393369063	0.014784247	0.903223346	0.994174484	-0.091083526	6.393369063	0.957393546	0.327844447	0.802543828	-0.006446695	6.393369063	0.004779466	0.944883208	0.992193576	-0.079735993	6.393369063	0.733891317	0.391624762	0.876635836	-0.004900837	6.393369063	0.002762706	0.958081337	0.995154893	-0.084636831	6.393369063	0.828214448	0.362789349	0.795859125	-0.035563381	4.388299554	0.080936103	0.776032818	0.997981949	-0.058049399	4.388299554	0.215175072	0.642741123	0.930347181	0.019604368	4.388299554	0.024654804	0.875230282	0.96900238	-0.022486018	4.388299554	0.032448851	0.857046078	0.970147028	-0.055167749	4.388299554	0.196208907	0.657798468	0.905650746	-0.077653767	4.388299554	0.387898704	0.533406005	0.8718169	0.026051352	4.494099264	0.02938665	0.863889324	0.999972891	0.048833565	4.494099264	0.103612614	0.747536686	0.974730763	0.115295858	4.494099264	0.575774165	0.447973497	0.999021115	0.022782214	4.494099264	0.022554003	0.880622681	0.97744507	-0.089244507	4.494099264	0.345035656	0.556936868	0.888681206	-0.066462293	4.494099264	0.192031719	0.661230988	1
GeneID:107090030	znf830	zinc finger protein 830	-0.014151639	4.688618016	0.026702665	0.870196023	0.9538923	0.164419071	4.688618016	3.568430059	0.058887961	0.208398546	0.128738599	4.688618016	2.201900962	0.13784066	0.401802382	0.178570711	4.688618016	4.359511524	0.036802857	0.177554136	-0.142890238	4.688618016	2.810053656	0.093675243	0.275647025	0.035680472	4.688618016	0.173518241	0.677003778	0.855063243	0.013514356	3.952465399	0.01110504	0.916073927	0.994174484	-0.013318036	3.952465399	0.010917699	0.916782256	0.991220776	-0.118383143	3.952465399	0.861657109	0.353275377	0.800797336	-0.026832392	3.952465399	0.044283612	0.833326837	0.976771661	0.131897499	3.952465399	1.068770627	0.301223297	0.83136784	0.105065107	3.952465399	0.686634481	0.407311483	0.822808745	-0.080528602	3.330269308	0.283628895	0.594332515	0.997981949	-0.064040864	3.330269308	0.178640471	0.672544211	0.938255667	0.021045979	3.330269308	0.019407762	0.889203809	0.973384701	0.016487737	3.330269308	0.011948857	0.912955959	0.984002425	-0.101574581	3.330269308	0.456236352	0.499388192	0.838286847	-0.085086844	3.330269308	0.318816592	0.572319699	0.892877841	0.050735895	3.546630973	0.069896005	0.791488256	0.999972891	-0.017152126	3.546630973	0.008042835	0.928540034	0.994158277	0.234784656	3.546630973	1.492800732	0.221782418	0.917174289	-0.067888021	3.546630973	0.125838035	0.722786951	0.938281076	-0.184048761	3.546630973	0.916532745	0.33838701	0.821622476	-0.251936782	3.546630973	1.728235697	0.188636372	0.798349989
GeneID:107090029	efcab14	EF-hand calcium binding domain 14	0.009585031	5.81712379	0.011581576	0.914298931	0.969778992	-0.032760037	5.81712379	0.135475083	0.712821487	0.86250513	-0.11247204	5.81712379	1.601543048	0.205684675	0.49805599	-0.042345068	5.81712379	0.23024943	0.631338942	0.830464101	0.122057071	5.81712379	1.918665935	0.166003801	0.388843579	0.079712003	5.81712379	0.819515035	0.365321996	0.627158938	0.057756363	5.605593235	0.380854301	0.537146383	0.976372598	0.068085994	5.605593235	0.532781823	0.465439666	0.891897451	-0.191844285	5.605593235	4.242787757	0.039417393	0.301649268	0.010329632	5.605593235	0.012238094	0.911912993	0.989714242	0.249600648	5.605593235	7.164202382	0.007437275	0.157104758	0.25993028	5.605593235	7.820691005	0.005165144	0.067161892	-0.141019779	5.341919531	1.634262182	0.201114541	0.997981949	0.013765056	5.341919531	0.015479954	0.900983957	0.989686161	-0.573107499	5.341919531	27.14649877	1.89E-07	2.16E-05	0.154784835	5.341919531	1.969596027	0.160490748	0.628103824	0.43208772	5.341919531	15.56837138	7.96E-05	0.004692098	0.586872555	5.341919531	28.47094701	9.51E-08	8.33E-06	0.060180698	5.937334177	0.154901866	0.693894293	0.999972891	0.088968851	5.937334177	0.33895274	0.560434345	0.951506308	-0.441427434	5.937334177	8.342170054	0.00387353	0.098001912	0.028788152	5.937334177	0.035488148	0.850576439	0.970493003	0.501608132	5.937334177	10.75888549	0.001037799	0.045358193	0.530396284	5.937334177	12.03781568	0.00052132	0.017931187
GeneID:107090026	LOC107090026	adhesion G protein-coupled receptor L2-like%2C transcript variant X1	0.012252621	7.226584009	0.012685473	0.910324054	0.96901029	-0.150824455	7.226584009	1.923530039	0.165468033	0.391479506	0.117059509	7.226584009	1.157480007	0.281988779	0.584919924	-0.163077076	7.226584009	2.257122486	0.13300099	0.3734157	-0.104806888	7.226584009	0.931425466	0.334492792	0.573727053	-0.267883963	7.226584009	6.084916334	0.013634082	0.079708914	0.083491895	6.843928809	0.656573023	0.417772408	0.958397559	-0.078418546	6.843928809	0.581447479	0.445745514	0.881841749	0.015864434	6.843928809	0.023752209	0.877517077	0.9815106	-0.161910441	6.843928809	2.475824779	0.115608784	0.605219279	0.067627461	6.843928809	0.431246421	0.511377982	0.917614505	-0.09428298	6.843928809	0.84136512	0.359006638	0.79388787	0.008322176	5.987541161	0.002343487	0.961389831	0.998094727	-0.42225021	5.987541161	6.022536441	0.014124333	0.168075908	-0.010479052	5.987541161	0.003718057	0.951378426	0.987770699	-0.430572386	5.987541161	6.266238449	0.012306012	0.181988508	0.018801228	5.987541161	0.011977863	0.912850794	0.978456204	-0.411771158	5.987541161	5.736378714	0.016617018	0.150262279	0.002414856	5.764527207	8.73E-05	0.992547096	0.999972891	-0.376452344	5.764527207	2.118287695	0.145549191	0.694777777	-0.159699732	5.764527207	0.381731464	0.53667804	0.999021115	-0.3788672	5.764527207	2.145368623	0.143000685	0.649591399	0.162114588	5.764527207	0.393337607	0.530550211	0.8818915	-0.216752612	5.764527207	0.704114588	0.401404577	0.971303595
GeneID:107090031	LOC107090031	cAMP-dependent protein kinase catalytic subunit beta%2C transcript variant X1	0.037055088	5.491759445	0.265916801	0.606084063	0.831981802	0.02557761	5.491759445	0.126793111	0.721780503	0.868089624	0.299392104	5.491759445	17.17220169	3.41E-05	0.000930227	-0.011477478	5.491759445	0.026243192	0.871307819	0.948162824	-0.262337016	5.491759445	13.55384377	0.000231816	0.004701909	-0.273814493	5.491759445	14.77572699	0.000121084	0.002247859	0.009188378	5.500946292	0.011522798	0.914515845	0.994174484	-0.005121226	5.500946292	0.003609851	0.9520903	0.993423273	0.188973936	5.500946292	4.853022018	0.02759774	0.243121006	-0.014309603	5.500946292	0.028182818	0.866679738	0.981494644	-0.179785558	5.500946292	4.392745735	0.036092144	0.390480825	-0.194095161	5.500946292	5.162541212	0.023079105	0.189853493	-0.092809484	5.361009886	1.029262706	0.3103319	0.997981949	-0.054571658	5.361009886	0.354496044	0.551578997	0.904000755	0.050893083	5.361009886	0.309278916	0.578123009	0.873248914	0.038237826	5.361009886	0.175199736	0.675531387	0.930922888	-0.143702567	5.361009886	2.481511046	0.115191538	0.537589731	-0.105464741	5.361009886	1.331540051	0.248531426	0.665923776	-0.015676478	5.657167645	0.00957974	0.922030643	0.999972891	-0.001803972	5.657167645	0.00012704	0.991007059	0.998586422	0.190973367	5.657167645	1.419494098	0.23348669	0.92829026	0.013872506	5.657167645	0.007516552	0.930911527	0.986114961	-0.206649846	5.657167645	1.662852106	0.197218678	0.738728939	-0.192777339	5.657167645	1.449261002	0.228646568	0.853218412
GeneID:107090020	exosc4	exosome component 4	-0.257575627	5.236622435	7.270170587	0.007010914	0.075653151	-0.099328323	5.236622435	1.076701736	0.299436574	0.550582469	-0.269002089	5.236622435	7.953090261	0.004800534	0.045845244	0.158247304	5.236622435	2.819085138	0.093149482	0.306498835	0.011426463	5.236622435	0.014822136	0.903100026	0.955339142	0.169673766	5.236622435	3.250855898	0.071386172	0.242320463	0.042576329	4.146389672	0.140949622	0.707338779	0.985553559	-0.006068631	4.146389672	0.002907952	0.956994573	0.995221338	-0.312729547	4.146389672	7.784641688	0.005269224	0.080924236	-0.04864496	4.146389672	0.186418935	0.665913971	0.947604782	0.355305875	4.146389672	10.02344566	0.001545601	0.056547638	0.306660916	4.146389672	7.585401411	0.005884286	0.073744795	0.046355428	3.55095682	0.060610392	0.80553378	0.997981949	0.200440357	3.55095682	1.124605239	0.288928983	0.757083334	-0.18155246	3.55095682	0.937638382	0.33288593	0.739487975	0.154084928	3.55095682	0.665835686	0.414507255	0.839371488	0.227907889	3.55095682	1.479580879	0.223840109	0.664041316	0.381992817	3.55095682	4.121204895	0.042348907	0.266995488	0.083009955	3.923271722	0.113694259	0.735976847	0.999972891	-0.17092101	3.923271722	0.484462848	0.486407754	0.939839684	-0.21904484	3.923271722	0.795103047	0.372561523	0.999021115	-0.253930965	3.923271722	1.067881432	0.301424471	0.783311072	0.302054795	3.923271722	1.509698035	0.219185169	0.757476347	0.04812383	3.923271722	0.038592042	0.844259081	1
GeneID:107090245	rpa1	replication protein A1	-0.224735499	8.586407719	7.645722158	0.005690711	0.066414397	-0.365583259	8.586407719	20.21275957	6.93E-06	0.00025483	-0.112003145	8.586407719	1.900071	0.168070372	0.446073762	-0.14084776	8.586407719	3.019633032	0.082262079	0.286238602	-0.112732355	8.586407719	1.933161276	0.164413	0.386195537	-0.253580114	8.586407719	9.777638199	0.001766471	0.018067709	-0.086986799	7.001894361	1.053984841	0.304591124	0.92259089	-0.312658275	7.001894361	13.6728027	0.000217583	0.008110404	0.037044738	7.001894361	0.1910807	0.662018678	0.932590992	-0.225671476	7.001894361	7.137982667	0.007546801	0.138081165	-0.124031537	7.001894361	2.144202265	0.143109407	0.692384177	-0.349703013	7.001894361	17.11042569	3.53E-05	0.001351217	-0.214408388	6.51512512	0.526659516	0.468014664	0.997981949	-0.085471406	6.51512512	0.083731955	0.772302272	0.964611069	0.238271799	6.51512512	0.65005502	0.420093009	0.79027605	0.128936982	6.51512512	0.190588738	0.662427067	0.927589492	-0.452680187	6.51512512	2.340419778	0.126055581	0.557054827	-0.323743205	6.51512512	1.199054368	0.273510762	0.690230107	-0.308479215	6.898404316	1.203714878	0.272580456	0.999972891	-0.493521178	6.898404316	3.073097722	0.079597663	0.55673087	-0.038554325	6.898404316	0.01883361	0.890844573	0.999021115	-0.185041963	6.898404316	0.434009922	0.510027872	0.871705228	-0.269924891	6.898404316	0.922283923	0.336876002	0.820893247	-0.454966854	6.898404316	2.614273455	0.105906021	0.641277299
GeneID:107090036	gpaa1	glycosylphosphatidylinositol anchor attachment 1%2C transcript variant X1	-0.126740511	5.39541199	2.195080756	0.138451953	0.414929114	-0.158167913	5.39541199	3.423036933	0.064292638	0.219727716	-0.087737465	5.39541199	1.053529743	0.304695554	0.607938262	-0.031427402	5.39541199	0.139148408	0.709129082	0.870712007	-0.039003046	5.39541199	0.214329184	0.643395189	0.815155873	-0.070430448	5.39541199	0.699836208	0.402838736	0.660305786	0.021006042	5.19881307	0.052511438	0.818749424	0.992484258	-0.035027774	5.19881307	0.147676018	0.700766205	0.959079375	-0.088333318	5.19881307	0.936353827	0.333217312	0.785357668	-0.056033815	5.19881307	0.377769866	0.538799189	0.920476426	0.10933936	5.19881307	1.43408928	0.231098224	0.783850126	0.053305545	5.19881307	0.344792445	0.557075908	0.892878451	-0.073452073	4.814321305	0.144836187	0.70351975	0.997981949	0.053076507	4.814321305	0.075460467	0.783546205	0.969134027	0.031026436	4.814321305	0.02586183	0.872238216	0.968351121	0.12652858	4.814321305	0.429514937	0.512227057	0.883834288	-0.104478509	4.814321305	0.293742082	0.587832435	0.878215173	0.022050071	4.814321305	0.013057159	0.909025407	0.98214524	-0.105147929	5.231936125	0.211773545	0.645380855	0.999972891	-0.20215292	5.231936125	0.783494067	0.376074656	0.907294969	-0.219226813	5.231936125	0.921065994	0.337195233	0.99505015	-0.097004991	5.231936125	0.180692447	0.670778837	0.923593443	0.114078884	5.231936125	0.249815516	0.617205008	0.906125684	0.017073893	5.231936125	0.005605744	0.940316939	1
GeneID:107090037	sharpin	SHANK associated RH domain interactor	-0.015089119	4.060509538	0.029283736	0.864125547	0.951394277	-0.012373731	4.060509538	0.019703306	0.888368873	0.952077332	0.047165202	4.060509538	0.286546563	0.592442121	0.820276084	0.002715388	4.060509538	0.001002479	0.974741642	0.990262077	-0.062254321	4.060509538	0.527527553	0.467648186	0.686145698	-0.059538933	4.060509538	0.482803752	0.487155069	0.730672778	-0.12374832	4.377237448	1.819562159	0.177365403	0.837605953	-0.052560864	4.377237448	0.331550309	0.564747633	0.924307832	-0.025626977	4.377237448	0.077925401	0.78012878	0.959727441	0.071187456	4.377237448	0.613414963	0.433504906	0.89170547	-0.098121344	4.377237448	1.152153987	0.283098698	0.824137309	-0.026933888	4.377237448	0.08768978	0.767134927	0.956359428	0.05143664	4.097194036	0.247166412	0.619077399	0.997981949	0.048926931	4.097194036	0.222553378	0.637101222	0.929628107	0.130729736	4.097194036	1.598694761	0.20608828	0.621395741	-0.002509709	4.097194036	0.000588073	0.98065302	0.996329772	-0.079293096	4.097194036	0.590559118	0.442202993	0.806226198	-0.081802805	4.097194036	0.625469838	0.429021893	0.811352373	-0.086958716	4.042376581	0.434906073	0.50959138	0.999972891	0.108842899	4.042376581	0.681491188	0.409073712	0.916794091	0.077731898	4.042376581	0.346846953	0.555903443	0.999021115	0.195801615	4.042376581	2.214071168	0.136757348	0.641834224	-0.164690615	4.042376581	1.56317784	0.211200529	0.751424105	0.031111	4.042376581	0.055818661	0.813231131	1
GeneID:107090021	LOC107090021	alanine aminotransferase 2-like	NA	NA	NA	NA	NA	NA	NA	NA	NA	NA	NA	NA	NA	NA	NA	NA	NA	NA	NA	NA	NA	NA	NA	NA	NA	NA	NA	NA	NA	NA	NA	NA	NA	NA	NA	NA	NA	NA	NA	NA	NA	NA	NA	NA	NA	NA	NA	NA	NA	NA	NA	NA	NA	NA	NA	NA	NA	NA	NA	NA	0.049256859	3.418122976	0.015825453	0.899890829	0.997981949	0.318454149	3.418122976	0.658636575	0.417041696	0.845461486	2.12603563	3.418122976	26.77929997	2.28E-07	2.45E-05	0.26919729	3.418122976	0.471053023	0.492503127	0.875080165	-2.076778771	3.418122976	25.6412454	4.11E-07	6.25E-05	-1.807581481	3.418122976	19.70772341	9.02E-06	0.000442685	NA	NA	NA	NA	NA	NA	NA	NA	NA	NA	NA	NA	NA	NA	NA	NA	NA	NA	NA	NA	NA	NA	NA	NA	NA	NA	NA	NA	NA	NA
GeneID:107090014	dhx30	DEAH-box helicase 30%2C transcript variant X2	-0.064358871	3.847925647	0.294900203	0.587097342	0.819980587	0.079616901	3.847925647	0.447881105	0.503342905	0.729942983	0.420562034	3.847925647	12.28867208	0.000455716	0.007558179	0.143975772	3.847925647	1.519154596	0.217747473	0.490160242	-0.484920904	3.847925647	16.93265604	3.87E-05	0.001257861	-0.340945132	3.847925647	8.317789684	0.003925866	0.033120771	0.134424273	3.643350185	0.519698523	0.470970312	0.964695324	0.008809426	3.643350185	0.00225311	0.962141083	0.995899981	0.179305764	3.643350185	0.92494353	0.336180302	0.786527869	-0.125614847	3.643350185	0.4561284	0.499438951	0.912378797	-0.044881492	3.643350185	0.057752883	0.810083514	0.973891878	-0.170496338	3.643350185	0.840569855	0.359233843	0.793926488	0.067850581	2.697715706	0.118364751	0.730814861	0.997981949	0.181954055	2.697715706	0.842578646	0.358660317	0.810300116	0.331630554	2.697715706	2.80942375	0.093712032	0.443877512	0.114103473	2.697715706	0.331885946	0.564550679	0.897834005	-0.263779973	2.697715706	1.780822043	0.182048417	0.629359001	-0.149676499	2.697715706	0.568083626	0.451021439	0.82627482	0.316810235	3.234474597	1.247553676	0.264020227	0.999972891	-0.468330966	3.234474597	2.758416345	0.096743962	0.597430993	-0.125779669	3.234474597	0.198604776	0.655849396	0.999021115	-0.785141201	3.234474597	7.665497278	0.005628675	0.145399542	0.442589904	3.234474597	2.440450149	0.118242289	0.6421327	-0.342551297	3.234474597	1.484247719	0.223111108	0.84627758
GeneID:107090018	LOC107090018	proproteinase E-like	NA	NA	NA	NA	NA	NA	NA	NA	NA	NA	NA	NA	NA	NA	NA	NA	NA	NA	NA	NA	NA	NA	NA	NA	NA	NA	NA	NA	NA	NA	NA	NA	NA	NA	NA	NA	NA	NA	NA	NA	NA	NA	NA	NA	NA	NA	NA	NA	NA	NA	NA	NA	NA	NA	NA	NA	NA	NA	NA	NA	NA	NA	NA	NA	NA	NA	NA	NA	NA	NA	NA	NA	NA	NA	NA	NA	NA	NA	NA	NA	NA	NA	NA	NA	NA	NA	NA	NA	NA	NA	NA	NA	NA	NA	NA	NA	NA	NA	NA	NA	NA	NA	NA	NA	NA	NA	NA	NA	NA	NA	NA	NA	NA	NA	NA	NA	NA	NA	NA	NA
GeneID:107090041	wrnip1	Werner helicase interacting protein 1	-0.218084119	3.209808205	2.85146619	0.091290647	0.333931011	-0.299947354	3.209808205	5.434169698	0.019746476	0.104098926	-0.728900286	3.209808205	33.13317305	8.61E-09	8.30E-07	-0.081863234	3.209808205	0.437287594	0.508434532	0.752113408	0.510816167	3.209808205	17.60336715	2.72E-05	0.000961012	0.428952932	3.209808205	12.51928131	0.000402774	0.005759147	-0.176655963	2.331626093	1.296601862	0.254834867	0.906642561	-0.243929583	2.331626093	2.540611647	0.110951798	0.531731638	-0.1055889	2.331626093	0.463974763	0.495772197	0.872825332	-0.06727362	2.331626093	0.197538174	0.656715342	0.945316795	-0.071067063	2.331626093	0.214756652	0.643064462	0.9420202	-0.138340683	2.331626093	0.836714425	0.360338141	0.794377774	-0.033653871	2.945625326	0.072142258	0.788242816	0.997981949	-0.109502415	2.945625326	0.761926882	0.382726182	0.825818117	-0.10724363	2.945625326	0.742768784	0.388775379	0.776017966	-0.075848544	2.945625326	0.371543429	0.542164167	0.892062062	0.073589759	2.945625326	0.355544561	0.550991145	0.85958161	-0.002258785	2.945625326	0.000334491	0.985408229	0.99802605	0.005581097	2.761937018	0.001083387	0.973742496	0.999972891	0.179231568	2.761937018	1.11862904	0.290213849	0.856718362	-0.034436409	2.761937018	0.041628373	0.838329801	0.999021115	0.173650471	2.761937018	1.050210194	0.305458682	0.786964651	0.040017506	2.761937018	0.056224165	0.812566526	0.958554432	0.213667977	2.761937018	1.604772494	0.205228188	0.825501304
GeneID:107090039	LOC107090039	myosin light chain kinase 3-like%2C transcript variant X3	NA	NA	NA	NA	NA	NA	NA	NA	NA	NA	NA	NA	NA	NA	NA	NA	NA	NA	NA	NA	NA	NA	NA	NA	NA	NA	NA	NA	NA	NA	NA	NA	NA	NA	NA	NA	NA	NA	NA	NA	NA	NA	NA	NA	NA	NA	NA	NA	NA	NA	NA	NA	NA	NA	NA	NA	NA	NA	NA	NA	0.048547374	4.224461543	0.067309988	0.79529447	0.997981949	-0.392623646	4.224461543	4.41394303	0.035646356	0.290943216	0.026642493	4.224461543	0.020309503	0.886676065	0.972731272	-0.441171019	4.224461543	5.575170921	0.018216887	0.230547284	0.021904881	4.224461543	0.013743067	0.906677139	0.97692815	-0.419266139	4.224461543	5.045884123	0.024684507	0.192424103	0.087828334	4.337972682	0.182670088	0.66908858	0.999972891	0.184651684	4.337972682	0.808109145	0.368679874	0.90568132	0.023536048	4.337972682	0.013153054	0.908693405	0.999021115	0.09682335	4.337972682	0.222007388	0.637514628	0.913835377	0.064292286	4.337972682	0.098017602	0.754221685	0.945714684	0.161115636	4.337972682	0.616116053	0.432494257	0.985880664
GeneID:107090024	LOC107090024	uncharacterized LOC107090024	NA	NA	NA	NA	NA	NA	NA	NA	NA	NA	NA	NA	NA	NA	NA	NA	NA	NA	NA	NA	NA	NA	NA	NA	NA	NA	NA	NA	NA	NA	0.144567908	0.405242959	0.377831658	0.538765987	0.976372598	-0.007707908	0.405242959	0.001138851	0.973079003	0.995946846	0.252929012	0.405242959	1.152062116	0.283117892	0.750973015	-0.152275815	0.405242959	0.433908301	0.51007741	0.914230479	-0.108361104	0.405242959	0.205901527	0.649998888	0.942989292	-0.260636919	0.405242959	1.266688546	0.260388827	0.709205347	NA	NA	NA	NA	NA	NA	NA	NA	NA	NA	NA	NA	NA	NA	NA	NA	NA	NA	NA	NA	NA	NA	NA	NA	NA	NA	NA	NA	NA	NA	NA	NA	NA	NA	NA	NA	NA	NA	NA	NA	NA	NA	NA	NA	NA	NA	NA	NA	NA	NA	NA	NA	NA	NA	NA	NA	NA	NA	NA	NA
GeneID:107090009	LOC107090009	forkhead box C1-A-like	0.052369421	5.040664493	0.401550632	0.526289531	0.780950613	0.120164825	5.040664493	2.107242622	0.14660327	0.367847408	-0.05181274	5.040664493	0.396564476	0.52886886	0.780460335	0.067795404	5.040664493	0.690752305	0.405908612	0.676622504	0.104182161	5.040664493	1.651113824	0.198807401	0.431539939	0.171977565	5.040664493	4.483853761	0.034216484	0.149272531	-0.055074034	5.595846568	0.455024645	0.499958439	0.969883602	-0.013171411	5.595846568	0.02620537	0.87139978	0.98510971	-0.041548417	5.595846568	0.2597542	0.610289073	0.914860505	0.041902622	5.595846568	0.265721948	0.606216071	0.934776839	-0.013525616	5.595846568	0.027580089	0.868099863	0.981585336	0.028377006	5.595846568	0.122236747	0.726621106	0.945602855	-0.083808696	5.284150156	0.770460308	0.38007469	0.997981949	-0.097600452	5.284150156	1.041988162	0.307359528	0.77331691	-0.223321715	5.284150156	5.505852895	0.018952935	0.179545388	-0.013791755	5.284150156	0.020954421	0.884903193	0.978162833	0.139513019	5.284150156	2.164841267	0.141199203	0.578383457	0.125721264	5.284150156	1.753199119	0.185475063	0.584410442	-0.029149731	4.579799557	0.055154521	0.81432516	0.999972891	-0.00072146	4.579799557	3.40E-05	0.995349671	0.999406927	-0.054034223	4.579799557	0.190366737	0.66261156	0.999021115	0.02842827	4.579799557	0.052800374	0.818260147	0.963967293	0.024884492	4.579799557	0.04042509	0.840651723	0.964752893	0.053312762	4.579799557	0.186531352	0.665819361	1
GeneID:107090019	LOC107090019	forkhead box protein Q1-like	NA	NA	NA	NA	NA	NA	NA	NA	NA	NA	NA	NA	NA	NA	NA	NA	NA	NA	NA	NA	NA	NA	NA	NA	NA	NA	NA	NA	NA	NA	-0.199055159	1.652897006	0.550414324	0.458148451	0.96345299	0.213033343	1.652897006	0.622147996	0.430250195	0.87210111	-0.133155971	1.652897006	0.245797911	0.620049564	0.918447454	0.412088502	1.652897006	2.353334225	0.125015362	0.624760582	-0.065899188	1.652897006	0.060982961	0.804949022	0.972304893	0.346189314	1.652897006	1.658154469	0.197852688	0.634518784	0.262320513	4.088255604	1.791342651	0.18076266	0.997981949	0.023108384	4.088255604	0.0139688	0.905917367	0.990400013	-0.069030172	4.088255604	0.12511171	0.723555226	0.926294222	-0.239212129	4.088255604	1.491919644	0.221918855	0.704267927	0.331350685	4.088255604	2.870502491	0.090216698	0.484083349	0.092138556	4.088255604	0.223176415	0.636630235	0.91600075	-0.427024513	4.660777593	2.598234931	0.106982803	0.999972891	0.164136392	4.660777593	0.384116142	0.535408538	0.948656134	0.585253768	4.660777593	4.83820967	0.027835779	0.367767274	0.591160905	4.660777593	4.964263075	0.025876339	0.335392267	-1.012278281	4.660777593	14.32781489	0.000153579	0.010657735	-0.421117376	4.660777593	2.512856201	0.112921104	0.659554339
GeneID:107090090	LOC107090090	alpha-2-antiplasmin-like%2C transcript variant X2	NA	NA	NA	NA	NA	NA	NA	NA	NA	NA	NA	NA	NA	NA	NA	NA	NA	NA	NA	NA	NA	NA	NA	NA	NA	NA	NA	NA	NA	NA	NA	NA	NA	NA	NA	NA	NA	NA	NA	NA	NA	NA	NA	NA	NA	NA	NA	NA	NA	NA	NA	NA	NA	NA	NA	NA	NA	NA	NA	NA	NA	NA	NA	NA	NA	NA	NA	NA	NA	NA	NA	NA	NA	NA	NA	NA	NA	NA	NA	NA	NA	NA	NA	NA	NA	NA	NA	NA	NA	NA	NA	NA	NA	NA	NA	NA	NA	NA	NA	NA	NA	NA	NA	NA	NA	NA	NA	NA	NA	NA	NA	NA	NA	NA	NA	NA	NA	NA	NA	NA
GeneID:107090011	LOC107090011	interferon regulatory factor 4-like%2C transcript variant X2	NA	NA	NA	NA	NA	NA	NA	NA	NA	NA	NA	NA	NA	NA	NA	NA	NA	NA	NA	NA	NA	NA	NA	NA	NA	NA	NA	NA	NA	NA	NA	NA	NA	NA	NA	NA	NA	NA	NA	NA	NA	NA	NA	NA	NA	NA	NA	NA	NA	NA	NA	NA	NA	NA	NA	NA	NA	NA	NA	NA	0.59233881	2.581101233	9.481081471	0.002076016	0.147856561	0.092698248	2.581101233	0.238320218	0.625421983	0.927374533	0.237568607	2.581101233	1.566285681	0.210747244	0.627229062	-0.499640562	2.581101233	6.747617412	0.009387296	0.153174652	0.354770202	2.581101233	3.410551849	0.064780779	0.414128213	-0.144870359	2.581101233	0.582208735	0.445447867	0.822099254	0.256776314	3.270015229	1.911348554	0.166813536	0.999972891	0.162296394	3.270015229	0.772275395	0.37951406	0.907490354	-0.132433118	3.270015229	0.517583548	0.471874296	0.999021115	-0.09447992	3.270015229	0.259327122	0.610582808	0.904299327	0.389209432	3.270015229	4.420101853	0.035517916	0.391567511	0.294729512	3.270015229	2.564511726	0.109286296	0.649380296
GeneID:107090013	LOC107090013	dual specificity protein phosphatase 22-B-like	-0.111920917	1.036451199	0.282951888	0.59477294	0.825118836	0.374198712	1.036451199	2.970627835	0.084788942	0.262708937	0.026633315	1.036451199	0.015924625	0.899579302	0.963569263	0.486119629	1.036451199	5.458809683	0.019469906	0.12106048	-0.138554231	1.036451199	0.469969021	0.493001421	0.708112646	0.347565397	1.036451199	2.771891693	0.095932727	0.291432423	0.118030276	0.679287282	0.282736569	0.594913157	0.980611648	-0.001253276	0.679287282	3.41E-05	0.995343155	0.999478243	-0.229736303	0.679287282	1.150748437	0.28339253	0.751179134	-0.119283552	0.679287282	0.299361808	0.584282787	0.929565671	0.347766579	0.679287282	2.591864381	0.107413832	0.629082908	0.228483026	0.679287282	1.181230328	0.277105668	0.729113912	-0.114625728	1.880985582	0.531158281	0.466120301	0.997981949	0.092215831	1.880985582	0.331824129	0.564586944	0.90928005	0.194282071	1.880985582	1.490674552	0.222111829	0.641373617	0.206841559	1.880985582	1.714131366	0.190450223	0.665093537	-0.308907799	1.880985582	3.87053388	0.049140888	0.369501694	-0.10206624	1.880985582	0.407779496	0.523098703	0.867552034	0.086135892	2.785495787	0.168879105	0.681109909	0.999972891	0.325779081	2.785495787	2.408649581	0.120666419	0.652612181	0.188904138	2.785495787	0.812767287	0.367303364	0.999021115	0.239643189	2.785495787	1.300661149	0.254092492	0.75447602	-0.102768245	2.785495787	0.239971929	0.62422639	0.907136711	0.136874943	2.785495787	0.424989859	0.514457645	1
GeneID:107090042	ripk1	receptor interacting serine/threonine kinase 1	-0.209582436	3.918756432	2.413313715	0.120307458	0.389029958	-0.064830974	3.918756432	0.229762896	0.631699693	0.816835851	-0.063768908	3.918756432	0.222764089	0.636941844	0.848011857	0.144751462	3.918756432	1.188058585	0.275721513	0.555112614	-0.145813528	3.918756432	1.208189795	0.271690925	0.512140521	-0.001062066	3.918756432	6.38E-05	0.993625848	0.997461596	-0.036640613	3.091904116	0.052282847	0.819137518	0.992484258	0.095220251	3.091904116	0.355299757	0.551128289	0.91991471	0.23222892	3.091904116	2.079341619	0.149304563	0.587962715	0.131860864	3.091904116	0.682093404	0.408866799	0.884571043	-0.268869533	3.091904116	2.790026006	0.094852688	0.597571935	-0.137008669	3.091904116	0.729428087	0.393068631	0.813508842	-0.084719806	3.985246372	0.677457682	0.410463539	0.997981949	-0.100232206	3.985246372	0.94375542	0.331313911	0.79125274	-0.192326868	3.985246372	3.53638666	0.060036114	0.357438315	-0.0155124	3.985246372	0.022928889	0.879642142	0.976159759	0.107607063	3.985246372	1.12320056	0.289230333	0.716146761	0.092094662	3.985246372	0.818758118	0.365543513	0.770168765	0.072439776	4.542985869	0.302058712	0.582594663	0.999972891	0.138772416	4.542985869	1.112055028	0.291635667	0.857749734	0.028568969	4.542985869	0.047190952	0.828025376	0.999021115	0.06633264	4.542985869	0.253793992	0.61441619	0.905202059	0.043870806	4.542985869	0.111128496	0.738862999	0.942698575	0.110203446	4.542985869	0.703522062	0.401602755	0.971303595
GeneID:107090025	LOC107090025	opsin-5-like	NA	NA	NA	NA	NA	NA	NA	NA	NA	NA	NA	NA	NA	NA	NA	NA	NA	NA	NA	NA	NA	NA	NA	NA	NA	NA	NA	NA	NA	NA	NA	NA	NA	NA	NA	NA	NA	NA	NA	NA	NA	NA	NA	NA	NA	NA	NA	NA	NA	NA	NA	NA	NA	NA	NA	NA	NA	NA	NA	NA	NA	NA	NA	NA	NA	NA	NA	NA	NA	NA	NA	NA	NA	NA	NA	NA	NA	NA	NA	NA	NA	NA	NA	NA	NA	NA	NA	NA	NA	NA	NA	NA	NA	NA	NA	NA	NA	NA	NA	NA	NA	NA	NA	NA	NA	NA	NA	NA	NA	NA	NA	NA	NA	NA	NA	NA	NA	NA	NA	NA
GeneID:107090047	LOC107090047	homeobox protein unc-4 homolog	0.285285217	4.180313658	4.854245132	0.027578179	0.169981668	0.20801392	4.180313658	2.590197277	0.107526942	0.304130985	0.049901078	4.180313658	0.150391183	0.698161809	0.8783166	-0.077271297	4.180313658	0.361780732	0.547518922	0.777947929	0.235384139	4.180313658	3.383253079	0.065861939	0.220767792	0.158112843	4.180313658	1.53208695	0.215799501	0.471449633	-0.031124635	4.716642934	0.066753371	0.796123885	0.991949877	-0.011349851	4.716642934	0.008937052	0.924683402	0.992425649	-0.01812514	4.716642934	0.022708663	0.880217156	0.982037158	0.019774784	4.716642934	0.027142428	0.869141082	0.982230435	-0.012999495	4.716642934	0.011686014	0.913914884	0.989637408	0.006775289	4.716642934	0.003196495	0.954913582	0.991199965	0.135693533	1.616615825	0.521192424	0.470333471	0.997981949	0.258873334	1.616615825	1.851640024	0.17359277	0.6306898	0.073136831	1.616615825	0.153573328	0.695143682	0.915626714	0.123179801	1.616615825	0.419306618	0.517283232	0.885295335	0.062556702	1.616615825	0.112331297	0.737505439	0.92854418	0.185736503	1.616615825	0.966495709	0.325555697	0.737698811	NA	NA	NA	NA	NA	NA	NA	NA	NA	NA	NA	NA	NA	NA	NA	NA	NA	NA	NA	NA	NA	NA	NA	NA	NA	NA	NA	NA	NA	NA
GeneID:107090061	LOC107090061	intercellular adhesion molecule 1-like	NA	NA	NA	NA	NA	NA	NA	NA	NA	NA	NA	NA	NA	NA	NA	NA	NA	NA	NA	NA	NA	NA	NA	NA	NA	NA	NA	NA	NA	NA	NA	NA	NA	NA	NA	NA	NA	NA	NA	NA	NA	NA	NA	NA	NA	NA	NA	NA	NA	NA	NA	NA	NA	NA	NA	NA	NA	NA	NA	NA	0.38668759	1.680580898	3.381606268	0.065927774	0.833412435	-0.066258042	1.680580898	0.102278448	0.749112353	0.957441986	0.37465159	1.680580898	3.200657477	0.073608673	0.397586247	-0.452945632	1.680580898	4.666111054	0.030763513	0.3002659	0.012036	1.680580898	0.003229485	0.954681764	0.989229424	-0.440909632	1.680580898	4.458124665	0.034735612	0.239766727	0.307920792	2.023551059	2.461733239	0.11665	0.999972891	0.02078466	2.023551059	0.011628572	0.914125897	0.994158277	0.141011412	2.023551059	0.528043667	0.467430506	0.999021115	-0.287136132	2.023551059	2.172745102	0.14047528	0.646429883	0.16690938	2.023551059	0.724460492	0.394684673	0.841837734	-0.120226752	2.023551059	0.389715167	0.53244916	1
GeneID:107090075	LOC107090075	protein GPR108-like%2C transcript variant X1	0.092527241	5.500513168	1.933950918	0.164326842	0.451586766	0.016251908	5.500513168	0.059961942	0.806556102	0.913615355	0.151989584	5.500513168	5.220894995	0.022317062	0.132010091	-0.076275333	5.500513168	1.359401226	0.243641281	0.521652548	-0.059462343	5.500513168	0.8226913	0.364394466	0.602154826	-0.135737676	5.500513168	4.307628368	0.037941822	0.160440589	0.196167877	5.461030923	5.173782309	0.022930238	0.421023176	0.068403458	5.461030923	0.637970321	0.42444673	0.868404906	0.253366563	5.461030923	8.642248664	0.003284558	0.058358796	-0.127764418	5.461030923	2.208243984	0.137274851	0.645119386	-0.057198686	5.461030923	0.437438331	0.508361463	0.917610936	-0.184963105	5.461030923	4.634754383	0.031330629	0.232023017	0.002139935	5.428923433	0.000420667	0.983636408	0.998547077	-0.015571593	5.428923433	0.022239625	0.881451402	0.985493964	0.113013105	5.428923433	1.173293149	0.278725619	0.698801918	-0.017711529	5.428923433	0.028845946	0.865135227	0.9715476	-0.11087317	5.428923433	1.132184617	0.287309836	0.713600519	-0.128584698	5.428923433	1.520411554	0.217557224	0.629110381	0.147463382	5.830119983	1.279186344	0.258050376	0.999972891	0.080522402	5.830119983	0.382638928	0.5361943	0.948656134	0.133903808	5.830119983	1.056408252	0.304035811	0.980160787	-0.06694098	5.830119983	0.264078582	0.607331859	0.904169585	0.013559574	5.830119983	0.01082068	0.917151495	0.981803722	-0.053381406	5.830119983	0.168187756	0.681727454	1
GeneID:107090046	LOC107090046	uncharacterized LOC107090046	NA	NA	NA	NA	NA	NA	NA	NA	NA	NA	NA	NA	NA	NA	NA	NA	NA	NA	NA	NA	NA	NA	NA	NA	NA	NA	NA	NA	NA	NA	-0.083599309	4.859145223	0.267825772	0.604794006	0.980611648	-0.190088139	4.859145223	1.390830985	0.238264816	0.726860033	-0.057812059	4.859145223	0.128124333	0.720384777	0.947312648	-0.106488831	4.859145223	0.437516311	0.508323669	0.913695709	-0.02578725	4.859145223	0.025543119	0.873021177	0.982341606	-0.13227608	4.859145223	0.675197198	0.411245474	0.825336135	0.088608606	5.030179477	0.652688788	0.419153005	0.997981949	0.003399238	5.030179477	0.000960288	0.975278694	0.9985532	0.085941268	5.030179477	0.615430611	0.432750385	0.796378414	-0.085209369	5.030179477	0.604300906	0.436941725	0.853200465	0.002667338	5.030179477	0.000593701	0.980560689	0.995481555	-0.082542031	5.030179477	0.56839648	0.450896817	0.82627482	0.000418875	4.738185838	8.66E-06	0.997651487	0.999972891	0.052445504	4.738185838	0.136290192	0.711997277	0.971194888	0.031783378	4.738185838	0.049984984	0.823089405	0.999021115	0.052026628	4.738185838	0.134180101	0.714136738	0.936276513	-0.031364503	4.738185838	0.048697315	0.825345747	0.961279142	0.020662125	4.738185838	0.021204701	0.884222689	1
GeneID:107090077	LOC107090077	calmodulin-regulated spectrin-associated protein 3-like%2C transcript variant X4	0.57269736	3.508944425	10.22999546	0.00138175	0.02656172	0.51194895	3.508944425	8.198540341	0.00419241	0.036193857	-0.077876527	3.508944425	0.194320699	0.659344605	0.858817976	-0.06074841	3.508944425	0.115837468	0.733593691	0.884004775	0.650573886	3.508944425	13.47835711	0.000241331	0.004801006	0.589825476	3.508944425	11.11318728	0.000857161	0.010318219	0.109339087	6.249011485	1.944454648	0.163185671	0.822423881	-0.04180763	6.249011485	0.287073291	0.592102167	0.932538125	-0.001902643	6.249011485	0.000592012	0.98058835	0.997618247	-0.151146717	6.249011485	3.740125221	0.053120464	0.425829206	0.11124173	6.249011485	2.017538504	0.155491023	0.705332322	-0.039904987	6.249011485	0.262172778	0.608631342	0.912372303	-0.049842122	2.739023847	0.103348358	0.747847883	0.997981949	-0.027221349	2.739023847	0.030602338	0.86113052	0.981357459	-0.061771265	2.739023847	0.15966604	0.689464172	0.915288813	0.022620773	2.739023847	0.021390104	0.883721225	0.977872223	0.011929143	2.739023847	0.006027177	0.938118481	0.985640531	0.034549916	2.739023847	0.050190237	0.822732577	0.965478805	-0.045957343	2.207268811	0.018774405	0.891015205	0.999972891	-0.174515671	2.207268811	0.272731873	0.601505068	0.95981269	-0.340034177	2.207268811	1.035037037	0.308978542	0.982551762	-0.128558328	2.207268811	0.148043677	0.700411945	0.93386528	0.294076834	2.207268811	0.77455457	0.378811737	0.835942053	0.165518507	2.207268811	0.247510581	0.618833434	1
GeneID:107090067	LOC107090067	lysophosphatidic acid receptor 2-like%2C transcript variant X2	-0.183012837	2.919965225	2.157200049	0.141903059	0.420332425	-0.216915034	2.919965225	3.040700717	0.081200859	0.255613469	-0.075582266	2.919965225	0.366902453	0.544697557	0.789661718	-0.033902197	2.919965225	0.080863138	0.776131104	0.903764319	-0.107430571	2.919965225	0.807052976	0.368992976	0.605865235	-0.141332768	2.919965225	1.401636136	0.23644982	0.495747959	0.057510674	3.64000787	0.177264674	0.673734552	0.985120908	0.05128703	3.64000787	0.142735348	0.705576708	0.959567766	0.141448738	3.64000787	1.072446788	0.300393428	0.76520901	-0.006223644	3.64000787	0.00209697	0.963475492	0.994662945	-0.083938064	3.64000787	0.376739734	0.539353261	0.921657448	-0.090161709	3.64000787	0.44012544	0.507061917	0.871091638	-0.174980822	4.8936625	1.38430617	0.23936901	0.997981949	-0.154101823	4.8936625	1.071117409	0.300693186	0.768633117	-0.204698931	4.8936625	1.898018001	0.168300336	0.57337431	0.020878999	4.8936625	0.019776229	0.888163844	0.97900785	0.029718109	4.8936625	0.04024791	0.840996643	0.958778909	0.050597108	4.8936625	0.116374639	0.733000243	0.944676656	-0.058674085	5.282854808	0.168163709	0.68174896	0.999972891	0.11123521	5.282854808	0.604446617	0.436886452	0.925060609	0.004272731	5.282854808	0.000892418	0.976168043	0.999229461	0.169909295	5.282854808	1.411958665	0.234731516	0.737783604	-0.062946816	5.282854808	0.19397278	0.659630473	0.918792544	0.106962479	5.282854808	0.560150638	0.454199555	0.993531786
GeneID:107091190	dkk1	dickkopf WNT signaling pathway inhibitor 1%2C transcript variant X2	0.448965155	1.546728422	4.071464864	0.043613437	0.223009998	0.733184442	1.546728422	10.56807896	0.001150572	0.014354013	0.07165917	1.546728422	0.107564146	0.742934547	0.900633737	0.284219287	1.546728422	1.606282798	0.205015114	0.475536027	0.377305986	1.546728422	3.007771774	0.082866131	0.254873152	0.661525273	1.546728422	8.993634209	0.002709217	0.025130231	-0.362450333	2.090741449	4.449135264	0.034918924	0.506668314	-0.140435576	2.090741449	0.666678781	0.414211937	0.863162347	-0.256545033	2.090741449	2.220407062	0.136197146	0.563300816	0.222014757	2.090741449	1.733589769	0.187953099	0.717994083	-0.105905299	2.090741449	0.393810009	0.530303467	0.919086177	0.116109458	2.090741449	0.472295335	0.491933098	0.864943691	0.126361032	3.731199089	0.890507308	0.345339869	0.997981949	0.086792889	3.731199089	0.419326468	0.517273315	0.892601605	-0.098508353	3.731199089	0.549229368	0.458632745	0.809651415	-0.039568143	3.731199089	0.087204361	0.767761779	0.952879896	0.224869385	3.731199089	2.86195081	0.090697442	0.485221441	0.185301242	3.731199089	1.939842631	0.163685622	0.553755864	-0.122028158	3.357823709	0.548313183	0.459007747	0.999972891	-0.164153272	3.357823709	1.001611086	0.316920986	0.876441468	0.05749204	3.357823709	0.121470487	0.727445068	0.999021115	-0.042125114	3.357823709	0.066347591	0.796730866	0.958821877	-0.179520198	3.357823709	1.190406015	0.275247674	0.79298929	-0.221645312	3.357823709	1.831734285	0.175922838	0.779789089
GeneID:107090113	wdr81	WD repeat domain 81	-0.082992007	5.688628798	1.081839188	0.298286481	0.607849273	-0.182956064	5.688628798	5.27552821	0.021627225	0.110312722	-0.042663831	5.688628798	0.286253732	0.59263129	0.820391971	-0.099964057	5.688628798	1.617001528	0.203510389	0.47359927	-0.040328176	5.688628798	0.262529282	0.608387805	0.792753922	-0.140292233	5.688628798	3.188342174	0.07416519	0.24814762	0.013308862	5.505148286	0.0190982	0.890085329	0.994174484	-0.012901256	5.505148286	0.018084944	0.893022807	0.988347572	0.086928138	5.505148286	0.815295664	0.366559203	0.808869782	-0.026210118	5.505148286	0.07457688	0.784785818	0.968602463	-0.073619275	5.505148286	0.584255041	0.444649297	0.894687214	-0.099829393	5.505148286	1.082588589	0.298119192	0.748449646	-0.102951391	5.490308148	1.021588926	0.312142408	0.997981949	-0.181668581	5.490308148	3.17770459	0.074649529	0.427162481	-0.160139815	5.490308148	2.479282035	0.1153549	0.490225015	-0.078717191	5.490308148	0.600314145	0.43845819	0.854267526	0.057188424	5.490308148	0.318133029	0.572731792	0.87078899	-0.021528766	5.490308148	0.045054924	0.831903066	0.96746439	-0.020506844	5.663868656	0.028372377	0.866236341	0.999972891	0.145604719	5.663868656	1.430487151	0.231684952	0.8095659	-0.052670571	5.663868656	0.187547305	0.664965862	0.999021115	0.166111564	5.663868656	1.862506355	0.172335809	0.685182511	0.032163727	5.663868656	0.069973727	0.791375038	0.954277316	0.19827529	5.663868656	2.658524044	0.102996267	0.631746974
GeneID:107090071	LOC107090071	bromodomain-containing protein 4-like%2C transcript variant X2	-0.012020814	4.418884407	0.014713628	0.903453622	0.96723539	-0.112921589	4.418884407	1.30704054	0.252931181	0.499726999	-0.232491987	4.418884407	5.593669673	0.018025495	0.114598537	-0.100900775	4.418884407	1.082449989	0.298150123	0.579790182	0.220471173	4.418884407	5.218460321	0.02234833	0.109923876	0.119570398	4.418884407	1.546063432	0.213717527	0.469273616	0.017697556	5.258369874	0.027571189	0.868120951	0.993957265	-0.016521889	5.258369874	0.024211155	0.876348845	0.985720455	-0.132464392	5.258369874	1.555859563	0.212272491	0.679423866	-0.034219445	5.258369874	0.103769296	0.747352379	0.962852955	0.150161949	5.258369874	1.99750707	0.157558158	0.706922548	0.115942504	5.258369874	1.200059006	0.273309885	0.723784808	-0.008288895	5.340044505	0.002849451	0.95742894	0.998015689	-0.174737813	5.340044505	1.26662169	0.260401407	0.732956652	-0.229541202	5.340044505	2.189890173	0.138919221	0.531163249	-0.166448918	5.340044505	1.151495618	0.283236283	0.756777549	0.221252308	5.340044505	2.038504577	0.153360349	0.593223368	0.05480339	5.340044505	0.125274302	0.723383025	0.943110482	0.157933026	5.186356133	0.121502312	0.727410789	0.999972891	-0.011017314	5.186356133	0.000591889	0.980590369	0.996746246	-0.043878008	5.186356133	0.009386969	0.92281663	0.999021115	-0.16895034	5.186356133	0.139071464	0.709205853	0.934756562	0.201811034	5.186356133	0.198363957	0.656044666	0.91713284	0.032860693	5.186356133	0.005266294	0.942148909	1
GeneID:107090070	LOC107090070	A-kinase anchor protein 8-like	-0.048508954	7.64258993	0.51241135	0.47409686	0.748356138	-0.126868804	7.64258993	3.50767713	0.061085045	0.213119543	-0.097303127	7.64258993	2.064480612	0.150766288	0.422075065	-0.07835985	7.64258993	1.350409819	0.245206485	0.523418946	0.048794173	7.64258993	0.523893957	0.469185341	0.687349217	-0.029565677	7.64258993	0.192546429	0.660805644	0.845672063	0.033593533	7.503514206	0.192467479	0.660870842	0.984529572	-0.023733641	7.503514206	0.096380808	0.756216811	0.967978299	0.044189044	7.503514206	0.333348733	0.563693854	0.901157965	-0.057327175	7.503514206	0.562033814	0.453441947	0.897553193	-0.010595511	7.503514206	0.019157029	0.889917249	0.98562223	-0.067922685	7.503514206	0.789754085	0.374174495	0.803550198	-0.018567298	6.058161368	0.024890506	0.874640205	0.997981949	0.008660177	6.058161368	0.005407742	0.941378521	0.993978449	0.110888664	6.058161368	0.887688012	0.346104605	0.749740707	0.027227476	6.058161368	0.053535709	0.817021273	0.963560324	-0.129455962	6.058161368	1.211626086	0.271010319	0.704412797	-0.102228486	6.058161368	0.75463936	0.385011345	0.784013612	0.057005888	6.145954051	0.17103241	0.679195897	0.999972891	-0.198402647	6.145954051	2.078072361	0.149428779	0.700753725	-0.135896602	6.145954051	0.974193157	0.323636639	0.990388025	-0.255408536	6.145954051	3.440266893	0.063625414	0.492656227	0.192902491	6.145954051	1.961177131	0.161387482	0.701208651	-0.062506045	6.145954051	0.206811302	0.649278236	1
GeneID:107090050	LOC107090050	uncharacterized LOC107090050	NA	NA	NA	NA	NA	NA	NA	NA	NA	NA	NA	NA	NA	NA	NA	NA	NA	NA	NA	NA	NA	NA	NA	NA	NA	NA	NA	NA	NA	NA	NA	NA	NA	NA	NA	NA	NA	NA	NA	NA	NA	NA	NA	NA	NA	NA	NA	NA	NA	NA	NA	NA	NA	NA	NA	NA	NA	NA	NA	NA	-0.03625896	0.415849947	0.01519266	0.901902394	0.997981949	-0.629255337	0.415849947	4.753027599	0.029246794	0.259092895	0.928403242	0.415849947	8.951290869	0.002772736	0.048488614	-0.592996377	0.415849947	4.298379595	0.038148705	0.334982286	-0.964662202	0.415849947	9.829337307	0.001717502	0.047514116	-1.557658579	0.415849947	26.50006304	2.64E-07	2.03E-05	0.020888949	0.937184427	0.007159497	0.932568421	0.999972891	-0.035491854	0.937184427	0.021157985	0.884349397	0.99013275	0.504690297	0.937184427	4.017021627	0.045043192	0.482729012	-0.056380803	0.937184427	0.053542326	0.817010165	0.963850002	-0.483801348	0.937184427	3.706498349	0.054200987	0.479004792	-0.540182151	0.937184427	4.711090934	0.029968628	0.31839941
GeneID:107090079	LOC107090079	zinc finger protein GLIS2-like%2C transcript variant X1	0.100234755	1.468528222	0.24869112	0.617998212	0.837834124	-0.178912661	1.468528222	0.818327085	0.365669741	0.614598549	-0.318366118	1.468528222	2.64751777	0.103711727	0.342629716	-0.279147416	1.468528222	2.1132944	0.146024661	0.393078454	0.418600873	1.468528222	4.858111987	0.027516432	0.125571468	0.139453457	1.468528222	0.557718598	0.455180917	0.705725486	-0.090268394	5.364337252	0.58918398	0.442734842	0.96345299	-0.041970206	5.364337252	0.127831202	0.720691407	0.962025664	-0.022676585	5.364337252	0.037205894	0.847046453	0.975185325	0.048298188	5.364337252	0.169677596	0.680398497	0.951236642	-0.06759181	5.364337252	0.331300402	0.564894366	0.928107438	-0.019293622	5.364337252	0.027090885	0.869264271	0.978465534	-0.09051138	6.260204812	1.119050551	0.290122987	0.997981949	-0.079529909	6.260204812	0.862248389	0.35311026	0.806138987	-0.052918864	6.260204812	0.383062255	0.535968909	0.85176238	0.010981471	6.260204812	0.016511852	0.897754523	0.9804251	-0.037592515	6.260204812	0.194144094	0.659489674	0.906141786	-0.026611045	6.260204812	0.097086892	0.755353886	0.949586268	0.055578667	6.413716226	0.103795202	0.74732192	0.999972891	0.103753969	6.413716226	0.361887358	0.547459909	0.94991955	0.013531855	6.413716226	0.00615714	0.937456226	0.99911814	0.048175302	6.413716226	0.07801882	0.780000416	0.954774138	0.042046812	6.413716226	0.059433656	0.807393319	0.956688664	0.090222113	6.413716226	0.273782911	0.600805378	1
GeneID:107090057	LOC107090057	beta-1%2C3-galactosyltransferase 2-like%2C transcript variant X1	NA	NA	NA	NA	NA	NA	NA	NA	NA	NA	NA	NA	NA	NA	NA	NA	NA	NA	NA	NA	NA	NA	NA	NA	NA	NA	NA	NA	NA	NA	NA	NA	NA	NA	NA	NA	NA	NA	NA	NA	NA	NA	NA	NA	NA	NA	NA	NA	NA	NA	NA	NA	NA	NA	NA	NA	NA	NA	NA	NA	-0.02563187	2.911072063	0.018569479	0.891607937	0.997981949	0.200842888	2.911072063	1.124786895	0.288890042	0.757083334	0.00419792	2.911072063	0.000499956	0.982161025	0.9952977	0.226474757	2.911072063	1.437164763	0.230598695	0.711321964	-0.02982979	2.911072063	0.025362513	0.873467088	0.969932714	0.196644968	2.911072063	1.087231493	0.297085436	0.713752787	0.08384972	2.926943371	0.11630456	0.733077577	0.999972891	0.084665267	2.926943371	0.119008415	0.730112442	0.973125976	0.14730838	2.926943371	0.359145711	0.548981069	0.999021115	0.000815547	2.926943371	1.11E-05	0.997344292	0.999712486	-0.06345866	2.926943371	0.066612742	0.796334019	0.95554735	-0.062643113	2.926943371	0.06514204	0.798545934	1
GeneID:107090051	LOC107090051	beta-1%2C3-galactosyltransferase 2-like	NA	NA	NA	NA	NA	NA	NA	NA	NA	NA	NA	NA	NA	NA	NA	NA	NA	NA	NA	NA	NA	NA	NA	NA	NA	NA	NA	NA	NA	NA	NA	NA	NA	NA	NA	NA	NA	NA	NA	NA	NA	NA	NA	NA	NA	NA	NA	NA	NA	NA	NA	NA	NA	NA	NA	NA	NA	NA	NA	NA	NA	NA	NA	NA	NA	NA	NA	NA	NA	NA	NA	NA	NA	NA	NA	NA	NA	NA	NA	NA	NA	NA	NA	NA	NA	NA	NA	NA	NA	NA	NA	NA	NA	NA	NA	NA	NA	NA	NA	NA	NA	NA	NA	NA	NA	NA	NA	NA	NA	NA	NA	NA	NA	NA	NA	NA	NA	NA	NA	NA
GeneID:107090044	LOC107090044	beta-1%2C3-galactosyltransferase 2-like%2C transcript variant X1	-0.018244691	1.754240607	0.012901793	0.909565939	0.968854318	-0.190220849	1.754240607	1.436928453	0.230637031	0.472667671	-0.092233151	1.754240607	0.336424218	0.561900539	0.801236177	-0.171976158	1.754240607	1.285291215	0.256917537	0.53606037	0.073988461	1.754240607	0.237032526	0.626357644	0.804530336	-0.097987697	1.754240607	0.426431217	0.513745312	0.74897721	-0.115330764	2.717020449	0.547808465	0.459214539	0.96345299	-0.138862544	2.717020449	0.809008882	0.368413437	0.83470346	-0.13780879	2.717020449	0.789162677	0.374353434	0.813650483	-0.02353178	2.717020449	0.02352651	0.878095824	0.983324037	0.022478026	2.717020449	0.021260807	0.884070701	0.984703841	-0.001053755	2.717020449	4.76E-05	0.994497837	0.999510154	-0.065860819	4.660650331	0.302795099	0.582135428	0.997981949	-0.157468563	4.660650331	1.731186665	0.18825942	0.649429694	-0.165387033	4.660650331	1.920414798	0.16581094	0.570327624	-0.091607744	4.660650331	0.58981974	0.442488833	0.856200492	0.099526214	4.660650331	0.700142233	0.402735906	0.784442276	0.00791847	4.660650331	0.004434401	0.946907074	0.989633371	-0.211430019	5.21364839	1.672505246	0.195923313	0.999972891	0.022278403	5.21364839	0.018574419	0.891593609	0.990374099	-0.06369786	5.21364839	0.151872974	0.696751865	0.999021115	0.233708422	5.21364839	2.047539596	0.152452388	0.666153008	-0.14773216	5.21364839	0.818848337	0.3655171	0.831304117	0.085976263	5.21364839	0.277262937	0.598500822	1
GeneID:107090069	LOC107090069	vasorin-like	0.216302105	5.600080359	5.004865534	0.025276167	0.160695271	-0.193614165	5.600080359	4.053614541	0.044076874	0.175321753	0.025714306	5.600080359	0.071253957	0.789519694	0.921283969	-0.40991627	5.600080359	18.31886584	1.87E-05	0.000783501	0.190587799	5.600080359	3.952250101	0.046808739	0.17808842	-0.219328471	5.600080359	5.289637625	0.021452684	0.109279436	0.059812986	5.614156506	0.27451508	0.600318974	0.980611648	-0.038504109	5.614156506	0.114497988	0.735080225	0.965075975	0.112578694	5.614156506	0.973275801	0.32386456	0.77928812	-0.098317095	5.614156506	0.74547573	0.387912433	0.873847727	-0.052765708	5.614156506	0.213574782	0.643979839	0.942047233	-0.151082802	5.614156506	1.761675963	0.184415608	0.613986614	-0.157272653	5.545873127	1.268870226	0.259978732	0.997981949	-0.428424067	5.545873127	9.405985302	0.002162783	0.047480563	-0.291485095	5.545873127	4.365944559	0.036664152	0.270236537	-0.271151414	5.545873127	3.789527648	0.051574201	0.379574507	0.134212442	5.545873127	0.930283669	0.334789225	0.746378741	-0.136938972	5.545873127	0.970163406	0.324639429	0.736922427	-0.0451351	5.933650063	0.077952605	0.780091391	0.999972891	-0.261420822	5.933650063	2.619018985	0.105589702	0.619629802	0.00114113	5.933650063	4.99E-05	0.994366292	0.999229461	-0.216285722	5.933650063	1.794508779	0.180377777	0.695277313	-0.04627623	5.933650063	0.082041404	0.774549791	0.950291876	-0.262561951	5.933650063	2.645044407	0.103873254	0.633909726
GeneID:107090062	tmem187	transmembrane protein 187	NA	NA	NA	NA	NA	NA	NA	NA	NA	NA	NA	NA	NA	NA	NA	NA	NA	NA	NA	NA	NA	NA	NA	NA	NA	NA	NA	NA	NA	NA	NA	NA	NA	NA	NA	NA	NA	NA	NA	NA	NA	NA	NA	NA	NA	NA	NA	NA	NA	NA	NA	NA	NA	NA	NA	NA	NA	NA	NA	NA	0.076672743	0.714775304	0.077189397	0.781143015	0.997981949	0.245443886	0.714775304	0.774745327	0.378753039	0.824213741	0.0944279	0.714775304	0.118585114	0.730574142	0.928516091	0.168771142	0.714775304	0.365113067	0.545680191	0.892242919	-0.017755156	0.714775304	0.004158784	0.948581157	0.988117986	0.151015986	0.714775304	0.296589938	0.586028164	0.897457765	-0.13243286	1.139483051	0.302457967	0.582345584	0.999972891	0.238413294	1.139483051	0.96297074	0.326439535	0.88178834	0.064925016	1.139483051	0.072118212	0.78827727	0.999021115	0.370846154	1.139483051	2.365083569	0.124077269	0.624844752	-0.197357875	1.139483051	0.67697445	0.410630512	0.850446359	0.173488278	1.139483051	0.514283744	0.473290313	0.999297922
GeneID:107090055	LOC107090055	dnaJ homolog subfamily A member 3%2C mitochondrial-like	-0.623197593	3.607907016	27.49093844	1.58E-07	4.09E-05	-0.192549499	3.607907016	2.549347972	0.110339783	0.308955365	-0.903773922	3.607907016	58.84867735	1.70E-14	5.30E-12	0.430648093	3.607907016	14.16072164	0.000167838	0.004266428	0.28057633	3.607907016	6.344822251	0.011772441	0.071623806	0.711224423	3.607907016	39.33347439	3.57E-10	3.45E-08	-0.434919044	3.487791284	7.10064963	0.007705602	0.237904924	-0.109322975	3.487791284	0.446338103	0.50407908	0.906395019	-1.024222867	3.487791284	39.87593679	2.71E-10	5.32E-08	0.325596069	3.487791284	4.050563565	0.044156601	0.387816758	0.589303822	3.487791284	13.63712293	0.000221757	0.012966261	0.914899892	3.487791284	32.42703062	1.24E-08	1.32E-06	-0.238933893	3.080323198	2.024537938	0.154775994	0.997981949	-0.122954934	3.080323198	0.530877422	0.466238206	0.870994761	-0.416277483	3.080323198	6.215945397	0.012660473	0.140225169	0.115978959	3.080323198	0.480743199	0.488085871	0.873369794	0.17734359	3.080323198	1.150366398	0.283472463	0.711271536	0.293322549	3.080323198	3.112179443	0.077708912	0.377220669	-0.150338518	3.637366527	0.511283942	0.474583575	0.999972891	-0.471156901	3.637366527	5.054034002	0.024568674	0.322064412	-0.363209545	3.637366527	2.997455857	0.08339538	0.6554533	-0.320818383	3.637366527	2.35772469	0.124663899	0.626033618	0.212871027	3.637366527	1.035390864	0.308895863	0.810226616	-0.107947356	3.637366527	0.269010956	0.603996004	1
GeneID:107089842	LOC107089842	solute carrier family 13 member 5-like	-0.268695369	2.440539375	1.280174864	0.257866525	0.566454324	-0.363656441	2.440539375	2.351869447	0.125132865	0.333843679	-1.033994028	2.440539375	19.25580794	1.14E-05	0.000378406	-0.094961072	2.440539375	0.168322876	0.681606642	0.856108068	0.765298659	2.440539375	11.11016318	0.000858559	0.01167722	0.670337587	2.440539375	8.571256866	0.003415113	0.029830947	-0.092470643	3.785302573	0.794543312	0.372729854	0.946560385	-0.114798593	3.785302573	1.250007045	0.263551132	0.753464636	-0.101176166	3.785302573	0.958639463	0.327529902	0.781902675	-0.02232795	3.785302573	0.047661077	0.827184335	0.975591605	0.008705523	3.785302573	0.007152392	0.932601804	0.991540462	-0.013622427	3.785302573	0.017884314	0.893614304	0.982912639	0.044356103	4.832158277	0.124235553	0.724485332	0.997981949	0.093885418	4.832158277	0.554710649	0.456399288	0.866149195	0.060156919	4.832158277	0.229017286	0.632253455	0.893567397	0.049529315	4.832158277	0.154700854	0.694082931	0.934216643	-0.015800816	4.832158277	0.015832099	0.899869923	0.976133271	0.033728499	4.832158277	0.071902126	0.788587156	0.957654521	-0.0804401	4.453871066	0.289730857	0.590393055	0.999972891	0.126311278	4.453871066	0.713802066	0.3981845	0.911293576	-0.104310259	4.453871066	0.488514208	0.484590832	0.999021115	0.206751378	4.453871066	1.916879053	0.16620112	0.677888868	0.023870159	4.453871066	0.025656338	0.872742465	0.972301929	0.230621537	4.453871066	2.391284095	0.122013368	0.678046735
GeneID:107090056	LOC107090056	platelet-derived growth factor subunit A-like	-0.206133969	2.627311269	2.375759162	0.123231678	0.393145865	-0.308973877	2.627311269	5.403135221	0.020100612	0.105323416	-0.329806461	2.627311269	6.211835081	0.012689902	0.09002134	-0.102839907	2.627311269	0.660384279	0.416424311	0.685359942	0.123672491	2.627311269	0.964270965	0.326113152	0.564836006	0.020832584	2.627311269	0.027713078	0.867785159	0.944709115	0.013617703	2.403631718	0.009649634	0.921747635	0.994174484	-0.011580782	2.403631718	0.007179552	0.932474268	0.992464853	0.082283359	2.403631718	0.353056209	0.552388162	0.897958975	-0.025198485	2.403631718	0.033874446	0.853974139	0.980637006	-0.068665656	2.403631718	0.244821712	0.620745105	0.93711553	-0.093864141	2.403631718	0.471361937	0.49236128	0.86527139	-0.104517544	2.352754751	0.462454919	0.496478893	0.997981949	-0.177691614	2.352754751	1.337047124	0.247555386	0.722131752	-0.222705375	2.352754751	2.139998051	0.143502074	0.537789295	-0.07317407	2.352754751	0.231830038	0.63017019	0.918971211	0.118187831	2.352754751	0.616376695	0.432396924	0.802219263	0.045013761	2.352754751	0.089421029	0.764914492	0.952585483	-0.128424425	2.522262178	0.448618746	0.502991621	0.999972891	0.143875806	2.522262178	0.560383005	0.454105965	0.929658201	-0.083348815	2.522262178	0.189654312	0.663204486	0.999021115	0.272300231	2.522262178	2.025649976	0.154662737	0.66883928	-0.04507561	2.522262178	0.056006037	0.812923714	0.958554432	0.227224621	2.522262178	1.415883142	0.234082208	0.861571722
GeneID:107090065	LOC107090065	uncharacterized LOC107090065	NA	NA	NA	NA	NA	NA	NA	NA	NA	NA	NA	NA	NA	NA	NA	NA	NA	NA	NA	NA	NA	NA	NA	NA	NA	NA	NA	NA	NA	NA	NA	NA	NA	NA	NA	NA	NA	NA	NA	NA	NA	NA	NA	NA	NA	NA	NA	NA	NA	NA	NA	NA	NA	NA	NA	NA	NA	NA	NA	NA	NA	NA	NA	NA	NA	NA	NA	NA	NA	NA	NA	NA	NA	NA	NA	NA	NA	NA	NA	NA	NA	NA	NA	NA	NA	NA	NA	NA	NA	NA	NA	NA	NA	NA	NA	NA	NA	NA	NA	NA	NA	NA	NA	NA	NA	NA	NA	NA	NA	NA	NA	NA	NA	NA	NA	NA	NA	NA	NA	NA
GeneID:107090064	LOC107090064	uncharacterized LOC107090064	NA	NA	NA	NA	NA	NA	NA	NA	NA	NA	NA	NA	NA	NA	NA	NA	NA	NA	NA	NA	NA	NA	NA	NA	NA	NA	NA	NA	NA	NA	NA	NA	NA	NA	NA	NA	NA	NA	NA	NA	NA	NA	NA	NA	NA	NA	NA	NA	NA	NA	NA	NA	NA	NA	NA	NA	NA	NA	NA	NA	NA	NA	NA	NA	NA	NA	NA	NA	NA	NA	NA	NA	NA	NA	NA	NA	NA	NA	NA	NA	NA	NA	NA	NA	NA	NA	NA	NA	NA	NA	0.610350359	0.652866111	3.991187312	0.045738823	0.998351307	0.274560709	0.652866111	0.843891777	0.358286088	0.900219929	0.387687671	0.652866111	1.658787884	0.197767061	0.889143768	-0.33578965	0.652866111	1.204513747	0.272421389	0.768768107	0.222662688	0.652866111	0.522815029	0.469643335	0.864538519	-0.113126962	0.652866111	0.140721467	0.707564827	1
GeneID:107090080	pla2g6	phospholipase A2 group VI%2C transcript variant X2	0.084311179	3.012836478	0.397726378	0.528265792	0.782070973	0.020221111	3.012836478	0.023017299	0.879412095	0.948489598	0.06709561	3.012836478	0.253628791	0.614531446	0.83430192	-0.064090068	3.012836478	0.240790777	0.623635556	0.825623211	0.017215569	3.012836478	0.017390258	0.895085436	0.951345503	-0.046874499	3.012836478	0.129735256	0.718706693	0.875561474	0.131060349	3.929414882	1.625296308	0.202354872	0.865346012	0.172445599	3.929414882	2.851372305	0.091295978	0.48644039	0.178941002	3.929414882	3.033517342	0.08156103	0.445153259	0.04138525	3.929414882	0.162575729	0.686796092	0.953457145	-0.047880653	3.929414882	0.215031465	0.642852055	0.94199226	-0.006495403	3.929414882	0.004011727	0.949497201	0.989931497	-0.057300168	3.815691102	0.259573857	0.610413072	0.997981949	-0.096911795	3.815691102	0.739248801	0.38990162	0.830467012	-0.019994378	3.815691102	0.031714785	0.85865508	0.965331063	-0.039611626	3.815691102	0.124906415	0.723772833	0.942077743	-0.037305791	3.815691102	0.111672002	0.738248556	0.928844118	-0.076917417	3.815691102	0.472598863	0.491793993	0.850012598	0.133611163	4.318831821	0.578959824	0.446720326	0.999972891	0.058665965	4.318831821	0.112199741	0.737653527	0.973125976	0.094994633	4.318831821	0.29353558	0.587963705	0.999021115	-0.074945198	4.318831821	0.182575154	0.669169471	0.923328783	0.03861653	4.318831821	0.048374606	0.825916109	0.961279142	-0.036328668	4.318831821	0.043025159	0.835677907	1
GeneID:107090076	cbx6	chromobox 6	0.168307212	4.986939751	2.596970899	0.107068176	0.365599398	-0.019954637	4.986939751	0.036768895	0.847936337	0.932975854	0.25434664	4.986939751	5.930758177	0.014878839	0.100508076	-0.18826185	4.986939751	3.316951036	0.068568885	0.257623489	-0.086039427	4.986939751	0.688714239	0.40660206	0.637395028	-0.274301277	4.986939751	7.041275243	0.00796523	0.054492119	0.101501095	5.032018353	1.194469315	0.274429893	0.919412731	0.145952671	5.032018353	2.490147191	0.11456101	0.539259561	0.122444303	5.032018353	1.745114395	0.186492102	0.645899474	0.044451576	5.032018353	0.229815083	0.631660976	0.938600503	-0.020943208	5.032018353	0.050792937	0.821689204	0.975838766	0.023508368	5.032018353	0.064539604	0.799459665	0.966365166	-0.038831971	3.746148499	0.058978761	0.808117391	0.997981949	0.123792617	3.746148499	0.593907903	0.440911923	0.857778163	0.179252503	3.746148499	1.252047202	0.263161833	0.683329321	0.162624588	3.746148499	1.028875256	0.310422984	0.77677525	-0.218084474	3.746148499	1.86029785	0.172590428	0.617070711	-0.055459886	3.746148499	0.119296145	0.729799134	0.943693077	0.129052426	3.489975735	0.147678913	0.700763414	0.999972891	-0.156465017	3.489975735	0.217903291	0.64064217	0.965756606	-0.103830003	3.489975735	0.095852545	0.756864684	0.999021115	-0.285517443	3.489975735	0.723922758	0.39486018	0.835386304	0.232882429	3.489975735	0.481217506	0.487871353	0.870702484	-0.052635014	3.489975735	0.024702942	0.875109534	1
GeneID:107090043	nptxr	neuronal pentraxin receptor	0.491069454	1.887560454	7.975174486	0.004742318	0.058739051	0.47257885	1.887560454	7.404692381	0.006505397	0.049271887	0.411710776	1.887560454	5.707825618	0.016889447	0.109570108	-0.018490604	1.887560454	0.011378618	0.915050302	0.967093553	0.079358678	1.887560454	0.212985176	0.644437648	0.815745849	0.060868074	1.887560454	0.125626094	0.723010874	0.877849072	-0.01107846	5.379870583	0.009134396	0.92385889	0.994174484	-0.048513005	5.379870583	0.176057089	0.674783845	0.95403869	0.021573617	5.379870583	0.034652629	0.852325433	0.976425005	-0.037434546	5.379870583	0.104891178	0.746037157	0.962852955	-0.032652077	5.379870583	0.079425231	0.778077836	0.967616951	-0.070086622	5.379870583	0.36780355	0.544203962	0.888103666	0.090638535	3.377231567	0.401399428	0.526367418	0.997981949	0.104252496	3.377231567	0.528148532	0.467386297	0.871175856	0.159837653	3.377231567	1.248752931	0.263790794	0.683983237	0.013613961	3.377231567	0.009033496	0.924279319	0.984994881	-0.069199119	3.377231567	0.23480665	0.627982449	0.893710306	-0.055585158	3.377231567	0.150683732	0.697882814	0.933929519	0.067454291	2.565478211	0.105769726	0.745012621	0.999972891	-0.093749576	2.565478211	0.207563581	0.648683783	0.966684873	0.073327354	2.565478211	0.125634116	0.723002395	0.999021115	-0.161203867	2.565478211	0.611501554	0.434223008	0.849799003	-0.005873062	2.565478211	0.000803069	0.977392194	0.99672018	-0.167076929	2.565478211	0.660287977	0.416458295	0.979291347
GeneID:107090053	LOC107090053	extracellular serine/threonine protein kinase FAM20C-like	NA	NA	NA	NA	NA	NA	NA	NA	NA	NA	NA	NA	NA	NA	NA	NA	NA	NA	NA	NA	NA	NA	NA	NA	NA	NA	NA	NA	NA	NA	NA	NA	NA	NA	NA	NA	NA	NA	NA	NA	NA	NA	NA	NA	NA	NA	NA	NA	NA	NA	NA	NA	NA	NA	NA	NA	NA	NA	NA	NA	NA	NA	NA	NA	NA	NA	NA	NA	NA	NA	NA	NA	NA	NA	NA	NA	NA	NA	NA	NA	NA	NA	NA	NA	NA	NA	NA	NA	NA	NA	NA	NA	NA	NA	NA	NA	NA	NA	NA	NA	NA	NA	NA	NA	NA	NA	NA	NA	NA	NA	NA	NA	NA	NA	NA	NA	NA	NA	NA	NA
GeneID:107090072	dnal4	dynein%2C axonemal%2C light chain 4	-0.206116438	4.846185516	4.938859281	0.026259361	0.164990664	-0.217959383	4.846185516	5.526646275	0.018728971	0.100789103	-0.131377429	4.846185516	2.005648113	0.156714303	0.429538574	-0.011842944	4.846185516	0.017023942	0.896189977	0.959214142	-0.07473901	4.846185516	0.677006359	0.410619484	0.640606046	-0.086581954	4.846185516	0.909245676	0.340314642	0.604507295	-0.141584905	4.434253042	2.159318634	0.141707515	0.797556108	-0.162500296	4.434253042	2.883655258	0.089482686	0.481393989	-0.013719283	4.434253042	0.020227915	0.886902385	0.983663369	-0.02091539	4.434253042	0.04827792	0.826087381	0.975591605	-0.127865622	4.434253042	1.774741927	0.182796315	0.736190725	-0.148781013	4.434253042	2.43623386	0.118560573	0.498137982	0.049866678	3.942163697	0.189124625	0.663646185	0.997981949	0.052954877	3.942163697	0.212163049	0.645077286	0.930503188	0.10666548	3.942163697	0.867474397	0.351655452	0.754132325	0.003088199	3.942163697	0.000724499	0.978526316	0.996043425	-0.056798802	3.942163697	0.247007443	0.619190156	0.890004874	-0.053710603	3.942163697	0.219715958	0.639256429	0.917240761	0.104414144	4.053321619	0.452490744	0.501154507	0.999972891	0.238428873	4.053321619	2.361588111	0.124355534	0.659426759	0.292906767	4.053321619	3.549133783	0.059576544	0.561200088	0.13401473	4.053321619	0.745046755	0.388049003	0.831942268	-0.188492624	4.053321619	1.467967295	0.225666683	0.76279492	-0.054477894	4.053321619	0.122881128	0.725930441	1
GeneID:107090054	dnhd1	dynein heavy chain domain 1	NA	NA	NA	NA	NA	NA	NA	NA	NA	NA	NA	NA	NA	NA	NA	NA	NA	NA	NA	NA	NA	NA	NA	NA	NA	NA	NA	NA	NA	NA	-0.61606795	0.971642128	6.192724767	0.012827653	0.318860852	-0.163401256	0.971642128	0.425773735	0.514070033	0.91095186	-0.788178814	0.971642128	10.41390858	0.001250698	0.028506344	0.452666695	0.971642128	3.50049763	0.061350392	0.453399922	0.172110863	0.971642128	0.533560329	0.465113857	0.899364221	0.624777558	0.971642128	6.85585276	0.008835138	0.097760227	-0.372591216	2.262739039	3.451472179	0.063195458	0.820814053	1.202469196	2.262739039	32.232684	1.37E-08	2.17E-06	1.309674751	2.262739039	38.42950383	5.68E-10	1.26E-07	1.575060412	2.262739039	55.65743988	8.63E-14	4.29E-11	-1.682265967	2.262739039	63.73528987	1.42E-15	1.45E-12	-0.107205554	2.262739039	0.241866178	0.6228615	0.911225116	-0.103367845	2.825276602	0.227662939	0.633262165	0.999972891	1.328255938	2.825276602	35.07468757	3.17E-09	8.36E-07	1.177394444	2.825276602	27.77420091	1.36E-07	2.36E-05	1.431623783	2.825276602	40.73801231	1.74E-10	5.54E-08	-1.280762289	2.825276602	32.87223444	9.84E-09	3.18E-06	0.150861493	2.825276602	0.445599465	0.50443214	1
GeneID:107090081	baiap2l2	BAI1-associated protein 2-like 2%2C transcript variant X1	NA	NA	NA	NA	NA	NA	NA	NA	NA	NA	NA	NA	NA	NA	NA	NA	NA	NA	NA	NA	NA	NA	NA	NA	NA	NA	NA	NA	NA	NA	-0.541572506	1.045005628	5.007904988	0.025231824	0.436392074	0.114941865	1.045005628	0.215286699	0.642654926	0.946144324	-0.413631624	1.045005628	2.896862157	0.088752166	0.461078324	0.656514372	1.045005628	7.432789064	0.0064046	0.123216242	-0.127940882	1.045005628	0.294285778	0.587487103	0.929637016	0.528573489	1.045005628	4.778782372	0.028812487	0.219559173	0.235892205	3.673880111	0.671894741	0.412391793	0.997981949	-0.245754683	3.673880111	0.732507339	0.392071668	0.832134572	-0.06885492	3.673880111	0.057537561	0.810431128	0.951274082	-0.481646888	3.673880111	2.801356572	0.094184588	0.507402776	0.304747125	3.673880111	1.123872755	0.289086075	0.715885924	-0.176899763	3.673880111	0.380850193	0.537148578	0.873702914	-0.542058396	3.039060411	0.711268624	0.399022981	0.999972891	-0.048184347	3.039060411	0.005645308	0.940107092	0.995577307	-1.100274549	3.039060411	2.885199368	0.08939694	0.674566068	0.493874048	3.039060411	0.591947145	0.441667156	0.851557694	0.558216153	3.039060411	0.757394057	0.384145278	0.837973458	1.052090201	3.039060411	2.647138638	0.103736469	0.633338441
GeneID:107089955	LOC107089955	multidrug and toxin extrusion protein 1-like	NA	NA	NA	NA	NA	NA	NA	NA	NA	NA	NA	NA	NA	NA	NA	NA	NA	NA	NA	NA	NA	NA	NA	NA	NA	NA	NA	NA	NA	NA	NA	NA	NA	NA	NA	NA	NA	NA	NA	NA	NA	NA	NA	NA	NA	NA	NA	NA	NA	NA	NA	NA	NA	NA	NA	NA	NA	NA	NA	NA	NA	NA	NA	NA	NA	NA	NA	NA	NA	NA	NA	NA	NA	NA	NA	NA	NA	NA	NA	NA	NA	NA	NA	NA	NA	NA	NA	NA	NA	NA	NA	NA	NA	NA	NA	NA	NA	NA	NA	NA	NA	NA	NA	NA	NA	NA	NA	NA	NA	NA	NA	NA	NA	NA	NA	NA	NA	NA	NA	NA
GeneID:107090082	LOC107090082	parvalbumin-7-like	NA	NA	NA	NA	NA	NA	NA	NA	NA	NA	NA	NA	NA	NA	NA	NA	NA	NA	NA	NA	NA	NA	NA	NA	NA	NA	NA	NA	NA	NA	-0.250975679	1.644727982	1.020822709	0.31232394	0.927793447	-0.248179499	1.644727982	1.011067274	0.314647289	0.794489332	-0.277594955	1.644727982	1.255692327	0.262468052	0.7323942	0.00279618	1.644727982	0.000130891	0.990871802	0.998683588	0.026619277	1.644727982	0.011743704	0.91370349	0.989637408	0.029415456	1.644727982	0.014531932	0.904048692	0.984470145	0.497796211	8.209467045	7.899677614	0.004944361	0.244858638	-0.516302801	8.209467045	8.504969164	0.003541779	0.066555782	-0.055223102	8.209467045	0.097772706	0.754519024	0.935558839	-1.014099012	8.209467045	32.31613148	1.31E-08	2.77E-06	0.553019313	8.209467045	9.74172186	0.001801321	0.049313838	-0.461079698	8.209467045	6.792308153	0.009155146	0.101848485	0.243040044	8.550561053	2.155349961	0.142074069	0.999972891	0.14398671	8.550561053	0.757340782	0.384162001	0.907800467	0.25350957	8.550561053	2.345141087	0.125674183	0.768872535	-0.099053334	8.550561053	0.358399716	0.549396338	0.88482857	-0.010469526	8.550561053	0.004003822	0.949546914	0.990873583	-0.10952286	8.550561053	0.438210911	0.507987239	1
GeneID:107090060	ncf4	neutrophil cytosolic factor 4	NA	NA	NA	NA	NA	NA	NA	NA	NA	NA	NA	NA	NA	NA	NA	NA	NA	NA	NA	NA	NA	NA	NA	NA	NA	NA	NA	NA	NA	NA	-0.146241595	0.861051161	0.422932193	0.515477552	0.974665937	0.033967781	0.861051161	0.022790158	0.880004039	0.986473858	-0.223660396	0.861051161	1.007342855	0.315540251	0.773588888	0.180209376	0.861051161	0.660156879	0.416504565	0.887059383	0.077418801	0.861051161	0.123965721	0.724772522	0.955874941	0.257628177	0.861051161	1.374567687	0.241028639	0.689036397	-0.040252563	2.99129634	0.053650958	0.816827917	0.997981949	-0.40230388	2.99129634	5.426909726	0.019828738	0.207646216	-0.229478881	2.99129634	1.768075521	0.183620428	0.594313059	-0.362051317	2.99129634	4.434527711	0.035218963	0.323314997	0.189226319	2.99129634	1.212833194	0.27077174	0.704412797	-0.172824999	2.99129634	1.026608739	0.31095651	0.727542531	0.268873266	3.326312776	2.429199108	0.119093731	0.999972891	0.18953351	3.326312776	1.221018894	0.269160786	0.839148312	0.134009481	3.326312776	0.609828588	0.434852357	0.999021115	-0.079339757	3.326312776	0.211904875	0.645278462	0.917271945	0.134863785	3.326312776	0.611443217	0.43424493	0.856773349	0.055524028	3.326312776	0.104809836	0.746132256	1
GeneID:107090045	LOC107090045	nuclear transcription factor Y subunit beta-like%2C transcript variant X2	0.001965623	1.02935558	0.000107694	0.991720056	0.996178904	0.073218264	1.02935558	0.148597414	0.69987934	0.854498735	-0.237774018	1.02935558	1.669426295	0.196335395	0.48625256	0.071252641	1.02935558	0.155838769	0.693016922	0.862993291	0.239739641	1.02935558	1.884187859	0.169858933	0.393111487	0.310992283	1.02935558	3.136818646	0.076542974	0.252980465	-0.173074948	2.645901711	1.235319962	0.266374921	0.915428749	0.113482572	2.645901711	0.528207285	0.467361531	0.893239289	-0.134963625	2.645901711	0.753155576	0.385478992	0.818372961	0.28655752	2.645901711	3.415207402	0.064598296	0.46523447	-0.038111323	2.645901711	0.060945133	0.805008308	0.972304893	0.248446196	2.645901711	2.57430839	0.108611562	0.480533648	-0.14672745	3.347699891	1.708802237	0.191140848	0.997981949	-0.157468801	3.347699891	1.954773494	0.162073389	0.611874437	-0.083292957	3.347699891	0.551745895	0.457605199	0.808819288	-0.010741351	3.347699891	0.00932428	0.923073986	0.98481498	-0.063434492	3.347699891	0.32810469	0.566777252	0.867543149	-0.074175844	3.347699891	0.44550937	0.504475234	0.855656616	-0.091502266	3.893306613	0.320453298	0.571335357	0.999972891	-0.008868077	3.893306613	0.003020538	0.956170791	0.995659931	0.092196527	3.893306613	0.324730611	0.568778494	0.999021115	0.082634189	3.893306613	0.263027508	0.608047804	0.904238937	-0.183698793	3.893306613	1.292558888	0.255576915	0.782383506	-0.101064603	3.893306613	0.392695389	0.530885983	1
GeneID:107090049	sun2	Sad1 and UNC84 domain containing 2%2C transcript variant X1	0.379675628	2.254546738	6.072628411	0.013729251	0.113973295	0.001940354	2.254546738	0.000165714	0.989729121	0.995295148	-0.0160828	2.254546738	0.01145275	0.914775081	0.969219236	-0.377735274	2.254546738	6.387693847	0.011491423	0.086722463	0.395758428	2.254546738	7.069306773	0.007841559	0.054622992	0.018023154	2.254546738	0.015311017	0.901522967	0.960093723	0.072807493	2.503766008	0.188670789	0.664025219	0.984529572	0.080908289	2.503766008	0.237125484	0.626289994	0.941803713	0.000344908	2.503766008	4.19E-06	0.998366301	0.999840607	0.008100796	2.503766008	0.002363156	0.961228266	0.99398775	0.072462586	2.503766008	0.18852249	0.664149191	0.944048699	0.080563381	2.503766008	0.237199468	0.626236164	0.916233334	0.039595768	3.368562201	0.070343218	0.79083771	0.997981949	0.071586101	3.368562201	0.22844778	0.632677173	0.928432696	0.01152131	3.368562201	0.005990121	0.938308625	0.984210261	0.031990333	3.368562201	0.045828289	0.830488237	0.966889979	0.028074458	3.368562201	0.035729088	0.850076048	0.961753716	0.06006479	3.368562201	0.162488141	0.686876001	0.930793885	0.072210615	4.141811829	0.16462402	0.684934488	0.999972891	0.488552092	4.141811829	7.472369063	0.006265305	0.139579999	0.071332482	4.141811829	0.16101977	0.68821937	0.999021115	0.416341477	4.141811829	5.427268928	0.019824659	0.293287623	0.000878133	4.141811829	2.44E-05	0.996059877	0.999342113	0.41721961	4.141811829	5.462750892	0.019426041	0.243571646
GeneID:107090063	LOC107090063	atypical chemokine receptor 3-like	NA	NA	NA	NA	NA	NA	NA	NA	NA	NA	NA	NA	NA	NA	NA	NA	NA	NA	NA	NA	NA	NA	NA	NA	NA	NA	NA	NA	NA	NA	NA	NA	NA	NA	NA	NA	NA	NA	NA	NA	NA	NA	NA	NA	NA	NA	NA	NA	NA	NA	NA	NA	NA	NA	NA	NA	NA	NA	NA	NA	NA	NA	NA	NA	NA	NA	NA	NA	NA	NA	NA	NA	NA	NA	NA	NA	NA	NA	NA	NA	NA	NA	NA	NA	NA	NA	NA	NA	NA	NA	NA	NA	NA	NA	NA	NA	NA	NA	NA	NA	NA	NA	NA	NA	NA	NA	NA	NA	NA	NA	NA	NA	NA	NA	NA	NA	NA	NA	NA	NA
GeneID:107090058	LOC107090058	uncharacterized LOC107090058	-0.205379396	3.335567629	3.096352468	0.078467923	0.309845217	-0.015705817	3.335567629	0.017844047	0.893733426	0.954735351	0.098826536	3.335567629	0.703964785	0.401454667	0.691694036	0.189673579	3.335567629	2.788841203	0.094922847	0.309973704	-0.304205933	3.335567629	7.146787319	0.007509839	0.053250032	-0.114532354	3.335567629	0.998416025	0.317694087	0.582551499	0.043779525	2.747368194	0.079159174	0.778440122	0.991949877	0.069305737	2.747368194	0.201103389	0.653831693	0.949002729	-0.044683525	2.747368194	0.083596332	0.772481666	0.956831656	0.025526212	2.747368194	0.027210826	0.868977795	0.982229605	0.08846305	2.747368194	0.326718448	0.567597804	0.928573661	0.113989263	2.747368194	0.549951336	0.458337579	0.850724223	-0.125567312	2.593557267	0.405305591	0.52436187	0.997981949	0.071863756	2.593557267	0.13096649	0.717432047	0.950677526	0.12093883	2.593557267	0.374315123	0.540661501	0.854758425	0.197431068	2.593557267	0.99841318	0.317694777	0.781367755	-0.246506142	2.593557267	1.570656945	0.210111635	0.654660933	-0.049075074	2.593557267	0.061431698	0.804247228	0.963192049	0.138797473	2.995440731	0.540218279	0.462342279	0.999972891	-0.116453856	2.995440731	0.387346894	0.533697294	0.948656134	-0.121719791	2.995440731	0.421748832	0.516065699	0.999021115	-0.255251328	2.995440731	1.850439739	0.173732259	0.686296376	0.260517264	2.995440731	1.921102491	0.165735173	0.706550798	0.005265935	2.995440731	0.000800021	0.977435133	1
GeneID:107090074	LOC107090074	cyclic AMP-dependent transcription factor ATF-4-like	-0.019366982	8.323120646	0.091576058	0.762183006	0.907282961	-0.226731708	8.323120646	12.56130774	0.000393816	0.006408574	0.009588153	8.323120646	0.022454588	0.880884104	0.957364451	-0.207364726	8.323120646	10.57212963	0.001148054	0.017789118	-0.028955135	8.323120646	0.206017113	0.649907224	0.818319753	-0.236319861	8.323120646	13.73302639	0.000210716	0.00348365	-0.039366082	8.429964484	0.227598378	0.633310341	0.980611648	-0.073906448	8.429964484	0.80316839	0.370147758	0.835844742	-0.077321555	8.429964484	0.878568073	0.348594173	0.797972788	-0.034540366	8.429964484	0.175485825	0.675281702	0.950505192	0.037955473	8.429964484	0.21177342	0.645380952	0.942571105	0.003415107	8.429964484	0.001716698	0.966950666	0.99467971	-0.026302162	8.44354206	0.090667212	0.763330641	0.997981949	0.00706662	8.44354206	0.006541437	0.935538059	0.993327974	0.007725142	8.44354206	0.007823814	0.929517176	0.982246592	0.033368782	8.44354206	0.145942076	0.702443815	0.936506912	-0.034027304	8.44354206	0.151883532	0.696741847	0.916354	-0.000658522	8.44354206	5.69E-05	0.993983738	0.99908861	0.117607782	8.525452464	0.239147597	0.624822444	0.999972891	-0.173348851	8.525452464	0.519522961	0.471045244	0.935889776	-0.205419091	8.525452464	0.72933442	0.393099014	0.999021115	-0.290956634	8.525452464	1.461892194	0.226629293	0.735067426	0.323026874	8.525452464	1.80116601	0.179571594	0.722240466	0.03207024	8.525452464	0.017794351	0.89388063	1
GeneID:107090066	apol4	apolipoprotein L4	NA	NA	NA	NA	NA	NA	NA	NA	NA	NA	NA	NA	NA	NA	NA	NA	NA	NA	NA	NA	NA	NA	NA	NA	NA	NA	NA	NA	NA	NA	NA	NA	NA	NA	NA	NA	NA	NA	NA	NA	NA	NA	NA	NA	NA	NA	NA	NA	NA	NA	NA	NA	NA	NA	NA	NA	NA	NA	NA	NA	NA	NA	NA	NA	NA	NA	NA	NA	NA	NA	NA	NA	NA	NA	NA	NA	NA	NA	NA	NA	NA	NA	NA	NA	NA	NA	NA	NA	NA	NA	NA	NA	NA	NA	NA	NA	NA	NA	NA	NA	NA	NA	NA	NA	NA	NA	NA	NA	NA	NA	NA	NA	NA	NA	NA	NA	NA	NA	NA	NA
GeneID:107090087	foxn3	forkhead box N3	0.146887292	4.03310918	1.967350969	0.160729323	0.446671324	-0.001169362	4.03310918	0.000126165	0.99103809	0.996279189	0.07524007	4.03310918	0.521207946	0.470326861	0.742905369	-0.148056654	4.03310918	2.07949684	0.14928938	0.39775559	0.071647222	4.03310918	0.48635231	0.485558983	0.70222563	-0.076409432	4.03310918	0.559394622	0.454504262	0.705435644	0.155268597	5.774798069	3.617083571	0.057189043	0.614550369	0.014504837	5.774798069	0.03197829	0.858075314	0.982488895	-0.011142857	5.774798069	0.018812248	0.890906107	0.984564056	-0.14076376	5.774798069	2.993224942	0.083613498	0.525469864	0.166411454	5.774798069	4.169637849	0.041154595	0.421073354	0.025647694	5.774798069	0.100346647	0.751414041	0.951568695	0.059779308	5.116156065	0.232364337	0.629776223	0.997981949	-0.093838935	5.116156065	0.573300332	0.448950425	0.862711019	-0.031241793	5.116156065	0.063710753	0.800724256	0.949971369	-0.153618243	5.116156065	1.538074772	0.214904599	0.694222987	0.091021101	5.116156065	0.541449601	0.461832585	0.817647027	-0.062597142	5.116156065	0.256448245	0.612570826	0.906678554	0.117014105	5.040551118	0.126514166	0.722074009	0.999972891	0.251957521	5.040551118	0.58613031	0.443919417	0.926309507	0.013867709	5.040551118	0.001778557	0.966360829	0.99911814	0.134943416	5.040551118	0.168217657	0.681700714	0.927604468	0.103146396	5.040551118	0.098338366	0.753832845	0.945714684	0.238089813	5.040551118	0.523606041	0.469307488	0.998717905
GeneID:107090088	gtf2a1	general transcription factor IIA 1	-0.110009614	7.421579768	1.965514757	0.160924751	0.446974889	-0.289022585	7.421579768	13.57471917	0.000229252	0.004181099	-0.133073723	7.421579768	2.878262099	0.089782874	0.314652207	-0.179012971	7.421579768	5.258764862	0.02183651	0.129364278	0.023064109	7.421579768	0.087258793	0.767691394	0.888746466	-0.155948863	7.421579768	3.994997563	0.045635518	0.181811192	-0.173642698	6.825648094	5.048675713	0.024644767	0.433355584	-0.257259521	6.825648094	11.13475128	0.000847253	0.02252459	-0.082282297	6.825648094	1.133965458	0.286931077	0.753603688	-0.083616823	6.825648094	1.181553298	0.277040002	0.81526311	-0.091360401	6.825648094	1.402762053	0.23626166	0.789686833	-0.174977225	6.825648094	5.17142854	0.022961326	0.189407124	-0.008188924	6.101542554	0.009469327	0.922479843	0.997981949	-0.040371469	6.101542554	0.229871568	0.631619075	0.928149797	0.039917699	6.101542554	0.225341079	0.635000075	0.895858354	-0.032182545	6.101542554	0.146517022	0.701886288	0.936391725	-0.048106623	6.101542554	0.328266275	0.566681756	0.867518629	-0.080289168	6.101542554	0.913228966	0.339259128	0.748542838	0.02740006	6.133105843	0.05422048	0.815875621	0.999972891	-0.017317253	6.133105843	0.021716817	0.88284293	0.99013275	0.060838187	6.133105843	0.267536588	0.604989057	0.999021115	-0.044717313	6.133105843	0.14477885	0.703575662	0.934116722	-0.033438127	6.133105843	0.080809669	0.776203157	0.950298184	-0.07815544	6.133105843	0.442623405	0.50585896	1
GeneID:107089950	LOC107089950	multidrug and toxin extrusion protein 1-like	NA	NA	NA	NA	NA	NA	NA	NA	NA	NA	NA	NA	NA	NA	NA	NA	NA	NA	NA	NA	NA	NA	NA	NA	NA	NA	NA	NA	NA	NA	-0.462276506	0.505413875	3.518846663	0.060674656	0.628806563	-0.293113552	0.505413875	1.418853342	0.23359223	0.721836299	-0.167351694	0.505413875	0.44513693	0.504653442	0.876566552	0.169162954	0.505413875	0.511284912	0.474583156	0.905325129	-0.294924812	0.505413875	1.494334115	0.221545213	0.773826721	-0.125761858	0.505413875	0.272681962	0.601538337	0.90991957	NA	NA	NA	NA	NA	NA	NA	NA	NA	NA	NA	NA	NA	NA	NA	NA	NA	NA	NA	NA	NA	NA	NA	NA	NA	NA	NA	NA	NA	NA	NA	NA	NA	NA	NA	NA	NA	NA	NA	NA	NA	NA	NA	NA	NA	NA	NA	NA	NA	NA	NA	NA	NA	NA	NA	NA	NA	NA	NA	NA
GeneID:107090086	tshr	thyroid stimulating hormone receptor	NA	NA	NA	NA	NA	NA	NA	NA	NA	NA	NA	NA	NA	NA	NA	NA	NA	NA	NA	NA	NA	NA	NA	NA	NA	NA	NA	NA	NA	NA	-0.049780176	2.460411308	0.094134313	0.758985594	0.988865974	-0.085303765	2.460411308	0.282451489	0.595098908	0.933188574	-0.146427776	2.460411308	0.828418942	0.362730107	0.806869413	-0.035523589	2.460411308	0.04927568	0.824328472	0.975591605	0.0966476	2.460411308	0.363081015	0.546800078	0.923588358	0.061124011	2.460411308	0.148464542	0.700007037	0.938987215	-0.016584119	3.036539671	0.01346564	0.907619617	0.997981949	0.046505797	3.036539671	0.104893825	0.746034064	0.957250281	-0.201421428	3.036539671	2.023515809	0.154880177	0.554560259	0.063089915	3.036539671	0.194738116	0.659002038	0.926530359	0.18483731	3.036539671	1.719390025	0.189771581	0.637444354	0.247927225	3.036539671	3.062907613	0.080098221	0.383741397	-0.08850474	2.239539243	0.312187059	0.576341209	0.999972891	-0.024715498	2.239539243	0.024655662	0.875228129	0.988967286	-0.154114643	2.239539243	0.96180758	0.326731879	0.991891087	0.063789242	2.239539243	0.165731102	0.683933919	0.928521114	0.065609903	2.239539243	0.175912993	0.674909335	0.92262287	0.129399145	2.239539243	0.693111084	0.405108197	0.972512767
GeneID:107090085	cep128	centrosomal protein 128kDa%2C transcript variant X2	-0.109764106	5.663530204	2.21470715	0.136701	0.413349953	-0.059105053	5.663530204	0.640981545	0.423355589	0.665648572	-0.073938138	5.663530204	1.006501331	0.315742473	0.618173378	0.050659053	5.663530204	0.486023666	0.485706438	0.73882106	-0.035825968	5.663530204	0.243935437	0.621378072	0.80122492	0.014833085	5.663530204	0.041734857	0.838126017	0.931405356	-0.134575696	3.984745121	1.326068224	0.249505891	0.901420231	-0.122671105	3.984745121	1.115861161	0.290811402	0.773421033	-0.154828704	3.984745121	1.769068891	0.183497353	0.641765382	0.011904591	3.984745121	0.010580739	0.918071928	0.989995149	0.020253008	3.984745121	0.030487568	0.86138853	0.980384645	0.032157599	3.984745121	0.077839065	0.780247486	0.960542971	-0.084850807	3.270299619	0.345154191	0.556869127	0.997981949	0.075284788	3.270299619	0.267945533	0.604713267	0.920365448	0.150452932	3.270299619	1.077529697	0.299250838	0.714842055	0.160135595	3.270299619	1.225848694	0.26821589	0.747291796	-0.235303739	3.270299619	2.664891963	0.10258479	0.509910444	-0.075168144	3.270299619	0.268305069	0.604471019	0.904543138	-0.001300332	3.154909221	9.20E-05	0.992347108	0.999972891	-0.065535041	3.154909221	0.238081137	0.625595467	0.963826042	-0.186363124	3.154909221	1.928823531	0.164887214	0.851223962	-0.064234709	3.154909221	0.22882543	0.632396125	0.912597929	0.185062791	3.154909221	1.902818443	0.167763185	0.70955536	0.120828083	3.154909221	0.825906525	0.363458877	0.955069886
GeneID:107090083	nrxn3	neurexin 3%2C transcript variant X7	0.42069163	2.795456737	4.232157277	0.039664995	0.210173136	0.936468979	2.795456737	20.13253273	7.23E-06	0.000263874	-0.976450057	2.795456737	23.78993414	1.07E-06	5.55E-05	0.51577735	2.795456737	6.18079404	0.012914431	0.093209852	1.397141686	2.795456737	48.37604994	3.52E-12	1.27E-09	1.912919036	2.795456737	86.10321886	1.71E-20	8.86E-18	0.154773569	6.286404414	1.572429001	0.209854614	0.872653064	0.082810319	6.286404414	0.451746768	0.501506607	0.905825231	-0.161229171	6.286404414	1.713671894	0.190509653	0.650820138	-0.07196325	6.286404414	0.340509328	0.559535375	0.924723312	0.31600274	6.286404414	6.561623236	0.010420127	0.192511196	0.244039491	6.286404414	3.928972802	0.047460926	0.306007525	-0.096163268	3.861847577	0.343391581	0.557878049	0.997981949	0.125616953	3.861847577	0.580157224	0.446250701	0.860823544	-0.603384932	3.861847577	13.64489745	0.000220841	0.007052783	0.221780221	3.861847577	1.820593053	0.1772427	0.647999594	0.507221663	3.861847577	9.727547943	0.001815265	0.049376396	0.729001885	3.861847577	19.81555588	8.53E-06	0.000427521	0.025857342	2.996049617	0.00657771	0.935359977	0.999972891	0.072800198	2.996049617	0.052264602	0.819168533	0.984651942	-0.447866551	2.996049617	1.980948082	0.159290564	0.841541442	0.046942855	2.996049617	0.02170895	0.882863999	0.97768079	0.473723893	2.996049617	2.213115692	0.136842052	0.665297597	0.520666748	2.996049617	2.677976267	0.101744952	0.628356198
GeneID:107090089	LOC107090089	SLIT and NTRK-like protein 5	NA	NA	NA	NA	NA	NA	NA	NA	NA	NA	NA	NA	NA	NA	NA	NA	NA	NA	NA	NA	NA	NA	NA	NA	NA	NA	NA	NA	NA	NA	-0.130147616	5.463127607	0.810686852	0.36791726	0.944850814	0.043788406	5.463127607	0.091836146	0.761855726	0.968428851	0.015808998	5.463127607	0.011949697	0.912952911	0.988141121	0.173936022	5.463127607	1.451040559	0.228361059	0.771767333	-0.145956614	5.463127607	1.020120546	0.312490417	0.83666411	0.027979408	5.463127607	0.037517536	0.846415146	0.973831894	-0.026918412	2.666625493	0.022409355	0.881003245	0.997981949	0.159314273	2.666625493	0.773398204	0.379167839	0.8242822	0.0663975	2.666625493	0.136292072	0.711995379	0.921890361	0.186232686	2.666625493	1.066087258	0.301830917	0.77100887	-0.093315912	2.666625493	0.271604515	0.602257475	0.882743929	0.092916773	2.666625493	0.26539493	0.606437756	0.905213807	-0.018731491	1.698878744	0.005520541	0.940771404	0.999972891	0.012376009	1.698878744	0.002432899	0.960660752	0.995659931	-0.044660716	1.698878744	0.031622717	0.858858235	0.999021115	0.0311075	1.698878744	0.015392107	0.901263865	0.97972013	0.025929226	1.698878744	0.010675537	0.917707025	0.981954702	0.057036725	1.698878744	0.052143908	0.819373842	1
GeneID:107090091	slitrk6	SLIT and NTRK like family member 6	0.420168259	2.030586683	3.667608488	0.055479736	0.256798052	-0.127601455	2.030586683	0.350347002	0.553916766	0.765368428	0.122098877	2.030586683	0.31723431	0.573274483	0.809368466	-0.547769714	2.030586683	6.503680435	0.010765143	0.083320061	0.298069383	2.030586683	1.90861565	0.167117116	0.390307907	-0.249700332	2.030586683	1.386176826	0.239051805	0.499245201	0.012671028	4.223621559	0.015196846	0.90188895	0.994174484	-0.007746935	4.223621559	0.005765865	0.93947217	0.99303102	0.126183352	4.223621559	1.504397305	0.219996002	0.687196269	-0.020417963	4.223621559	0.040001312	0.841478016	0.978714997	-0.113512324	4.223621559	1.215845043	0.270177608	0.816119378	-0.133930287	4.223621559	1.718116479	0.189935676	0.623775535	0.035870263	4.905675672	0.115798322	0.733636999	0.997981949	-0.06983046	4.905675672	0.438981621	0.507614394	0.888711648	-0.003910873	4.905675672	0.001381923	0.97034609	0.993099155	-0.105700723	4.905675672	1.009044517	0.315131852	0.779901716	0.039781135	4.905675672	0.143465701	0.704859659	0.91888486	-0.065919588	4.905675672	0.394047438	0.530179532	0.871072398	-0.061814283	4.967749078	0.18803187	0.664559748	0.999972891	0.06677335	4.967749078	0.219702261	0.639266875	0.965756606	0.138993753	4.967749078	0.949248508	0.329910657	0.991891087	0.128587633	4.967749078	0.815823763	0.366404036	0.820845958	-0.200808036	4.967749078	1.983601528	0.159011507	0.700365351	-0.072220403	4.967749078	0.257071503	0.612139248	1
GeneID:107090111	LOC107090111	uncharacterized LOC107090111	0.177867253	3.339920642	1.572111796	0.209900595	0.510699489	-0.262551972	3.339920642	3.520219753	0.060624409	0.21236972	-0.244341263	3.339920642	3.052768389	0.080599647	0.294409183	-0.440419225	3.339920642	10.17466384	0.001423837	0.020517753	0.422208516	3.339920642	9.364123892	0.002212737	0.02283565	-0.018210709	3.339920642	0.017952992	0.89341145	0.956756517	0.085082404	3.391348255	0.404979721	0.524528662	0.974665937	-0.15247361	3.391348255	1.34308929	0.2464899	0.736941999	-0.172717632	3.391348255	1.710022302	0.190982477	0.650974877	-0.237556013	3.391348255	3.236221455	0.072026575	0.489768833	0.257800036	3.391348255	3.781745578	0.051814579	0.464113151	0.020244023	3.391348255	0.02410346	0.876621953	0.979542495	NA	NA	NA	NA	NA	NA	NA	NA	NA	NA	NA	NA	NA	NA	NA	NA	NA	NA	NA	NA	NA	NA	NA	NA	NA	NA	NA	NA	NA	NA	NA	NA	NA	NA	NA	NA	NA	NA	NA	NA	NA	NA	NA	NA	NA	NA	NA	NA	NA	NA	NA	NA	NA	NA	NA	NA	NA	NA	NA	NA
GeneID:107090110	LOC107090110	transcription factor Sox-1a	0.018907378	4.701878531	0.039886937	0.841701805	0.94385804	-0.044883924	4.701878531	0.225631068	0.634782421	0.818441084	-0.110840914	4.701878531	1.383308759	0.239538348	0.54027735	-0.063791301	4.701878531	0.470125772	0.492929313	0.74310945	0.129748292	4.701878531	1.95535362	0.162011113	0.383163953	0.06595699	4.701878531	0.507304042	0.47630825	0.722486026	-0.064903653	5.167324026	0.537825913	0.463335138	0.963646029	-0.224230242	5.167324026	6.523308518	0.010646976	0.138027313	-0.09820966	5.167324026	1.238593214	0.265742348	0.7338574	-0.15932659	5.167324026	3.303699217	0.069124052	0.480671412	0.033306008	5.167324026	0.142862126	0.705452089	0.953823682	-0.126020582	5.167324026	2.079363308	0.149302441	0.559121463	0.002777534	1.704146825	0.000193617	0.988898089	0.998676561	0.114010095	1.704146825	0.322585571	0.570057939	0.910845219	-0.031741655	1.704146825	0.025664863	0.872721506	0.968429941	0.111232561	1.704146825	0.31078296	0.577200127	0.902293278	0.034519189	1.704146825	0.030713848	0.860880316	0.965870817	0.14575175	1.704146825	0.539265993	0.462737082	0.832382766	-0.401764088	0.639964652	1.718093455	0.189938644	0.999972891	-0.147779212	0.639964652	0.231213711	0.630625337	0.965274931	-0.21403097	0.639964652	0.484214286	0.486519594	0.999021115	0.253984876	0.639964652	0.706320072	0.400668172	0.83748381	-0.187733119	0.639964652	0.385404543	0.534724915	0.883570655	0.066251757	0.639964652	0.047710789	0.827095656	1
GeneID:107090109	LOC107090109	probable phospholipid-transporting ATPase IH%2C transcript variant X1	0.135734885	4.690881466	2.084082111	0.148841665	0.430555928	-0.088202506	4.690881466	0.890607143	0.345312831	0.596362312	-0.022714901	4.690881466	0.059061541	0.807985409	0.928300562	-0.223937391	4.690881466	5.876796083	0.015341714	0.104119002	0.158449786	4.690881466	2.942790463	0.086261593	0.261490959	-0.065487605	4.690881466	0.508873234	0.475627032	0.721815407	0.14008205	5.060163314	2.31363173	0.128244104	0.780127716	0.019047804	5.060163314	0.043441581	0.834896013	0.978960578	0.087749884	5.060163314	0.913602753	0.339160306	0.788720731	-0.121034246	5.060163314	1.741959441	0.186890744	0.717066492	0.052332166	5.060163314	0.322791345	0.569934958	0.928573661	-0.06870208	5.060163314	0.564815923	0.452326316	0.847614416	-0.078980338	3.345453967	0.197095576	0.657075498	0.997981949	-0.172335279	3.345453967	0.937532021	0.332913352	0.791945125	-0.117084823	3.345453967	0.434713632	0.509685058	0.837352743	-0.093354941	3.345453967	0.277238913	0.598516668	0.909917363	0.038104485	3.345453967	0.046392293	0.829464277	0.95524129	-0.055250456	3.345453967	0.097481246	0.754873433	0.949440431	0.009614269	3.008553517	0.001190226	0.972478715	0.999972891	0.066206135	3.008553517	0.056579446	0.811986311	0.984010128	-0.132174627	3.008553517	0.225840067	0.63462566	0.999021115	0.056591866	3.008553517	0.04132892	0.838904343	0.967893888	0.141788896	3.008553517	0.259810344	0.610250481	0.905143775	0.198380762	3.008553517	0.509764595	0.475240779	0.999730045
GeneID:107090112	LOC107090112	guanine nucleotide exchange factor DBS-like%2C transcript variant X8	0.529124869	2.08685054	5.699365615	0.016971046	0.128226596	-0.644248296	2.08685054	9.022710651	0.002666457	0.026506114	0.239022798	2.08685054	1.19441812	0.274440177	0.577188839	-1.173373165	2.08685054	29.62938392	5.23E-08	4.96E-06	0.290102071	2.08685054	1.75848329	0.184813809	0.412858763	-0.883271094	2.08685054	17.31474395	3.17E-05	0.000729957	-0.015294449	5.580354539	0.017994965	0.89328767	0.994174484	0.078749473	5.580354539	0.478148852	0.489262009	0.901717745	-0.024563006	5.580354539	0.046473801	0.829316839	0.972209335	0.094043923	5.580354539	0.682308993	0.408792763	0.884571043	0.009268556	5.580354539	0.006621129	0.935147451	0.991849928	0.103312479	5.580354539	0.824486849	0.363871574	0.796809216	0.067737121	3.863557467	0.317780404	0.572944604	0.997981949	0.224535317	3.863557467	3.44313474	0.063515076	0.394359385	-0.196194523	3.863557467	2.711009743	0.099657893	0.456949899	0.156798196	3.863557467	1.685619978	0.19417936	0.670040396	0.263931643	3.863557467	4.922439925	0.026510053	0.268994052	0.420729839	3.863557467	12.32399507	0.000447173	0.010767846	-0.137179022	3.525165066	1.042307451	0.307285426	0.999972891	-0.162690326	3.525165066	1.483435614	0.223237761	0.801362521	-0.301140625	3.525165066	5.093197957	0.024019858	0.338184939	-0.025511303	3.525165066	0.036816493	0.847839146	0.970260897	0.163961602	3.525165066	1.52457617	0.216928294	0.756134192	0.138450299	3.525165066	1.100313061	0.294197411	0.918654034
GeneID:107090094	LOC107090094	uncharacterized LOC107090094	-0.145965858	4.950967884	2.244524508	0.134088121	0.40975089	0.03524547	4.950967884	0.130063111	0.718366613	0.865992204	0.050843155	4.950967884	0.27119315	0.602532518	0.826231841	0.181211328	4.950967884	3.538463762	0.059960972	0.237780486	-0.196809012	4.950967884	4.182143846	0.040851993	0.163713154	-0.015597684	4.950967884	0.026112632	0.871625555	0.946126065	0.06794225	3.720684197	0.298671029	0.584716768	0.980611648	-0.108603287	3.720684197	0.781922582	0.37655379	0.839035342	0.093378799	3.720684197	0.567021303	0.451445005	0.853993218	-0.176545537	3.720684197	2.053883041	0.151818552	0.667177672	-0.025436549	3.720684197	0.041829973	0.837944217	0.978804697	-0.201982086	3.720684197	2.702069903	0.100218058	0.463094394	-0.067678468	3.778026284	0.118546949	0.730615815	0.997981949	0.077053682	3.778026284	0.152903381	0.695776082	0.945388665	0.320916684	3.778026284	2.648753716	0.103631114	0.466023369	0.144732151	3.778026284	0.541258363	0.461911688	0.864540778	-0.388595152	3.778026284	3.894553774	0.048442906	0.367810214	-0.243863002	3.778026284	1.528478374	0.216340957	0.628149144	-0.161518084	4.243522173	0.835849442	0.360586537	0.999972891	-0.135650601	4.243522173	0.591498754	0.441840145	0.925715384	0.087187191	4.243522173	0.242970157	0.622069093	0.999021115	0.025867483	4.243522173	0.0215703	0.883235966	0.97768079	-0.248705276	4.243522173	1.980262787	0.159362725	0.700365351	-0.222837792	4.243522173	1.595097096	0.20659941	0.826931858
GeneID:107090073	LOC107090073	multidrug and toxin extrusion protein 1-like	NA	NA	NA	NA	NA	NA	NA	NA	NA	NA	NA	NA	NA	NA	NA	NA	NA	NA	NA	NA	NA	NA	NA	NA	NA	NA	NA	NA	NA	NA	NA	NA	NA	NA	NA	NA	NA	NA	NA	NA	NA	NA	NA	NA	NA	NA	NA	NA	NA	NA	NA	NA	NA	NA	NA	NA	NA	NA	NA	NA	-0.121748453	2.977728747	0.128122219	0.720386987	0.997981949	0.624739452	2.977728747	3.318535327	0.068502833	0.409303872	1.512264418	2.977728747	18.60576922	1.61E-05	0.000872275	0.746487905	2.977728747	4.733505292	0.029580541	0.294478183	-1.634012871	2.977728747	21.62902645	3.31E-06	0.000364423	-0.887524966	2.977728747	6.519434797	0.010670191	0.112428121	NA	NA	NA	NA	NA	NA	NA	NA	NA	NA	NA	NA	NA	NA	NA	NA	NA	NA	NA	NA	NA	NA	NA	NA	NA	NA	NA	NA	NA	NA
GeneID:107090093	LOC107090093	uncharacterized LOC107090093	-0.357105684	1.503376501	4.471664129	0.034461412	0.193900232	-0.263933832	1.503376501	2.415453044	0.120143207	0.32630375	0.069397858	1.503376501	0.160501652	0.688695078	0.873829975	0.093171851	1.503376501	0.348320341	0.555065487	0.783841825	-0.426503542	1.503376501	7.010510249	0.008103258	0.055755147	-0.333331691	1.503376501	4.234108246	0.039619432	0.165199543	-0.010268899	0.415109087	0.001865606	0.965547951	0.998415531	0.004510378	0.415109087	0.000379389	0.984459856	0.996647416	0.31336792	0.415109087	1.694519283	0.193006298	0.65402816	0.014779276	0.415109087	0.004009853	0.949508986	0.992460379	-0.323636819	0.415109087	1.797878912	0.179969136	0.733749229	-0.308857542	0.415109087	1.69973007	0.192323282	0.62777774	-0.280228131	0.407723245	0.760014902	0.383323859	0.997981949	0.178705359	0.407723245	0.296042842	0.586373905	0.915634687	0.570361725	0.407723245	2.977889427	0.084409277	0.423208915	0.45893349	0.407723245	2.004699582	0.156812357	0.623673925	-0.850589856	0.407723245	6.789268872	0.009170746	0.144323537	-0.391656366	0.407723245	1.383772568	0.239459586	0.653707968	-0.081163283	1.005968567	0.117731421	0.731508091	0.999972891	0.226018961	1.005968567	0.903852869	0.341750712	0.891833508	0.173060447	1.005968567	0.52797113	0.46746109	0.999021115	0.307182244	1.005968567	1.676936281	0.195332047	0.71030931	-0.25422373	1.005968567	1.144372095	0.284730374	0.798838913	0.052958514	1.005968567	0.049153229	0.824543323	1
GeneID:107090092	LOC107090092	RCC1 and BTB domain-containing protein 1-like	-0.014479382	2.464750981	0.011752769	0.913670321	0.969719811	0.61453381	2.464750981	19.60195697	9.54E-06	0.000326087	0.180482951	2.464750981	1.801418039	0.179541155	0.462820506	0.629013193	2.464750981	21.8867879	2.89E-06	0.000166028	-0.194962334	2.464750981	2.245333204	0.134018037	0.342801481	0.434050859	2.464750981	10.29089681	0.001336881	0.014432934	-0.069402202	2.811328209	0.28361531	0.594341346	0.980611648	0.372004512	2.811328209	7.953872171	0.00479846	0.081610313	0.235197761	2.811328209	3.183480792	0.074386113	0.425279228	0.441406714	2.811328209	11.25786386	0.000792864	0.027176097	-0.304599964	2.811328209	5.368197193	0.020507162	0.281375881	0.136806751	2.811328209	1.057934887	0.303686662	0.753719207	0.130084233	3.052491171	0.896002664	0.34385581	0.997981949	0.453258285	3.052491171	10.52642584	0.001176796	0.031421644	0.486593954	3.052491171	12.27241356	0.000459703	0.012566363	0.323174052	3.052491171	5.358426541	0.020622372	0.246197131	-0.356509721	3.052491171	6.597876124	0.010210049	0.152215775	-0.033335669	3.052491171	0.055980829	0.81296504	0.964195155	-0.12926495	3.145052271	0.446431245	0.504034589	0.999972891	0.488506535	3.145052271	6.267602436	0.012296542	0.215221746	0.297499071	3.145052271	2.339044068	0.126166956	0.768872535	0.617771485	3.145052271	10.03559991	0.001535435	0.061995054	-0.426764021	3.145052271	4.822563252	0.028089544	0.351170902	0.191007464	3.145052271	0.95467585	0.328531949	0.936795806
GeneID:107090103	kpna3	karyopherin alpha 3 (importin alpha 4)	0.085619241	6.255273157	1.294294098	0.255258109	0.563140561	0.024778474	6.255273157	0.10858905	0.741756235	0.878738603	0.162977803	6.255273157	4.687588249	0.030381261	0.160871778	-0.060840767	6.255273157	0.664033438	0.415139589	0.684428417	-0.077358561	6.255273157	1.07159159	0.30058622	0.539790494	-0.138199328	6.255273157	3.424862471	0.064221592	0.226346921	0.033830166	6.536913623	0.104129667	0.746929051	0.988060205	0.064968342	6.536913623	0.384890443	0.534997505	0.914160573	0.00230712	6.536913623	0.000485017	0.982429525	0.998147788	0.031138175	6.536913623	0.088385056	0.76624035	0.965691436	0.031523047	6.536913623	0.090510912	0.763528639	0.962583161	0.062661222	6.536913623	0.358436178	0.549376027	0.890285597	-0.144222683	5.739281798	1.102979366	0.293613187	0.997981949	0.060965438	5.739281798	0.196497624	0.65756284	0.934475786	-0.015062237	5.739281798	0.01203713	0.912636313	0.978052466	0.205188121	5.739281798	2.230076608	0.135347137	0.589763447	-0.129160446	5.739281798	0.887156875	0.346248933	0.753197143	0.076027675	5.739281798	0.306425362	0.579882055	0.895147578	0.172522971	6.198942832	0.532625368	0.465505187	0.999972891	-0.0970373	6.198942832	0.168773995	0.681203703	0.966684873	-0.14169307	6.198942832	0.359746398	0.548647113	0.999021115	-0.269560271	6.198942832	1.300409109	0.254138509	0.75447602	0.314216041	6.198942832	1.765900974	0.18389018	0.724406341	0.04465577	6.198942832	0.035777668	0.849975368	1
GeneID:107090105	spryd7	SPRY domain containing 7	-0.038374546	4.633948463	0.215582916	0.642426324	0.85124114	0.051661234	4.633948463	0.388492932	0.533092646	0.750730723	0.101369426	4.633948463	1.496590299	0.221196746	0.518689097	0.09003578	4.633948463	1.233752763	0.266678454	0.546243149	-0.139743971	4.633948463	2.97392496	0.084616327	0.2581636	-0.049708191	4.633948463	0.37420849	0.54071917	0.768356606	-0.045586551	5.120156872	0.401048812	0.526548103	0.974665937	0.013356932	5.120156872	0.034791154	0.852033963	0.981123664	0.12072101	5.120156872	2.794795076	0.094570856	0.475565419	0.058943483	5.120156872	0.67968091	0.409696623	0.884607598	-0.16630756	5.120156872	5.320399785	0.021077175	0.285154071	-0.107364078	5.120156872	2.240916329	0.134401312	0.530372359	-0.032526732	4.494155389	0.08469814	0.771028797	0.997981949	0.184859269	4.494155389	2.700869382	0.100293543	0.491371589	0.078336731	4.494155389	0.491284723	0.483354778	0.824733616	0.217386001	4.494155389	3.755430016	0.052636255	0.383808634	-0.110863463	4.494155389	0.989503381	0.319863783	0.737595138	0.106522539	4.494155389	0.902247423	0.342179808	0.750665625	0.040915075	4.558444747	0.066972661	0.795796682	0.999972891	0.0705042	4.558444747	0.199462979	0.655154663	0.966684873	0.154565142	4.558444747	0.955452171	0.328335366	0.991891087	0.029589125	4.558444747	0.035108769	0.851367923	0.970493003	-0.113650067	4.558444747	0.51629084	0.472428207	0.865904319	-0.084060942	4.558444747	0.283343605	0.594518027	1
GeneID:107090104	trim13	tripartite motif containing 13%2C transcript variant X2	NA	NA	NA	NA	NA	NA	NA	NA	NA	NA	NA	NA	NA	NA	NA	NA	NA	NA	NA	NA	NA	NA	NA	NA	NA	NA	NA	NA	NA	NA	0.049220317	2.701571697	0.052439459	0.818871532	0.992484258	0.561218562	2.701571697	6.710770461	0.009583231	0.129027499	0.592566472	2.701571697	7.409507297	0.006488009	0.093571139	0.511998245	2.701571697	5.577422762	0.018193477	0.23674014	-0.543346155	2.701571697	6.221138319	0.012623393	0.214718454	-0.03134791	2.701571697	0.020549053	0.886014237	0.980874178	0.129496643	2.30839598	0.706265068	0.400686514	0.997981949	0.288010749	2.30839598	3.416861899	0.064533577	0.397626371	0.287559026	2.30839598	3.466110047	0.062638451	0.364901707	0.158514106	2.30839598	1.034636541	0.30907216	0.776409144	-0.158062384	2.30839598	1.047034831	0.306190982	0.727965299	0.000451722	2.30839598	8.23E-06	0.997710521	0.999423791	0.001917292	2.734851938	8.29E-05	0.992736026	0.999972891	0.224511543	2.734851938	1.135698367	0.286563123	0.853724628	0.433652736	2.734851938	4.18077908	0.040884902	0.46205952	0.22259425	2.734851938	1.117385695	0.290482079	0.775729082	-0.431735443	2.734851938	4.147576358	0.041694161	0.428655024	-0.209141193	2.734851938	0.974467233	0.323568585	0.934924963
GeneID:107090097	rnaseh2b	ribonuclease H2 subunit B	-0.07404528	5.935614294	0.924337928	0.336338546	0.640729533	0.010467233	5.935614294	0.018428392	0.892017959	0.953819739	0.012923776	5.935614294	0.028150987	0.866754344	0.951460439	0.084512514	5.935614294	1.227731158	0.267848728	0.546983809	-0.086969056	5.935614294	1.302864141	0.253690717	0.494088836	-0.002456542	5.935614294	0.001037072	0.974309689	0.990157815	0.198884724	4.390736528	2.630573245	0.104823861	0.738750097	0.072997696	4.390736528	0.359790942	0.548622364	0.918188677	0.04883091	4.390736528	0.160453346	0.688739474	0.938758853	-0.125887028	4.390736528	1.060251172	0.303157905	0.831279884	0.150053814	4.390736528	1.50118052	0.220489809	0.772923915	0.024166786	4.390736528	0.039529852	0.842402647	0.973295468	-0.007400094	3.9100289	0.000978434	0.9750463	0.998547077	0.082185202	3.9100289	0.120414046	0.728585857	0.95278604	0.077294929	3.9100289	0.10687272	0.743732983	0.932532593	0.089585296	3.9100289	0.143246892	0.705074262	0.936745301	-0.084695023	3.9100289	0.128470976	0.720022681	0.923949172	0.004890273	3.9100289	0.000427523	0.983503609	0.99802605	-0.03405043	4.460139881	0.0172568	0.895486463	0.999972891	0.013526908	4.460139881	0.002725823	0.958361834	0.995659931	0.112482017	4.460139881	0.188218885	0.664403177	0.999021115	0.047577338	4.460139881	0.033740695	0.854259476	0.971271222	-0.146532448	4.460139881	0.319566532	0.57186826	0.894010695	-0.098955109	4.460139881	0.145896564	0.702488003	1
GeneID:107090099	LOC107090099	uncharacterized LOC107090099	NA	NA	NA	NA	NA	NA	NA	NA	NA	NA	NA	NA	NA	NA	NA	NA	NA	NA	NA	NA	NA	NA	NA	NA	NA	NA	NA	NA	NA	NA	NA	NA	NA	NA	NA	NA	NA	NA	NA	NA	NA	NA	NA	NA	NA	NA	NA	NA	NA	NA	NA	NA	NA	NA	NA	NA	NA	NA	NA	NA	0.145002308	0.358451223	0.252191822	0.615535959	0.997981949	-0.105602863	0.358451223	0.136680072	0.711604034	0.949818651	-0.316534836	0.358451223	1.274341901	0.25895372	0.679402679	-0.25060517	0.358451223	0.768672261	0.380628113	0.820769955	0.461537143	0.358451223	2.706594499	0.099934121	0.504386289	0.210931973	0.358451223	0.577423468	0.447324015	0.823587583	NA	NA	NA	NA	NA	NA	NA	NA	NA	NA	NA	NA	NA	NA	NA	NA	NA	NA	NA	NA	NA	NA	NA	NA	NA	NA	NA	NA	NA	NA
GeneID:107090100	LOC107090100	chromosome unknown open reading frame%2C human CXorf21	NA	NA	NA	NA	NA	NA	NA	NA	NA	NA	NA	NA	NA	NA	NA	NA	NA	NA	NA	NA	NA	NA	NA	NA	NA	NA	NA	NA	NA	NA	NA	NA	NA	NA	NA	NA	NA	NA	NA	NA	NA	NA	NA	NA	NA	NA	NA	NA	NA	NA	NA	NA	NA	NA	NA	NA	NA	NA	NA	NA	NA	NA	NA	NA	NA	NA	NA	NA	NA	NA	NA	NA	NA	NA	NA	NA	NA	NA	NA	NA	NA	NA	NA	NA	NA	NA	NA	NA	NA	NA	NA	NA	NA	NA	NA	NA	NA	NA	NA	NA	NA	NA	NA	NA	NA	NA	NA	NA	NA	NA	NA	NA	NA	NA	NA	NA	NA	NA	NA	NA
GeneID:107090102	nr0b1	nuclear receptor subfamily 0 group B member 1	NA	NA	NA	NA	NA	NA	NA	NA	NA	NA	NA	NA	NA	NA	NA	NA	NA	NA	NA	NA	NA	NA	NA	NA	NA	NA	NA	NA	NA	NA	-0.016580076	1.819787536	0.009363066	0.922914656	0.994174484	-0.287236788	1.819787536	2.986836166	0.08394403	0.466436827	-0.230090505	1.819787536	1.874612376	0.170947752	0.623476153	-0.270656712	1.819787536	2.654935733	0.103228929	0.578453715	0.213510428	1.819787536	1.615985272	0.203652494	0.756555778	-0.057146284	1.819787536	0.123129015	0.725665291	0.945581498	NA	NA	NA	NA	NA	NA	NA	NA	NA	NA	NA	NA	NA	NA	NA	NA	NA	NA	NA	NA	NA	NA	NA	NA	NA	NA	NA	NA	NA	NA	NA	NA	NA	NA	NA	NA	NA	NA	NA	NA	NA	NA	NA	NA	NA	NA	NA	NA	NA	NA	NA	NA	NA	NA	NA	NA	NA	NA	NA	NA
GeneID:107090101	il1rapl1	interleukin 1 receptor accessory protein like 1%2C transcript variant X1	NA	NA	NA	NA	NA	NA	NA	NA	NA	NA	NA	NA	NA	NA	NA	NA	NA	NA	NA	NA	NA	NA	NA	NA	NA	NA	NA	NA	NA	NA	0.291050456	3.828906179	5.567194948	0.018300054	0.380099242	0.236026572	3.828906179	3.723430913	0.053654017	0.368806674	0.234201635	3.828906179	3.63605553	0.056540741	0.368905369	-0.055023884	3.828906179	0.199201347	0.655366269	0.944634498	0.056848821	3.828906179	0.210894224	0.646067422	0.942571105	0.001824937	3.828906179	0.00022083	0.988143585	0.997787388	NA	NA	NA	NA	NA	NA	NA	NA	NA	NA	NA	NA	NA	NA	NA	NA	NA	NA	NA	NA	NA	NA	NA	NA	NA	NA	NA	NA	NA	NA	NA	NA	NA	NA	NA	NA	NA	NA	NA	NA	NA	NA	NA	NA	NA	NA	NA	NA	NA	NA	NA	NA	NA	NA	NA	NA	NA	NA	NA	NA
GeneID:107089856	pitpnm3	PITPNM family member 3%2C transcript variant X2	NA	NA	NA	NA	NA	NA	NA	NA	NA	NA	NA	NA	NA	NA	NA	NA	NA	NA	NA	NA	NA	NA	NA	NA	NA	NA	NA	NA	NA	NA	-0.063729876	4.491190388	0.198441084	0.655982111	0.984529572	0.043594751	4.491190388	0.093160763	0.760196711	0.968428851	0.124092432	4.491190388	0.749677918	0.386578223	0.819800589	0.107324627	4.491190388	0.565454986	0.452070658	0.89671551	-0.187822308	4.491190388	1.719662939	0.189736438	0.743013781	-0.080497681	4.491190388	0.317039434	0.573392292	0.898766233	0.000394781	1.957590111	3.32E-06	0.998545266	0.999736283	0.04426856	1.957590111	0.041776578	0.838046249	0.979251437	-0.019431023	1.957590111	0.008164817	0.928001637	0.981740234	0.043873779	1.957590111	0.041367852	0.838829524	0.969240652	0.019825804	1.957590111	0.008568032	0.926250211	0.982350585	0.063699583	1.957590111	0.087793114	0.767001728	0.953447113	-0.267395874	1.890947446	1.3737751	0.241164327	0.999972891	0.097695387	1.890947446	0.181717815	0.669901115	0.966684873	-0.297303807	1.890947446	1.711427335	0.190800286	0.882613178	0.365091261	1.890947446	2.569822716	0.108919938	0.599008458	0.029907933	1.890947446	0.017584582	0.894504299	0.97674722	0.394999194	1.890947446	3.031277998	0.081673662	0.566098844
GeneID:107090095	LOC107090095	paraneoplastic antigen Ma1 homolog	NA	NA	NA	NA	NA	NA	NA	NA	NA	NA	NA	NA	NA	NA	NA	NA	NA	NA	NA	NA	NA	NA	NA	NA	NA	NA	NA	NA	NA	NA	-0.018556186	0.660059836	0.003172196	0.955085092	0.9963073	1.496352181	0.660059836	17.98764654	2.22E-05	0.001321649	0.119425666	0.660059836	0.129952318	0.718481482	0.946847779	1.514908368	0.660059836	18.56986756	1.64E-05	0.001196129	-0.137981852	0.660059836	0.175045658	0.675665958	0.945442843	1.376926515	0.660059836	15.30333249	9.16E-05	0.003005687	-0.011676303	0.432335265	0.000242069	0.987586563	0.998547077	1.117619453	0.432335265	2.123988423	0.14500849	0.582090593	1.749127572	0.432335265	5.042202379	0.024737021	0.211569959	1.129295756	0.432335265	2.170625999	0.140668962	0.597409694	-1.760803876	0.432335265	5.112917484	0.023748353	0.251282434	-0.631508119	0.432335265	0.672313299	0.412246247	0.802411169	NA	NA	NA	NA	NA	NA	NA	NA	NA	NA	NA	NA	NA	NA	NA	NA	NA	NA	NA	NA	NA	NA	NA	NA	NA	NA	NA	NA	NA	NA
GeneID:107090108	cmss1	cms1 ribosomal small subunit homolog (yeast)	-0.088786873	4.723906744	0.494975019	0.481716416	0.752415892	0.208892788	4.723906744	2.715261356	0.09939269	0.289235332	-0.493602003	4.723906744	15.41814562	8.62E-05	0.002033906	0.297679661	4.723906744	5.624615228	0.017709953	0.11399996	0.40481513	4.723906744	10.59814003	0.001132015	0.01425972	0.702494791	4.723906744	31.4843831	2.01E-08	1.27E-06	0.011779579	3.751377467	0.007940594	0.928994484	0.994174484	0.210740373	3.751377467	2.543540823	0.110746183	0.531311813	-0.591089171	3.751377467	20.63586647	5.55E-06	0.000355359	0.198960794	3.751377467	2.264707079	0.132351235	0.63708644	0.60286875	3.751377467	21.43965962	3.65E-06	0.000456859	0.801829544	3.751377467	37.8576884	7.61E-10	1.09E-07	-0.000689024	3.378446078	1.63E-05	0.996774588	0.999522427	0.053209402	3.378446078	0.097469755	0.754887418	0.959622985	-0.589171879	3.378446078	12.24600978	0.000466254	0.012674867	0.053898427	3.378446078	0.10036619	0.751390634	0.948883408	0.588482855	3.378446078	12.26165458	0.000462361	0.018371624	0.642381282	3.378446078	14.52677082	0.000138182	0.004229837	-0.058176565	3.679884142	0.09144229	0.762351528	0.999972891	-0.097382592	3.679884142	0.257410366	0.611904876	0.960284115	-0.358057185	3.679884142	3.488086419	0.061811996	0.572327707	-0.039206027	3.679884142	0.041854397	0.837897569	0.967647571	0.29988062	3.679884142	2.455703043	0.117098729	0.641167735	0.260674593	3.679884142	1.865120645	0.172034966	0.77333973
GeneID:107090107	LOC107090107	filamin A-interacting protein 1-like	NA	NA	NA	NA	NA	NA	NA	NA	NA	NA	NA	NA	NA	NA	NA	NA	NA	NA	NA	NA	NA	NA	NA	NA	NA	NA	NA	NA	NA	NA	0.06153408	3.767183737	0.127624134	0.72090825	0.986902625	0.445461886	3.767183737	6.632874081	0.01001136	0.132487617	0.118959801	3.767183737	0.477252041	0.489669673	0.87075742	0.383927806	3.767183737	4.922104814	0.026515195	0.298371844	-0.057425721	3.767183737	0.111038962	0.738964379	0.958007757	0.326502085	3.767183737	3.564456126	0.059029075	0.347773958	-0.101936226	5.505393411	1.122402085	0.28940181	0.997981949	0.148053443	5.505393411	2.345512485	0.125644235	0.547613596	-0.104812562	5.505393411	1.189445535	0.275441427	0.695770415	0.24998967	5.505393411	6.721763224	0.009524342	0.154475115	0.002876336	5.505393411	0.000901128	0.976052061	0.994333511	0.252866005	5.505393411	6.893454847	0.008651191	0.09770163	0.021357795	5.677629953	0.020197555	0.88698672	0.999972891	0.259775976	5.677629953	2.983203815	0.084132584	0.568517998	0.133368476	5.677629953	0.787380643	0.374893338	0.999021115	0.23841818	5.677629953	2.513641704	0.112864845	0.606179941	-0.112010681	5.677629953	0.55551326	0.456073689	0.862132122	0.126407499	5.677629953	0.707172126	0.400384199	0.970704934
GeneID:107090098	LOC107090098	cell cycle control protein 50C-like	NA	NA	NA	NA	NA	NA	NA	NA	NA	NA	NA	NA	NA	NA	NA	NA	NA	NA	NA	NA	NA	NA	NA	NA	NA	NA	NA	NA	NA	NA	NA	NA	NA	NA	NA	NA	NA	NA	NA	NA	NA	NA	NA	NA	NA	NA	NA	NA	NA	NA	NA	NA	NA	NA	NA	NA	NA	NA	NA	NA	-0.053387167	0.996781723	0.036497111	0.848492554	0.997981949	0.155516979	0.996781723	0.302876657	0.58208461	0.914796734	0.680441143	0.996781723	5.629195461	0.017663737	0.171663901	0.208904146	0.996781723	0.5528244	0.457165937	0.862436602	-0.73382831	0.996781723	6.61839801	0.010093058	0.151616374	-0.524924164	0.996781723	3.32095478	0.068402093	0.350527385	0.47676539	0.422926062	5.277450487	0.021603359	0.719617813	0.340491098	0.422926062	2.874789883	0.089976718	0.581984895	0.586011598	0.422926062	7.976120552	0.004739841	0.112028686	-0.136274292	0.422926062	0.419168618	0.517352179	0.874073323	-0.109246208	0.422926062	0.252315205	0.615449568	0.905757272	-0.2455205	0.422926062	1.360960155	0.243371148	0.873368225
GeneID:107090096	LOC107090096	discoidin%2C CUB and LCCL domain-containing protein 2-like	NA	NA	NA	NA	NA	NA	NA	NA	NA	NA	NA	NA	NA	NA	NA	NA	NA	NA	NA	NA	NA	NA	NA	NA	NA	NA	NA	NA	NA	NA	NA	NA	NA	NA	NA	NA	NA	NA	NA	NA	NA	NA	NA	NA	NA	NA	NA	NA	NA	NA	NA	NA	NA	NA	NA	NA	NA	NA	NA	NA	NA	NA	NA	NA	NA	NA	NA	NA	NA	NA	NA	NA	NA	NA	NA	NA	NA	NA	NA	NA	NA	NA	NA	NA	NA	NA	NA	NA	NA	NA	NA	NA	NA	NA	NA	NA	NA	NA	NA	NA	NA	NA	NA	NA	NA	NA	NA	NA	NA	NA	NA	NA	NA	NA	NA	NA	NA	NA	NA	NA
GeneID:107090135	LOC107090135	interferon-induced protein 44-like	NA	NA	NA	NA	NA	NA	NA	NA	NA	NA	NA	NA	NA	NA	NA	NA	NA	NA	NA	NA	NA	NA	NA	NA	NA	NA	NA	NA	NA	NA	NA	NA	NA	NA	NA	NA	NA	NA	NA	NA	NA	NA	NA	NA	NA	NA	NA	NA	NA	NA	NA	NA	NA	NA	NA	NA	NA	NA	NA	NA	NA	NA	NA	NA	NA	NA	NA	NA	NA	NA	NA	NA	NA	NA	NA	NA	NA	NA	NA	NA	NA	NA	NA	NA	NA	NA	NA	NA	NA	NA	0.610460529	1.873236121	2.43556532	0.118611127	0.999972891	0.146112171	1.873236121	0.142709133	0.705602484	0.970535395	-0.39363592	1.873236121	1.04107198	0.307572289	0.981651643	-0.464348358	1.873236121	1.413723431	0.234439265	0.73771155	1.00409645	1.873236121	6.575459912	0.010339428	0.2005262	0.539748092	1.873236121	1.954406409	0.162112808	0.762593237
GeneID:107090132	LOC107090132	uncharacterized LOC107090132	NA	NA	NA	NA	NA	NA	NA	NA	NA	NA	NA	NA	NA	NA	NA	NA	NA	NA	NA	NA	NA	NA	NA	NA	NA	NA	NA	NA	NA	NA	NA	NA	NA	NA	NA	NA	NA	NA	NA	NA	NA	NA	NA	NA	NA	NA	NA	NA	NA	NA	NA	NA	NA	NA	NA	NA	NA	NA	NA	NA	NA	NA	NA	NA	NA	NA	NA	NA	NA	NA	NA	NA	NA	NA	NA	NA	NA	NA	NA	NA	NA	NA	NA	NA	NA	NA	NA	NA	NA	NA	0.832835044	1.965505573	10.32433466	0.001312876	0.141944024	0.501739623	1.965505573	3.879033758	0.048892688	0.449475216	-0.169353181	1.965505573	0.453511236	0.500672223	0.999021115	-0.331095421	1.965505573	1.623455467	0.202610644	0.717889013	1.002188225	1.965505573	15.05560927	0.00010439	0.007858617	0.671092804	1.965505573	6.998362414	0.008158432	0.136091087
GeneID:107090139	sucla2	succinate-CoA ligase%2C ADP-forming%2C beta subunit	0.032682299	6.664899583	0.193382323	0.660116323	0.860787325	0.10278424	6.664899583	1.910119787	0.166949953	0.393634904	0.270109246	6.664899583	13.15131238	0.000287318	0.00535306	0.070101941	6.664899583	0.899090858	0.343025603	0.623168253	-0.237426947	6.664899583	10.28371045	0.001342098	0.016170956	-0.167325006	6.664899583	5.103836106	0.023872991	0.117343481	0.076775555	6.637393604	0.732767623	0.391987562	0.951710849	0.238621903	6.637393604	7.076418241	0.007810498	0.112516445	0.18500864	6.637393604	4.250370087	0.039241778	0.300948946	0.161846348	6.637393604	3.253665703	0.071263915	0.487835551	-0.108233085	6.637393604	1.453699068	0.227935332	0.780812377	0.053613263	6.637393604	0.356962357	0.550198124	0.890620615	-0.134107674	6.718441251	1.788031687	0.181166166	0.997981949	0.068093443	6.718441251	0.459656862	0.497784383	0.882899856	0.121292446	6.718441251	1.460607876	0.226833426	0.646484049	0.202201117	6.718441251	4.06038459	0.0439005	0.354837314	-0.25540012	6.718441251	6.485918106	0.010873237	0.158005476	-0.053199003	6.718441251	0.28085332	0.596142465	0.901539904	-0.105687788	7.017904604	0.494308874	0.482011485	0.999972891	0.218092318	7.017904604	2.102517308	0.147056855	0.696443456	-0.003220503	7.017904604	0.000459105	0.982905247	0.999229461	0.323780106	7.017904604	4.630873245	0.031401577	0.36045021	-0.102467285	7.017904604	0.464870222	0.495356621	0.872747349	0.221312821	7.017904604	2.1660401	0.141089131	0.72266687
GeneID:107090116	med4	mediator complex subunit 4	0.02518128	4.830122305	0.102220428	0.749181131	0.901302878	0.05157712	4.830122305	0.428303309	0.512822665	0.737268478	0.171225042	4.830122305	4.705004518	0.030074923	0.159793571	0.02639584	4.830122305	0.116565411	0.732789852	0.883584849	-0.146043762	4.830122305	3.55713088	0.059290136	0.206718209	-0.119647922	4.830122305	2.384662255	0.122531372	0.339527614	-0.004364137	4.348779717	0.001443512	0.969692806	0.998595087	0.049117603	4.348779717	0.184269123	0.667729806	0.951900148	-0.059609405	4.348779717	0.271069602	0.602615175	0.912567983	0.053481741	4.348779717	0.218588598	0.640117447	0.9424347	0.055245267	4.348779717	0.232959182	0.629338268	0.938599616	0.108727008	4.348779717	0.909365485	0.34028283	0.780056425	-0.130934421	3.625419916	1.107764762	0.292568356	0.997981949	0.095352379	3.625419916	0.576271417	0.447777529	0.861795806	-0.073132387	3.625419916	0.346777425	0.555943045	0.861112986	0.2262868	3.625419916	3.28919097	0.069737376	0.440882984	-0.057802034	3.625419916	0.219679524	0.639284213	0.898372451	0.168484765	3.625419916	1.829887252	0.176140863	0.573175928	-0.137408168	3.997319087	0.932679989	0.334167498	0.999972891	0.082758669	3.997319087	0.338156497	0.560895265	0.951506308	-0.159957368	3.997319087	1.269648916	0.259832553	0.949921033	0.220166837	3.997319087	2.407383904	0.120764032	0.619058312	0.0225492	3.997319087	0.02540375	0.873365133	0.972346941	0.242716038	3.997319087	2.938956215	0.086466591	0.581191036
GeneID:107090140	itm2b	integral membrane protein 2B%2C transcript variant X1	-0.019727428	7.975282665	0.091187063	0.76267344	0.907380253	0.017242128	7.975282665	0.069638319	0.791864117	0.905842327	0.039593304	7.975282665	0.367364983	0.544444093	0.789441398	0.036969555	7.975282665	0.322294782	0.570231818	0.793718474	-0.059320732	7.975282665	0.830157041	0.362227123	0.600444044	-0.022351177	7.975282665	0.117827004	0.731403334	0.881025294	-0.061353469	8.231484283	0.803965971	0.369910248	0.946051725	-0.033064014	8.231484283	0.233889279	0.628654863	0.943058645	-0.024287383	8.231484283	0.126042717	0.722570898	0.947312648	0.028289454	8.231484283	0.171352375	0.678912695	0.950906204	-0.037066085	8.231484283	0.293793811	0.587799562	0.929637016	-0.008776631	8.231484283	0.016499641	0.89779213	0.983479454	0.130797724	9.317627841	0.7687405	0.380606971	0.997981949	0.040438944	9.317627841	0.07350496	0.786300292	0.969761816	-0.005529572	9.317627841	0.001374605	0.970424671	0.993099155	-0.09035878	9.317627841	0.36695032	0.544671316	0.892242919	0.136327296	9.317627841	0.835230436	0.360764441	0.760772974	0.045968516	9.317627841	0.09499658	0.757918624	0.949987458	0.03155929	9.603094017	0.047977083	0.826621447	0.999972891	0.137602947	9.603094017	0.911814886	0.339633334	0.889548029	0.101208678	9.603094017	0.493346908	0.482438112	0.999021115	0.106043656	9.603094017	0.541608798	0.461766752	0.858551006	-0.069649388	9.603094017	0.233666686	0.628818264	0.907725334	0.036394268	9.603094017	0.063809512	0.80057312	1
GeneID:107089907	kiaa0753	KIAA0753 ortholog%2C transcript variant X2	0.055101794	4.437749144	0.268866161	0.604093377	0.830194582	0.101889056	4.437749144	0.917472341	0.338139529	0.588679125	0.085290987	4.437749144	0.645196651	0.421835255	0.708004215	0.046787262	4.437749144	0.198553981	0.655890571	0.843071108	-0.030189193	4.437749144	0.082967547	0.773315449	0.892269409	0.016598069	4.437749144	0.025030243	0.874291726	0.9469784	0.125451292	3.272641323	0.688613224	0.406636475	0.954796086	0.235291454	3.272641323	2.439638551	0.118303483	0.5486485	0.141460661	3.272641323	0.881619096	0.347758605	0.797972788	0.109840162	3.272641323	0.527277331	0.467753781	0.902386296	-0.016009369	3.272641323	0.011191072	0.915750667	0.989637408	0.093830794	3.272641323	0.387535603	0.533597646	0.882277893	0.013571621	2.441882689	0.007261565	0.932090609	0.997981949	-0.107055552	2.441882689	0.452919532	0.500951766	0.884114509	0.095787232	2.441882689	0.363073729	0.546804101	0.856730176	-0.120627172	2.441882689	0.580096175	0.446274626	0.857742613	-0.082215612	2.441882689	0.269872044	0.603417619	0.88314033	-0.202842784	2.441882689	1.646397563	0.199449952	0.604892972	-0.121540266	2.61266715	0.553926763	0.456717645	0.999972891	0.100807069	2.61266715	0.380508082	0.537331445	0.948656134	0.07899723	2.61266715	0.232576626	0.629619846	0.999021115	0.222347336	2.61266715	1.866085602	0.171924074	0.684797942	-0.200537497	2.61266715	1.510888617	0.219003541	0.757461828	0.021809839	2.61266715	0.017849378	0.893717648	1
GeneID:107090125	nek5	NIMA related kinase 5	NA	NA	NA	NA	NA	NA	NA	NA	NA	NA	NA	NA	NA	NA	NA	NA	NA	NA	NA	NA	NA	NA	NA	NA	NA	NA	NA	NA	NA	NA	0.36313915	0.571272886	0.786927498	0.375030803	0.946560385	-0.513670912	0.571272886	1.69336887	0.193157473	0.670498254	-0.671970501	0.571272886	2.89197844	0.089021545	0.461272368	-0.876810062	0.571272886	4.741271478	0.0294473	0.315302867	1.035109652	0.571272886	6.589181816	0.010260031	0.190572314	0.15829959	0.571272886	0.167917921	0.681968885	0.933143721	NA	NA	NA	NA	NA	NA	NA	NA	NA	NA	NA	NA	NA	NA	NA	NA	NA	NA	NA	NA	NA	NA	NA	NA	NA	NA	NA	NA	NA	NA	NA	NA	NA	NA	NA	NA	NA	NA	NA	NA	NA	NA	NA	NA	NA	NA	NA	NA	NA	NA	NA	NA	NA	NA	NA	NA	NA	NA	NA	NA
GeneID:107090117	LOC107090117	GDP-Man:Man(3)GlcNAc(2)-PP-Dol alpha-1%2C2-mannosyltransferase-like	-0.15778696	3.136645503	1.834970447	0.175541588	0.467619945	-0.014982007	3.136645503	0.016331826	0.898310388	0.95744018	-0.077743163	3.136645503	0.445597154	0.504433246	0.763375243	0.142804953	3.136645503	1.600168167	0.205879381	0.47648913	-0.080043797	3.136645503	0.509653241	0.475289004	0.693121168	0.062761156	3.136645503	0.30928881	0.578116928	0.794572405	-0.022683448	3.758926724	0.042755529	0.836186282	0.993559846	0.061757539	3.758926724	0.319875644	0.571682388	0.926246607	0.117070043	3.758926724	1.132103682	0.287327064	0.753791178	0.084440986	3.758926724	0.599598304	0.438731332	0.893187869	-0.13975349	3.758926724	1.61752062	0.203437849	0.756555778	-0.055312504	3.758926724	0.255807543	0.613015171	0.912932527	0.128278364	4.39546485	0.819854506	0.365222708	0.997981949	-0.049832091	4.39546485	0.124021177	0.72471347	0.951841384	-0.116538255	4.39546485	0.682174065	0.408839096	0.783888621	-0.178110455	4.39546485	1.584473236	0.208117535	0.686399837	0.244816619	4.39546485	3.009933321	0.082755695	0.464865932	0.066706164	4.39546485	0.224145426	0.635899303	0.915529777	-0.144643641	4.31519503	0.520854928	0.470477222	0.999972891	0.163914648	4.31519503	0.667810222	0.413816106	0.918973316	0.011222381	4.31519503	0.003134658	0.95535135	0.99911814	0.308558289	4.31519503	2.368085713	0.123838826	0.624430891	-0.155866022	4.31519503	0.605553159	0.436467054	0.857224826	0.152692266	4.31519503	0.580274554	0.446204724	0.990615558
GeneID:107090115	lcp1	lymphocyte cytosolic protein 1 (L-plastin)	-0.064756464	4.007215376	0.223613392	0.63630038	0.84765585	-0.517379796	4.007215376	14.48110454	0.000141573	0.002879012	-0.34223529	4.007215376	6.327749252	0.011886307	0.086368652	-0.452623333	4.007215376	11.43468021	0.000720859	0.01270034	0.277478826	4.007215376	4.291384143	0.038305968	0.1569052	-0.175144507	4.007215376	1.741547424	0.186942877	0.435369812	0.096690111	4.908823985	0.529405299	0.466856991	0.96364651	-0.262554315	4.908823985	3.948250518	0.046920124	0.342174113	0.252381392	4.908823985	3.595312073	0.057942749	0.373052054	-0.359244426	4.908823985	7.367219947	0.006642355	0.126296501	-0.155691281	4.908823985	1.365834029	0.242528947	0.795578154	-0.514935707	4.908823985	15.06791973	0.000103711	0.003319492	0.475564149	7.486109663	9.573020351	0.001974577	0.144151926	0.050933817	7.486109663	0.110395863	0.739693901	0.95662863	0.373513037	7.486109663	5.918969256	0.014978719	0.154600625	-0.424630332	7.486109663	7.639506971	0.005710352	0.113082187	0.102051112	7.486109663	0.442557933	0.505890427	0.839895299	-0.32257922	7.486109663	4.418085613	0.035559911	0.24266211	0.271175019	8.144977687	2.167913212	0.140917343	0.999972891	0.055982196	8.144977687	0.092568701	0.760936636	0.975408325	-0.162157347	8.144977687	0.776412778	0.37824049	0.999021115	-0.215192823	8.144977687	1.36617829	0.242469593	0.74471742	0.433332366	8.144977687	5.525064934	0.018745907	0.285470026	0.218139543	8.144977687	1.404691752	0.235939595	0.864344857
GeneID:107090118	cnot11	CCR4-NOT transcription complex subunit 11	-0.036541701	5.352133627	0.198748048	0.655733289	0.857800876	-0.028122098	5.352133627	0.117720054	0.731520552	0.872652805	0.161101142	5.352133627	3.843321611	0.049944485	0.219178098	0.008419603	5.352133627	0.010836818	0.917089961	0.967328497	-0.197642843	5.352133627	5.939471433	0.014805458	0.083031187	-0.18922324	5.352133627	5.444823682	0.019626396	0.103151298	0.142793323	4.624497843	2.194539238	0.138500619	0.793592515	0.044744463	4.624497843	0.219444336	0.639463633	0.945843834	-0.029625094	4.624497843	0.095963403	0.756728563	0.952455982	-0.098048861	4.624497843	1.044314528	0.306820145	0.833627676	0.172418417	4.624497843	3.220787727	0.072708633	0.536086005	0.074369556	4.624497843	0.61033828	0.43466047	0.839730554	-0.071328085	4.164799404	0.372503736	0.541642671	0.997981949	-0.002105362	4.164799404	0.000322599	0.985669936	0.9985532	0.081230135	4.164799404	0.482715858	0.487194713	0.826958513	0.069222723	4.164799404	0.351567721	0.55322702	0.893172606	-0.15255822	4.164799404	1.716924802	0.190089372	0.637686758	-0.083335497	4.164799404	0.509128981	0.475516157	0.841889205	-0.027229547	4.226186608	0.039939612	0.8415987	0.999972891	-0.198176491	4.226186608	2.138736705	0.143620118	0.690828515	-0.209137503	4.226186608	2.37649874	0.123173335	0.764517537	-0.170946944	4.226186608	1.593596865	0.206812994	0.721405031	0.181907956	4.226186608	1.800455992	0.179657377	0.722240466	0.010961012	4.226186608	0.006615813	0.935173433	1
GeneID:107090126	LOC107090126	abl interactor 2-like	0.005040091	3.390663027	0.001833302	0.965847355	0.987492593	-0.080831181	3.390663027	0.475112601	0.490644488	0.720634092	0.102834967	3.390663027	0.762455811	0.382561074	0.676691601	-0.085871272	3.390663027	0.56318183	0.452981068	0.713839797	-0.097794876	3.390663027	0.724325765	0.394728635	0.627636281	-0.183666148	3.390663027	2.573502416	0.1086669	0.31469303	0.028486969	3.700013763	0.059666712	0.807023493	0.991949877	0.02360268	3.700013763	0.041600255	0.838383659	0.979199714	0.060710864	3.700013763	0.272177578	0.601874761	0.912179425	-0.004884289	3.700013763	0.00177849	0.966361469	0.994865975	-0.032223895	3.700013763	0.076549856	0.782028558	0.967979718	-0.037108184	3.700013763	0.103109381	0.748129689	0.950633814	-0.16288337	2.482554145	0.751225679	0.386088451	0.997981949	-0.137796228	2.482554145	0.533678153	0.465064579	0.870994761	0.036020391	2.482554145	0.036594413	0.848293176	0.961748869	0.025087142	2.482554145	0.017973783	0.893350116	0.980352531	-0.198903761	2.482554145	1.132974031	0.287141861	0.713592673	-0.173816619	2.482554145	0.858779917	0.354080349	0.761072108	-0.11584808	2.520668423	0.229050415	0.632228827	0.999972891	-0.247605583	2.520668423	1.056924256	0.303917741	0.869602669	-0.433725433	2.520668423	3.245087812	0.071637852	0.60983728	-0.131757503	2.520668423	0.300910365	0.583312266	0.897149052	0.317877353	2.520668423	1.753646722	0.185418945	0.727095081	0.186119849	2.520668423	0.608307799	0.435425666	0.987770878
GeneID:107090136	LOC107090136	transmembrane protein 237A-like	NA	NA	NA	NA	NA	NA	NA	NA	NA	NA	NA	NA	NA	NA	NA	NA	NA	NA	NA	NA	NA	NA	NA	NA	NA	NA	NA	NA	NA	NA	NA	NA	NA	NA	NA	NA	NA	NA	NA	NA	NA	NA	NA	NA	NA	NA	NA	NA	NA	NA	NA	NA	NA	NA	NA	NA	NA	NA	NA	NA	NA	NA	NA	NA	NA	NA	NA	NA	NA	NA	NA	NA	NA	NA	NA	NA	NA	NA	NA	NA	NA	NA	NA	NA	NA	NA	NA	NA	NA	NA	NA	NA	NA	NA	NA	NA	NA	NA	NA	NA	NA	NA	NA	NA	NA	NA	NA	NA	NA	NA	NA	NA	NA	NA	NA	NA	NA	NA	NA	NA
GeneID:107090124	kcns2	potassium voltage-gated channel%2C modifier subfamily S%2C member 2	NA	NA	NA	NA	NA	NA	NA	NA	NA	NA	NA	NA	NA	NA	NA	NA	NA	NA	NA	NA	NA	NA	NA	NA	NA	NA	NA	NA	NA	NA	0.022299074	2.37520299	0.013509653	0.907469444	0.994174484	0.128290527	2.37520299	0.450237931	0.502221987	0.905825231	0.263905009	2.37520299	1.866047398	0.171928463	0.624851527	0.105991453	2.37520299	0.306941523	0.579563081	0.929040438	-0.241605935	2.37520299	1.56217656	0.211346814	0.763592622	-0.135614482	2.37520299	0.495816908	0.481343926	0.859920529	NA	NA	NA	NA	NA	NA	NA	NA	NA	NA	NA	NA	NA	NA	NA	NA	NA	NA	NA	NA	NA	NA	NA	NA	NA	NA	NA	NA	NA	NA	NA	NA	NA	NA	NA	NA	NA	NA	NA	NA	NA	NA	NA	NA	NA	NA	NA	NA	NA	NA	NA	NA	NA	NA	NA	NA	NA	NA	NA	NA
GeneID:107090127	LOC107090127	NIPA-like protein 2	NA	NA	NA	NA	NA	NA	NA	NA	NA	NA	NA	NA	NA	NA	NA	NA	NA	NA	NA	NA	NA	NA	NA	NA	NA	NA	NA	NA	NA	NA	NA	NA	NA	NA	NA	NA	NA	NA	NA	NA	NA	NA	NA	NA	NA	NA	NA	NA	NA	NA	NA	NA	NA	NA	NA	NA	NA	NA	NA	NA	0.182204492	1.183253245	0.562511166	0.453250221	0.997981949	0.213290027	1.183253245	0.763490583	0.382238356	0.825667774	-0.125410905	1.183253245	0.275303004	0.599796452	0.881275883	0.031085534	1.183253245	0.016110055	0.898999448	0.980547391	0.307615398	1.183253245	1.645176653	0.199616688	0.643819812	0.338700932	1.183253245	1.975207365	0.159896213	0.54656459	0.156573451	1.694348764	0.690987319	0.40582876	0.999972891	0.199207248	1.694348764	1.135953681	0.286508962	0.853724628	-0.147228253	1.694348764	0.636300373	0.42505367	0.999021115	0.042633797	1.694348764	0.051277528	0.820855006	0.964811368	0.303801704	1.694348764	2.668302883	0.102365127	0.614420704	0.346435501	1.694348764	3.524413149	0.060471229	0.4796353
GeneID:107090114	pop1	POP1 homolog%2C ribonuclease P/MRP subunit	-0.159190096	4.052746829	1.827291114	0.176447841	0.469112061	-0.047527305	4.052746829	0.162199521	0.687139493	0.847054603	-0.030850516	4.052746829	0.068523806	0.793498366	0.923351425	0.111662792	4.052746829	0.931908163	0.33436758	0.615665339	-0.128339581	4.052746829	1.234365698	0.266559691	0.506811995	-0.016676789	4.052746829	0.020753702	0.885451945	0.952823954	0.109721272	3.679524578	0.86248432	0.353044405	0.937100309	0.069238881	3.679524578	0.349734382	0.554263529	0.920274968	-0.042634704	3.679524578	0.132554366	0.715798148	0.94609743	-0.040482391	3.679524578	0.11846618	0.730704032	0.962852955	0.152355975	3.679524578	1.677122821	0.195307201	0.748212652	0.111873584	3.679524578	0.920929435	0.337231051	0.777270357	0.132727405	3.104931748	1.26816612	0.260110997	0.997981949	0.085923302	3.104931748	0.528476335	0.467248145	0.871036211	-0.175478352	3.104931748	2.297111916	0.129614805	0.515990133	-0.046804103	3.104931748	0.156639774	0.692269228	0.933769118	0.308205756	3.104931748	7.077210907	0.007807043	0.13104578	0.261401653	3.104931748	5.061855754	0.024458035	0.191388546	0.120827343	3.30806213	0.506790485	0.476531541	0.999972891	-0.092778592	3.30806213	0.303694896	0.581575272	0.956409306	-0.063655339	3.30806213	0.142302023	0.706003131	0.999021115	-0.213605935	3.30806213	1.600518911	0.205829689	0.720501572	0.184482682	3.30806213	1.188501888	0.275631952	0.79298929	-0.029123253	3.30806213	0.030118402	0.862221847	1
GeneID:107090122	hrsp12	heat-responsive protein 12	-0.095680285	3.876216894	0.608758235	0.43525574	0.72080834	0.356406862	3.876216894	8.256754532	0.004060065	0.035444684	0.641182518	3.876216894	26.29080543	2.94E-07	1.82E-05	0.452087147	3.876216894	13.70553659	0.000213823	0.00504772	-0.736862803	3.876216894	35.78517008	2.20E-09	3.77E-07	-0.284775656	3.876216894	5.258841732	0.021835546	0.110326596	0.148706238	3.242403512	1.400512636	0.236637757	0.892015183	0.214858813	3.242403512	2.958684903	0.085417388	0.470531993	0.582229972	3.242403512	20.77208249	5.17E-06	0.000335356	0.066152575	3.242403512	0.277311825	0.598468579	0.934472526	-0.433523734	3.242403512	11.39629382	0.000735908	0.032591242	-0.367371159	3.242403512	8.283777857	0.004000082	0.05543723	0.016362685	3.418064888	0.021039333	0.884671856	0.997981949	-0.012348762	3.418064888	0.011914011	0.91308247	0.991100247	-0.111381556	3.418064888	0.991654988	0.319338217	0.729152066	-0.028711446	3.418064888	0.064982848	0.798786947	0.958997544	0.127744241	3.418064888	1.316274042	0.25126184	0.68807146	0.099032794	3.418064888	0.786486547	0.375164635	0.776400928	0.043910643	3.621704881	0.047923029	0.826717593	0.999972891	0.213050228	3.621704881	1.127842672	0.288235969	0.854479997	0.306293948	3.621704881	2.320650361	0.127666639	0.77329507	0.169139585	3.621704881	0.710707026	0.399209196	0.837292704	-0.262383306	3.621704881	1.70284818	0.191915918	0.732553227	-0.09324372	3.621704881	0.21535009	0.642605989	1
GeneID:107090034	txndc17	thioredoxin domain containing 17	-0.108761367	5.395559553	1.104898352	0.293193628	0.60333509	-0.167263362	5.395559553	2.616236142	0.10577507	0.301479637	-0.037854904	5.395559553	0.133863261	0.714459632	0.885927665	-0.058501995	5.395559553	0.3267598	0.567573293	0.791975758	-0.070906463	5.395559553	0.479316947	0.488731874	0.704261001	-0.129408457	5.395559553	1.598474916	0.206119471	0.460337051	-0.003022642	4.922912204	0.000833579	0.976966867	0.998850925	-0.028168301	4.922912204	0.073007117	0.787007706	0.971697731	0.064952297	4.922912204	0.385059124	0.534908038	0.890736152	-0.025145658	4.922912204	0.058219525	0.809332512	0.972441716	-0.067974939	4.922912204	0.422025646	0.515928013	0.917634868	-0.093120598	4.922912204	0.798815873	0.37144764	0.80141373	-0.169068662	5.024418091	1.043203024	0.307077702	0.997981949	-0.058648827	5.024418091	0.125286952	0.723369633	0.951624304	0.139677877	5.024418091	0.710767514	0.399189134	0.780059154	0.110419835	5.024418091	0.445499958	0.504479736	0.881249149	-0.308746539	5.024418091	3.47951188	0.062133065	0.407073359	-0.198326704	5.024418091	1.433716518	0.231158857	0.647575681	-0.0955314	5.449715683	0.222385771	0.637228063	0.999972891	-0.001321373	5.449715683	4.26E-05	0.994793717	0.999328781	0.139112123	5.449715683	0.471125997	0.492469613	0.999021115	0.094210027	5.449715683	0.216582248	0.641656505	0.915652266	-0.234643524	5.449715683	1.340658336	0.246917903	0.776482027	-0.140433497	5.449715683	0.480792134	0.488063732	1
GeneID:107090123	LOC107090123	calphotin-like%2C transcript variant X2	NA	NA	NA	NA	NA	NA	NA	NA	NA	NA	NA	NA	NA	NA	NA	NA	NA	NA	NA	NA	NA	NA	NA	NA	NA	NA	NA	NA	NA	NA	-0.071463415	1.186486546	0.06096844	0.804971777	0.991949877	0.15503577	1.186486546	0.286779199	0.592291927	0.932538125	0.147864572	1.186486546	0.257672382	0.611723788	0.91574314	0.226499186	1.186486546	0.617018677	0.432157327	0.89170547	-0.219327987	1.186486546	0.571407209	0.44970027	0.896494399	0.007171199	1.186486546	0.000606982	0.980344502	0.997382557	-0.217756892	3.178128017	1.068576661	0.301267166	0.997981949	-0.228615488	3.178128017	1.17441497	0.278495937	0.748817481	-0.096794942	3.178128017	0.211490508	0.645601659	0.89982536	-0.010858596	3.178128017	0.002674837	0.958752735	0.99107004	-0.120961951	3.178128017	0.333190838	0.56378622	0.865752908	-0.131820546	3.178128017	0.394556944	0.529913752	0.870927856	-0.167025652	2.958386366	0.545095415	0.460328659	0.999972891	0.221560292	2.958386366	0.953145535	0.328919919	0.883056621	-0.034113036	2.958386366	0.022742145	0.880129551	0.999021115	0.388585944	2.958386366	2.945593599	0.086112056	0.550138818	-0.132912617	2.958386366	0.347266524	0.555664578	0.888553503	0.255673328	2.958386366	1.27646101	0.258558089	0.887884983
GeneID:107090121	matn2	matrilin 2	NA	NA	NA	NA	NA	NA	NA	NA	NA	NA	NA	NA	NA	NA	NA	NA	NA	NA	NA	NA	NA	NA	NA	NA	NA	NA	NA	NA	NA	NA	0.201921351	2.17143042	0.953466208	0.328838571	0.930093765	-0.056055659	2.17143042	0.075641828	0.783292734	0.971357395	0.69764067	2.17143042	10.96003697	0.00093098	0.023199285	-0.257977011	2.17143042	1.580055087	0.208752759	0.742840963	-0.495719319	2.17143042	5.473820963	0.019303378	0.270807063	-0.753696329	2.17143042	12.97531663	0.000315624	0.008032935	0.291340201	4.90585798	1.954120955	0.16214347	0.997981949	-0.231391793	4.90585798	1.237584674	0.265937054	0.737664358	0.132588239	4.90585798	0.405935378	0.52403979	0.846059304	-0.522731994	4.90585798	6.282804642	0.012191501	0.18116885	0.158751962	4.90585798	0.581162323	0.445857088	0.80859097	-0.363980032	4.90585798	3.059354442	0.080273556	0.384312392	0.044371732	4.0975812	0.029641157	0.863306969	0.999972891	-0.39916676	4.0975812	2.405703189	0.12089379	0.652741527	0.426778781	4.0975812	2.725687688	0.098745582	0.703078565	-0.443538492	4.0975812	2.965872273	0.085038582	0.549384082	-0.382407049	4.0975812	2.188037904	0.139086394	0.670447867	-0.825945541	4.0975812	10.16728184	0.001429549	0.039236008
GeneID:107090129	laptm4b	lysosomal protein transmembrane 4 beta	NA	NA	NA	NA	NA	NA	NA	NA	NA	NA	NA	NA	NA	NA	NA	NA	NA	NA	NA	NA	NA	NA	NA	NA	NA	NA	NA	NA	NA	NA	0.134665161	1.516294456	0.404820709	0.524610085	0.974665937	0.155969376	1.516294456	0.552657258	0.457233968	0.887912358	0.032188079	1.516294456	0.023456529	0.87827585	0.981661419	0.021304215	1.516294456	0.010209745	0.919516103	0.989995149	0.102477082	1.516294456	0.234844675	0.627954612	0.938171817	0.123781296	1.516294456	0.348769825	0.55481033	0.892455258	0.186681024	1.849056124	0.89393593	0.344412932	0.997981949	0.213012505	1.849056124	1.154845036	0.282537206	0.751566943	-0.298627537	1.849056124	2.387061533	0.122343404	0.503186138	0.02633148	1.849056124	0.017540035	0.894637229	0.9804251	0.485308562	1.849056124	6.261786767	0.012336972	0.171034866	0.511640042	1.849056124	6.904502028	0.008597897	0.097398714	0.058495915	1.148289699	0.062677061	0.802313699	0.999972891	0.031765848	1.148289699	0.01884167	0.890821365	0.990374099	0.323537112	1.148289699	1.887885823	0.169440573	0.859295538	-0.026730067	1.148289699	0.013325415	0.908099736	0.981252067	-0.265041198	1.148289699	1.265015994	0.260703762	0.784139241	-0.291771264	1.148289699	1.562982525	0.211229055	0.832671198
GeneID:107090141	LOC107090141	protein LYRIC-like%2C transcript variant X2	-0.143243175	8.079568085	4.224412946	0.039846401	0.210990627	-0.01600447	8.079568085	0.052701573	0.818427296	0.919643451	-0.006617863	8.079568085	0.009016066	0.924352185	0.97346153	0.127238705	8.079568085	3.352646937	0.06709704	0.254265961	-0.136625312	8.079568085	3.867513505	0.049229404	0.183390833	-0.009386607	8.079568085	0.018243078	0.89255895	0.956172675	-0.073134456	7.754899416	0.669065734	0.413377524	0.957802469	-0.065757609	7.754899416	0.541684056	0.461735636	0.889946569	-0.093654078	7.754899416	1.097868689	0.294734314	0.759525615	0.007376847	7.754899416	0.006821541	0.934175471	0.99053381	0.020519622	7.754899416	0.052741768	0.818359275	0.975214626	0.027896469	7.754899416	0.097618816	0.75470608	0.952354121	-0.131303506	6.937875884	0.413387508	0.520255128	0.997981949	-0.030017776	6.937875884	0.021603501	0.883146784	0.985493964	0.10129521	6.937875884	0.24602702	0.619886573	0.889279841	0.101285729	6.937875884	0.246029755	0.619884628	0.91711865	-0.232598716	6.937875884	1.296729098	0.254811557	0.691655147	-0.131312987	6.937875884	0.413416305	0.520240597	0.865750002	-0.090494694	7.164487307	0.243989485	0.621339431	0.999972891	-0.297529085	7.164487307	2.63564359	0.104489712	0.617870942	-0.045428292	7.164487307	0.06150287	0.80413617	0.999021115	-0.20703439	7.164487307	1.277676464	0.258331505	0.759138584	-0.045066402	7.164487307	0.060543683	0.805638682	0.956239284	-0.252100792	7.164487307	1.893972523	0.16875454	0.769297122
GeneID:107090137	ubr5	ubiquitin protein ligase E3 component n-recognin 5%2C transcript variant X1	0.025941228	8.615453408	0.084258041	0.771607885	0.911804319	-0.044304008	8.615453408	0.245839584	0.62001991	0.80986649	0.013145202	8.615453408	0.021644139	0.883037721	0.958612144	-0.070245235	8.615453408	0.61930942	0.431304026	0.697774846	0.012796026	8.615453408	0.020553687	0.886001473	0.947581803	-0.05744921	8.615453408	0.414407425	0.519740905	0.753200676	0.113567553	8.318551371	0.888287169	0.345941891	0.933736015	-0.006279418	8.318551371	0.002718837	0.958415173	0.995585479	-0.102089045	8.318551371	0.718451888	0.396652188	0.826395589	-0.119846972	8.318551371	0.989795835	0.319792279	0.841036973	0.215656598	8.318551371	3.202785017	0.073512986	0.539497273	0.095809626	8.318551371	0.633180502	0.426191079	0.832741159	0.053461472	7.431455701	0.203079677	0.65224642	0.997981949	0.04955031	7.431455701	0.174368038	0.676258616	0.939591402	0.085270542	7.431455701	0.516760744	0.472226737	0.817516544	-0.003911162	7.431455701	0.001086779	0.973701438	0.994983743	-0.03180907	7.431455701	0.071942	0.788529936	0.944746678	-0.035720232	7.431455701	0.090676039	0.763319465	0.951859838	0.158131313	7.250180716	0.151288845	0.697306723	0.999972891	-0.303569453	7.250180716	0.556962355	0.455486751	0.929702986	-0.289250195	7.250180716	0.505721097	0.47699705	0.999021115	-0.461700765	7.250180716	1.285145883	0.256944433	0.757526076	0.447381508	7.250180716	1.206924079	0.271942157	0.791028495	-0.014319258	7.250180716	0.001241675	0.971890431	1
GeneID:107090134	klf10	Kruppel-like factor 10%2C transcript variant X1	NA	NA	NA	NA	NA	NA	NA	NA	NA	NA	NA	NA	NA	NA	NA	NA	NA	NA	NA	NA	NA	NA	NA	NA	NA	NA	NA	NA	NA	NA	NA	NA	NA	NA	NA	NA	NA	NA	NA	NA	NA	NA	NA	NA	NA	NA	NA	NA	NA	NA	NA	NA	NA	NA	NA	NA	NA	NA	NA	NA	0.451508644	1.294425427	1.805198078	0.179085341	0.997981949	0.009219468	1.294425427	0.0007651	0.977932977	0.9985532	-0.005198822	1.294425427	0.000244029	0.987536408	0.996382822	-0.442289175	1.294425427	1.733974504	0.187904111	0.661946615	0.456707466	1.294425427	1.859495219	0.172683071	0.617103817	0.014418291	1.294425427	0.001882238	0.965394819	0.994859867	NA	NA	NA	NA	NA	NA	NA	NA	NA	NA	NA	NA	NA	NA	NA	NA	NA	NA	NA	NA	NA	NA	NA	NA	NA	NA	NA	NA	NA	NA
GeneID:107090143	azin1	antizyme inhibitor 1%2C transcript variant X2	-0.166379547	6.375014143	5.350224554	0.020719602	0.144028083	-0.056764759	6.375014143	0.621303488	0.430563314	0.671326596	0.007763616	6.375014143	0.011622905	0.914146744	0.969193547	0.109614788	6.375014143	2.367258731	0.123904458	0.358132897	-0.174143162	6.375014143	5.973425944	0.014523039	0.082012575	-0.064528375	6.375014143	0.818280116	0.3656835	0.627419618	-0.022650636	6.144688517	0.08081378	0.776197615	0.991796	0.061182912	6.144688517	0.591863318	0.441699489	0.878730465	-0.031592921	6.144688517	0.1576466	0.691332543	0.939301911	0.083833547	6.144688517	1.1122999	0.291582547	0.826854764	0.008942286	6.144688517	0.012643102	0.910473314	0.989240921	0.092775833	6.144688517	1.365952302	0.242508554	0.689823207	-0.087243325	5.150956503	0.496390652	0.481090346	0.997981949	0.193527425	5.150956503	2.423076016	0.119559955	0.534775812	0.062608181	5.150956503	0.255595587	0.613162323	0.886401638	0.280770751	5.150956503	5.115822337	0.023708627	0.264675981	-0.149851507	5.150956503	1.469308816	0.225454779	0.665272621	0.130919244	5.150956503	1.113180681	0.291391583	0.708377967	-0.150389447	5.217899132	0.862556146	0.353024359	0.999972891	0.024376341	5.217899132	0.022671501	0.880314468	0.99013275	-0.0089557	5.217899132	0.003059062	0.955892464	0.99911814	0.174765789	5.217899132	1.167246665	0.2799677	0.77344459	-0.141433748	5.217899132	0.764318719	0.381980361	0.837760178	0.033332041	5.217899132	0.042467998	0.836730256	1
GeneID:107090119	atp6v1c1	ATPase%2C H+ transporting%2C lysosomal 42kDa%2C V1 subunit C1	0.018891863	4.265110427	0.036644434	0.848190786	0.946089184	0.181202194	4.265110427	3.337732799	0.067707843	0.226402979	-0.016594474	4.265110427	0.028458598	0.866035164	0.951049716	0.162310331	4.265110427	2.77931409	0.095489056	0.310909008	0.035486337	4.265110427	0.135082996	0.713218955	0.857659989	0.197796668	4.265110427	4.153882777	0.041539169	0.17082338	-0.105345022	5.41011733	1.348346291	0.245567429	0.898459023	-0.078585821	5.41011733	0.755185831	0.384839316	0.844454896	-0.101207305	5.41011733	1.247054824	0.264115736	0.733326933	0.026759201	5.41011733	0.087998615	0.766737089	0.965705229	-0.004137717	5.41011733	0.002095172	0.963491137	0.996543421	0.022621484	5.41011733	0.063017135	0.801789261	0.966715564	-0.098455591	4.787226797	0.883713939	0.347186475	0.997981949	0.03617115	4.787226797	0.118343907	0.730837643	0.953687653	-0.039874707	4.787226797	0.145328028	0.703040653	0.918093258	0.134626742	4.787226797	1.651684188	0.198729859	0.67578004	-0.058580884	4.787226797	0.316089773	0.573967079	0.871656389	0.076045858	4.787226797	0.528399282	0.467280613	0.836322739	-0.068419582	4.895592037	0.193050341	0.660389879	0.999972891	-0.048461123	4.895592037	0.097095698	0.755343147	0.974986318	-0.090251054	4.895592037	0.336596533	0.561800387	0.999021115	0.019958459	4.895592037	0.016496855	0.897800711	0.979592214	0.021831472	4.895592037	0.019730844	0.888291401	0.974752891	0.041789931	4.895592037	0.072477643	0.787762913	1
GeneID:107090142	spire1	spire-type actin nucleation factor 1%2C transcript variant X2	0.387709126	3.669459044	7.034435415	0.007995708	0.081835016	0.130206543	3.669459044	0.80417089	0.36984926	0.618349806	0.166254723	3.669459044	1.312522995	0.251938361	0.55469181	-0.257502583	3.669459044	3.168410343	0.075075485	0.271111728	0.221454403	3.669459044	2.346896866	0.125532674	0.329883753	-0.03604818	3.669459044	0.062978365	0.801848974	0.916424073	0.011016268	5.305086694	0.011049651	0.916282715	0.994174484	0.000901064	5.305086694	7.44E-05	0.993116804	0.998925478	0.13072974	5.305086694	1.553569382	0.212609276	0.679543623	-0.010115205	5.305086694	0.009375583	0.922863308	0.989995149	-0.119713472	5.305086694	1.302172396	0.253816791	0.804195153	-0.129828676	5.305086694	1.542012657	0.214318474	0.660124634	-0.312740954	2.405148361	5.047292777	0.024664446	0.550264313	-0.019136792	2.405148361	0.018122735	0.892911767	0.987726568	-0.07948472	2.405148361	0.32125068	0.570857	0.869479317	0.293604162	2.405148361	4.471193233	0.034470911	0.318354088	-0.233256234	2.405148361	2.901752676	0.088483296	0.480326704	0.060347928	2.405148361	0.186122112	0.666163941	0.924448821	-0.028299121	1.859273387	0.017584375	0.894504916	0.999972891	0.018919957	1.859273387	0.007947529	0.928963564	0.994158277	0.086282448	1.859273387	0.163396161	0.686048808	0.999021115	0.047219079	1.859273387	0.049521328	0.823898302	0.965347837	-0.114581569	1.859273387	0.288362281	0.591271936	0.900903475	-0.067362491	1.859273387	0.100706744	0.750983156	1
GeneID:107090128	LOC107090128	E3 ubiquitin-protein ligase RNF144B-like	0.279464483	0.61262642	1.500664783	0.220569102	0.525400938	0.244359628	0.61262642	1.155453463	0.282410452	0.532734255	-0.003953935	0.61262642	0.000316492	0.985806208	0.993903581	-0.035104856	0.61262642	0.024868965	0.874694013	0.949077742	0.283418419	0.61262642	1.702400042	0.191974403	0.422868814	0.248313563	0.61262642	1.316503677	0.251220497	0.513587594	0.053085162	3.194809885	0.150940273	0.697638415	0.985553559	-0.275925425	3.194809885	4.242308969	0.039428509	0.308828593	-0.138511978	3.194809885	1.05008428	0.305487677	0.767559528	-0.329010587	3.194809885	5.998823626	0.014315421	0.205640135	0.19159714	3.194809885	1.99859457	0.157445135	0.706922548	-0.137413447	3.194809885	1.070604299	0.300808989	0.750859797	0.119346679	3.891949628	0.475396015	0.490515167	0.997981949	-0.274180843	3.891949628	2.526073518	0.11197855	0.517345401	-0.062810423	3.891949628	0.132540395	0.715812476	0.922715903	-0.393527523	3.891949628	5.201528916	0.02256703	0.257588428	0.182157103	3.891949628	1.115157934	0.29096347	0.717624312	-0.21137042	3.891949628	1.512889236	0.218698743	0.630772744	0.088597194	3.934312049	0.084949319	0.770699023	0.999972891	0.006811631	3.934312049	0.000503366	0.982100305	0.99681962	-0.007351819	3.934312049	0.000585927	0.980688342	0.999229461	-0.081785563	3.934312049	0.072480122	0.787759371	0.95613542	0.095949013	3.934312049	0.099693648	0.752197578	0.945714684	0.014163451	3.934312049	0.002177529	0.962781021	1
GeneID:107090460	nxn	nucleoredoxin%2C transcript variant X1	-0.183068589	5.873430587	6.530144916	0.010606132	0.097575156	-0.06750641	5.873430587	0.884631818	0.346936192	0.598121801	-0.056903929	5.873430587	0.629882579	0.427398388	0.711777149	0.115562179	5.873430587	2.673723006	0.102017127	0.321988324	-0.126164661	5.873430587	3.193500398	0.073931547	0.238373694	-0.010602481	5.873430587	0.022465174	0.88085624	0.950467198	-0.054063761	5.532603022	0.272197373	0.601861551	0.980611648	-0.110738682	5.532603022	1.149531166	0.283647315	0.768590082	-0.144072578	5.532603022	1.941288145	0.163528738	0.612219139	-0.056674921	5.532603022	0.301691249	0.582824097	0.929070629	0.090008817	5.532603022	0.759240431	0.383566332	0.871576785	0.033333896	5.532603022	0.104847344	0.746088399	0.949796123	-0.076441014	5.03725952	0.521959366	0.470007067	0.997981949	-0.016813924	5.03725952	0.025147143	0.874000962	0.983029573	-0.045360851	5.03725952	0.1842189	0.667772377	0.907245286	0.05962709	5.03725952	0.318088563	0.572758619	0.900427246	-0.031080163	5.03725952	0.08699407	0.76803393	0.938371325	0.028546926	5.03725952	0.073073871	0.786912702	0.957237124	-0.229654668	5.060407165	2.033967669	0.153818589	0.999972891	-0.139904886	5.060407165	0.756392708	0.384459778	0.907800467	-0.214930892	5.060407165	1.784229351	0.181630843	0.877023813	0.089749782	5.060407165	0.312433993	0.576190416	0.893470658	-0.014723776	5.060407165	0.008409364	0.926934345	0.98440328	0.075026006	5.060407165	0.218649149	0.640071132	1
GeneID:107090131	sqle	squalene epoxidase	NA	NA	NA	NA	NA	NA	NA	NA	NA	NA	NA	NA	NA	NA	NA	NA	NA	NA	NA	NA	NA	NA	NA	NA	NA	NA	NA	NA	NA	NA	NA	NA	NA	NA	NA	NA	NA	NA	NA	NA	NA	NA	NA	NA	NA	NA	NA	NA	NA	NA	NA	NA	NA	NA	NA	NA	NA	NA	NA	NA	-0.384240544	1.869528833	1.659677567	0.197646864	0.997981949	-0.239303192	1.869528833	0.639953874	0.423727501	0.850577831	-0.059989077	1.869528833	0.040406704	0.84068748	0.959569643	0.144937352	1.869528833	0.238837776	0.625046797	0.917437564	-0.324251467	1.869528833	1.198317798	0.273658156	0.70551521	-0.179314115	1.869528833	0.364199577	0.546183098	0.879073235	0.132761119	3.491907365	0.118160993	0.731037663	0.999972891	-0.448230813	3.491907365	1.352157309	0.244901327	0.8216735	-1.593414504	3.491907365	16.4680975	4.95E-05	0.003417709	-0.580991932	3.491907365	2.261871177	0.132593764	0.636452811	1.726175622	3.491907365	19.15155841	1.21E-05	0.001409435	1.14518369	3.491907365	8.734985237	0.003121618	0.069367627
GeneID:107090138	oxr1	oxidation resistance 1%2C transcript variant X1	-0.221551739	4.934909448	8.112100721	0.004397074	0.055795499	-0.245057346	4.934909448	9.947458191	0.001610716	0.018419862	-0.204838122	4.934909448	6.96131567	0.008329076	0.067452077	-0.023505607	4.934909448	0.09690167	0.755579918	0.894381588	-0.016713617	4.934909448	0.049069609	0.824690203	0.918167641	-0.040219224	4.934909448	0.28484274	0.593544539	0.804243343	-0.087898474	6.140561452	0.847435828	0.357278743	0.939601465	-0.17860359	6.140561452	3.518153435	0.060700041	0.395212928	-0.150368612	6.140561452	2.486415482	0.114832995	0.519098521	-0.090705116	6.140561452	0.9094055	0.340272206	0.851862238	0.062470139	6.140561452	0.43005651	0.511961221	0.917614505	-0.028234978	6.140561452	0.08837941	0.766247598	0.956312921	-0.162464887	5.88248671	2.577190754	0.108413915	0.950504517	-0.23823037	5.88248671	5.536126965	0.018627765	0.19982215	-0.271434619	5.88248671	7.211300659	0.007244598	0.096091465	-0.075765483	5.88248671	0.56387695	0.452702364	0.860457217	0.108969732	5.88248671	1.170611222	0.279275686	0.709310931	0.033204249	5.88248671	0.108659607	0.741675344	0.946860116	-0.057347444	5.584826215	0.056401101	0.812277328	0.999972891	-0.290842426	5.584826215	1.450901321	0.228383383	0.806182415	-0.31129816	5.584826215	1.661309209	0.19742665	0.889143768	-0.233494983	5.584826215	0.935850465	0.333347286	0.805500429	0.253950717	5.584826215	1.106482309	0.292847897	0.802656687	0.020455734	5.584826215	0.007200402	0.932376524	1
GeneID:107090133	LOC107090133	tripartite motif-containing protein 16-like	NA	NA	NA	NA	NA	NA	NA	NA	NA	NA	NA	NA	NA	NA	NA	NA	NA	NA	NA	NA	NA	NA	NA	NA	NA	NA	NA	NA	NA	NA	NA	NA	NA	NA	NA	NA	NA	NA	NA	NA	NA	NA	NA	NA	NA	NA	NA	NA	NA	NA	NA	NA	NA	NA	NA	NA	NA	NA	NA	NA	NA	NA	NA	NA	NA	NA	NA	NA	NA	NA	NA	NA	NA	NA	NA	NA	NA	NA	NA	NA	NA	NA	NA	NA	NA	NA	NA	NA	NA	NA	0.145159517	0.549879603	0.071781736	0.788760022	0.999972891	0.63390399	0.549879603	1.350852336	0.245129165	0.8216735	1.348114623	0.549879603	5.833949023	0.015719797	0.26167504	0.488744473	0.549879603	0.802131974	0.370456708	0.822325613	-1.202955106	0.549879603	4.653642124	0.030987733	0.371128404	-0.714210633	0.549879603	1.651113166	0.198807491	0.814483643
GeneID:107090153	LOC107090153	FK506-binding protein 5-like	0.051538374	3.302982949	0.119566644	0.729504975	0.893052321	0.138113814	3.302982949	0.855336728	0.355046974	0.604932408	-0.070570093	3.302982949	0.226739289	0.633952208	0.846339526	0.08657544	3.302982949	0.345944735	0.556417743	0.784217325	0.122108468	3.302982949	0.698773489	0.403196127	0.634590966	0.208683907	3.302982949	2.032638129	0.15395317	0.388806732	0.060249146	5.112185494	0.213018004	0.644412138	0.982738575	0.107446832	5.112185494	0.680031367	0.409575923	0.8590612	-0.179972712	5.112185494	1.91369991	0.166552845	0.616958768	0.047197686	5.112185494	0.130990242	0.717407524	0.959777001	0.240221858	5.112185494	3.401730959	0.065128042	0.514014521	0.287419544	5.112185494	4.886686021	0.027064589	0.211643191	0.183644188	6.007218085	1.8864252	0.169605675	0.997981949	0.045987979	6.007218085	0.118428807	0.730744862	0.953687653	0.002841376	6.007218085	0.000453006	0.983019152	0.99557409	-0.137656209	6.007218085	1.060115816	0.303188772	0.771903842	0.180802812	6.007218085	1.83195128	0.175897244	0.621467562	0.043146603	6.007218085	0.104441903	0.746562922	0.947404157	0.170043363	5.764841706	0.202374225	0.652811227	0.999972891	0.007832359	5.764841706	0.000429825	0.983459265	0.99681962	-0.048202301	5.764841706	0.016277895	0.898477519	0.999021115	-0.162211004	5.764841706	0.184213895	0.667776619	0.923257297	0.218245664	5.764841706	0.333309154	0.563717005	0.89113724	0.05603466	5.764841706	0.022002559	0.882080291	1
GeneID:107090157	lonrf3	LON peptidase N-terminal domain and ring finger 3	0.380989463	1.456920899	2.058734454	0.151335812	0.433458021	-0.249131346	1.456920899	0.916802347	0.338315975	0.588788636	-0.01299621	1.456920899	0.002481905	0.960266851	0.98612921	-0.630120809	1.456920899	5.915899697	0.015004838	0.103014241	0.393985672	1.456920899	2.302437656	0.129171137	0.335484869	-0.236135136	1.456920899	0.862058883	0.353163169	0.616308572	0.119927637	1.616582029	0.247437136	0.618885478	0.980611648	-0.219710358	1.616582029	0.861544511	0.353306832	0.825243582	0.097204742	1.616582029	0.163150209	0.686272602	0.93803314	-0.339637995	1.616582029	2.04222068	0.152986165	0.66859513	0.022722894	1.616582029	0.008829645	0.925136016	0.990468926	-0.316915101	1.616582029	1.784304367	0.181621662	0.61056042	-0.566980877	1.559878825	2.149906344	0.142578587	0.997981949	-0.67037136	1.559878825	2.994585012	0.083543315	0.450849621	-0.236147861	1.559878825	0.371960805	0.541937397	0.854984478	-0.103390483	1.559878825	0.07303724	0.78696483	0.956021603	-0.330833016	1.559878825	0.743042747	0.388687918	0.778038034	-0.434223499	1.559878825	1.276202886	0.25860624	0.675619044	-0.188827689	2.162523945	0.705833669	0.400830412	0.999972891	-0.380955415	2.162523945	2.924207547	0.087260058	0.575131695	0.038188393	2.162523945	0.028739291	0.865382398	0.999021115	-0.192127726	2.162523945	0.752698113	0.385623334	0.831699308	-0.227016082	2.162523945	1.025904835	0.311122449	0.810764842	-0.419143808	2.162523945	3.559290328	0.059213049	0.473060516
GeneID:107090161	LOC107090161	COMM domain-containing protein 5-like	-0.11313633	3.321618874	0.84354848	0.358383872	0.6609468	0.177669856	3.321618874	2.037107186	0.153501324	0.376559342	0.043427682	3.321618874	0.12350233	0.725266542	0.891652568	0.290806185	3.321618874	5.751393885	0.016475579	0.108770132	-0.156564011	3.321618874	1.69256849	0.193262731	0.4243679	0.134242174	3.321618874	1.218303321	0.269693883	0.534406794	-0.08536939	2.902062598	0.428344423	0.512802435	0.974291489	0.188211254	2.902062598	2.070883298	0.150134546	0.606641215	0.025936293	2.902062598	0.039442285	0.842575014	0.97411614	0.273580644	2.902062598	4.410791261	0.035712273	0.348969951	-0.111305683	2.902062598	0.732350379	0.392122399	0.875480988	0.162274961	2.902062598	1.548544182	0.213350488	0.659718858	-0.15158175	2.704331071	0.732439584	0.392093566	0.997981949	0.136999535	2.704331071	0.587184171	0.443510052	0.859230669	0.046336448	2.704331071	0.068246106	0.793907775	0.949318367	0.288581285	2.704331071	2.63867277	0.104290637	0.531919837	-0.197918197	2.704331071	1.261550647	0.261357778	0.697621461	0.090663087	2.704331071	0.259867896	0.610210927	0.905712584	-0.139938329	2.949595514	0.411157485	0.521382596	0.999972891	0.281893346	2.949595514	1.654289813	0.198376069	0.776331045	0.096001233	2.949595514	0.192886568	0.660524933	0.999021115	0.421831675	2.949595514	3.719407666	0.053783447	0.459410562	-0.235939562	2.949595514	1.170733362	0.279250606	0.794334905	0.185892113	2.949595514	0.721479262	0.395659113	0.968630028
GeneID:107090160	fam199x	family with sequence similarity 199%2C X-linked	0.004040917	6.378887453	0.003449008	0.953168555	0.983642723	-0.022721636	6.378887453	0.109145705	0.741118842	0.878645468	0.008890591	6.378887453	0.016727494	0.897092724	0.962886126	-0.026762553	6.378887453	0.154123276	0.694625744	0.863467255	-0.004849675	6.378887453	0.005066275	0.943256271	0.973887739	-0.031612227	6.378887453	0.215465903	0.642516605	0.836077032	-0.036865359	5.953180983	0.201597822	0.653434209	0.984022183	-0.081684839	5.953180983	0.99777257	0.317850082	0.797248028	-0.055573203	5.953180983	0.459818475	0.497708821	0.872868676	-0.04481948	5.953180983	0.300691356	0.583449327	0.929390557	0.018707844	5.953180983	0.052159237	0.819347751	0.975432162	-0.026111636	5.953180983	0.102444439	0.7489157	0.950792152	-0.016649186	5.511668561	0.030355802	0.861685364	0.997981949	-0.000322937	5.511668561	1.14E-05	0.99730642	0.999468369	0.07354027	5.511668561	0.592537842	0.441439426	0.801140487	0.016326249	5.511668561	0.029222571	0.864266143	0.971446252	-0.090189456	5.511668561	0.894495634	0.344261934	0.751811101	-0.073863207	5.511668561	0.598435481	0.439175584	0.818922524	-0.106668859	5.635270005	0.450650829	0.502026048	0.999972891	0.103550034	5.635270005	0.424638777	0.514631414	0.946970129	0.103181629	5.635270005	0.421357167	0.51626062	0.999021115	0.210218893	5.635270005	1.751082839	0.185740662	0.702565205	-0.209850487	5.635270005	1.743856599	0.186650911	0.728635519	0.000368405	5.635270005	5.38E-06	0.998149484	1
GeneID:107090150	smim19	small integral membrane protein 19	0.183160651	4.494251619	4.471606911	0.034462566	0.193900232	0.187459112	4.494251619	4.685528823	0.0304177	0.138689377	0.1465615	4.494251619	2.884590165	0.089430759	0.313703342	0.004298461	4.494251619	0.002529156	0.959890727	0.984133998	0.036599151	4.494251619	0.18468146	0.667380557	0.830193112	0.040897612	4.494251619	0.230694657	0.631009228	0.829596093	0.000798984	4.956575804	8.93E-05	0.99245946	0.999649582	-0.026229288	4.956575804	0.097623185	0.754700767	0.967978299	0.038448306	4.956575804	0.207558858	0.648687511	0.928059887	-0.027028272	4.956575804	0.103706866	0.747425797	0.962852955	-0.037649322	4.956575804	0.199112841	0.65543789	0.943246487	-0.064677594	4.956575804	0.59572594	0.440213436	0.841934666	-0.043430252	4.533388253	0.162482719	0.686880948	0.997981949	-0.019446872	4.533388253	0.032418741	0.857111705	0.980888019	-0.09223048	4.533388253	0.736870419	0.390665243	0.77682856	0.02398338	4.533388253	0.049669948	0.823638588	0.965855005	0.048800228	4.533388253	0.207837498	0.648467657	0.901114849	0.072783608	4.533388253	0.460018403	0.497615373	0.852467015	-0.009314802	4.798420128	0.003819145	0.950722714	0.999972891	0.196564281	4.798420128	1.699011282	0.192417331	0.767339513	0.141670131	4.798420128	0.882617584	0.347485745	0.997382534	0.205879083	4.798420128	1.865055411	0.172042465	0.684797942	-0.150984933	4.798420128	1.003162797	0.316546412	0.812466187	0.05489415	4.798420128	0.132607307	0.715743865	1
GeneID:107090162	LOC107090162	phospholipase D3-like%2C transcript variant X1	-0.200730925	5.743225027	7.057069721	0.007895304	0.081261381	-0.088859087	5.743225027	1.37861401	0.240337373	0.484819568	-0.119096388	5.743225027	2.485988623	0.114864152	0.364979904	0.111871839	5.743225027	2.256721433	0.133035446	0.373445044	-0.081634537	5.743225027	1.206570438	0.272012403	0.512200176	0.030237301	5.743225027	0.16496271	0.684627969	0.858063596	0.108763385	4.933542754	1.038749254	0.308112541	0.925113204	-0.030366954	4.933542754	0.08204963	0.774538794	0.970324964	-0.08572141	4.933542754	0.652396711	0.419257094	0.838256844	-0.139130339	4.933542754	1.714732012	0.190372565	0.719506958	0.194484795	4.933542754	3.3428261	0.067498583	0.521903481	0.055354456	4.933542754	0.274502334	0.600327434	0.909657829	-0.076418683	5.512401912	0.151903669	0.696722742	0.997981949	0.116709726	5.512401912	0.353598704	0.552083026	0.904342573	0.141800044	5.512401912	0.522685373	0.469698421	0.815765247	0.193128409	5.512401912	0.968872588	0.324961513	0.789839857	-0.218218727	5.512401912	1.238561631	0.265748443	0.700706344	-0.025090318	5.512401912	0.016357619	0.898230558	0.980537453	-0.176609216	5.558608926	0.961637205	0.32677473	0.999972891	-0.117182208	5.558608926	0.4238541	0.515020162	0.94700659	-0.282195363	5.558608926	2.456209835	0.117060943	0.747391286	0.059427008	5.558608926	0.109196932	0.741060276	0.942823737	0.105586147	5.558608926	0.344827234	0.557056016	0.888681206	0.165013155	5.558608926	0.842677771	0.358632048	0.953663422
GeneID:107090149	LOC107090149	integral membrane protein GPR137-like	0.127236164	2.825032996	0.864251253	0.352551737	0.656372352	0.096128725	2.825032996	0.495090827	0.481665149	0.713848216	-0.030360224	2.825032996	0.050156042	0.822791971	0.933161383	-0.03110744	2.825032996	0.053887163	0.816432316	0.924336905	0.157596388	2.825032996	1.405474305	0.23580914	0.47427056	0.126488949	2.825032996	0.908735775	0.340450077	0.604609801	-0.01565575	3.090951351	0.013297084	0.908197048	0.994174484	0.081669888	3.090951351	0.36559071	0.545417574	0.91740678	-0.059991393	3.090951351	0.197399077	0.656828478	0.930697648	0.097325638	3.090951351	0.519870619	0.470896877	0.90370985	0.044335643	3.090951351	0.107959722	0.742479027	0.958007757	0.141661281	3.090951351	1.113603786	0.291299905	0.742335551	0.12054081	3.525401044	0.292307492	0.588745616	0.997981949	-0.376149564	3.525401044	2.862222303	0.090682137	0.468589042	-0.28185647	3.525401044	1.610434203	0.204430777	0.619794497	-0.496690374	3.525401044	4.987135447	0.025536449	0.274010183	0.40239728	3.525401044	3.281397888	0.070069225	0.430781904	-0.094293094	3.525401044	0.182032115	0.669632658	0.925961979	-0.089004766	3.961192225	0.1340343	0.71428527	0.999972891	0.551409292	3.961192225	5.089977997	0.024064497	0.317713373	0.390267957	3.961192225	2.559526997	0.10963138	0.732103585	0.640414059	3.961192225	6.858678971	0.008821174	0.187231153	-0.479272723	3.961192225	3.858052873	0.049507752	0.460939411	0.161141336	3.961192225	0.435374656	0.509363402	1
GeneID:107090022	rnmtl1	RNA methyltransferase like 1	-0.035367241	3.4728968	0.082057414	0.774528389	0.913080949	-0.225837374	3.4728968	3.388581041	0.065649423	0.222071772	0.169643505	3.4728968	1.869167778	0.171570425	0.45010474	-0.190470133	3.4728968	2.522188628	0.112254687	0.3387374	-0.205010746	3.4728968	2.855260723	0.091075473	0.270745763	-0.395480879	3.4728968	10.7553415	0.001039788	0.011942128	-0.032100001	2.976318157	0.059651023	0.807048365	0.991949877	-0.276498338	2.976318157	4.612390885	0.031741749	0.274359114	-0.100019284	2.976318157	0.588128962	0.443143551	0.850126734	-0.244398337	2.976318157	3.618182121	0.05715129	0.439653139	0.067919283	2.976318157	0.272267982	0.601814433	0.932237526	-0.176479054	2.976318157	1.917023246	0.166185188	0.587651451	0.015346356	2.26842777	0.007580881	0.93061726	0.997981949	-0.022951963	2.26842777	0.016938568	0.896449134	0.988038514	0.076986335	2.26842777	0.191796522	0.661425575	0.904712125	-0.038298319	2.26842777	0.047499912	0.827472163	0.966696209	-0.061639979	2.26842777	0.123845248	0.724900858	0.92461782	-0.099938298	2.26842777	0.325175254	0.56851398	0.891012508	-0.078353201	2.642545349	0.12952529	0.718924743	0.999972891	-0.258527813	2.642545349	1.426464699	0.232342269	0.809639289	0.027819089	2.642545349	0.016323913	0.898334894	0.999021115	-0.180174612	2.642545349	0.69689992	0.403827331	0.838403179	-0.10617229	2.642545349	0.239064203	0.624882815	0.907253234	-0.286346902	2.642545349	1.758972915	0.184752677	0.794552776
GeneID:107090166	syvn1	synoviolin 1	-0.139914526	5.512721009	4.134903599	0.04200746	0.218419136	-0.006461531	5.512721009	0.00876312	0.925417745	0.969019577	-0.084387471	5.512721009	1.506252102	0.219711874	0.517087945	0.133452995	5.512721009	3.893256605	0.048480331	0.209327926	-0.055527055	5.512721009	0.679486853	0.40976348	0.640157709	0.077925941	5.512721009	1.329463497	0.248900685	0.511759025	0.041914231	5.515958098	0.160724885	0.688490008	0.985548933	0.047719937	5.515958098	0.209405381	0.64723386	0.946599415	-0.092109215	5.515958098	0.780541539	0.376975569	0.815822816	0.005805706	5.515958098	0.003097426	0.955617029	0.993774856	0.134023446	5.515958098	1.65104685	0.198816509	0.75260167	0.139829152	5.515958098	1.806421045	0.178938156	0.60687706	0.059857287	5.257283708	0.276986265	0.598683364	0.997981949	0.127425589	5.257283708	1.250761988	0.263406992	0.735283042	0.146033566	5.257283708	1.649585435	0.199015365	0.613691865	0.067568302	5.257283708	0.352162807	0.552891364	0.893172606	-0.086176279	5.257283708	0.575256725	0.448177562	0.810092613	-0.018607977	5.257283708	0.026733426	0.870121943	0.974679184	0.060055069	5.151251063	0.047972734	0.82662918	0.999972891	-0.192132658	5.151251063	0.491557587	0.483233322	0.939304519	-0.10500724	5.151251063	0.146798906	0.701613402	0.999021115	-0.252187726	5.151251063	0.846187744	0.357633048	0.81737114	0.165062308	5.151251063	0.362505663	0.547117937	0.885256885	-0.087125418	5.151251063	0.101211761	0.750380291	1
GeneID:107090159	LOC107090159	mothers against decapentaplegic homolog 5%2C transcript variant X2	-0.135336188	6.362107946	4.035167707	0.044561246	0.225483699	-0.167114422	6.362107946	6.159740789	0.013069036	0.07935792	-0.064778979	6.362107946	0.925037703	0.336155703	0.636743489	-0.031778234	6.362107946	0.228432221	0.632688758	0.831155982	-0.070557209	6.362107946	1.125067864	0.288829823	0.528067406	-0.102335443	6.362107946	2.369615175	0.123717546	0.341557029	0.049958323	5.64637189	0.300308392	0.583689151	0.980611648	-0.028803713	5.64637189	0.100684952	0.751009208	0.967892763	-0.041908877	5.64637189	0.212482162	0.644828828	0.927167998	-0.078762036	5.64637189	0.75193458	0.385864422	0.873370951	0.0918672	5.64637189	1.01976846	0.312573937	0.83666411	0.013105164	5.64637189	0.020933406	0.884960519	0.980597858	0.001925351	5.708673973	0.000441027	0.98324514	0.998547077	0.04238704	5.708673973	0.213049896	0.644387357	0.930412091	-0.049169131	5.708673973	0.288607587	0.591114206	0.87855292	0.040461689	5.708673973	0.194736726	0.659003178	0.926530359	0.051094482	5.708673973	0.312621912	0.576075714	0.872484146	0.091556171	5.708673973	1.000409964	0.317211329	0.731165383	-0.0456228	5.576778727	0.075250725	0.783839749	0.999972891	-0.027739394	5.576778727	0.027863236	0.867430757	0.988967286	-0.164269328	5.576778727	0.976966642	0.322948843	0.990388025	0.017883406	5.576778727	0.011585437	0.914284701	0.982878258	0.118646529	5.576778727	0.509978059	0.475148354	0.866362001	0.136529935	5.576778727	0.676302472	0.41086287	0.977548345
GeneID:107090165	ap1ar	adaptor related protein complex 1 associated regulatory protein%2C transcript variant X2	-0.001290891	3.818884546	0.000172958	0.989507042	0.99594551	0.04622144	3.818884546	0.220454177	0.638694076	0.820237542	-0.006416039	3.818884546	0.004289983	0.94777753	0.982852951	0.047512331	3.818884546	0.245795084	0.620051576	0.823941961	0.005125148	3.818884546	0.002887915	0.95714285	0.980719971	0.052637479	3.818884546	0.303573719	0.581650645	0.796620436	0.148416731	4.204053007	1.079064882	0.298906843	0.919866545	0.225680903	4.204053007	2.506896247	0.113348977	0.536944635	0.095575542	4.204053007	0.449760049	0.502448925	0.875091616	0.077264172	4.204053007	0.2924872	0.588631065	0.931116697	0.052841189	4.204053007	0.136772604	0.711510797	0.955216944	0.130105361	4.204053007	0.833311544	0.361316706	0.794870098	-0.129305038	3.885826578	0.529736639	0.466717603	0.997981949	0.218217385	3.885826578	1.489442632	0.222302959	0.695393065	-0.091777105	3.885826578	0.267292756	0.605153623	0.882799635	0.347522423	3.885826578	3.795027556	0.051405027	0.378854144	-0.037527933	3.885826578	0.044957697	0.832081835	0.955266276	0.309994489	3.885826578	3.025180416	0.081981202	0.388313258	0.101885379	4.203705709	0.61460142	0.433060536	0.999972891	-0.048639175	4.203705709	0.141831089	0.706467405	0.970702104	-0.042097222	4.203705709	0.105907061	0.744852891	0.999021115	-0.150524554	4.203705709	1.35320803	0.244718067	0.745626382	0.143982601	4.203705709	1.234243475	0.266583368	0.788959644	-0.006541953	4.203705709	0.002580707	0.959484368	1
GeneID:107090154	LOC107090154	coiled-coil domain-containing protein 37-like	NA	NA	NA	NA	NA	NA	NA	NA	NA	NA	NA	NA	NA	NA	NA	NA	NA	NA	NA	NA	NA	NA	NA	NA	NA	NA	NA	NA	NA	NA	-0.426674497	0.744079272	3.697907392	0.054480755	0.600064138	0.617750249	0.744079272	6.843037502	0.00889874	0.122951667	-0.024358764	0.744079272	0.01152157	0.914520383	0.988141121	1.044424746	0.744079272	20.71357434	5.33E-06	0.000474775	-0.402315733	0.744079272	3.333924312	0.067864769	0.523191922	0.642109013	0.744079272	7.493283647	0.006192953	0.076693894	NA	NA	NA	NA	NA	NA	NA	NA	NA	NA	NA	NA	NA	NA	NA	NA	NA	NA	NA	NA	NA	NA	NA	NA	NA	NA	NA	NA	NA	NA	NA	NA	NA	NA	NA	NA	NA	NA	NA	NA	NA	NA	NA	NA	NA	NA	NA	NA	NA	NA	NA	NA	NA	NA	NA	NA	NA	NA	NA	NA
GeneID:107090152	gabra4	gamma-aminobutyric acid (GABA) A receptor%2C alpha 4	NA	NA	NA	NA	NA	NA	NA	NA	NA	NA	NA	NA	NA	NA	NA	NA	NA	NA	NA	NA	NA	NA	NA	NA	NA	NA	NA	NA	NA	NA	NA	NA	NA	NA	NA	NA	NA	NA	NA	NA	NA	NA	NA	NA	NA	NA	NA	NA	NA	NA	NA	NA	NA	NA	NA	NA	NA	NA	NA	NA	NA	NA	NA	NA	NA	NA	NA	NA	NA	NA	NA	NA	NA	NA	NA	NA	NA	NA	NA	NA	NA	NA	NA	NA	NA	NA	NA	NA	NA	NA	NA	NA	NA	NA	NA	NA	NA	NA	NA	NA	NA	NA	NA	NA	NA	NA	NA	NA	NA	NA	NA	NA	NA	NA	NA	NA	NA	NA	NA	NA
GeneID:107090147	LOC107090147	gamma-aminobutyric acid receptor subunit alpha-2-like	NA	NA	NA	NA	NA	NA	NA	NA	NA	NA	NA	NA	NA	NA	NA	NA	NA	NA	NA	NA	NA	NA	NA	NA	NA	NA	NA	NA	NA	NA	-0.016989398	5.155130909	0.016521808	0.897723872	0.994174484	0.018521679	5.155130909	0.019708253	0.888354952	0.987763999	0.15799655	5.155130909	1.42468816	0.232633294	0.698485466	0.035511077	5.155130909	0.072479936	0.787759636	0.969126759	-0.174985948	5.155130909	1.748225195	0.186100006	0.738424953	-0.139474871	5.155130909	1.114937245	0.291011214	0.742058324	-0.359434098	1.238508314	2.86368917	0.090599493	0.908315465	-0.094580719	1.238508314	0.190577789	0.662436163	0.935424545	-0.422121096	1.238508314	4.004852166	0.045369476	0.306635652	0.26485338	1.238508314	1.573514192	0.209697401	0.688453777	0.062686998	1.238508314	0.093125273	0.760240992	0.935617821	0.327540378	1.238508314	2.440375881	0.118247888	0.470867184	NA	NA	NA	NA	NA	NA	NA	NA	NA	NA	NA	NA	NA	NA	NA	NA	NA	NA	NA	NA	NA	NA	NA	NA	NA	NA	NA	NA	NA	NA
GeneID:107090156	guf1	GUF1 homolog%2C GTPase	-0.116789829	3.981232628	1.407641884	0.235448249	0.541627739	0.105877313	3.981232628	1.138503873	0.285968689	0.536969264	-0.094921371	3.981232628	0.933927231	0.333844511	0.634455117	0.222667142	3.981232628	5.314022482	0.021154459	0.126959752	-0.021868458	3.981232628	0.052358232	0.819009434	0.915802255	0.200798684	3.981232628	4.341698206	0.037189812	0.15820568	-0.109987149	3.857530464	0.911099504	0.339822856	0.931817707	-0.003285094	3.857530464	0.000818637	0.977174177	0.996194511	-0.027790753	3.857530464	0.058214058	0.809341291	0.96793824	0.106702055	3.857530464	0.870416135	0.350840131	0.85587686	-0.082196396	3.857530464	0.513315199	0.473707243	0.903771592	0.024505659	3.857530464	0.045949132	0.830268293	0.971115924	0.124373742	3.555396068	1.025290199	0.311267437	0.997981949	0.248443993	3.555396068	4.03677742	0.044518756	0.326907128	0.068152831	3.555396068	0.31098462	0.577076611	0.87277856	0.124070251	3.555396068	1.007115153	0.315594952	0.780117736	0.056220911	3.555396068	0.211638326	0.64548632	0.899845427	0.180291162	3.555396068	2.147569578	0.142795777	0.515805775	-0.156701736	3.592016611	1.2961727	0.254913509	0.999972891	0.013190831	3.592016611	0.009198523	0.923592902	0.994158277	-0.065072275	3.592016611	0.223784306	0.636171473	0.999021115	0.169892566	3.592016611	1.537719835	0.214957523	0.72666359	-0.091629461	3.592016611	0.447330887	0.503605207	0.875550651	0.078263105	3.592016611	0.326737652	0.567586421	1
GeneID:107090148	pigg	phosphatidylinositol glycan anchor biosynthesis class G	0.032825462	3.026066582	0.044884101	0.832217286	0.939467696	-0.244077826	3.026066582	2.524332273	0.112102225	0.312148615	-0.020881125	3.026066582	0.018325793	0.892317134	0.961408023	-0.276903288	3.026066582	3.368201482	0.066466278	0.252665337	0.053706587	3.026066582	0.125701925	0.722930732	0.863780722	-0.223196701	3.026066582	2.208966545	0.137210562	0.363457298	0.186419699	3.05614511	1.504821875	0.219930926	0.877219085	-0.0583667	3.05614511	0.15217469	0.696465749	0.959067589	0.048671934	3.05614511	0.104373882	0.746642632	0.950941778	-0.244786398	3.05614511	2.640193778	0.104190835	0.579774927	0.137747764	3.05614511	0.825105634	0.363691615	0.864411956	-0.107038634	3.05614511	0.513871432	0.473467728	0.857369707	0.035269683	3.421243785	0.052788205	0.818280725	0.997981949	-0.042455957	3.421243785	0.076437459	0.782184602	0.968296219	0.165930033	3.421243785	1.167297189	0.279957292	0.699684051	-0.07772564	3.421243785	0.257186922	0.612059397	0.91435144	-0.13066035	3.421243785	0.726789844	0.393925708	0.78006948	-0.20838599	3.421243785	1.8466795	0.174170083	0.570978045	0.110972689	3.327269451	0.109727487	0.740454602	0.999972891	-0.260775771	3.327269451	0.608374126	0.435400638	0.925060609	-0.011647187	3.327269451	0.001211296	0.972236287	0.999229461	-0.37174846	3.327269451	1.233181275	0.266789247	0.765012884	0.122619876	3.327269451	0.134064776	0.714254216	0.936869141	-0.249128585	3.327269451	0.555739009	0.455982173	0.993672484
GeneID:107090164	fnta	farnesyltransferase%2C CAAX box%2C alpha	-0.111608377	6.628181209	2.941121345	0.086350768	0.326057984	-0.049876925	6.628181209	0.586642875	0.443720242	0.683799486	0.004872487	6.628181209	0.005600928	0.940342537	0.97976752	0.061731451	6.628181209	0.917204458	0.338210062	0.619067858	-0.116480863	6.628181209	3.266447211	0.070710605	0.231442222	-0.054749412	6.628181209	0.720753469	0.395896869	0.65468051	-0.018242307	6.132304674	0.056007311	0.812921626	0.992241942	-0.031323148	6.132304674	0.16627974	0.683439509	0.955704831	0.0164097	6.132304674	0.045400866	0.831268629	0.972839073	-0.013080841	6.132304674	0.029015539	0.864743164	0.981494644	-0.034652006	6.132304674	0.202561717	0.652660999	0.943246487	-0.047732847	6.132304674	0.387046474	0.533856001	0.882378897	-0.018069751	5.682985468	0.020381923	0.886475565	0.997981949	0.022252768	5.682985468	0.030858494	0.860556459	0.981357459	0.068272256	5.682985468	0.291153064	0.589482565	0.877474776	0.040322519	5.682985468	0.101489383	0.750049585	0.948438168	-0.086342007	5.682985468	0.466429086	0.494634559	0.835379784	-0.046019488	5.682985468	0.132290355	0.716069041	0.939976828	-0.109275332	5.989114527	0.509363529	0.475414509	0.999972891	-0.025723411	5.989114527	0.028253156	0.866515031	0.988967286	0.007670147	5.989114527	0.002510041	0.96004245	0.99911814	0.083551921	5.989114527	0.298384433	0.584897013	0.897650746	-0.11694548	5.989114527	0.584035624	0.444734819	0.859104511	-0.033393558	5.989114527	0.047668836	0.82717049	1
GeneID:107090146	aup1	ancient ubiquitous protein 1	-0.050499492	5.291405705	0.566511233	0.4516486	0.732745569	-0.013336243	5.291405705	0.03942144	0.842616074	0.930569324	-0.026624261	5.291405705	0.157963026	0.691038875	0.875016924	0.037163249	5.291405705	0.319983596	0.571617504	0.794171818	-0.02387523	5.291405705	0.132806703	0.715539521	0.859454009	0.013288018	5.291405705	0.041045417	0.839450281	0.931611358	-0.076034692	5.149402439	0.952422157	0.329103524	0.930093765	-0.045316126	5.149402439	0.341925501	0.558719889	0.921415082	-0.062575965	5.149402439	0.64773547	0.420923473	0.838504403	0.030718565	5.149402439	0.157943851	0.691056662	0.954403027	-0.013458727	5.149402439	0.030121122	0.86221569	0.980446621	0.017259839	5.149402439	0.050069428	0.822942507	0.969072485	-0.026861295	4.995448971	0.080721055	0.776322628	0.997981949	-0.024650868	4.995448971	0.067768086	0.7946146	0.971968115	-0.060135929	4.995448971	0.406785819	0.523605421	0.846000983	0.002210427	4.995448971	0.000547792	0.981327259	0.996571884	0.033274635	4.995448971	0.125235252	0.723424372	0.924407802	0.035485062	4.995448971	0.141969406	0.706330953	0.937612421	0.036514719	5.140477994	0.074196245	0.785322256	0.999972891	0.037483377	5.140477994	0.078431512	0.779434337	0.979686281	0.163539851	5.140477994	1.487352056	0.222627758	0.918038076	0.000968658	5.140477994	5.24E-05	0.994225397	0.998824238	-0.127025132	5.140477994	0.897385404	0.343483749	0.824377168	-0.126056474	5.140477994	0.886540807	0.346416441	0.947138567
GeneID:107090130	LOC107090130	protocadherin-15-like	0.110315046	0.466670105	0.219855526	0.639150022	0.84923082	0.509300326	0.466670105	4.407073185	0.035790197	0.153639099	0.362478594	0.466670105	2.310392351	0.128511608	0.387227404	0.39898528	0.466670105	2.882905946	0.089524328	0.299705181	-0.252163548	0.466670105	1.193791011	0.274566196	0.513885925	0.146821732	0.466670105	0.379810398	0.537704725	0.766475398	-0.030666771	3.023692043	0.03374737	0.854245223	0.993957265	-0.034022105	3.023692043	0.042043597	0.837536691	0.979105291	0.110354039	3.023692043	0.434759089	0.509662928	0.878759671	-0.003355334	3.023692043	0.00040971	0.983850884	0.997778845	-0.14102081	3.023692043	0.711048552	0.399095938	0.878506911	-0.144376144	3.023692043	0.754362739	0.385098467	0.809339822	0.085699059	2.216698362	0.194601757	0.659113898	0.997981949	0.099595086	2.216698362	0.260578395	0.609723068	0.921899963	-0.098234366	2.216698362	0.259488837	0.610471548	0.885164164	0.013896027	2.216698362	0.005099147	0.943072797	0.987686625	0.183933425	2.216698362	0.913674034	0.339141465	0.749630932	0.197829452	2.216698362	1.047697141	0.306038053	0.723386121	0.01202265	1.438313149	0.003365415	0.953738911	0.999972891	0.074689873	1.438313149	0.131576682	0.71680285	0.972049636	0.052262177	1.438313149	0.063972852	0.800323426	0.999021115	0.062667222	1.438313149	0.09244399	0.761092822	0.948614407	-0.040239526	1.438313149	0.037848805	0.845747056	0.965424299	0.022427696	1.438313149	0.011919371	0.913062998	1
GeneID:107090078	glod4	glyoxalase domain containing 4	-0.083897244	5.120245016	1.181325987	0.277086216	0.588175388	-0.146552788	5.120245016	3.619630501	0.057101554	0.204577768	-0.048322585	5.120245016	0.392838566	0.530811092	0.78176921	-0.062655544	5.120245016	0.688488181	0.406679083	0.676923781	-0.035574659	5.120245016	0.221543529	0.637866335	0.811994271	-0.098230203	5.120245016	1.696376167	0.192762578	0.443460173	-0.108465963	4.613694028	1.020910691	0.312303088	0.927793447	-0.131843749	4.613694028	1.525809614	0.216742438	0.701257812	-0.058725479	4.613694028	0.300199107	0.583757625	0.908654413	-0.023377786	4.613694028	0.048185223	0.826251756	0.975591605	-0.049740484	4.613694028	0.216257999	0.641906048	0.941923895	-0.07311827	4.613694028	0.472753163	0.491723304	0.864744776	-0.012496814	4.64929743	0.010708706	0.917579737	0.997981949	-0.211989473	4.64929743	3.092132053	0.078671666	0.437215411	0.170431381	4.64929743	1.988398602	0.15850842	0.561108218	-0.199492658	4.64929743	2.747112682	0.097430225	0.514018635	-0.182928195	4.64929743	2.297719184	0.12956413	0.564041362	-0.382420854	4.64929743	10.06541674	0.001510784	0.027115991	-0.021277687	4.681815016	0.015679721	0.90035042	0.999972891	-0.181551766	4.681815016	1.146361167	0.284312182	0.851274982	0.27906688	4.681815016	2.6854803	0.101266688	0.711357221	-0.160274079	4.681815016	0.894277529	0.344320764	0.811027589	-0.300344567	4.681815016	3.112581242	0.077689746	0.554961147	-0.460618646	4.681815016	7.340368499	0.006742302	0.120265969
GeneID:107090158	LOC107090158	N-acetyllactosaminide beta-1%2C3-N-acetylglucosaminyltransferase 2-like	NA	NA	NA	NA	NA	NA	NA	NA	NA	NA	NA	NA	NA	NA	NA	NA	NA	NA	NA	NA	NA	NA	NA	NA	NA	NA	NA	NA	NA	NA	-0.289216707	0.672757822	1.182490577	0.276849546	0.919412731	0.318691988	0.672757822	1.376129141	0.240761597	0.729900978	-0.126340253	0.672757822	0.224485198	0.63564347	0.923952633	0.607908695	0.672757822	5.140602461	0.023372536	0.276392209	-0.162876454	0.672757822	0.3834939	0.535739266	0.921160295	0.44503224	0.672757822	2.742050711	0.097739264	0.457189783	-0.585203208	1.309398419	2.745380096	0.097535882	0.923979203	-0.727559473	1.309398419	4.250969688	0.039227926	0.306444224	-1.422208771	1.309398419	16.34780486	5.27E-05	0.002265977	-0.142356266	1.309398419	0.16967654	0.680399437	0.932217622	0.837005564	1.309398419	5.960913926	0.014626457	0.187907079	0.694649298	1.309398419	4.134628364	0.042014292	0.265692462	NA	NA	NA	NA	NA	NA	NA	NA	NA	NA	NA	NA	NA	NA	NA	NA	NA	NA	NA	NA	NA	NA	NA	NA	NA	NA	NA	NA	NA	NA
GeneID:107090151	eif1ad	eukaryotic translation initiation factor 1A domain containing%2C transcript variant X1	-0.002999591	4.818115079	0.001128142	0.973205833	0.990399981	0.001901565	4.818115079	0.000453506	0.983009795	0.99167086	0.054693723	4.818115079	0.375489353	0.540027199	0.787390601	0.004901156	4.818115079	0.003108061	0.955540977	0.982573268	-0.057693314	4.818115079	0.431123021	0.511438413	0.72363112	-0.052792158	4.818115079	0.361007342	0.547947315	0.773751146	0.046170141	4.187083242	0.180600833	0.670857402	0.985120908	-0.009465548	4.187083242	0.007719994	0.929985171	0.992464853	-0.031406056	4.187083242	0.084479702	0.771316016	0.95664552	-0.055635689	4.187083242	0.265858851	0.606123317	0.934776839	0.077576197	4.187083242	0.51382628	0.473487163	0.903544403	0.021940508	4.187083242	0.04180309	0.837995579	0.972664905	0.114845376	3.524789203	1.095665387	0.295219342	0.997981949	0.085863138	3.524789203	0.60916584	0.435102059	0.855304008	-0.045224044	3.524789203	0.173391483	0.677115112	0.910245075	-0.028982237	3.524789203	0.069409143	0.792199017	0.956697361	0.160069419	3.524789203	2.172148899	0.140529741	0.576824108	0.131087182	3.524789203	1.448845863	0.228713234	0.645173259	0.018164958	3.774222592	0.008446833	0.926772206	0.999972891	0.029815984	3.774222592	0.022834393	0.879888523	0.99013275	0.04707833	3.774222592	0.056823436	0.811588962	0.999021115	0.011651026	3.774222592	0.003489946	0.952891763	0.991474567	-0.028913372	3.774222592	0.021451785	0.883554887	0.973473351	-0.017262346	3.774222592	0.007671938	0.930202869	1
GeneID:107090145	ctsw	cathepsin W%2C transcript variant X1	-0.005724601	5.772833837	0.002051229	0.963875761	0.986773836	0.253762167	5.772833837	4.011911071	0.045179912	0.177753019	-0.030421171	5.772833837	0.057989425	0.809702429	0.928674483	0.259486768	5.772833837	4.229056495	0.039737525	0.185477549	0.02469657	5.772833837	0.038532657	0.844377421	0.927551161	0.284183338	5.772833837	5.076832103	0.024247634	0.118510979	-0.20963198	6.054534064	4.342695177	0.037168043	0.520212373	-0.11186016	6.054534064	1.239944105	0.265481827	0.753821795	-0.283590096	6.054534064	7.967675249	0.004762006	0.075600539	0.09777182	6.054534064	0.951659209	0.329297319	0.847723004	0.073958117	6.054534064	0.545060991	0.460342823	0.898063935	0.171729937	6.054534064	2.944259547	0.086183188	0.426107912	0.095669507	5.662773711	0.177491791	0.673537676	0.997981949	0.030942922	5.662773711	0.018571529	0.891601991	0.987623932	-0.228383982	5.662773711	1.012148279	0.314388728	0.726335479	-0.064726585	5.662773711	0.081275052	0.775576878	0.95396909	0.324053489	5.662773711	2.036082188	0.153604824	0.593409822	0.259326904	5.662773711	1.304967269	0.253307884	0.669632613	0.086687454	5.277573479	0.082135444	0.774424113	0.999972891	0.692988274	5.277573479	5.193945652	0.0226657	0.308066455	0.293433281	5.277573479	0.939463378	0.332415885	0.995020772	0.60630082	5.277573479	3.983224261	0.045955516	0.42635993	-0.206745827	5.277573479	0.466634829	0.494539392	0.872285433	0.399554993	5.277573479	1.736421998	0.187592823	0.796494474
GeneID:107090155	LOC107090155	N-acetyllactosaminide beta-1%2C3-N-acetylglucosaminyltransferase 2-like	NA	NA	NA	NA	NA	NA	NA	NA	NA	NA	NA	NA	NA	NA	NA	NA	NA	NA	NA	NA	NA	NA	NA	NA	NA	NA	NA	NA	NA	NA	0.084084504	1.466676405	0.154335658	0.694426009	0.985553559	0.418776944	1.466676405	3.778534985	0.051914096	0.36292368	0.442917149	1.466676405	4.173790241	0.041053862	0.3100615	0.33469244	1.466676405	2.392334837	0.121931396	0.618366365	-0.358832646	1.466676405	2.715547986	0.099374839	0.608211068	-0.024140205	1.466676405	0.012131087	0.912297382	0.985787425	NA	NA	NA	NA	NA	NA	NA	NA	NA	NA	NA	NA	NA	NA	NA	NA	NA	NA	NA	NA	NA	NA	NA	NA	NA	NA	NA	NA	NA	NA	NA	NA	NA	NA	NA	NA	NA	NA	NA	NA	NA	NA	NA	NA	NA	NA	NA	NA	NA	NA	NA	NA	NA	NA	NA	NA	NA	NA	NA	NA
GeneID:107090144	LOC107090144	pro-neuregulin-2%2C membrane-bound isoform-like%2C transcript variant X4	0.175640896	1.483944007	0.793921372	0.372917016	0.672048037	0.217276561	1.483944007	1.209324389	0.271465966	0.520739339	-0.460413085	1.483944007	5.879368575	0.015319315	0.102372241	0.041635665	1.483944007	0.046650696	0.828997318	0.930767269	0.636053981	1.483944007	11.79344508	0.000594396	0.009201019	0.677689646	1.483944007	13.32224716	0.000262276	0.004125604	0.088946349	4.118041146	0.657112779	0.417581095	0.958397559	0.158826849	4.118041146	2.113159238	0.146037555	0.599564924	-0.051772309	4.118041146	0.225625682	0.634786462	0.923952633	0.0698805	4.118041146	0.406519322	0.523741468	0.917228252	0.140718658	4.118041146	1.655897614	0.198158131	0.751876867	0.210599158	4.118041146	3.740543369	0.053107172	0.32731434	-0.282302461	1.030118304	2.272498734	0.13168743	0.996332476	-0.211155678	1.030118304	1.238422821	0.265775231	0.737664358	-0.303688687	1.030118304	2.673943311	0.10200301	0.462546062	0.071146783	1.030118304	0.149844823	0.698683695	0.935345002	0.021386227	1.030118304	0.014141856	0.905339104	0.97692815	0.092533009	1.030118304	0.257762468	0.611661553	0.906458042	NA	NA	NA	NA	NA	NA	NA	NA	NA	NA	NA	NA	NA	NA	NA	NA	NA	NA	NA	NA	NA	NA	NA	NA	NA	NA	NA	NA	NA	NA
GeneID:107090163	LOC107090163	transcriptional activator protein Pur-alpha-like	NA	NA	NA	NA	NA	NA	NA	NA	NA	NA	NA	NA	NA	NA	NA	NA	NA	NA	NA	NA	NA	NA	NA	NA	NA	NA	NA	NA	NA	NA	NA	NA	NA	NA	NA	NA	NA	NA	NA	NA	NA	NA	NA	NA	NA	NA	NA	NA	NA	NA	NA	NA	NA	NA	NA	NA	NA	NA	NA	NA	NA	NA	NA	NA	NA	NA	NA	NA	NA	NA	NA	NA	NA	NA	NA	NA	NA	NA	NA	NA	NA	NA	NA	NA	NA	NA	NA	NA	NA	NA	NA	NA	NA	NA	NA	NA	NA	NA	NA	NA	NA	NA	NA	NA	NA	NA	NA	NA	NA	NA	NA	NA	NA	NA	NA	NA	NA	NA	NA	NA
GeneID:107090181	LOC107090181	ETS domain-containing transcription factor ERF-like	-0.011271869	6.22561462	0.014289551	0.904848417	0.96723539	-0.038886798	6.22561462	0.170196251	0.679937452	0.843523679	-0.043652186	6.22561462	0.214727606	0.643086922	0.850795412	-0.02761493	6.22561462	0.08676804	0.76832685	0.900536241	0.032380317	6.22561462	0.119445686	0.729636467	0.867910878	0.004765387	6.22561462	0.002589052	0.959418966	0.983570403	0.035193861	5.727313807	0.113146846	0.73658955	0.987385994	-0.045902325	5.727313807	0.193753697	0.659810639	0.950889454	-0.276535228	5.727313807	7.040711973	0.007967735	0.107348432	-0.081096186	5.727313807	0.604329111	0.436931025	0.892425009	0.31172909	5.727313807	8.938182005	0.002792705	0.085947961	0.230632903	5.727313807	4.928674119	0.026414577	0.208289825	0.088075672	6.060409336	1.037736997	0.308348371	0.997981949	0.035585515	6.060409336	0.169288966	0.680744501	0.941306624	-0.108349129	6.060409336	1.580485634	0.208690756	0.625290526	-0.052490157	6.060409336	0.368506034	0.543819736	0.892242919	0.196424801	6.060409336	5.194714978	0.02265567	0.246559472	0.143934644	6.060409336	2.787954122	0.094975412	0.420621729	0.081362803	5.747738916	0.063856258	0.800501627	0.999972891	-0.141237548	5.747738916	0.192530217	0.660819031	0.966684873	-0.382640746	5.747738916	1.409955624	0.23506376	0.930201412	-0.222600351	5.747738916	0.477877073	0.489385492	0.865866665	0.464003549	5.747738916	2.070143025	0.150207434	0.688321155	0.241403198	5.747738916	0.562520054	0.453246653	0.993301429
GeneID:107090179	LOC107090179	protein capicua homolog	0.174066252	2.546060302	0.764981606	0.381774024	0.679899543	-0.192051452	2.546060302	0.950061924	0.329703536	0.580685826	-0.0189194	2.546060302	0.009171404	0.92370527	0.973124712	-0.366117704	2.546060302	3.526470116	0.060396241	0.238610037	0.192985652	2.546060302	0.975365867	0.323345583	0.562043267	-0.173132052	2.546060302	0.801205169	0.370733288	0.63101726	0.125953571	4.126066965	0.558811258	0.454739601	0.96345299	-0.381949287	4.126066965	5.222864052	0.022291808	0.219749326	-0.048853276	4.126066965	0.084669032	0.771067048	0.956641791	-0.507902858	4.126066965	9.182707549	0.002443123	0.063077004	0.174806847	4.126066965	1.079306113	0.298852835	0.830301976	-0.333096011	4.126066965	3.986275623	0.045872354	0.298997507	0.038103893	5.143819784	0.120535887	0.728454002	0.997981949	-0.258154512	5.143819784	5.553452269	0.018444274	0.198690366	-0.109731095	5.143819784	1.005113842	0.316076264	0.72784562	-0.296258405	5.143819784	7.331987694	0.00677381	0.126113323	0.147834988	5.143819784	1.829245848	0.176216648	0.621566345	-0.148423417	5.143819784	1.852607521	0.173480429	0.569836928	0.297174922	5.174669578	0.328247183	0.566693038	0.999972891	-0.211549633	5.174669578	0.166619068	0.683134197	0.966936403	-0.181362976	5.174669578	0.122473344	0.726367278	0.999021115	-0.508724556	5.174669578	0.959076432	0.32741968	0.802622086	0.478537899	5.174669578	0.849018542	0.356830136	0.829310129	-0.030186657	5.174669578	0.0033964	0.953526682	1
GeneID:107090180	LOC107090180	glycogen synthase kinase-3 beta-like	0.099563286	5.685647187	1.284818084	0.257005112	0.565520302	-0.03320799	5.685647187	0.143560708	0.704766536	0.858108555	0.122280723	5.685647187	1.940894043	0.163571493	0.439174128	-0.132771275	5.685647187	2.328175753	0.127050692	0.363265505	-0.022717437	5.685647187	0.067993263	0.794281311	0.903282715	-0.155488713	5.685647187	3.197801648	0.073737325	0.247422912	0.137745471	6.120345549	3.99776153	0.045560735	0.562188046	0.030872265	6.120345549	0.203430537	0.651965949	0.948220319	0.124729623	6.120345549	3.292697167	0.069588623	0.412163861	-0.106873206	6.120345549	2.423238717	0.11954754	0.613606726	0.013015848	6.120345549	0.035653652	0.850232527	0.980339029	-0.093857358	6.120345549	1.877393757	0.17063066	0.594416622	0.036216006	4.759018273	0.136180151	0.712108383	0.997981949	-0.054608833	4.759018273	0.309634181	0.577904753	0.912828481	-0.112879079	4.759018273	1.336494614	0.247653097	0.66912528	-0.090824839	4.759018273	0.859516785	0.353873951	0.804774124	0.149095086	4.759018273	2.339802262	0.126105561	0.557054827	0.058270247	4.759018273	0.35749308	0.549901822	0.880116044	0.098397369	4.875025993	0.298514119	0.584815438	0.999972891	-0.000776176	4.875025993	1.86E-05	0.996555396	0.99950756	-0.140181389	4.875025993	0.608144302	0.43548737	0.999021115	-0.099173545	4.875025993	0.303946955	0.58141855	0.895954861	0.238578758	4.875025993	1.75844489	0.184818604	0.725738629	0.139405212	4.875025993	0.602834346	0.437498633	0.988790327
GeneID:107090169	LOC107090169	zinc finger protein 706-like%2C transcript variant X1	0.03625536	6.143784533	0.154175838	0.694576297	0.877563545	0.367087584	6.143784533	15.67077455	7.54E-05	0.001763438	0.285385219	6.143784533	9.50986536	0.002043702	0.024013494	0.330832224	6.143784533	12.86279287	0.00033518	0.006989806	-0.249129859	6.143784533	7.323387722	0.006806299	0.049924097	0.081702365	6.143784533	0.783332741	0.376123803	0.635337945	-0.095156249	5.761530884	0.598898115	0.438998754	0.96345299	0.062148762	5.761530884	0.255633021	0.613136328	0.938468599	0.060124864	5.761530884	0.238765954	0.625098832	0.920358231	0.157305012	5.761530884	1.640268895	0.200288579	0.731936938	-0.155281113	5.761530884	1.595079138	0.206601965	0.759351347	0.002023899	5.761530884	0.000271231	0.986860153	0.997581383	-0.085387566	5.523598079	0.309571047	0.577943528	0.997981949	-0.025636758	5.523598079	0.02786593	0.867424408	0.981915886	0.124326868	5.523598079	0.655698573	0.418082629	0.789415947	0.059750807	5.523598079	0.151658692	0.696955266	0.935284381	-0.209714434	5.523598079	1.868349582	0.171664224	0.616351028	-0.149963626	5.523598079	0.95426443	0.328636194	0.739580168	-0.050443815	5.856532936	0.069552044	0.791990123	0.999972891	-0.055725299	5.856532936	0.084969171	0.770672982	0.978070737	0.209179626	5.856532936	1.194220645	0.274479852	0.960992103	-0.005281484	5.856532936	0.000763471	0.977956467	0.995491046	-0.259623441	5.856532936	1.839220824	0.175042299	0.718276326	-0.264904925	5.856532936	1.916763323	0.166213909	0.767179514
GeneID:107090206	kiaa0100	KIAA0100 ortholog%2C transcript variant X1	-0.109981959	5.388252223	2.508251898	0.113251496	0.377456211	-0.244206692	5.388252223	12.46447327	0.000414765	0.006631558	-0.150870914	5.388252223	4.751402845	0.02927442	0.157483276	-0.134224734	5.388252223	3.942274155	0.047087081	0.204961871	0.040888956	5.388252223	0.365353271	0.545548093	0.748917075	-0.093335778	5.388252223	1.919754302	0.165883748	0.405571817	-0.007006783	5.752951767	0.00841597	0.926905733	0.994174484	-0.11928016	5.752951767	2.470879375	0.115973024	0.542764673	-0.071342796	5.752951767	0.878236044	0.348685268	0.797972788	-0.112273377	5.752951767	2.18912385	0.138988357	0.648059994	0.064336013	5.752951767	0.714196212	0.398054281	0.878338156	-0.047937364	5.752951767	0.401797928	0.52616219	0.879029552	0.012112778	6.092878225	0.019650843	0.888516617	0.997981949	-0.139583695	6.092878225	2.611650933	0.106081274	0.503497782	-0.059487475	6.092878225	0.475530702	0.49045373	0.829239173	-0.151696473	6.092878225	3.092145374	0.078671022	0.469742174	0.071600253	6.092878225	0.69061891	0.405953946	0.786350613	-0.08009622	6.092878225	0.865189625	0.352290475	0.75953863	-0.034744568	5.987360719	0.036697576	0.848082088	0.999972891	-0.019824695	5.987360719	0.011960214	0.912914765	0.994158277	-0.166956336	5.987360719	0.848004018	0.357117605	0.999021115	0.014919873	5.987360719	0.006775334	0.934398281	0.986676846	0.132211768	5.987360719	0.531975943	0.465777315	0.864538519	0.147131641	5.987360719	0.659454231	0.416752687	0.979334742
GeneID:107090168	bmp8a	bone morphogenetic protein 8a%2C transcript variant X4	0.875222017	1.907322254	10.87646907	0.000973937	0.021073081	0.522750267	1.907322254	3.98015658	0.046039283	0.179846988	0.20518803	1.907322254	0.625173333	0.429131314	0.712855005	-0.352471751	1.907322254	1.776890937	0.182531565	0.445088959	0.670033987	1.907322254	6.5018563	0.010776193	0.067325648	0.317562237	1.907322254	1.496565098	0.221200635	0.477880611	0.195175743	1.668423489	0.86713515	0.351749643	0.937100309	0.145880522	1.668423489	0.495009036	0.481701356	0.898736591	0.463881164	1.668423489	4.77580861	0.028862289	0.250675971	-0.049295221	1.668423489	0.055566905	0.813645034	0.973631417	-0.268705421	1.668423489	1.577529562	0.209116899	0.760626055	-0.318000642	1.668423489	2.25586189	0.133109327	0.527968561	-0.035937278	3.107659121	0.048284164	0.826076316	0.997981949	0.096930754	3.107659121	0.347154624	0.555728265	0.905473676	0.319576941	3.107659121	3.763014194	0.052398042	0.331944483	0.132868032	3.107659121	0.657030989	0.417610077	0.841486591	-0.355514219	3.107659121	4.68988009	0.030340765	0.290711413	-0.222646187	3.107659121	1.819733322	0.177345023	0.574804855	0.036401236	3.188305444	0.016728895	0.897088439	0.999972891	-0.16509687	3.188305444	0.346049222	0.556358136	0.95119469	0.164045568	3.188305444	0.33951057	0.560111866	0.999021115	-0.201498106	3.188305444	0.515006408	0.472979615	0.862671138	-0.127644332	3.188305444	0.205454052	0.650354047	0.915624006	-0.329142439	3.188305444	1.372187152	0.241436456	0.871529963
GeneID:107090174	LOC107090174	microtubule-actin cross-linking factor 1-like	0.155051506	8.10525668	2.280566199	0.131004041	0.404889079	0.21031099	8.10525668	4.193518444	0.040578796	0.16568372	0.136277824	8.10525668	1.762690406	0.184289292	0.469206401	0.055259484	8.10525668	0.290207916	0.590087324	0.806448248	0.018773683	8.10525668	0.033517767	0.854736361	0.931668004	0.074033166	8.10525668	0.521096014	0.470374528	0.717653713	0.1246399	8.353364419	1.1477245	0.284025999	0.919412731	0.013735018	8.353364419	0.013955393	0.90596232	0.989532593	-0.103221626	8.353364419	0.788026415	0.374697562	0.813654351	-0.110904882	8.353364419	0.909272767	0.340307449	0.851862238	0.227861526	8.353364419	3.835344034	0.050182691	0.456678365	0.116956644	8.353364419	1.012198646	0.314376687	0.762403153	-0.009032964	7.594517805	0.008001358	0.92872404	0.997981949	-0.008956566	7.594517805	0.007861955	0.929346029	0.993099453	-0.040226117	7.594517805	0.158772627	0.690289052	0.915338396	7.64E-05	7.594517805	5.73E-07	0.999396263	0.999831334	0.031193152	7.594517805	0.09554969	0.757236994	0.935147024	0.031269551	7.594517805	0.095961854	0.756730464	0.949987458	0.151855047	7.139518476	0.098248993	0.753941117	0.999972891	-0.276746358	7.139518476	0.326030081	0.568006124	0.95416986	-0.279847848	7.139518476	0.333357254	0.56368887	0.999021115	-0.428601405	7.139518476	0.780275761	0.377056816	0.827628994	0.431702895	7.139518476	0.791543957	0.373633675	0.833087464	0.00310149	7.139518476	4.10E-05	0.99489015	1
GeneID:107090173	ndufs5	NADH:ubiquinone oxidoreductase subunit S5	-0.036484584	6.009597216	0.245210735	0.62046772	0.839430935	0.085505711	6.009597216	1.341833051	0.246710964	0.491943005	0.128774231	6.009597216	3.046136669	0.080929443	0.294960419	0.121990295	6.009597216	2.786603354	0.095055516	0.309989349	-0.165258815	6.009597216	5.118352016	0.023674089	0.114307201	-0.04326852	6.009597216	0.349717757	0.554272944	0.777671735	0.048764708	5.839057611	0.281906882	0.595454094	0.980611648	0.025690997	5.839057611	0.078717183	0.77904343	0.970409071	0.089945367	5.839057611	0.959645861	0.327276119	0.781704075	-0.023073711	5.839057611	0.06344653	0.801129222	0.971101832	-0.04118066	5.839057611	0.201024933	0.653894818	0.943246487	-0.064254371	5.839057611	0.492328525	0.482890437	0.860374	0.152111236	5.912309675	1.88601235	0.169652375	0.997981949	0.018703759	5.912309675	0.028553064	0.86581511	0.981915886	0.167608726	5.912309675	2.293104543	0.129949764	0.517016827	-0.133407477	5.912309675	1.451412876	0.22830138	0.70919315	-0.01549749	5.912309675	0.019603355	0.888650522	0.974401055	-0.148904968	5.912309675	1.810766859	0.178416265	0.575764652	-0.097432725	5.888872143	0.323924264	0.569258795	0.999972891	-0.119105424	5.888872143	0.484627308	0.486333779	0.939839684	0.151863788	5.888872143	0.786061604	0.375293673	0.999021115	-0.021672699	5.888872143	0.016062385	0.899148193	0.979592214	-0.249296513	5.888872143	2.118296578	0.145548346	0.683251717	-0.270969213	5.888872143	2.505243928	0.113467915	0.660191447
GeneID:107090171	rnf19b	ring finger protein 19B%2C transcript variant X1	0.335976503	1.017409195	2.320488924	0.127679889	0.400305528	0.202078907	1.017409195	0.855831461	0.354907863	0.604875287	0.307545627	1.017409195	1.975849801	0.159828305	0.433708171	-0.133897596	1.017409195	0.385208427	0.534828872	0.770055026	0.028430876	1.017409195	0.017340507	0.895234748	0.95138383	-0.10546672	1.017409195	0.243026048	0.622029035	0.823553063	0.099953764	2.912192687	0.599906848	0.43861357	0.96345299	0.284770044	2.912192687	4.876283082	0.027228191	0.24817463	0.266057626	2.912192687	4.204665987	0.040312913	0.306796527	0.18481628	2.912192687	2.036596656	0.153552865	0.669603412	-0.166103862	2.912192687	1.625071264	0.20238612	0.755836058	0.018712418	2.912192687	0.020657069	0.885717098	0.980874178	0.056256831	2.475041824	0.080732076	0.776307765	0.997981949	-0.031570042	2.475041824	0.025369703	0.873449305	0.983029573	0.158546215	2.475041824	0.639973517	0.423720387	0.791954165	-0.087826873	2.475041824	0.197136649	0.657042055	0.926530359	-0.102289384	2.475041824	0.267537217	0.604988633	0.884311315	-0.190116258	2.475041824	0.921876746	0.336982682	0.746544984	0.436266697	2.739068623	1.454152635	0.227862794	0.999972891	-0.060272463	2.739068623	0.028098988	0.866876313	0.988967286	0.149735133	2.739068623	0.172728827	0.677697913	0.999021115	-0.49653916	2.739068623	1.886471739	0.169600412	0.683152612	0.286531565	2.739068623	0.627691138	0.428203487	0.855582222	-0.210007595	2.739068623	0.340481726	0.559551292	1
GeneID:107090167	ak2	adenylate kinase 2%2C transcript variant X2	-0.207421999	7.177240253	3.95316165	0.046783392	0.231491485	-0.1655634	7.177240253	2.518815883	0.112495029	0.312713928	-0.249997378	7.177240253	5.746253175	0.016523863	0.107782699	0.041858599	7.177240253	0.162104268	0.687226511	0.859488933	0.042575379	7.177240253	0.167908301	0.681977496	0.839522861	0.084433978	7.177240253	0.660166724	0.41650109	0.672175372	0.125066048	6.60422957	0.881722015	0.347730467	0.933736015	-0.079783629	6.60422957	0.360019647	0.548495324	0.918110051	-0.23059069	6.60422957	3.005710547	0.08297159	0.448362333	-0.204849677	6.60422957	2.369459379	0.123729894	0.621670088	0.355656738	6.60422957	7.133485968	0.00756575	0.158694483	0.150807061	6.60422957	1.289126477	0.256208992	0.705133916	0.228865068	7.182857222	1.467443592	0.225749471	0.997981949	-0.017056643	7.182857222	0.008162295	0.928012729	0.993099453	-0.01518698	7.182857222	0.006472632	0.935877238	0.984010528	-0.24592171	7.182857222	1.694391038	0.193023144	0.668621121	0.244052048	7.182857222	1.66918728	0.196367427	0.642099461	-0.001869662	7.182857222	9.81E-05	0.992096641	0.999034864	-0.117912275	6.927494759	0.63617743	0.425098404	0.999972891	-0.039956044	6.927494759	0.073103878	0.786870012	0.979686281	0.136491626	6.927494759	0.851915699	0.35601096	0.999021115	0.077956231	6.927494759	0.278403221	0.597749717	0.90039108	-0.254403901	6.927494759	2.958567341	0.0854236	0.57691427	-0.17644767	6.927494759	1.424814526	0.232612578	0.859724137
GeneID:107090178	LOC107090178	uncharacterized LOC107090178	NA	NA	NA	NA	NA	NA	NA	NA	NA	NA	NA	NA	NA	NA	NA	NA	NA	NA	NA	NA	NA	NA	NA	NA	NA	NA	NA	NA	NA	NA	NA	NA	NA	NA	NA	NA	NA	NA	NA	NA	NA	NA	NA	NA	NA	NA	NA	NA	NA	NA	NA	NA	NA	NA	NA	NA	NA	NA	NA	NA	NA	NA	NA	NA	NA	NA	NA	NA	NA	NA	NA	NA	NA	NA	NA	NA	NA	NA	NA	NA	NA	NA	NA	NA	NA	NA	NA	NA	NA	NA	0.094690802	0.711762722	0.093030893	0.760358794	0.999972891	0.04018718	0.711762722	0.01706241	0.89607342	0.990940586	0.315797823	0.711762722	1.026143401	0.311066196	0.984606989	-0.054503622	0.711762722	0.031166035	0.859870475	0.972478965	-0.221107021	0.711762722	0.499707785	0.479628547	0.867334249	-0.275610643	0.711762722	0.790395632	0.373980522	0.956783325
GeneID:107090177	LOC107090177	uncharacterized LOC107090177%2C transcript variant X2	NA	NA	NA	NA	NA	NA	NA	NA	NA	NA	NA	NA	NA	NA	NA	NA	NA	NA	NA	NA	NA	NA	NA	NA	NA	NA	NA	NA	NA	NA	NA	NA	NA	NA	NA	NA	NA	NA	NA	NA	NA	NA	NA	NA	NA	NA	NA	NA	NA	NA	NA	NA	NA	NA	NA	NA	NA	NA	NA	NA	0.261923927	1.212653738	1.15272531	0.282979373	0.997981949	-0.037374994	1.212653738	0.02393905	0.877040097	0.984015775	0.350983732	1.212653738	2.071307882	0.150092759	0.54732537	-0.299298921	1.212653738	1.515355961	0.21832363	0.699373118	-0.089059805	1.212653738	0.131898046	0.71647214	0.923099514	-0.388358727	1.212653738	2.552969026	0.110087203	0.453400959	0.023066885	2.892409509	0.01012743	0.919840105	0.999972891	0.20407972	2.892409509	0.79253773	0.373333873	0.906874416	0.227124779	2.892409509	0.977999286	0.32269325	0.990388025	0.181012834	2.892409509	0.623489726	0.42975343	0.848156228	-0.204057893	2.892409509	0.789428329	0.374273042	0.833938747	-0.023045059	2.892409509	0.0100792	0.920030567	1
GeneID:107090172	LOC107090172	protein FAM160A1-like%2C transcript variant X1	0.110510142	1.454625696	0.284807049	0.593567677	0.824549723	-0.022349808	1.454625696	0.011808995	0.913464874	0.963572894	-0.137667002	1.454625696	0.456749435	0.49914706	0.760328093	-0.13285995	1.454625696	0.438599978	0.507798961	0.752078108	0.248177144	1.454625696	1.560034076	0.211660231	0.446723404	0.115317194	1.454625696	0.341903324	0.558732642	0.780813229	-0.254616605	1.826303635	1.895937084	0.168533795	0.828369376	-0.460478246	1.826303635	6.463784995	0.011009489	0.140500555	-0.35212851	1.826303635	3.695980917	0.054543702	0.361576848	-0.205861641	1.826303635	1.337321308	0.247506914	0.792435407	0.097511905	1.826303635	0.29324009	0.588151647	0.929637016	-0.108349736	1.826303635	0.377964654	0.538694537	0.884759343	-0.027944738	2.687247091	0.040480499	0.840544019	0.997981949	-0.124738767	2.687247091	0.806460158	0.36916888	0.81885245	-0.112358193	2.687247091	0.664204864	0.415079381	0.787319866	-0.096794029	2.687247091	0.493410009	0.482410108	0.872086918	0.084413455	2.687247091	0.381013519	0.537061317	0.851671783	-0.012380574	2.687247091	0.008198075	0.927855547	0.985501944	-0.154297166	2.413763591	0.552252569	0.457398754	0.999972891	-0.042662915	2.413763591	0.042449315	0.836765669	0.987148161	-0.354162463	2.413763591	2.949066344	0.085927187	0.664699073	0.111634251	2.413763591	0.293120283	0.588227883	0.898017379	0.199865296	2.413763591	0.948387837	0.330129999	0.818267691	0.311499548	2.413763591	2.313948277	0.128217998	0.693328659
GeneID:107090175	LOC107090175	mediator of DNA damage checkpoint protein 1-like	-0.284276656	2.601669909	3.856641846	0.049549409	0.239563996	-0.240326855	2.601669909	2.748424733	0.097350297	0.286128579	-0.128517955	2.601669909	0.782868126	0.376265398	0.67172074	0.0439498	2.601669909	0.100794775	0.75087795	0.89239177	-0.155758701	2.601669909	1.260869462	0.261486578	0.500978656	-0.1118089	2.601669909	0.647823923	0.42089176	0.67649686	-0.449271974	2.159093138	5.505704127	0.018954547	0.38170527	-0.283754114	2.159093138	2.200221935	0.137990869	0.588541747	-0.365223337	2.159093138	3.633214707	0.056637318	0.369188592	0.16551786	2.159093138	0.779053525	0.377430762	0.871107283	-0.084048638	2.159093138	0.200312717	0.654468548	0.943246487	0.081469223	2.159093138	0.188417645	0.664236873	0.927471676	-0.120230656	2.803469515	0.670477503	0.412885177	0.997981949	-0.112682384	2.803469515	0.58383601	0.444812643	0.860071206	-0.349792687	2.803469515	5.792025404	0.016099031	0.162102529	0.007548272	2.803469515	0.002673242	0.958765022	0.99107004	0.229562032	2.803469515	2.546196749	0.11056011	0.527346214	0.237110303	2.803469515	2.692406472	0.100827433	0.43410304	0.154385456	2.65709084	0.104906155	0.746019653	0.999972891	-0.310374742	2.65709084	0.425557924	0.514176696	0.946970129	-0.212407469	2.65709084	0.199239323	0.655335545	0.999021115	-0.464760197	2.65709084	0.950357823	0.329628233	0.804027356	0.366792925	2.65709084	0.592060407	0.441623476	0.859104511	-0.097967272	2.65709084	0.042549967	0.836574987	1
GeneID:107090182	LOC107090182	copine-7-like	NA	NA	NA	NA	NA	NA	NA	NA	NA	NA	NA	NA	NA	NA	NA	NA	NA	NA	NA	NA	NA	NA	NA	NA	NA	NA	NA	NA	NA	NA	-0.135400429	3.964381555	0.549481594	0.458529592	0.96345299	-0.011352153	3.964381555	0.003873163	0.950375896	0.993423273	-0.236451266	3.964381555	1.681006441	0.194790774	0.655927252	0.124048276	3.964381555	0.464163744	0.495684444	0.911414194	0.101050837	3.964381555	0.308452117	0.578631585	0.928846609	0.225099113	3.964381555	1.533306836	0.215616825	0.661604568	-0.323584778	2.668919179	2.804165936	0.094019729	0.919065328	-0.017424193	2.668919179	0.007993622	0.928758415	0.993099453	-0.253854233	2.668919179	1.72870421	0.188576467	0.601254984	0.306160584	2.668919179	2.518226684	0.112537074	0.548947772	-0.069730545	2.668919179	0.13338381	0.714949069	0.922688041	0.23643004	2.668919179	1.504241599	0.220019874	0.632871816	-0.267340101	1.98429887	1.346762803	0.245844846	0.999972891	0.104336301	1.98429887	0.203307418	0.652064335	0.966684873	-0.026066985	1.98429887	0.012734823	0.910150528	0.999021115	0.371676402	1.98429887	2.623227304	0.105310058	0.592120554	-0.241273117	1.98429887	1.109333322	0.292226915	0.802656687	0.130403285	1.98429887	0.321183485	0.57089728	1
GeneID:107090040	LOC107090040	fructose-bisphosphate aldolase C-like	NA	NA	NA	NA	NA	NA	NA	NA	NA	NA	NA	NA	NA	NA	NA	NA	NA	NA	NA	NA	NA	NA	NA	NA	NA	NA	NA	NA	NA	NA	NA	NA	NA	NA	NA	NA	NA	NA	NA	NA	NA	NA	NA	NA	NA	NA	NA	NA	NA	NA	NA	NA	NA	NA	NA	NA	NA	NA	NA	NA	NA	NA	NA	NA	NA	NA	NA	NA	NA	NA	NA	NA	NA	NA	NA	NA	NA	NA	NA	NA	NA	NA	NA	NA	NA	NA	NA	NA	NA	NA	NA	NA	NA	NA	NA	NA	NA	NA	NA	NA	NA	NA	NA	NA	NA	NA	NA	NA	NA	NA	NA	NA	NA	NA	NA	NA	NA	NA	NA	NA
GeneID:107090185	rpl13	ribosomal protein L13%2C transcript variant X1	-0.131254065	10.5352144	3.6687079	0.05544315	0.256798052	0.011287866	10.5352144	0.027137351	0.869153211	0.943530517	-0.019876118	10.5352144	0.084154787	0.771743986	0.914744471	0.14254193	10.5352144	4.330981419	0.037424661	0.178923004	-0.111377946	10.5352144	2.645096367	0.103869858	0.293852334	0.031163984	10.5352144	0.207089028	0.649058625	0.839041687	-0.100797048	10.17848979	1.775077864	0.1827549	0.842933336	0.022043813	10.17848979	0.084930344	0.770723917	0.96985414	-0.081400056	10.17848979	1.157874339	0.28190682	0.74916164	0.122840861	10.17848979	2.637197662	0.104387528	0.579851489	-0.019396993	10.17848979	0.06576981	0.797598555	0.97001648	0.103443869	10.17848979	1.870527454	0.171414682	0.595059137	0.078596693	10.14883158	0.644170934	0.422204465	0.997981949	0.037196423	10.14883158	0.144286184	0.704056606	0.947704425	0.082289936	10.14883158	0.706203346	0.400707098	0.781160165	-0.041400269	10.14883158	0.178748912	0.672450618	0.930922888	-0.003693243	10.14883158	0.001422748	0.969911466	0.992913635	-0.045093513	10.14883158	0.21208567	0.645137565	0.917659559	-0.017628635	9.677363218	0.015756311	0.900108611	0.999972891	0.082800798	9.677363218	0.347579144	0.555486727	0.95119469	0.15127593	9.677363218	1.159703934	0.28152695	0.966031662	0.100429434	9.677363218	0.511322667	0.474566844	0.863381238	-0.168904565	9.677363218	1.445632071	0.229230119	0.767852174	-0.068475131	9.677363218	0.237722696	0.625855764	1
GeneID:107090188	gcsh	glycine cleavage system protein H (aminomethyl carrier)	-0.213625409	3.74626246	3.15657308	0.075621773	0.302740073	0.027552518	3.74626246	0.051839537	0.819892709	0.920146507	-0.009697635	3.74626246	0.00646066	0.935936438	0.977992081	0.241177926	3.74626246	4.166193491	0.04123835	0.189125513	-0.203927774	3.74626246	2.998698074	0.083331456	0.25561504	0.037250153	3.74626246	0.098755938	0.753327695	0.89189642	0.238351651	1.89408321	2.268869744	0.131996136	0.785303966	-0.025503597	1.89408321	0.027783397	0.867619071	0.984352224	0.086863576	1.89408321	0.312267216	0.576292252	0.905985499	-0.263855248	1.89408321	2.865104434	0.090519834	0.543848338	0.151488076	1.89408321	0.915259652	0.338722719	0.852429849	-0.112367172	1.89408321	0.538832871	0.462916825	0.853338949	-0.071582612	1.183279044	0.079094162	0.778528748	0.997981949	-0.180398473	1.183279044	0.504538774	0.477512584	0.874631523	-0.163661764	1.183279044	0.418985204	0.517443842	0.842252274	-0.108815861	1.183279044	0.186327187	0.665991211	0.929190714	0.092079152	1.183279044	0.134608826	0.713700508	0.922370849	-0.016736709	1.183279044	0.00447712	0.946652329	0.989576845	-0.157384441	1.667656407	0.314850719	0.574718733	0.999972891	0.085264794	1.667656407	0.092156735	0.761453013	0.975565013	-0.029517221	1.667656407	0.011077488	0.916177717	0.999021115	0.242649235	1.667656407	0.753597373	0.385339666	0.831524613	-0.12786722	1.667656407	0.209830746	0.646900096	0.914285469	0.114782015	1.667656407	0.16864432	0.681319464	1
GeneID:107090213	kars	lysyl-tRNA synthetase%2C transcript variant X2	-0.055494188	8.649638045	0.430762053	0.511615257	0.772437748	-0.097130952	8.649638045	1.319749578	0.250636999	0.496785485	0.038171922	8.649638045	0.203800255	0.651670719	0.855603121	-0.041636765	8.649638045	0.243224061	0.621887164	0.824852811	-0.093666109	8.649638045	1.230360659	0.26733691	0.507375907	-0.135302874	8.649638045	2.567368823	0.109089042	0.315564019	0.019750617	8.138192221	0.065373184	0.798196548	0.991949877	-0.054293131	8.138192221	0.495028475	0.48169275	0.898736591	0.03912695	8.138192221	0.256674889	0.612413809	0.91608627	-0.074043748	8.138192221	0.92063715	0.337307733	0.850933721	-0.019376333	8.138192221	0.062947148	0.801897067	0.97133182	-0.093420081	8.138192221	1.466115903	0.225959518	0.670033131	0.059058751	8.109136979	0.451159694	0.501784748	0.997981949	0.061778318	8.109136979	0.49342005	0.482405652	0.876296485	0.006860596	8.109136979	0.006092979	0.937782285	0.984115007	0.002719567	8.109136979	0.000956567	0.975326632	0.995400202	0.052198155	8.109136979	0.352804066	0.552530092	0.86054089	0.054917721	8.109136979	0.390329367	0.532126323	0.8718169	-0.029458178	8.242079593	0.03380827	0.854115241	0.999972891	0.103354589	8.242079593	0.416119948	0.518879492	0.9471044	0.16005606	8.242079593	0.997470457	0.317923358	0.988669809	0.132812767	8.242079593	0.687100836	0.407152248	0.839911674	-0.189514238	8.242079593	1.39827534	0.237012548	0.771250847	-0.056701471	8.242079593	0.125259368	0.723398837	1
GeneID:107090209	LOC107090209	nuclear factor of activated T-cells 5-like	0.01273468	3.058914825	0.004729419	0.945172086	0.98088178	-0.674932881	3.058914825	13.58622665	0.000227851	0.004170213	-0.084533106	3.058914825	0.210191336	0.646617478	0.852868065	-0.687667561	3.058914825	14.5338601	0.000137663	0.003648419	0.097267786	3.058914825	0.28696998	0.592168813	0.781870614	-0.590399775	3.058914825	10.81878285	0.001004755	0.011651942	-0.117079167	4.233339284	0.42490973	0.514497296	0.974399549	-0.514348407	4.233339284	8.267890162	0.004035237	0.071839268	-0.070325134	4.233339284	0.153468405	0.695242619	0.941123453	-0.39726924	4.233339284	4.953423357	0.026039058	0.294867616	-0.046754033	4.233339284	0.068006851	0.794261219	0.96958229	-0.444023273	4.233339284	6.189615373	0.012850211	0.128301328	0.071642179	5.301017084	0.121848614	0.727038103	0.997981949	-0.414799215	5.301017084	4.082663079	0.043325324	0.32243365	-0.249992398	5.301017084	1.485860986	0.222859763	0.642151497	-0.486441394	5.301017084	5.61110094	0.017847047	0.226852329	0.321634577	5.301017084	2.459017052	0.116851886	0.541295213	-0.164806817	5.301017084	0.648266468	0.420733145	0.806777952	0.177272731	4.943703781	0.145170376	0.703194118	0.999972891	0.212829236	4.943703781	0.20925482	0.647352097	0.966684873	0.367249723	4.943703781	0.621719143	0.430409158	0.999021115	0.035556505	4.943703781	0.005843694	0.93906582	0.987844539	-0.189976992	4.943703781	0.166638951	0.683116318	0.925386606	-0.154420487	4.943703781	0.110160759	0.739961188	1
GeneID:107090190	LOC107090190	polycystic kidney disease protein 1-like 2	NA	NA	NA	NA	NA	NA	NA	NA	NA	NA	NA	NA	NA	NA	NA	NA	NA	NA	NA	NA	NA	NA	NA	NA	NA	NA	NA	NA	NA	NA	NA	NA	NA	NA	NA	NA	NA	NA	NA	NA	NA	NA	NA	NA	NA	NA	NA	NA	NA	NA	NA	NA	NA	NA	NA	NA	NA	NA	NA	NA	NA	NA	NA	NA	NA	NA	NA	NA	NA	NA	NA	NA	NA	NA	NA	NA	NA	NA	NA	NA	NA	NA	NA	NA	NA	NA	NA	NA	NA	NA	NA	NA	NA	NA	NA	NA	NA	NA	NA	NA	NA	NA	NA	NA	NA	NA	NA	NA	NA	NA	NA	NA	NA	NA	NA	NA	NA	NA	NA	NA
GeneID:107090191	LOC107090191	zona pellucida sperm-binding protein 3-like	NA	NA	NA	NA	NA	NA	NA	NA	NA	NA	NA	NA	NA	NA	NA	NA	NA	NA	NA	NA	NA	NA	NA	NA	NA	NA	NA	NA	NA	NA	NA	NA	NA	NA	NA	NA	NA	NA	NA	NA	NA	NA	NA	NA	NA	NA	NA	NA	NA	NA	NA	NA	NA	NA	NA	NA	NA	NA	NA	NA	NA	NA	NA	NA	NA	NA	NA	NA	NA	NA	NA	NA	NA	NA	NA	NA	NA	NA	NA	NA	NA	NA	NA	NA	NA	NA	NA	NA	NA	NA	NA	NA	NA	NA	NA	NA	NA	NA	NA	NA	NA	NA	NA	NA	NA	NA	NA	NA	NA	NA	NA	NA	NA	NA	NA	NA	NA	NA	NA	NA
GeneID:107090195	bola3	bolA family member 3	-0.020915408	5.294027733	0.058242286	0.809295962	0.92967917	0.301437652	5.294027733	11.93545962	0.000550755	0.008171005	0.123200123	5.294027733	2.014306774	0.155822426	0.42821577	0.322353059	5.294027733	13.96314189	0.00018643	0.004574588	-0.14411553	5.294027733	2.820462617	0.093069576	0.274688558	0.178237529	5.294027733	4.260137664	0.039016759	0.163519323	0.037400678	3.940376908	0.112662928	0.737132561	0.987385994	-0.075231967	3.940376908	0.465590248	0.495022887	0.903907814	0.030742664	3.940376908	0.076654454	0.781883455	0.960227456	-0.112632645	3.940376908	1.04165621	0.307436594	0.833898282	0.006658014	3.940376908	0.003590052	0.952221706	0.994286922	-0.105974631	3.940376908	0.928752345	0.335187338	0.775490209	-0.033898036	3.423574714	0.047911032	0.826738939	0.997981949	-0.052104755	3.423574714	0.113007304	0.736745999	0.955712604	-0.032905514	3.423574714	0.045403185	0.831264384	0.956608882	-0.018206719	3.423574714	0.013876124	0.906228536	0.982143528	-0.000992522	3.423574714	4.14E-05	0.994865	0.999215939	-0.019199241	3.423574714	0.015514544	0.900873962	0.980537453	-0.078755661	3.983039632	0.150647514	0.697917337	0.999972891	0.058236741	3.983039632	0.082455465	0.773997013	0.979328427	0.140367891	3.983039632	0.477551913	0.489533297	0.999021115	0.136992402	3.983039632	0.457012446	0.499023531	0.868415487	-0.219123552	3.983039632	1.165399901	0.280348457	0.79526966	-0.08213115	3.983039632	0.163994687	0.685505021	1
GeneID:107090198	vat1l	vesicle amine transport 1-like	0.150641845	0.954165072	0.398396181	0.5279187	0.781876544	-0.272162334	0.954165072	1.370924104	0.241653173	0.486527555	-0.487068894	0.954165072	4.511315689	0.033671331	0.171689575	-0.422804179	0.954165072	3.521101853	0.060592153	0.238754878	0.637710739	0.954165072	8.233788997	0.00411176	0.035360226	0.21490656	0.954165072	0.987842585	0.320270238	0.585142901	0.266841697	1.806309974	1.058682962	0.303515763	0.922408964	-0.420764556	1.806309974	2.768342108	0.096145696	0.497532599	-0.367182069	1.806309974	2.08872754	0.148389622	0.586353984	-0.687606254	1.806309974	7.233633784	0.007155024	0.132408552	0.634023767	1.806309974	6.0962488	0.013546915	0.223599085	-0.053582487	1.806309974	0.046062877	0.830061541	0.971115924	NA	NA	NA	NA	NA	NA	NA	NA	NA	NA	NA	NA	NA	NA	NA	NA	NA	NA	NA	NA	NA	NA	NA	NA	NA	NA	NA	NA	NA	NA	NA	NA	NA	NA	NA	NA	NA	NA	NA	NA	NA	NA	NA	NA	NA	NA	NA	NA	NA	NA	NA	NA	NA	NA	NA	NA	NA	NA	NA	NA
GeneID:107090186	clec3a	C-type lectin domain family 3 member A	NA	NA	NA	NA	NA	NA	NA	NA	NA	NA	NA	NA	NA	NA	NA	NA	NA	NA	NA	NA	NA	NA	NA	NA	NA	NA	NA	NA	NA	NA	0.077226938	4.258573155	0.13036567	0.718053201	0.986902625	0.110536517	4.258573155	0.267727375	0.604860359	0.936216714	-0.109292614	4.258573155	0.261979646	0.608763362	0.91467871	0.033309579	4.258573155	0.024295824	0.876134566	0.98323951	0.186519552	4.258573155	0.762050151	0.382687694	0.871576785	0.219829131	4.258573155	1.060972383	0.302993512	0.753538329	0.133001933	7.098296914	0.484029088	0.486602951	0.997981949	-0.038919673	7.098296914	0.041471335	0.83863083	0.979251437	-0.081284008	7.098296914	0.180935008	0.670570938	0.907959423	-0.171921607	7.098296914	0.808789475	0.368478385	0.812622494	0.214285941	7.098296914	1.256517926	0.26231123	0.698225197	0.042364334	7.098296914	0.049167051	0.824519057	0.966157777	0.13978505	6.080675797	0.35232068	0.55280238	0.999972891	0.544172369	6.080675797	5.307683399	0.02123157	0.296214129	0.479197186	6.080675797	4.121173275	0.042349698	0.469974627	0.404387319	6.080675797	2.937595862	0.086539449	0.55172264	-0.339412136	6.080675797	2.071388434	0.150084833	0.688321155	0.064975183	6.080675797	0.076029358	0.782752214	1
GeneID:107090201	usp47	ubiquitin specific peptidase 47	-0.093252838	6.411482632	1.970045995	0.16044298	0.446433811	-0.098203282	6.411482632	2.185663876	0.139300988	0.355846547	-0.021880978	6.411482632	0.108486689	0.741873641	0.900390274	-0.004950444	6.411482632	0.005683742	0.93990394	0.976433095	-0.07137186	6.411482632	1.180952137	0.277162245	0.516446645	-0.076322304	6.411482632	1.351028589	0.245098378	0.506912452	-0.029775806	6.142585037	0.147279969	0.701148388	0.985553559	-0.054692405	6.142585037	0.500367119	0.479338858	0.897977421	-0.027576845	6.142585037	0.126628804	0.721953342	0.947312648	-0.024916598	6.142585037	0.103985552	0.747098246	0.962852955	-0.002198962	6.142585037	0.000806189	0.977348341	0.998920987	-0.02711556	6.142585037	0.123443096	0.725329767	0.945581498	-0.052397918	6.000152435	0.296931423	0.585812569	0.997981949	-0.055540067	6.000152435	0.332971379	0.563914649	0.908939171	0.0752438	6.000152435	0.612158916	0.433976096	0.796378414	-0.003142149	6.000152435	0.001069126	0.973915827	0.994983743	-0.127641718	6.000152435	1.766870358	0.183769872	0.629926277	-0.130783867	6.000152435	1.851347334	0.173626773	0.56994767	0.027646005	6.287632367	0.043670959	0.834466992	0.999972891	-0.194094229	6.287632367	2.158208979	0.141809898	0.688300553	-0.107304935	6.287632367	0.659147853	0.416860945	0.999021115	-0.221740234	6.287632367	2.816163982	0.093319183	0.567296971	0.13495094	6.287632367	1.042400761	0.307263775	0.809364906	-0.086789294	6.287632367	0.432653959	0.510689556	1
GeneID:107090357	LOC107090357	serine/arginine-rich splicing factor 1%2C transcript variant X1	-0.146844242	7.032703548	2.075767361	0.149654657	0.431623563	-0.182215815	7.032703548	3.19663364	0.073790012	0.240380881	-0.406938702	7.032703548	15.93856098	6.54E-05	0.001613194	-0.035371573	7.032703548	0.12144076	0.727477092	0.881277147	0.26009446	7.032703548	6.572041383	0.010359306	0.065738335	0.224722887	7.032703548	4.909297002	0.026712511	0.12624156	-0.293126004	7.521452729	6.828872811	0.008969585	0.254248613	-0.214917818	7.521452729	3.676381706	0.055188493	0.374044312	-0.253584223	7.521452729	5.113711171	0.023737492	0.21992316	0.078208186	7.521452729	0.488000128	0.48482076	0.908455713	-0.039541781	7.521452729	0.124689571	0.724002899	0.955874941	0.038666405	7.521452729	0.119315135	0.729778471	0.946516593	0.171700277	6.584978494	1.245028232	0.264504187	0.997981949	0.142294578	6.584978494	0.855058093	0.355125355	0.807585846	-0.110262223	6.584978494	0.514453393	0.473217345	0.818289266	-0.029405699	6.584978494	0.036524596	0.848436209	0.969656421	0.281962499	6.584978494	3.359355993	0.066824197	0.42087827	0.2525568	6.584978494	2.695426576	0.100636552	0.433788811	0.154387579	5.910118864	0.207342245	0.648858548	0.999972891	-0.01693912	5.910118864	0.002498681	0.960132904	0.995659931	-0.087607274	5.910118864	0.066824204	0.796018132	0.999021115	-0.171326699	5.910118864	0.255381847	0.61331079	0.904706296	0.241994853	5.910118864	0.509201346	0.475484792	0.866362001	0.070668154	5.910118864	0.043495911	0.834794289	1
GeneID:107090204	dkk3	dickkopf WNT signaling pathway inhibitor 3	NA	NA	NA	NA	NA	NA	NA	NA	NA	NA	NA	NA	NA	NA	NA	NA	NA	NA	NA	NA	NA	NA	NA	NA	NA	NA	NA	NA	NA	NA	-0.154175053	3.75467057	0.63570157	0.425271621	0.961148065	-0.118861061	3.75467057	0.379514285	0.537863297	0.915406404	-0.352020296	3.75467057	3.327595902	0.068126387	0.407937525	0.035313992	3.75467057	0.033653463	0.854445887	0.980637006	0.197845243	3.75467057	1.05706936	0.303884549	0.831947131	0.233159235	3.75467057	1.474088995	0.224701649	0.669502398	0.008477614	3.929948082	0.002698149	0.958573545	0.998094727	0.169542817	3.929948082	1.071375524	0.300634954	0.768591058	-0.206014175	3.929948082	1.604337408	0.205289618	0.620654431	0.161065203	3.929948082	0.970216966	0.324626074	0.789728769	0.214491789	3.929948082	1.744901758	0.186518938	0.633214413	0.375556992	3.929948082	5.305086865	0.021263239	0.175416957	-0.12201057	3.465244019	0.315850189	0.574112267	0.999972891	0.411604785	3.465244019	3.55795356	0.059260756	0.486997238	-0.021894819	3.465244019	0.010179267	0.919635912	0.999021115	0.533615355	3.465244019	5.989401213	0.014392087	0.252326666	-0.100115751	3.465244019	0.213522783	0.644020184	0.912780063	0.433499604	3.465244019	3.960922149	0.046568186	0.412537763
GeneID:107090202	mical2	microtubule associated monooxygenase%2C calponin and LIM domain containing 2%2C transcript variant X2	0.37257207	2.421896273	6.926235073	0.008494031	0.084978549	0.33906001	2.421896273	5.767854176	0.016321953	0.092133751	-0.157399608	2.421896273	1.321492216	0.25032442	0.552679426	-0.03351206	2.421896273	0.057538361	0.810429836	0.92087983	0.529971678	2.421896273	15.29566688	9.19E-05	0.002440462	0.496459618	2.421896273	13.50021642	0.000238536	0.003825674	-0.32287631	4.231144131	11.14295798	0.000843513	0.062622948	-0.302124242	4.231144131	9.883691926	0.0016675	0.037957907	-0.282724397	4.231144131	8.568016016	0.003421198	0.060129732	0.020752068	4.231144131	0.047903581	0.826752198	0.975591605	-0.040151913	4.231144131	0.177479731	0.673548126	0.945304708	-0.019399845	4.231144131	0.041978644	0.837660486	0.972664905	0.009225723	5.757246564	0.005220447	0.94240084	0.997981949	-0.150211118	5.757246564	1.384245285	0.239379342	0.711965299	-0.107136066	5.757246564	0.70544139	0.400961327	0.781407365	-0.159436841	5.757246564	1.562182452	0.211345953	0.689874291	0.116361789	5.757246564	0.83361179	0.361230217	0.761400781	-0.043075052	5.757246564	0.114329002	0.73526845	0.945218365	-0.162978346	5.667408602	1.345257773	0.246108873	0.999972891	-0.085234724	5.667408602	0.368530246	0.543806502	0.9498368	-0.013389046	5.667408602	0.009080935	0.924081354	0.999021115	0.077743622	5.667408602	0.30722479	0.579388179	0.895003915	-0.1495893	5.667408602	1.135360069	0.286634908	0.799208465	-0.071845678	5.667408602	0.262309333	0.608538033	1
GeneID:107090205	tead1	TEA domain family member 1 (SV40 transcriptional enhancer factor)%2C transcript variant X1	0.089446324	3.552455259	0.581098223	0.445882174	0.727964844	-0.047352076	3.552455259	0.164537177	0.685013142	0.845799205	0.003676203	3.552455259	0.000993432	0.974855838	0.990454041	-0.1367984	3.552455259	1.423852633	0.232770318	0.509383575	0.085770121	3.552455259	0.560261105	0.454155058	0.67701133	-0.051028279	3.552455259	0.200411247	0.654389104	0.842110371	0.014164746	4.37171824	0.011777197	0.913580998	0.994174484	0.079977597	4.37171824	0.377606797	0.538886829	0.915473143	0.150821007	4.37171824	1.332588541	0.248345235	0.717486348	0.06581285	4.37171824	0.255396653	0.613300503	0.934888841	-0.136656261	4.37171824	1.092796101	0.295852513	0.829685448	-0.070843411	4.37171824	0.295465418	0.586739262	0.903536926	-0.161528468	4.171210593	1.293764422	0.255355373	0.997981949	-0.17316197	4.171210593	1.481844737	0.223486119	0.696341427	-0.291381937	4.171210593	4.231870011	0.039671709	0.283103344	-0.011633502	4.171210593	0.006753691	0.934502909	0.985669649	0.129853469	4.171210593	0.849258819	0.356762099	0.757522656	0.118219966	4.171210593	0.701601851	0.402245972	0.795803436	-0.148203025	3.96302392	0.859359332	0.35391804	0.999972891	0.150105309	3.96302392	0.879127973	0.348440632	0.896194957	-0.101332244	3.96302392	0.40251552	0.525792989	0.999021115	0.298308334	3.96302392	3.483808274	0.061971967	0.487840788	-0.046870781	3.96302392	0.086508191	0.768664109	0.950050342	0.251437553	3.96302392	2.480315176	0.11527915	0.66631421
GeneID:107090187	rassf10	Ras association (RalGDS/AF-6) domain family (N-terminal) member 10	-0.021562627	1.378334086	0.01214226	0.912257169	0.969323958	-0.36172484	1.378334086	3.569881314	0.058836516	0.208358681	-0.525208643	1.378334086	7.725509769	0.005444599	0.050339474	-0.340162212	1.378334086	3.471287957	0.062442674	0.243835775	0.503646016	1.378334086	7.818652731	0.005170973	0.041616568	0.163483803	1.378334086	0.864631909	0.352445723	0.615444843	-0.398628419	1.149987473	2.824389366	0.092842197	0.719416451	-0.490508676	1.149987473	4.424010824	0.035436648	0.290840595	-0.510024357	1.149987473	4.712369409	0.02994635	0.255021465	-0.091880258	1.149987473	0.162672456	0.686707876	0.953427093	0.111395939	1.149987473	0.235401571	0.62754725	0.938171817	0.019515681	1.149987473	0.007466164	0.93114291	0.987408582	0.020816839	0.876420266	0.009628459	0.921833263	0.997981949	-0.350795517	0.876420266	2.843118761	0.091765944	0.470703172	-0.156190502	0.876420266	0.564879814	0.452300746	0.805906519	-0.371612356	0.876420266	3.247108521	0.071549574	0.446505261	0.17700734	0.876420266	0.738589065	0.390113226	0.778885339	-0.194605016	0.876420266	0.927092615	0.335619549	0.745249588	-0.229046436	0.876267433	0.741457188	0.389194488	0.999972891	-0.066876384	0.876267433	0.063443388	0.801134044	0.981703915	-0.129287666	0.876267433	0.236590204	0.626679769	0.999021115	0.162170052	0.876267433	0.380642217	0.537259733	0.880741135	-0.09975877	0.876267433	0.14373016	0.704600532	0.934065421	0.062411282	0.876267433	0.056466646	0.812170318	1
GeneID:107090215	btbd10	BTB (POZ) domain containing 10%2C transcript variant X1	-0.020730065	6.665798442	0.113587703	0.736095983	0.895965178	-0.054269674	6.665798442	0.779313803	0.377351085	0.624449615	0.061781829	6.665798442	1.008395962	0.315287424	0.617689708	-0.033539609	6.665798442	0.303524651	0.581681172	0.800840566	-0.082511893	6.665798442	1.833995818	0.175656308	0.400754243	-0.116051503	6.665798442	3.631705686	0.05668869	0.209144598	0.015424388	6.11162339	0.035144287	0.851293635	0.993957265	-0.014429401	6.11162339	0.030969985	0.860307369	0.983049274	0.007051054	6.11162339	0.007366297	0.931603836	0.99036748	-0.029853788	6.11162339	0.132526642	0.71582658	0.959630855	0.008373334	6.11162339	0.010385427	0.918828972	0.990305513	-0.021480455	6.11162339	0.068819449	0.793063479	0.964721874	-0.03274301	6.008365595	0.07863541	0.779155249	0.997981949	0.064374455	6.008365595	0.303247725	0.581853516	0.914796734	0.143116568	6.008365595	1.501176724	0.220490392	0.640212963	0.097117465	6.008365595	0.69135109	0.405705205	0.835059147	-0.175859578	6.008365595	2.270274399	0.131876551	0.5659279	-0.078742113	6.008365595	0.454322364	0.500289447	0.853863366	-0.032592029	6.197437434	0.051996809	0.819624404	0.999972891	-0.011915215	6.197437434	0.006957795	0.933522837	0.99468325	0.070476203	6.197437434	0.243132663	0.62195264	0.999021115	0.020676814	6.197437434	0.020961079	0.884885035	0.978173185	-0.103068232	6.197437434	0.520165468	0.470771107	0.865089398	-0.082391417	6.197437434	0.332808456	0.564010028	1
GeneID:107090216	galnt18	polypeptide N-acetylgalactosaminyltransferase 18	0.137796573	3.123237242	1.182224473	0.276903602	0.588099352	-0.060978932	3.123237242	0.23578498	0.627267138	0.813538546	0.010534994	3.123237242	0.007027982	0.933189163	0.976798136	-0.198775505	3.123237242	2.607111362	0.106385388	0.329491833	0.12726158	3.123237242	1.067785166	0.301446261	0.540712496	-0.071513926	3.123237242	0.343508295	0.557811134	0.779962952	0.082026166	4.256948459	0.702416242	0.401972991	0.953660221	-0.119272327	4.256948459	1.527065726	0.216553362	0.701106623	0.094987292	4.256948459	0.946019221	0.330734644	0.784210884	-0.201298493	4.256948459	4.326454436	0.037524333	0.357881322	-0.012961126	4.256948459	0.01752757	0.894674455	0.985640197	-0.214259619	4.256948459	4.922983496	0.026501714	0.208700995	0.0474971	4.507601979	0.189268801	0.663525886	0.997981949	-0.107924034	4.507601979	0.979754961	0.32225931	0.785639242	0.22197537	4.507601979	4.118260213	0.042422684	0.29450948	-0.155421134	4.507601979	2.038200657	0.153390997	0.617275163	-0.174478269	4.507601979	2.553415099	0.110056132	0.526443749	-0.329899404	4.507601979	9.143771874	0.002495661	0.039229363	0.018699522	3.974554801	0.015142707	0.902062985	0.999972891	0.065652502	3.974554801	0.18743548	0.665059672	0.966684873	0.345130032	3.974554801	5.114282548	0.023729676	0.336152187	0.046952981	3.974554801	0.095882275	0.75682817	0.946617449	-0.32643051	3.974554801	4.576395564	0.032415332	0.376948276	-0.27947753	3.974554801	3.370041761	0.066392072	0.506424889
GeneID:107090208	eif4g2	eukaryotic translation initiation factor 4 gamma%2C 2	0.04043666	8.611942737	0.318699806	0.572390063	0.810889612	0.06758256	8.611942737	0.890101578	0.345449783	0.596532608	0.204887159	8.611942737	8.171627668	0.004255071	0.041869787	0.0271459	8.611942737	0.144076925	0.704261172	0.868092152	-0.164450499	8.611942737	5.282675822	0.021538622	0.10722443	-0.137304599	8.611942737	3.682854823	0.054974646	0.20504449	0.097365281	8.182335305	0.931271454	0.334532756	0.931088956	0.089521332	8.182335305	0.78806874	0.374684736	0.837913009	0.054783956	8.182335305	0.295054958	0.586999256	0.909551458	-0.007843949	8.182335305	0.00604887	0.938007447	0.99139963	0.042581325	8.182335305	0.178185166	0.672937541	0.945304708	0.034737376	8.182335305	0.118703454	0.730444974	0.94669299	-0.072390888	7.717884301	0.31876439	0.572351149	0.997981949	-0.047613007	7.717884301	0.137846899	0.710430938	0.949357011	0.001767999	7.717884301	0.000190191	0.988996755	0.996799064	0.024777881	7.717884301	0.037353698	0.8467467	0.969240652	-0.074158887	7.717884301	0.334773315	0.562861814	0.865365936	-0.049381006	7.717884301	0.148384575	0.700083921	0.93478327	0.071794709	8.251449566	0.284630482	0.593682172	0.999972891	-0.014420098	8.251449566	0.011489836	0.914637731	0.994158277	-0.004517965	8.251449566	0.001127691	0.973211183	0.999229461	-0.086214807	8.251449566	0.410623017	0.521653456	0.875776405	0.076312674	8.251449566	0.321671061	0.570605125	0.89291458	-0.009902133	8.251449566	0.005419556	0.94131464	1
GeneID:107090207	ctr9	CTR9 homolog%2C Paf1/RNA polymerase II complex component	0.02508039	7.117714533	0.149200397	0.699300662	0.879323726	0.092237162	7.117714533	2.015379698	0.155712312	0.37950054	0.138186508	7.117714533	4.52503512	0.03340239	0.170949207	0.067156772	7.117714533	1.080211676	0.298650207	0.580362503	-0.113106118	7.117714533	3.065256906	0.079982519	0.250052237	-0.045949346	7.117714533	0.505393163	0.47713995	0.723264757	0.013593571	6.466291193	0.027601577	0.868048961	0.993957265	0.076037579	6.466291193	0.866423652	0.351947299	0.823874195	-0.022412412	6.466291193	0.07522344	0.783877968	0.96041693	0.062444009	6.466291193	0.584272278	0.44464258	0.893637454	0.036005983	6.466291193	0.194117918	0.659511183	0.94361229	0.098449991	6.466291193	1.455918782	0.227580603	0.672369906	-0.028460267	5.882667192	0.086346708	0.768873976	0.997981949	-0.036287662	5.882667192	0.140156012	0.708125965	0.949173923	-0.023059379	5.882667192	0.056819463	0.811595426	0.951610049	-0.007827395	5.882667192	0.006540217	0.935544059	0.986252003	-0.005400888	5.882667192	0.003125909	0.95541364	0.989318457	-0.013228283	5.882667192	0.018723499	0.891162138	0.980156056	-0.073119576	6.068800477	0.226672308	0.634002315	0.999972891	0.012556555	6.068800477	0.006690514	0.934809287	0.99468325	0.00529735	6.068800477	0.001190196	0.972479066	0.999229461	0.085676131	6.068800477	0.311640501	0.576675249	0.893769969	-0.078416926	6.068800477	0.260943114	0.609472962	0.905143775	0.007259205	6.068800477	0.002238206	0.96226641	1
GeneID:107090193	mrvi1	murine retrovirus integration site 1 homolog%2C transcript variant X3	NA	NA	NA	NA	NA	NA	NA	NA	NA	NA	NA	NA	NA	NA	NA	NA	NA	NA	NA	NA	NA	NA	NA	NA	NA	NA	NA	NA	NA	NA	-0.152877489	0.872151152	0.447850784	0.503357354	0.970988108	-0.450759915	0.872151152	4.163042622	0.041315124	0.318076681	-0.09799912	0.872151152	0.184042997	0.667921531	0.933888294	-0.297882426	0.872151152	1.869930923	0.171482991	0.693686113	-0.054878369	0.872151152	0.059381133	0.807476772	0.97276827	-0.352760795	0.872151152	2.624398148	0.1052324	0.473772305	0.136568332	2.140292173	0.701481919	0.402286196	0.997981949	-0.209018582	2.140292173	1.680606229	0.194843918	0.660136937	0.140498958	2.140292173	0.747581943	0.387242884	0.774949127	-0.345586914	2.140292173	4.592788339	0.032106742	0.307258612	-0.003930626	2.140292173	0.000587553	0.980661584	0.995481555	-0.34951754	2.140292173	4.730313801	0.029635478	0.217559412	0.080912118	3.150300809	0.125906343	0.722714826	0.999972891	0.058135076	3.150300809	0.065390398	0.798170554	0.980953601	0.011699244	3.150300809	0.002645748	0.958977435	0.99911814	-0.022777042	3.150300809	0.010017723	0.920274006	0.983443924	0.069212874	3.150300809	0.092401097	0.761146566	0.947470687	0.046435832	3.150300809	0.041843716	0.837917968	1
GeneID:107090197	LOC107090197	myb/SANT-like DNA-binding domain-containing protein 2	-0.127524091	3.187391932	1.032846858	0.309490959	0.617471575	-0.07722994	3.187391932	0.377796389	0.538784937	0.755074168	0.207293775	3.187391932	2.672798238	0.10207641	0.33932378	0.05029415	3.187391932	0.169848829	0.680246193	0.854977855	-0.334817866	3.187391932	7.386302241	0.006572247	0.048711025	-0.284523715	3.187391932	5.320591923	0.021074851	0.108002942	-0.208240279	2.635042749	1.105489481	0.293064541	0.919412731	-0.112058161	2.635042749	0.322198252	0.570289561	0.925498488	0.353289301	2.635042749	3.092370721	0.078660129	0.436720512	0.096182119	2.635042749	0.239854406	0.62431129	0.937174059	-0.56152958	2.635042749	7.876036061	0.005009416	0.124596433	-0.465347462	2.635042749	5.447474231	0.019596639	0.170536512	-0.036148399	1.895609075	0.032795605	0.856292564	0.997981949	-0.514054331	1.895609075	6.798484624	0.009123528	0.127155711	0.525035021	1.895609075	6.659455478	0.009863105	0.119612091	-0.477905931	1.895609075	5.938306564	0.014815247	0.202724403	-0.56118342	1.895609075	7.682890845	0.005574679	0.105620369	-1.039089352	1.895609075	26.87880562	2.17E-07	1.72E-05	-0.110458095	2.008675167	0.211310186	0.645742426	0.999972891	-0.167084274	2.008675167	0.488400476	0.484641685	0.939337035	0.735392548	2.008675167	8.941773727	0.002787219	0.078604701	-0.056626179	2.008675167	0.056473047	0.81215987	0.962579468	-0.845850642	2.008675167	11.88007354	0.000567377	0.029395229	-0.902476822	2.008675167	13.64360219	0.000220993	0.009013629
GeneID:107090423	LOC107090423	dynein light chain 2%2C cytoplasmic	-0.072935632	5.649578898	0.31871522	0.572380776	0.810889612	-0.287984661	5.649578898	4.978262199	0.025667754	0.12486343	-0.392194658	5.649578898	9.237087087	0.002371619	0.026891604	-0.215049029	5.649578898	2.809844738	0.093687443	0.307553396	0.319259026	5.649578898	6.197092299	0.012796036	0.07572002	0.104209996	5.649578898	0.663465008	0.415339324	0.671038931	-0.060896456	7.509312725	0.295437777	0.586756763	0.980611648	-0.110593277	7.509312725	0.975695303	0.323263882	0.799203729	-0.061993258	7.509312725	0.306303995	0.579957108	0.907915491	-0.049696821	7.509312725	0.197142674	0.65703715	0.945316795	0.001096803	7.509312725	9.59E-05	0.992185512	0.999648729	-0.048600019	7.509312725	0.188616841	0.664070311	0.927471676	-0.058500455	6.111056477	0.256094442	0.612816112	0.997981949	0.01306881	6.111056477	0.012757792	0.910069881	0.990690012	-0.044416867	6.111056477	0.1478173	0.700630012	0.917793388	0.071569265	6.111056477	0.383340982	0.535820601	0.890107311	-0.014083588	6.111056477	0.014891475	0.90287476	0.976193456	0.057485677	6.111056477	0.247629332	0.618749306	0.909087678	-0.026926475	6.655258677	0.018923355	0.890586444	0.999972891	0.004089275	6.655258677	0.000436634	0.983328792	0.99681962	-0.019490722	6.655258677	0.009918141	0.920669942	0.999021115	0.03101575	6.655258677	0.025124993	0.874056002	0.976394934	-0.007435753	6.655258677	0.001443939	0.969688326	0.995261057	0.023579998	6.655258677	0.014526622	0.90406614	1
GeneID:107090184	lyve1	lymphatic vessel endothelial hyaluronan receptor 1	NA	NA	NA	NA	NA	NA	NA	NA	NA	NA	NA	NA	NA	NA	NA	NA	NA	NA	NA	NA	NA	NA	NA	NA	NA	NA	NA	NA	NA	NA	NA	NA	NA	NA	NA	NA	NA	NA	NA	NA	NA	NA	NA	NA	NA	NA	NA	NA	NA	NA	NA	NA	NA	NA	NA	NA	NA	NA	NA	NA	NA	NA	NA	NA	NA	NA	NA	NA	NA	NA	NA	NA	NA	NA	NA	NA	NA	NA	NA	NA	NA	NA	NA	NA	NA	NA	NA	NA	NA	NA	NA	NA	NA	NA	NA	NA	NA	NA	NA	NA	NA	NA	NA	NA	NA	NA	NA	NA	NA	NA	NA	NA	NA	NA	NA	NA	NA	NA	NA	NA
GeneID:107090183	ampd3	adenosine monophosphate deaminase 3%2C transcript variant X1	-0.16322158	1.496634884	0.700844744	0.402499994	0.695820913	-0.202140769	1.496634884	1.079761476	0.298750921	0.549759651	-0.163692931	1.496634884	0.710651429	0.399227638	0.690101909	-0.03891919	1.496634884	0.043841767	0.834148282	0.932780681	0.000471351	1.496634884	6.43E-06	0.997977076	0.998815004	-0.038447839	1.496634884	0.043167386	0.835410413	0.930490247	-0.150303434	2.930785938	1.201712653	0.272979643	0.918045459	-0.325496471	2.930785938	5.824114438	0.015807925	0.177215156	0.063213689	2.930785938	0.210051406	0.646727115	0.927568753	-0.175193037	2.930785938	1.710106962	0.190971493	0.720197364	-0.213517123	2.930785938	2.426529637	0.119296742	0.653635718	-0.38871016	2.930785938	8.310109019	0.003942502	0.054851675	-0.042881509	4.067506388	0.131205446	0.717185451	0.997981949	-0.000443221	4.067506388	1.39E-05	0.997020742	0.999468369	-0.085492369	4.067506388	0.524341018	0.468995779	0.815464366	0.042438288	4.067506388	0.128738742	0.719743355	0.940966272	0.04261086	4.067506388	0.131342135	0.717044506	0.9232842	0.085049149	4.067506388	0.519860252	0.470901301	0.838546357	-0.218333616	4.561799156	1.930709742	0.164680816	0.999972891	-0.020466236	4.561799156	0.016974846	0.896338929	0.990940586	0.076426032	4.561799156	0.235887902	0.627191993	0.999021115	0.19786738	4.561799156	1.593629633	0.206808326	0.721405031	-0.294759648	4.561799156	3.521838978	0.060565212	0.498689627	-0.096892268	4.561799156	0.380962553	0.537088544	1
GeneID:107090194	adm	adrenomedullin	-0.056268856	1.202392062	0.0656755	0.797740572	0.924566049	-0.594494124	1.202392062	7.843596717	0.005100103	0.041345652	-0.710126909	1.202392062	11.39789279	0.000735275	0.010873258	-0.538225268	1.202392062	7.09055075	0.007749143	0.066441177	0.653858053	1.202392062	10.66380326	0.001092525	0.013942915	0.115632785	1.202392062	0.358616202	0.549275767	0.774572436	-0.091478706	1.385246393	0.260245007	0.609951881	0.980611648	0.00088226	1.385246393	2.47E-05	0.996035475	0.999478243	-0.066126339	1.385246393	0.13725496	0.711025349	0.945256903	0.092360967	1.385246393	0.273752256	0.600825762	0.934472526	-0.025352367	1.385246393	0.020447555	0.886294171	0.984942566	0.0670086	1.385246393	0.14549315	0.702880017	0.93923988	-0.086201607	3.49287665	0.283210327	0.594604734	0.997981949	0.195216909	3.49287665	1.430071505	0.231752769	0.704323321	-0.302535277	3.49287665	3.518758016	0.060677901	0.359640847	0.281418516	3.49287665	2.995193385	0.083511941	0.480115371	0.21633367	3.49287665	1.815616161	0.177835984	0.623765225	0.497752187	3.49287665	9.440524371	0.002122428	0.034493205	-0.340525316	3.841236378	2.246284602	0.13393564	0.999972891	-0.120762497	3.841236378	0.282893265	0.594811109	0.959159284	-0.17665754	3.841236378	0.60508256	0.436645344	0.999021115	0.219762819	3.841236378	0.941861045	0.331799688	0.805441178	-0.163867775	3.841236378	0.523773637	0.46923638	0.864538519	0.055895043	3.841236378	0.06094273	0.805012074	1
GeneID:107090210	sbf2	SET binding factor 2%2C transcript variant X1	0.008364195	5.467166274	0.015651196	0.900440632	0.96614628	-0.008188121	5.467166274	0.015024835	0.902442993	0.958772495	0.014167441	5.467166274	0.045099125	0.831821863	0.936257573	-0.016552316	5.467166274	0.063577994	0.800927619	0.917325405	-0.005803246	5.467166274	0.007836171	0.929461683	0.967965804	-0.022355562	5.467166274	0.116500324	0.732861611	0.881935843	0.025416897	5.860290106	0.095690831	0.757063404	0.988865974	0.024420273	5.860290106	0.088955354	0.765509431	0.968840259	0.036406116	5.860290106	0.196882731	0.657248869	0.930708094	-0.000996624	5.860290106	0.000148041	0.990292217	0.998617431	-0.010989219	5.860290106	0.017923932	0.893497235	0.985640197	-0.011985842	5.860290106	0.021472952	0.883497861	0.980437751	0.05274049	5.459127011	0.242956464	0.622078908	0.997981949	-0.029015908	5.459127011	0.073500367	0.786306807	0.969761816	-0.015430975	5.459127011	0.020861078	0.88515805	0.972020095	-0.081756398	5.459127011	0.584582321	0.444521782	0.857474799	0.068171465	5.459127011	0.407903662	0.523035446	0.846989725	-0.013584933	5.459127011	0.016190676	0.8987484	0.980537453	-0.023967674	5.383116293	0.015778222	0.900039546	0.999972891	-0.005613729	5.383116293	0.000866798	0.976512526	0.996529597	-0.056962229	5.383116293	0.089212393	0.765180832	0.999021115	0.018353945	5.383116293	0.009266886	0.923310373	0.984537002	0.032994556	5.383116293	0.029937437	0.862632262	0.970028036	0.0513485	5.383116293	0.072607059	0.78757805	1
GeneID:107090196	swap70	SWAP switching B-cell complex 70kDa subunit	NA	NA	NA	NA	NA	NA	NA	NA	NA	NA	NA	NA	NA	NA	NA	NA	NA	NA	NA	NA	NA	NA	NA	NA	NA	NA	NA	NA	NA	NA	-0.779188625	1.138165401	4.89707163	0.026902278	0.452808618	-1.066173994	1.138165401	9.340107504	0.002241924	0.047173888	-1.35784498	1.138165401	15.09808594	0.000102067	0.004067211	-0.286985369	1.138165401	0.722529116	0.395315564	0.878828739	0.578656356	1.138165401	2.939337706	0.086446171	0.576694591	0.291670986	1.138165401	0.76794622	0.380853157	0.807374478	-0.655027285	0.804020684	5.936118021	0.014833656	0.427606299	-0.92140245	0.804020684	11.92060665	0.000555164	0.017762351	-0.560884514	0.804020684	4.363877916	0.036708651	0.270446075	-0.266375165	0.804020684	1.088941513	0.296705854	0.767283165	-0.094142771	0.804020684	0.134077894	0.71424085	0.922433942	-0.360517936	0.804020684	1.998772113	0.157426692	0.542700443	-0.542663376	1.419129789	3.174418466	0.074799835	0.999972891	-0.622598935	1.419129789	4.223174814	0.039875484	0.410275375	-1.068662576	1.419129789	12.50663372	0.00040551	0.017765365	-0.079935559	1.419129789	0.072319669	0.78798881	0.956350965	0.5259992	1.419129789	3.165081315	0.075228689	0.548090506	0.446063641	1.419129789	2.30597638	0.128877275	0.695643095
GeneID:107090211	ipo7	importin 7	-0.117719271	8.618892126	2.202360356	0.137799593	0.414074549	-0.044892424	8.618892126	0.32027736	0.57144101	0.778094515	0.114262114	8.618892126	2.073584513	0.14986892	0.42088788	0.072826847	8.618892126	0.845776161	0.357749994	0.635667588	-0.231981386	8.618892126	8.570424729	0.003416674	0.031208367	-0.159154539	8.618892126	4.035159307	0.044561468	0.178901357	0.040030367	7.624702426	0.193616711	0.659923354	0.984529572	0.028906244	7.624702426	0.101132484	0.750474819	0.967892763	-0.000248871	7.624702426	7.49E-06	0.997816141	0.999840607	-0.011124122	7.624702426	0.014973304	0.902609596	0.988566136	0.040279238	7.624702426	0.196172359	0.65782831	0.943567366	0.029155116	7.624702426	0.102955387	0.748311471	0.950638231	0.024059625	7.069634027	0.041356933	0.838850504	0.997981949	0.175545861	7.069634027	2.197183336	0.138263176	0.56843599	0.129141427	7.069634027	1.191344236	0.275058576	0.695376201	0.151486236	7.069634027	1.637149721	0.200716987	0.678116211	-0.105081802	7.069634027	0.789224215	0.374334809	0.769800747	0.046404433	7.069634027	0.153709655	0.69501519	0.933351796	-0.020003998	7.236969447	0.018501147	0.891806321	0.999972891	-0.136099652	7.236969447	0.85697226	0.354587372	0.898952488	-0.136945553	7.236969447	0.867404111	0.351674964	0.997438776	-0.116095654	7.236969447	0.623746907	0.42965831	0.848156228	0.116941555	7.236969447	0.632684667	0.426372267	0.855082748	0.000845901	7.236969447	3.31E-05	0.995406338	1
GeneID:107090212	LOC107090212	uncharacterized LOC107090212	NA	NA	NA	NA	NA	NA	NA	NA	NA	NA	NA	NA	NA	NA	NA	NA	NA	NA	NA	NA	NA	NA	NA	NA	NA	NA	NA	NA	NA	NA	NA	NA	NA	NA	NA	NA	NA	NA	NA	NA	NA	NA	NA	NA	NA	NA	NA	NA	NA	NA	NA	NA	NA	NA	NA	NA	NA	NA	NA	NA	NA	NA	NA	NA	NA	NA	NA	NA	NA	NA	NA	NA	NA	NA	NA	NA	NA	NA	NA	NA	NA	NA	NA	NA	NA	NA	NA	NA	NA	NA	NA	NA	NA	NA	NA	NA	NA	NA	NA	NA	NA	NA	NA	NA	NA	NA	NA	NA	NA	NA	NA	NA	NA	NA	NA	NA	NA	NA	NA	NA
GeneID:107090214	spop	speckle type POZ protein	0.060055477	5.438935923	0.835527482	0.360679054	0.662057062	-0.013497496	5.438935923	0.042411045	0.836838233	0.928193368	0.077855407	5.438935923	1.408739093	0.235265824	0.535483602	-0.073552973	5.438935923	1.303482523	0.253578079	0.53223343	-0.01779993	5.438935923	0.076229701	0.78247336	0.898371813	-0.091352904	5.438935923	2.017488224	0.155496173	0.390761187	-0.033485628	5.319059532	0.176866232	0.674080299	0.985120908	-0.093994873	5.319059532	1.412470527	0.234646704	0.723595111	-0.020201389	5.319059532	0.064608316	0.79935522	0.965088664	-0.060509246	5.319059532	0.58627113	0.443864683	0.893220887	-0.013284238	5.319059532	0.027980603	0.867154433	0.981473812	-0.073793484	5.319059532	0.875181647	0.349524793	0.787558268	-0.050762729	4.476792963	0.290588405	0.589843713	0.997981949	-0.106740536	4.476792963	1.282351621	0.257462249	0.730926874	-0.054845673	4.476792963	0.34116836	0.559155597	0.863315187	-0.055977806	4.476792963	0.356357149	0.550536375	0.892660824	0.004082943	4.476792963	0.001910494	0.96513621	0.991845986	-0.051894863	4.476792963	0.308045859	0.578881807	0.894626247	0.045689889	4.627035695	0.118063445	0.731144405	0.999972891	0.072904282	4.627035695	0.30194644	0.582664743	0.956770645	0.025953181	4.627035695	0.038226514	0.844988998	0.999021115	0.027214394	4.627035695	0.042056091	0.837512889	0.967563971	0.019736707	4.627035695	0.022096242	0.881831359	0.973473351	0.046951101	4.627035695	0.125609822	0.723028075	1
GeneID:107090200	LOC107090200	neurexophilin-1-like	NA	NA	NA	NA	NA	NA	NA	NA	NA	NA	NA	NA	NA	NA	NA	NA	NA	NA	NA	NA	NA	NA	NA	NA	NA	NA	NA	NA	NA	NA	-0.488741449	0.806742685	5.201154766	0.022571888	0.417167775	-0.435300789	0.806742685	4.227852398	0.039765727	0.310955428	-0.192188415	0.806742685	0.778559391	0.377582092	0.816004126	0.053440661	0.806742685	0.069139744	0.792593453	0.970325627	-0.296553035	0.806742685	2.01049032	0.156214823	0.705332322	-0.243112374	0.806742685	1.385955411	0.239089323	0.686973851	NA	NA	NA	NA	NA	NA	NA	NA	NA	NA	NA	NA	NA	NA	NA	NA	NA	NA	NA	NA	NA	NA	NA	NA	NA	NA	NA	NA	NA	NA	NA	NA	NA	NA	NA	NA	NA	NA	NA	NA	NA	NA	NA	NA	NA	NA	NA	NA	NA	NA	NA	NA	NA	NA	NA	NA	NA	NA	NA	NA
GeneID:107090192	LOC107090192	alpha-tectorin-like	NA	NA	NA	NA	NA	NA	NA	NA	NA	NA	NA	NA	NA	NA	NA	NA	NA	NA	NA	NA	NA	NA	NA	NA	NA	NA	NA	NA	NA	NA	NA	NA	NA	NA	NA	NA	NA	NA	NA	NA	NA	NA	NA	NA	NA	NA	NA	NA	NA	NA	NA	NA	NA	NA	NA	NA	NA	NA	NA	NA	-0.945947211	1.944611871	3.014481984	0.082523818	0.882955656	-1.728380412	1.944611871	9.757287406	0.001786133	0.041489245	1.020225732	1.944611871	3.408797565	0.064849684	0.373525249	-0.782433201	1.944611871	2.1068297	0.146642844	0.607923762	-1.966172943	1.944611871	12.24967836	0.000465338	0.018450064	-2.748606144	1.944611871	22.78230171	1.81E-06	0.000109077	1.928025097	1.399484819	24.29848292	8.25E-07	0.000490872	1.78088174	1.399484819	21.13380802	4.28E-06	0.000499978	2.390166173	1.399484819	35.79683469	2.19E-09	5.53E-07	-0.147143357	1.399484819	0.143749051	0.704582032	0.934165829	-0.462141075	1.399484819	1.368556669	0.242060023	0.773855652	-0.609284432	1.399484819	2.405801442	0.1208862	0.677137127
GeneID:107089986	hnf1b	HNF1 homeobox B%2C transcript variant X1	NA	NA	NA	NA	NA	NA	NA	NA	NA	NA	NA	NA	NA	NA	NA	NA	NA	NA	NA	NA	NA	NA	NA	NA	NA	NA	NA	NA	NA	NA	-0.365235747	2.452422373	4.340057954	0.037225656	0.520212373	0.192833961	2.452422373	1.182434175	0.276861003	0.764108168	0.232310558	2.452422373	1.690026282	0.193597505	0.654543944	0.558069708	2.452422373	10.16121853	0.001434258	0.042416104	-0.597546305	2.452422373	11.46866179	0.000707796	0.032060484	-0.039476597	2.452422373	0.049041033	0.824740429	0.969849211	-0.028975065	2.407166472	0.004031199	0.949374952	0.997981949	0.325954063	2.407166472	0.506855685	0.476503183	0.873835793	1.435906541	2.407166472	9.400906634	0.002168782	0.041082531	0.354929127	2.407166472	0.601334398	0.438069345	0.854142952	-1.464881606	2.407166472	9.779010404	0.001765153	0.048467937	-1.109952478	2.407166472	5.676994079	0.017188792	0.153208431	NA	NA	NA	NA	NA	NA	NA	NA	NA	NA	NA	NA	NA	NA	NA	NA	NA	NA	NA	NA	NA	NA	NA	NA	NA	NA	NA	NA	NA	NA
GeneID:107090248	ctbp2	C-terminal binding protein 2%2C transcript variant X2	-0.065519795	6.610790312	0.966193807	0.32563127	0.63165158	-0.091237363	6.610790312	1.875286319	0.170870857	0.399795145	-0.151046401	6.610790312	5.154827363	0.02318184	0.135783089	-0.025717568	6.610790312	0.151822676	0.696799593	0.864511626	0.085526606	6.610790312	1.684279405	0.194356789	0.42580039	0.059809038	6.610790312	0.824524685	0.363860567	0.626026769	-0.000943276	7.236076263	0.000145254	0.99038402	0.999275964	-0.098061812	7.236076263	1.57619094	0.209310212	0.691441243	-0.123652601	7.236076263	2.50283564	0.113641516	0.51710936	-0.097118536	7.236076263	1.546335915	0.213677175	0.74948285	0.122709324	7.236076263	2.465311457	0.116384631	0.648506325	0.025590789	7.236076263	0.107706571	0.742770433	0.948691892	-0.070314736	5.820055157	0.573371922	0.448922107	0.997981949	0.036455099	5.820055157	0.153444131	0.695265514	0.945242733	-0.041762468	5.820055157	0.202643594	0.652595422	0.901403857	0.106769835	5.820055157	1.321386058	0.250343448	0.730115474	-0.028552269	5.820055157	0.095109701	0.757779042	0.935182674	0.078217566	5.820055157	0.710513709	0.399273326	0.79358036	0.007641028	5.376032196	0.00328435	0.954298854	0.999972891	-0.068852528	5.376032196	0.267732382	0.604856982	0.959967815	-0.208738312	5.376032196	2.460747256	0.116723241	0.746737237	-0.076493556	5.376032196	0.330534161	0.565344724	0.89088382	0.21637934	5.376032196	2.644744981	0.103892828	0.618814715	0.139885784	5.376032196	1.110338692	0.292008336	0.917082606
GeneID:107090251	zranb1	zinc finger%2C RAN-binding domain containing 1%2C transcript variant X2	0.012426563	5.231469102	0.028897477	0.865015973	0.951835726	0.077800809	5.231469102	1.129007762	0.287987084	0.539135387	0.031150921	5.231469102	0.182179945	0.669506485	0.863720796	0.065374246	5.231469102	0.823887889	0.364045885	0.640953128	-0.018724358	5.231469102	0.068039211	0.794213376	0.903282715	0.046649888	5.231469102	0.420961274	0.516457777	0.751101583	0.143711032	5.520991726	2.778978962	0.09550904	0.723525012	0.023345434	5.520991726	0.074279783	0.785204397	0.971697731	-0.028648252	5.520991726	0.111591699	0.738339235	0.949950428	-0.120365597	5.520991726	1.963566282	0.161132424	0.678666003	0.172359284	5.520991726	4.015982697	0.045070951	0.43980705	0.051993687	5.520991726	0.370209501	0.542890094	0.887891896	0.02081705	4.916666647	0.062274168	0.802936972	0.997981949	-0.045439111	4.916666647	0.296298025	0.586212588	0.915634687	-0.021946652	4.916666647	0.069714877	0.791752372	0.948549501	-0.066256161	4.916666647	0.633282347	0.426153878	0.847837449	0.042763702	4.916666647	0.266101466	0.605959013	0.884966473	-0.023492459	4.916666647	0.080196923	0.777030724	0.955805979	0.124026493	4.827190669	0.373121747	0.541307546	0.999972891	0.000378117	4.827190669	3.48E-06	0.998511416	0.999841238	-0.102005716	4.827190669	0.253194825	0.614834433	0.999021115	-0.123648376	4.827190669	0.371540969	0.542165504	0.882578292	0.226032208	4.827190669	1.240752332	0.26532611	0.788158283	0.102383832	4.827190669	0.255551312	0.61319307	1
GeneID:107090236	hpdl	4-hydroxyphenylpyruvate dioxygenase-like	-0.194515584	3.000510387	1.975110202	0.159906486	0.446057953	-0.033548168	3.000510387	0.058106534	0.809514063	0.914896352	0.006373813	3.000510387	0.002100306	0.963446464	0.987231066	0.160967416	3.000510387	1.425727549	0.232462972	0.509119299	-0.200889397	3.000510387	2.22546933	0.1357514	0.345813744	-0.039921981	3.000510387	0.08690853	0.768144736	0.899467101	0.22657362	3.243629896	1.637856941	0.200619758	0.86475924	0.055168692	3.243629896	0.09869097	0.753406212	0.967892763	0.214410836	3.243629896	1.472149962	0.225006784	0.692912459	-0.171404928	3.243629896	0.944071453	0.331232963	0.848814119	0.012162784	3.243629896	0.004698153	0.945353332	0.993508003	-0.159242144	3.243629896	0.817868484	0.365804109	0.797403459	-0.102213123	2.492185804	0.160495347	0.688700872	0.997981949	0.134310959	2.492185804	0.27407136	0.600613653	0.919423614	0.015574456	2.492185804	0.003730847	0.951294969	0.987770699	0.236524082	2.492185804	0.854743704	0.355213822	0.805381892	-0.117787579	2.492185804	0.214750738	0.643069035	0.899401518	0.118736503	2.492185804	0.215854416	0.642216964	0.917659559	0.130273929	3.366557187	0.181867629	0.669773118	0.999972891	-0.238667625	3.366557187	0.613593411	0.433438027	0.924316685	0.028059987	3.366557187	0.008459582	0.926717118	0.999021115	-0.368941553	3.366557187	1.462617119	0.226514168	0.735067426	0.102213942	3.366557187	0.112113518	0.737750638	0.942698575	-0.266727611	3.366557187	0.767125253	0.38110785	0.960933052
GeneID:107090250	fam53b	family with sequence similarity 53 member B	0.139887629	5.974278055	3.188357431	0.074164497	0.299789853	-0.033601029	5.974278055	0.184996176	0.667114304	0.836470293	-0.050834692	5.974278055	0.424385819	0.514756679	0.770277007	-0.173488659	5.974278055	5.001269909	0.025328728	0.141283263	0.190722322	5.974278055	6.057675388	0.013845982	0.079572201	0.017233663	5.974278055	0.049756005	0.823488388	0.925182989	0.038725285	5.250261219	0.151294769	0.697301089	0.985553559	-0.132467089	5.250261219	1.793179247	0.180539283	0.6529411	-0.110090893	5.250261219	1.233253006	0.266775337	0.734748419	-0.171192374	5.250261219	2.989959473	0.083782265	0.525513591	0.148816179	5.250261219	2.249836742	0.1336285	0.675088685	-0.022376195	5.250261219	0.051552235	0.820383951	0.968889268	0.017494446	5.051699671	0.022599676	0.880502777	0.997981949	-0.036396639	5.051699671	0.097739756	0.754559062	0.959456229	0.032127566	5.051699671	0.076370697	0.782277347	0.945003907	-0.053891085	5.051699671	0.214877509	0.642971029	0.922390676	-0.01463312	5.051699671	0.015888428	0.899692892	0.976133271	-0.068524205	5.051699671	0.348101506	0.555189794	0.883319781	0.003125198	5.097924378	0.000180395	0.989283847	0.999972891	-0.069072713	5.097924378	0.088246229	0.766418665	0.977295353	0.033149828	5.097924378	0.020304832	0.886689009	0.999021115	-0.072197911	5.097924378	0.096401639	0.756191302	0.94644961	-0.03002463	5.097924378	0.016655095	0.897314429	0.977332372	-0.102222541	5.097924378	0.193320433	0.6601673	1
GeneID:107090228	lhpp	phospholysine phosphohistidine inorganic pyrophosphate phosphatase%2C transcript variant X2	0.750839566	3.183915183	16.53054361	4.79E-05	0.002669373	0.082105087	3.183915183	0.204786059	0.650885099	0.827678559	0.19057906	3.183915183	1.101011785	0.294044167	0.598201269	-0.668734479	3.183915183	13.3425751	0.000259448	0.005832702	0.560260506	3.183915183	9.365682212	0.002210857	0.02283565	-0.108473973	3.183915183	0.362728394	0.546994846	0.772897259	0.237871114	3.630868198	2.579275634	0.108271199	0.746220451	-0.067494687	3.630868198	0.21289418	0.644508371	0.946144324	0.032600854	3.630868198	0.049162596	0.824526878	0.970938193	-0.305365801	3.630868198	4.303510648	0.038033784	0.359725853	0.20527026	3.630868198	1.926050836	0.165191152	0.716856678	-0.100095541	3.630868198	0.469436165	0.493246673	0.865747537	0.303901051	4.380014558	3.656491017	0.055851144	0.788289135	0.15809652	4.380014558	0.991867263	0.319286427	0.783710794	0.133425336	4.380014558	0.71030402	0.399342903	0.780059154	-0.14580453	4.380014558	0.839801763	0.359453473	0.807436838	0.170475715	4.380014558	1.154021345	0.282708921	0.711271536	0.024671185	4.380014558	0.024211013	0.876349205	0.976164824	0.157239405	4.625029873	0.489784318	0.484023531	0.999972891	-0.073139151	4.625029873	0.106402791	0.744277273	0.974056856	0.002755688	4.625029873	0.000150858	0.990200293	0.999229461	-0.230378556	4.625029873	1.053627572	0.304673101	0.786539083	0.154483717	4.625029873	0.473421064	0.491417515	0.871830666	-0.075894839	4.625029873	0.114727672	0.734824639	1
GeneID:107090218	oat	ornithine aminotransferase	0.129163653	5.428226708	1.825774772	0.176627425	0.469112061	0.019164251	5.428226708	0.040338188	0.840820799	0.92992394	0.121534876	5.428226708	1.620108443	0.203076667	0.495078374	-0.109999402	5.428226708	1.348085405	0.245613108	0.523713376	0.007628777	5.428226708	0.006477656	0.93585241	0.970474333	-0.102370626	5.428226708	1.170250343	0.279349808	0.543570351	0.073757383	5.511831331	0.564570454	0.452424576	0.96345299	0.038137029	5.511831331	0.152066648	0.696568167	0.959079375	0.072209822	5.511831331	0.542800064	0.4612746	0.858448632	-0.035620354	5.511831331	0.132356432	0.716001212	0.959630855	0.001547561	5.511831331	0.00024881	0.98741492	0.999569042	-0.034072792	5.511831331	0.121481338	0.727433379	0.945943602	0.090899613	4.951355536	0.551369429	0.457758685	0.997981949	0.075749253	4.951355536	0.382115642	0.53647315	0.898019247	0.264161364	4.951355536	4.646600293	0.031115113	0.243792477	-0.01515036	4.951355536	0.015292624	0.901581833	0.981095527	-0.17326175	4.951355536	2.001005062	0.157194944	0.59831604	-0.188412111	4.951355536	2.361129977	0.124392057	0.482913394	0.047214429	6.069497066	0.066670644	0.79624747	0.999972891	-0.327706615	6.069497066	3.213699203	0.073024212	0.532095877	0.143289399	6.069497066	0.613895692	0.433324772	0.999021115	-0.374921044	6.069497066	4.203689833	0.040336122	0.405407305	-0.09607497	6.069497066	0.276040113	0.599308492	0.902479296	-0.470996014	6.069497066	6.624370683	0.010059268	0.156832744
GeneID:107090219	chst15	carbohydrate (N-acetylgalactosamine 4-sulfate 6-O) sulfotransferase 15%2C transcript variant X2	0.107055394	2.861330606	0.76491056	0.381796131	0.679899543	0.193240106	2.861330606	2.469022159	0.116110139	0.31913877	0.028074464	2.861330606	0.053468459	0.8171342	0.931068857	0.086184712	2.861330606	0.515962776	0.472568946	0.728401377	0.07898093	2.861330606	0.444836793	0.504797133	0.7184242	0.165165642	2.861330606	1.926830309	0.165105643	0.40513383	0.054787447	3.054438948	0.219175756	0.63966867	0.981806872	0.003293862	3.054438948	0.000815285	0.977220944	0.996194511	0.007190845	3.054438948	0.003831876	0.950640758	0.993645002	-0.051493585	3.054438948	0.198081503	0.656273878	0.944988043	0.047596603	3.054438948	0.166926381	0.682858003	0.947305261	-0.003896982	3.054438948	0.001151566	0.972929196	0.995404348	-0.147314115	3.169721849	1.747646904	0.186172823	0.997981949	-0.019719108	3.169721849	0.030648521	0.86102684	0.981357459	-0.248896465	3.169721849	5.079294285	0.024213223	0.209131771	0.127595007	3.169721849	1.319098136	0.250753971	0.730617733	0.10158235	3.169721849	0.870547692	0.350803729	0.755344676	0.229177357	3.169721849	4.333036156	0.037379513	0.249230929	0.149172144	3.40837444	0.854825139	0.355190903	0.999972891	0.164720507	3.40837444	1.050221702	0.305456032	0.869619574	0.162502713	3.40837444	1.019096981	0.312733304	0.987004287	0.015548363	3.40837444	0.009317616	0.923101397	0.984537002	-0.013330569	3.40837444	0.006828327	0.934142813	0.986774224	0.002217794	3.40837444	0.000190528	0.988987001	1
GeneID:107090223	cpxm2	carboxypeptidase X (M14 family)%2C member 2	NA	NA	NA	NA	NA	NA	NA	NA	NA	NA	NA	NA	NA	NA	NA	NA	NA	NA	NA	NA	NA	NA	NA	NA	NA	NA	NA	NA	NA	NA	-0.07073987	1.572483265	0.162787818	0.686602703	0.985548933	0.072791504	1.572483265	0.174105225	0.676488841	0.954667936	-0.207785682	1.572483265	1.449906144	0.228543013	0.695490963	0.143531375	1.572483265	0.68405292	0.4081946	0.884571043	0.137045812	1.572483265	0.637351061	0.424671647	0.888576747	0.280577186	1.572483265	2.699933479	0.100352433	0.463195317	0.242779514	3.448678751	1.839593803	0.174998563	0.997981949	0.174930331	3.448678751	0.955054883	0.328435949	0.790373813	0.046326017	3.448678751	0.06759089	0.794877288	0.949318367	-0.067849183	3.448678751	0.143264811	0.705056681	0.936745301	0.196453497	3.448678751	1.210849274	0.271163991	0.704412797	0.128604314	3.448678751	0.518844462	0.471335018	0.839008256	0.186941643	4.187688073	1.502047903	0.220356527	0.999972891	0.363951831	4.187688073	5.689030975	0.017071279	0.263835257	0.296061779	4.187688073	3.765066	0.052333793	0.519751898	0.177010188	4.187688073	1.341987385	0.246683793	0.746609103	-0.109120136	4.187688073	0.509852578	0.475202681	0.866362001	0.067890052	4.187688073	0.197533111	0.65671946	1
GeneID:107090242	LOC107090242	G-protein coupled receptor 26-like	NA	NA	NA	NA	NA	NA	NA	NA	NA	NA	NA	NA	NA	NA	NA	NA	NA	NA	NA	NA	NA	NA	NA	NA	NA	NA	NA	NA	NA	NA	NA	NA	NA	NA	NA	NA	NA	NA	NA	NA	NA	NA	NA	NA	NA	NA	NA	NA	NA	NA	NA	NA	NA	NA	NA	NA	NA	NA	NA	NA	NA	NA	NA	NA	NA	NA	NA	NA	NA	NA	NA	NA	NA	NA	NA	NA	NA	NA	NA	NA	NA	NA	NA	NA	NA	NA	NA	NA	NA	NA	NA	NA	NA	NA	NA	NA	NA	NA	NA	NA	NA	NA	NA	NA	NA	NA	NA	NA	NA	NA	NA	NA	NA	NA	NA	NA	NA	NA	NA	NA
GeneID:107090241	LOC107090241	uncharacterized LOC107090241%2C transcript variant X1	NA	NA	NA	NA	NA	NA	NA	NA	NA	NA	NA	NA	NA	NA	NA	NA	NA	NA	NA	NA	NA	NA	NA	NA	NA	NA	NA	NA	NA	NA	NA	NA	NA	NA	NA	NA	NA	NA	NA	NA	NA	NA	NA	NA	NA	NA	NA	NA	NA	NA	NA	NA	NA	NA	NA	NA	NA	NA	NA	NA	NA	NA	NA	NA	NA	NA	NA	NA	NA	NA	NA	NA	NA	NA	NA	NA	NA	NA	NA	NA	NA	NA	NA	NA	NA	NA	NA	NA	NA	NA	NA	NA	NA	NA	NA	NA	NA	NA	NA	NA	NA	NA	NA	NA	NA	NA	NA	NA	NA	NA	NA	NA	NA	NA	NA	NA	NA	NA	NA	NA
GeneID:107090120	synrg	synergin%2C gamma%2C transcript variant X1	-0.163122281	4.767563585	3.722515921	0.053683424	0.252083618	-0.236850175	4.767563585	7.884836291	0.004985099	0.040667638	-0.405396115	4.767563585	23.38971982	1.32E-06	6.56E-05	-0.073727894	4.767563585	0.805499492	0.369454182	0.646070337	0.242273834	4.767563585	8.813375794	0.002990303	0.028539963	0.16854594	4.767563585	4.288402653	0.038373201	0.161706171	-0.090528336	5.305336689	1.067311766	0.301553445	0.921518142	-0.076951939	5.305336689	0.777270148	0.377977328	0.839678464	-0.235192282	5.305336689	7.263397319	0.007037404	0.098910631	0.013576396	5.305336689	0.024309136	0.87610091	0.98323951	0.144663947	5.305336689	2.762002554	0.09652734	0.602820458	0.158240343	5.305336689	3.330750161	0.067995855	0.377820446	-0.142261419	4.852287474	2.409931957	0.120567607	0.977760006	-0.249110861	4.852287474	7.386862287	0.006570201	0.101573092	-0.334878601	4.852287474	13.49746434	0.000238886	0.007512455	-0.106849442	4.852287474	1.37906316	0.24026079	0.7193216	0.192617182	4.852287474	4.53323153	0.033242788	0.304740063	0.08576774	4.852287474	0.89925005	0.34298288	0.751799838	-0.028653199	4.815563061	0.009363208	0.922914076	0.999972891	-0.383826889	4.815563061	1.679673439	0.19496785	0.77133999	-0.572338061	4.815563061	3.722887353	0.053671484	0.527393105	-0.35517369	4.815563061	1.438964724	0.230306944	0.736248455	0.543684862	4.815563061	3.361795286	0.066725289	0.522331426	0.188511172	4.815563061	0.407194398	0.523396964	1
GeneID:107090231	bub3	BUB3 mitotic checkpoint protein	-0.043376179	6.878048914	0.458608212	0.498275146	0.764162348	0.060241705	6.878048914	0.88247479	0.347524749	0.598388768	0.15368119	6.878048914	5.738260088	0.016599228	0.108047777	0.103617884	6.878048914	2.650118139	0.103542201	0.324759278	-0.197057369	6.878048914	9.57536685	0.001972054	0.02104201	-0.093439485	6.878048914	2.148901529	0.142671934	0.372219901	0.073795291	5.717501979	0.471801138	0.492159726	0.969883602	-0.008300286	5.717501979	0.00600647	0.938224661	0.99276809	0.109895662	5.717501979	1.047482778	0.306087539	0.767559528	-0.082095577	5.717501979	0.586670645	0.443709455	0.893220887	-0.036100371	5.717501979	0.112891106	0.736876358	0.95770005	-0.118195948	5.717501979	1.21742495	0.269866599	0.719054831	-0.037653768	5.015269086	0.03536217	0.850838774	0.997981949	0.020591919	5.015269086	0.010562787	0.918141214	0.992015265	0.335700145	5.015269086	2.799923928	0.094268779	0.445025079	0.058245687	5.015269086	0.084608286	0.771146895	0.953413268	-0.373353913	5.015269086	3.465718627	0.062653278	0.408011451	-0.315108226	5.015269086	2.467450253	0.11622633	0.466655565	-0.059574074	5.215156718	0.081869101	0.774780263	0.999972891	-0.096183136	5.215156718	0.213680655	0.643897713	0.965756606	0.172009006	5.215156718	0.681569853	0.409046675	0.999021115	-0.036609061	5.215156718	0.030984027	0.860276029	0.972478965	-0.231583081	5.215156718	1.235819015	0.266278356	0.788959644	-0.268192142	5.215156718	1.65917281	0.197715046	0.81253483
GeneID:107090234	LOC107090234	homeobox protein HMX3-B-like	0.413891841	1.928518975	5.004045239	0.025288148	0.160705768	0.168586542	1.928518975	0.851443885	0.35614419	0.605721566	-0.018113089	1.928518975	0.010048098	0.92015363	0.970826044	-0.245305299	1.928518975	1.82892208	0.176254917	0.437529559	0.432004931	1.928518975	5.793308379	0.016087286	0.087872523	0.186699631	1.928518975	1.110601205	0.291951297	0.556126648	-0.096141403	3.40565978	0.696394206	0.403997952	0.954364811	0.067712164	3.40565978	0.347209903	0.555696801	0.921080997	-0.186562999	3.40565978	2.665392774	0.102552506	0.495733442	0.163853566	3.40565978	2.049412215	0.152264965	0.667399499	0.090421596	3.40565978	0.631349821	0.426860623	0.888770974	0.254275162	3.40565978	5.016974353	0.025099991	0.201928524	0.146347595	1.951103956	0.6129852	0.433666039	0.997981949	0.150196341	1.951103956	0.640719958	0.42345021	0.850577831	-0.16569373	1.951103956	0.812442357	0.367399151	0.76328324	0.003848746	1.951103956	0.000419487	0.983659355	0.997174473	0.312041325	1.951103956	2.875980836	0.089910179	0.48400114	0.315890071	1.951103956	2.924462131	0.087246295	0.402226211	0.046966472	1.295835034	0.045609595	0.830887051	0.999972891	-0.130279629	1.295835034	0.363715102	0.546450167	0.949865803	0.066881912	1.295835034	0.093433858	0.75985628	0.999021115	-0.177246101	1.295835034	0.670934788	0.412725887	0.841697951	-0.01991544	1.295835034	0.008253961	0.927610739	0.98440328	-0.197161541	1.295835034	0.838936223	0.359701189	0.953800357
GeneID:107090227	acadsb	acyl-CoA dehydrogenase%2C short/branched chain	-0.230059313	5.401486034	6.590941815	0.010249893	0.095885501	-0.493248246	5.401486034	30.4814769	3.37E-08	2.62E-06	-0.078393455	5.401486034	0.763605292	0.382202605	0.676288209	-0.263188932	5.401486034	8.981592866	0.002727128	0.031875231	-0.151665858	5.401486034	2.950603024	0.08584552	0.260788666	-0.41485479	5.401486034	22.22021997	2.43E-06	8.56E-05	-0.250908553	5.231127188	6.310009551	0.012005819	0.304260791	-0.497065874	5.231127188	25.06222979	5.55E-07	5.30E-05	-0.06274059	5.231127188	0.393591235	0.530417711	0.888848336	-0.246157321	5.231127188	6.223342846	0.012607685	0.190520863	-0.188167963	5.231127188	3.573347143	0.058713852	0.493196355	-0.434325284	5.231127188	19.27567309	1.13E-05	0.000523208	-0.092595021	5.430099314	0.861347071	0.353361998	0.997981949	-0.276765583	5.430099314	7.70734043	0.005499672	0.089379387	-0.052776249	5.430099314	0.280313907	0.596495545	0.880249587	-0.184170562	5.430099314	3.435091115	0.063825065	0.422218523	-0.039818772	5.430099314	0.16050567	0.688691385	0.914306551	-0.223989334	5.430099314	5.088263951	0.024088294	0.189543347	-0.251519907	5.570301781	2.989548925	0.083803509	0.999972891	-0.261092487	5.570301781	3.227354444	0.072417589	0.530922114	0.119318739	5.570301781	0.671434142	0.412552046	0.999021115	-0.009572579	5.570301781	0.004357814	0.947366887	0.990063748	-0.370838647	5.570301781	6.492477089	0.010833192	0.20650216	-0.380411226	5.570301781	6.84421795	0.008892862	0.143499516
GeneID:107090220	ikzf5	IKAROS family zinc finger 5%2C transcript variant X1	-0.106778031	2.696628023	0.565769995	0.451944721	0.732894949	-0.000720401	2.696628023	2.53E-05	0.99598736	0.998085951	-0.25971046	2.696628023	3.412226058	0.064715092	0.258140067	0.106057629	2.696628023	0.590937914	0.442056662	0.705920293	0.152932429	2.696628023	1.266145264	0.260491073	0.500196681	0.258990059	2.696628023	3.5942758	0.057978885	0.212180079	0.145941062	2.435122841	0.576609607	0.447644324	0.96345299	0.357927739	2.435122841	3.468020891	0.062566126	0.400799544	0.03483224	2.435122841	0.033319398	0.855162091	0.977079237	0.211986677	2.435122841	1.205227534	0.27227936	0.812197413	0.111108821	2.435122841	0.33565086	0.562350451	0.926992285	0.323095499	2.435122841	2.838427938	0.092034216	0.442417032	0.308720719	1.711273071	3.082392838	0.079144009	0.868377989	0.176991127	1.711273071	1.019645474	0.312603119	0.77699971	0.187079147	1.711273071	1.164097544	0.280617364	0.700287255	-0.131729591	1.711273071	0.551699177	0.457624241	0.862754168	0.121641572	1.711273071	0.480785707	0.488066639	0.831770445	-0.010088019	1.711273071	0.003323413	0.954028181	0.991522707	0.03337749	1.930745358	0.031374889	0.859406606	0.999972891	0.120487259	1.930745358	0.412624522	0.520640399	0.9471044	0.055567163	1.930745358	0.087650578	0.76718548	0.999021115	0.087109769	1.930745358	0.215481184	0.642504813	0.915951604	-0.022189673	1.930745358	0.013963196	0.905936154	0.979942421	0.064920096	1.930745358	0.12066483	0.728314544	1
GeneID:107090221	pstk	phosphoseryl-tRNA kinase	0.140010504	2.927789816	1.097822585	0.294744453	0.604846254	0.601740558	2.927789816	19.37033468	1.08E-05	0.000362548	-0.014338537	2.927789816	0.011711896	0.91381998	0.96912127	0.461730054	2.927789816	11.8268368	0.000583831	0.010921181	0.154349041	2.927789816	1.408003522	0.235388103	0.473870339	0.616079096	2.927789816	21.39704296	3.73E-06	0.000123578	0.299104773	3.085694421	5.317507842	0.021112185	0.402278185	0.547154479	3.085694421	17.71008597	2.57E-05	0.001484799	0.045337268	3.085694421	0.126040729	0.722572995	0.947312648	0.248049706	3.085694421	3.549244913	0.059572554	0.448788265	0.253767504	3.085694421	3.843080597	0.049951664	0.456678365	0.50181721	3.085694421	14.95937052	0.000109851	0.00347101	-0.050091421	2.219352772	0.11327589	0.736444966	0.997981949	0.346403454	2.219352772	5.125553487	0.023576051	0.229607519	-0.152715832	2.219352772	1.073488185	0.300158875	0.715487863	0.396494876	2.219352772	6.839429097	0.008916733	0.149399945	0.102624411	2.219352772	0.494149274	0.482082224	0.828866044	0.499119286	2.219352772	11.04480704	0.00088936	0.018179498	0.091837764	2.448788098	0.215813707	0.642248345	0.999972891	0.503135178	2.448788098	6.381810109	0.011529579	0.207667526	0.041365444	2.448788098	0.044158511	0.83355898	0.999021115	0.411297414	2.448788098	4.251662617	0.039211924	0.400820883	0.05047232	2.448788098	0.065483028	0.798030743	0.955724515	0.461769734	2.448788098	5.401834304	0.020115599	0.249839809
GeneID:107090240	LOC107090240	transmembrane protein 150A-like	NA	NA	NA	NA	NA	NA	NA	NA	NA	NA	NA	NA	NA	NA	NA	NA	NA	NA	NA	NA	NA	NA	NA	NA	NA	NA	NA	NA	NA	NA	NA	NA	NA	NA	NA	NA	NA	NA	NA	NA	NA	NA	NA	NA	NA	NA	NA	NA	NA	NA	NA	NA	NA	NA	NA	NA	NA	NA	NA	NA	NA	NA	NA	NA	NA	NA	NA	NA	NA	NA	NA	NA	NA	NA	NA	NA	NA	NA	NA	NA	NA	NA	NA	NA	NA	NA	NA	NA	NA	NA	0.137214452	0.373896764	0.2446748	0.620849929	0.999972891	0.246415988	0.373896764	0.794890035	0.37262557	0.906813484	0.68678719	0.373896764	5.793584663	0.016084758	0.266069314	0.109201537	0.373896764	0.154942581	0.693856101	0.932151529	-0.549572739	0.373896764	3.681542011	0.055017945	0.481152671	-0.440371202	0.373896764	2.380587407	0.122851345	0.679014147
GeneID:107090217	LOC107090217	elongation of very long chain fatty acids protein 6-like	0.208033626	3.443837582	1.725446674	0.188993445	0.484537085	-0.055158568	3.443837582	0.122850597	0.725963119	0.869825034	-0.167700815	3.443837582	1.141668332	0.285300077	0.588059045	-0.263192194	3.443837582	2.845600016	0.091624383	0.303391852	0.37573444	3.443837582	5.827324336	0.015779105	0.086679216	0.112542247	3.443837582	0.530157	0.466540861	0.714016348	0.000789339	4.023121786	6.98E-05	0.993331763	0.999649582	-0.116847994	4.023121786	1.572336797	0.209867978	0.692030569	-0.074528811	4.023121786	0.630253629	0.427262296	0.841114013	-0.117637333	4.023121786	1.591425377	0.207122605	0.74116417	0.075318151	4.023121786	0.64279152	0.422701751	0.887686995	-0.042319183	4.023121786	0.209110137	0.647465766	0.920570365	-0.155700956	3.650836366	1.236939136	0.266061773	0.997981949	-0.099084145	3.650836366	0.498264283	0.480263776	0.875780509	-0.145711577	3.650836366	1.089346299	0.296616093	0.713220006	0.056616811	3.650836366	0.164625756	0.684932916	0.932217622	-0.009989379	3.650836366	0.005181065	0.942618128	0.987264612	0.046627432	3.650836366	0.11228385	0.737558837	0.945697653	-0.318243532	4.890661159	2.847828881	0.091497423	0.999972891	-0.453950915	4.890661159	5.800531591	0.01602133	0.253645846	-0.373294141	4.890661159	3.92179795	0.047663879	0.49653121	-0.135707383	4.890661159	0.522439202	0.469803038	0.862622843	0.055050609	4.890661159	0.085878022	0.7694843	0.950185239	-0.080656774	4.890661159	0.184882727	0.667210252	1
GeneID:107090237	pde6g	phosphodiesterase 6G	NA	NA	NA	NA	NA	NA	NA	NA	NA	NA	NA	NA	NA	NA	NA	NA	NA	NA	NA	NA	NA	NA	NA	NA	NA	NA	NA	NA	NA	NA	-0.204016495	0.573618495	0.651684833	0.419510951	0.959862393	0.128094967	0.573618495	0.253432325	0.614668574	0.938948645	0.220236008	0.573618495	0.72561866	0.394307048	0.824656485	0.332111462	0.573618495	1.739804939	0.187163544	0.717380063	-0.424252502	0.573618495	2.749830686	0.097264728	0.603209882	-0.092141041	0.573618495	0.127886524	0.720633507	0.944445847	-0.581746715	1.076895046	7.477878862	0.006246161	0.276893081	-0.604668212	1.076895046	8.035666633	0.004586513	0.079677125	-0.049506632	1.076895046	0.051497325	0.820478002	0.953317421	-0.022921498	1.076895046	0.012565597	0.910746992	0.983700275	-0.532240083	1.076895046	6.466963467	0.010989815	0.158946247	-0.55516158	1.076895046	6.99694183	0.008164909	0.093822501	-0.176062592	1.162476072	0.169604673	0.680463386	0.999972891	1.217046412	1.162476072	7.661489162	0.005641192	0.131040494	1.002361185	1.162476072	5.265516447	0.021751968	0.320441929	1.393109004	1.162476072	10.02659503	0.00154296	0.062000773	-1.178423777	1.162476072	7.276621933	0.006985779	0.157320757	0.214685227	1.162476072	0.237947324	0.625692613	1
GeneID:107090239	oxld1	oxidoreductase-like domain containing 1	0.030979288	1.878119321	0.025393677	0.873390029	0.955508346	0.158133751	1.878119321	0.653267556	0.41894686	0.66152004	-0.695110681	1.878119321	13.58919381	0.000227491	0.004401844	0.127154464	1.878119321	0.448311016	0.503138119	0.749527887	0.726089968	1.878119321	15.73727615	7.28E-05	0.002058496	0.853244432	1.878119321	21.40494485	3.72E-06	0.000123332	-0.294471692	1.74249981	3.082173037	0.079154704	0.686738776	-0.259171427	1.74249981	2.44582584	0.117837853	0.547624642	-0.85869953	1.74249981	28.62475629	8.79E-08	9.58E-06	0.035300265	1.74249981	0.047659202	0.827187679	0.975591605	0.564227837	1.74249981	12.97768084	0.000315226	0.017300696	0.599528102	1.74249981	15.03633194	0.000105461	0.003357495	-0.116311707	1.188554611	0.430624613	0.511682619	0.997981949	0.112245661	1.188554611	0.379672828	0.537778385	0.89847808	-0.624133672	1.188554611	13.58876798	0.000227543	0.007205004	0.228557368	1.188554611	1.636979578	0.200740386	0.678116211	0.507821965	1.188554611	9.369704768	0.00220601	0.056523642	0.736379333	1.188554611	18.62122357	1.59E-05	0.000713659	0.050709695	1.345832076	0.039346343	0.842764094	0.999972891	0.224288221	1.345832076	0.771391586	0.379786898	0.907490354	-0.408754296	1.345832076	2.652599948	0.103380687	0.718899871	0.173578526	1.345832076	0.460327409	0.497470998	0.867810315	0.459463991	1.345832076	3.337802816	0.067704962	0.525358298	0.633042517	1.345832076	6.342362796	0.011788774	0.176058424
GeneID:107090229	gprc5c	G protein-coupled receptor%2C class C%2C group 5%2C member C%2C transcript variant X2	NA	NA	NA	NA	NA	NA	NA	NA	NA	NA	NA	NA	NA	NA	NA	NA	NA	NA	NA	NA	NA	NA	NA	NA	NA	NA	NA	NA	NA	NA	-0.157942903	1.160830784	0.587050259	0.443562038	0.96345299	0.012322963	1.160830784	0.003580421	0.952285759	0.993486693	0.042123331	1.160830784	0.041042748	0.839455429	0.973300156	0.170265866	1.160830784	0.702441348	0.40196458	0.883212098	-0.200066234	1.160830784	0.949493044	0.329848372	0.848435793	-0.029800368	1.160830784	0.021170271	0.884316059	0.980437751	0.118011269	2.525652112	0.47545252	0.490489391	0.997981949	0.012274414	2.525652112	0.005146323	0.942810515	0.993978449	0.059005445	2.525652112	0.119893332	0.729150208	0.928252465	-0.105736854	2.525652112	0.382403605	0.536319667	0.890545608	0.059005823	2.525652112	0.120024206	0.729008237	0.925460703	-0.046731031	2.525652112	0.075345013	0.783707733	0.95688003	0.00945156	2.292452928	0.002554866	0.959687545	0.999972891	0.083513022	2.292452928	0.201131737	0.653808887	0.966684873	0.243875045	2.292452928	1.687319548	0.193954689	0.885251245	0.074061462	2.292452928	0.158240135	0.690781977	0.931179135	-0.234423485	2.292452928	1.559650538	0.211716396	0.752328491	-0.160362023	2.292452928	0.736181187	0.390886933	0.966025651
GeneID:107089921	dusp14	dual specificity phosphatase 14	0.028323757	1.783180796	0.024090098	0.876655881	0.956652888	0.280661607	1.783180796	2.307828083	0.128723803	0.339761825	0.302313718	1.783180796	2.69340146	0.100764503	0.337044371	0.25233785	1.783180796	1.961264333	0.161378165	0.416414017	-0.27398996	1.783180796	2.326801441	0.127162931	0.332482978	-0.02165211	1.783180796	0.014187396	0.905187531	0.961163225	-0.107974231	4.02643731	0.876906537	0.349050356	0.934553386	-0.143191028	4.02643731	1.564196421	0.21105184	0.693888188	-0.184055123	4.02643731	2.568206886	0.109031256	0.508442675	-0.035216796	4.02643731	0.095353238	0.757478845	0.964507474	0.076080892	4.02643731	0.442263806	0.506031832	0.916312549	0.040864095	4.02643731	0.129441	0.719012334	0.943911416	0.030223414	3.654930868	0.050660698	0.821917572	0.997981949	-0.263860172	3.654930868	3.89740117	0.048360862	0.342317357	-0.323306777	3.654930868	5.916753411	0.014997569	0.154600625	-0.294083585	3.654930868	4.861407053	0.027463929	0.284559637	0.353530191	3.654930868	7.103879837	0.007691728	0.129701847	0.059446605	3.654930868	0.20322607	0.65212936	0.918802744	0.274403055	3.813104084	3.140636488	0.076364002	0.999972891	0.115863115	3.813104084	0.567970229	0.451066622	0.929053092	-0.327369412	3.813104084	4.57719749	0.032400164	0.400998423	-0.15853994	3.813104084	1.05207315	0.305030105	0.786539083	0.601772467	3.813104084	15.24869016	9.42E-05	0.007303366	0.443232527	3.813104084	8.403589558	0.003744808	0.0783098
GeneID:107090246	LOC107090246	probable G-protein coupled receptor 142	NA	NA	NA	NA	NA	NA	NA	NA	NA	NA	NA	NA	NA	NA	NA	NA	NA	NA	NA	NA	NA	NA	NA	NA	NA	NA	NA	NA	NA	NA	NA	NA	NA	NA	NA	NA	NA	NA	NA	NA	NA	NA	NA	NA	NA	NA	NA	NA	NA	NA	NA	NA	NA	NA	NA	NA	NA	NA	NA	NA	NA	NA	NA	NA	NA	NA	NA	NA	NA	NA	NA	NA	NA	NA	NA	NA	NA	NA	NA	NA	NA	NA	NA	NA	NA	NA	NA	NA	NA	NA	NA	NA	NA	NA	NA	NA	NA	NA	NA	NA	NA	NA	NA	NA	NA	NA	NA	NA	NA	NA	NA	NA	NA	NA	NA	NA	NA	NA	NA	NA
GeneID:107090244	LOC107090244	BTB/POZ domain-containing protein 17-like	NA	NA	NA	NA	NA	NA	NA	NA	NA	NA	NA	NA	NA	NA	NA	NA	NA	NA	NA	NA	NA	NA	NA	NA	NA	NA	NA	NA	NA	NA	NA	NA	NA	NA	NA	NA	NA	NA	NA	NA	NA	NA	NA	NA	NA	NA	NA	NA	NA	NA	NA	NA	NA	NA	NA	NA	NA	NA	NA	NA	NA	NA	NA	NA	NA	NA	NA	NA	NA	NA	NA	NA	NA	NA	NA	NA	NA	NA	NA	NA	NA	NA	NA	NA	NA	NA	NA	NA	NA	NA	NA	NA	NA	NA	NA	NA	NA	NA	NA	NA	NA	NA	NA	NA	NA	NA	NA	NA	NA	NA	NA	NA	NA	NA	NA	NA	NA	NA	NA	NA
GeneID:107090247	LOC107090247	dual specificity mitogen-activated protein kinase kinase 6	0.065279064	4.759746214	0.453622017	0.500619916	0.765062741	0.179892959	4.759746214	3.427900781	0.064103534	0.219274117	0.161062657	4.759746214	2.761035039	0.09658573	0.328701165	0.114613895	4.759746214	1.423856942	0.232769611	0.509383575	-0.095783594	4.759746214	0.999288592	0.317482709	0.556515888	0.018830302	4.759746214	0.038448409	0.844545469	0.934223025	0.121371179	4.572345963	1.270688312	0.259637593	0.909547524	0.175753119	4.572345963	2.684282574	0.101342859	0.508904416	0.077573396	4.572345963	0.522251106	0.469883001	0.863195035	0.05438194	4.572345963	0.255707079	0.613084909	0.934888841	0.043797783	4.572345963	0.165593483	0.684058086	0.948045985	0.098179723	4.572345963	0.838407027	0.359852759	0.794180839	0.010690082	4.325977374	0.004745121	0.945081284	0.997981949	0.183075141	4.325977374	1.381678757	0.239815401	0.712245791	-0.007229795	4.325977374	0.002177392	0.962782192	0.990969887	0.17238506	4.325977374	1.227775964	0.267839996	0.74715356	0.017919877	4.325977374	0.013406141	0.907823024	0.97710205	0.190304937	4.325977374	1.500942313	0.220526429	0.633464104	-0.055207778	4.402404127	0.130903136	0.717497468	0.999972891	-0.004470396	4.402404127	0.000861333	0.976586661	0.996529597	-0.176800366	4.402404127	1.348887547	0.245472692	0.941010999	0.050737382	4.402404127	0.111124495	0.738867529	0.941981967	0.121592588	4.402404127	0.639199267	0.424000903	0.854847317	0.17232997	4.402404127	1.288096263	0.256399082	0.885482736
GeneID:107090225	LOC107090225	inward rectifier potassium channel 2-like	0.071914536	0.323356078	0.076698085	0.781822959	0.916496102	0.554830228	0.323356078	4.243728978	0.039395548	0.162676212	-0.108149426	0.323356078	0.179590553	0.671725349	0.865167429	0.482915692	0.323356078	3.450121563	0.063247118	0.245676758	0.180063962	0.323356078	0.536074049	0.464064337	0.683142401	0.662979654	0.323356078	6.733372891	0.00946255	0.061593681	-0.295511028	2.164484351	3.642345825	0.056327517	0.611165516	-0.478159255	2.164484351	9.955427332	0.001603759	0.036834988	-0.190297258	2.164484351	1.50360742	0.220117135	0.687196269	-0.182648226	2.164484351	1.509355947	0.219237389	0.756851671	-0.105213771	2.164484351	0.477259265	0.489666387	0.910541681	-0.287861997	2.164484351	3.732201493	0.053373004	0.328613139	-0.049384194	2.673432932	0.080363162	0.776805867	0.997981949	-0.361678578	2.673432932	4.364624551	0.036692568	0.296457257	-0.29735485	2.673432932	2.967624484	0.084946509	0.425125387	-0.312294384	2.673432932	3.287435173	0.069811995	0.440896422	0.247970656	2.673432932	2.084946829	0.148757402	0.58576411	-0.064323728	2.673432932	0.142338847	0.705966864	0.93738516	-0.033243124	3.641960952	0.044401222	0.833108908	0.999972891	-0.125497498	3.641960952	0.638859189	0.424124203	0.920280233	0.128991752	3.641960952	0.667330155	0.413983988	0.999021115	-0.092254373	3.641960952	0.34609669	0.55633106	0.888043736	-0.162234876	3.641960952	1.058015971	0.303668132	0.807633696	-0.254489249	3.641960952	2.627599992	0.105020351	0.638009013
GeneID:107090224	LOC107090224	inward rectifier potassium channel 16-like	NA	NA	NA	NA	NA	NA	NA	NA	NA	NA	NA	NA	NA	NA	NA	NA	NA	NA	NA	NA	NA	NA	NA	NA	NA	NA	NA	NA	NA	NA	0.256772637	0.89388372	1.157256767	0.28203519	0.919412731	0.129994189	0.89388372	0.308194218	0.578790405	0.92848267	0.822748165	0.89388372	11.08427029	0.000870631	0.022106487	-0.126778447	0.89388372	0.283715548	0.594276192	0.933591269	-0.565975529	0.89388372	5.086929445	0.024106839	0.311123107	-0.692753976	0.89388372	7.902228267	0.004937394	0.064720905	-0.390483697	3.051723234	2.998614133	0.083335774	0.888769991	-0.333077976	3.051723234	2.17375861	0.140382754	0.573278916	-0.668112568	3.051723234	8.806944219	0.003000862	0.051327146	0.057405721	3.051723234	0.065725831	0.797664768	0.95846601	0.27762887	3.051723234	1.554201055	0.212516321	0.657112083	0.335034591	3.051723234	2.252339646	0.133412556	0.500012963	-0.330236122	3.627983263	3.384134461	0.065826733	0.999972891	-0.373010445	3.627983263	4.339485773	0.037238169	0.396844657	-0.051572499	3.627983263	0.082296627	0.774208885	0.999021115	-0.042774323	3.627983263	0.057804916	0.809999614	0.961923436	-0.278663623	3.627983263	2.426008861	0.119336391	0.643390937	-0.321437946	3.627983263	3.244626006	0.071658043	0.530148793
GeneID:107090243	LOC107090243	galanin receptor type 2-like	NA	NA	NA	NA	NA	NA	NA	NA	NA	NA	NA	NA	NA	NA	NA	NA	NA	NA	NA	NA	NA	NA	NA	NA	NA	NA	NA	NA	NA	NA	NA	NA	NA	NA	NA	NA	NA	NA	NA	NA	NA	NA	NA	NA	NA	NA	NA	NA	NA	NA	NA	NA	NA	NA	NA	NA	NA	NA	NA	NA	NA	NA	NA	NA	NA	NA	NA	NA	NA	NA	NA	NA	NA	NA	NA	NA	NA	NA	NA	NA	NA	NA	NA	NA	NA	NA	NA	NA	NA	NA	NA	NA	NA	NA	NA	NA	NA	NA	NA	NA	NA	NA	NA	NA	NA	NA	NA	NA	NA	NA	NA	NA	NA	NA	NA	NA	NA	NA	NA	NA
GeneID:107090249	exoc7	exocyst complex component 7%2C transcript variant X5	0.003485658	5.451977628	0.002583384	0.959463373	0.985306666	0.026857662	5.451977628	0.15318989	0.695505435	0.852222222	0.124279743	5.451977628	3.275741608	0.070311142	0.271354611	0.023372004	5.451977628	0.119927822	0.729112786	0.881511417	-0.120794085	5.451977628	3.199400352	0.073665275	0.237761553	-0.097422081	5.451977628	2.078731796	0.149364229	0.382602041	-0.006759211	5.716584157	0.008034738	0.928575921	0.994174484	-0.026138543	5.716584157	0.12133267	0.727593572	0.963818004	-0.016002524	5.716584157	0.045210816	0.831616855	0.972884058	-0.019379332	5.716584157	0.066727367	0.796162723	0.970325627	0.009243313	5.716584157	0.015091373	0.902228296	0.986776005	-0.01013602	5.716584157	0.018326133	0.892316143	0.982662672	0.003605639	5.336654779	0.001486226	0.969247895	0.998547077	-0.022981967	5.336654779	0.06028696	0.806042962	0.97505314	0.059977631	5.336654779	0.412034936	0.520938455	0.844156149	-0.026587606	5.336654779	0.080967482	0.775990565	0.95396909	-0.056371992	5.336654779	0.365253551	0.545602926	0.856828838	-0.082959598	5.336654779	0.789801571	0.374160133	0.775716846	-0.057655899	5.336519802	0.212584297	0.644749355	0.999972891	-0.031238254	5.336519802	0.062592159	0.802444865	0.981899507	0.025660693	5.336519802	0.042131571	0.837369178	0.999021115	0.026417645	5.336519802	0.044832253	0.83231278	0.967009186	-0.083316592	5.336519802	0.444778797	0.504824906	0.875910212	-0.056898946	5.336519802	0.208067688	0.648286164	1
GeneID:107090226	LOC107090226	Golgi apparatus membrane protein TVP23 homolog B-like	0.137796075	4.682144161	2.81255877	0.093529087	0.338773458	-0.016568395	4.682144161	0.041103826	0.839337643	0.929464925	0.214259263	4.682144161	6.793844048	0.009147273	0.071834492	-0.15436447	4.682144161	3.67675902	0.055176004	0.226423924	-0.076463189	4.682144161	0.892134059	0.344899653	0.584183033	-0.230827658	4.682144161	8.214435531	0.004155844	0.034530544	-0.03847367	4.897105233	0.181136765	0.670398137	0.985120908	-0.083053585	4.897105233	0.85543356	0.35501974	0.826431415	0.106535949	4.897105233	1.384522321	0.239332331	0.706608636	-0.044579915	4.897105233	0.247149702	0.619089249	0.936988277	-0.14500962	4.897105233	2.571782086	0.108785119	0.631646069	-0.189589535	4.897105233	4.454745746	0.034804397	0.247665646	0.073023346	4.756978182	0.526789857	0.467959606	0.997981949	0.027963527	4.756978182	0.077144303	0.781205326	0.96773238	0.169093859	4.756978182	2.825661454	0.092768666	0.442485131	-0.045059819	4.756978182	0.200724609	0.654136597	0.926530359	-0.096070513	4.756978182	0.914251696	0.33898883	0.749568875	-0.141130332	4.756978182	1.969893707	0.160459145	0.547820044	0.0010709	4.950276908	3.67E-05	0.995164525	0.999972891	0.048263827	4.950276908	0.074722953	0.784580344	0.979686281	0.295547575	4.950276908	2.787593458	0.094996793	0.692104124	0.047192927	4.950276908	0.071484738	0.789187145	0.956511457	-0.294476675	4.950276908	2.769017406	0.09610514	0.603323075	-0.247283748	4.950276908	1.956274284	0.161912338	0.762463325
GeneID:107090222	LOC107090222	tripartite motif-containing protein 16-like protein	0.150690179	1.679385184	0.565574217	0.452022984	0.732894949	-0.004111303	1.679385184	0.00042582	0.983536488	0.991953137	0.377779049	1.679385184	3.505643081	0.061160097	0.249332358	-0.154801482	1.679385184	0.627836944	0.428149849	0.694911549	-0.22708887	1.679385184	1.313863754	0.251696291	0.491225392	-0.381890352	1.679385184	3.768009286	0.052241774	0.198661763	-0.024854018	3.17107985	0.051735234	0.820070885	0.992484258	-0.065861322	3.17107985	0.374050643	0.540804557	0.915692551	-0.140200917	3.17107985	1.685935063	0.194137685	0.655255888	-0.041007304	3.17107985	0.145547024	0.702827629	0.95605504	0.1153469	3.17107985	1.145431127	0.284507621	0.824328393	0.074339595	3.17107985	0.490151528	0.483859719	0.861078573	-0.028758424	4.505841954	0.086000533	0.769324591	0.997981949	0.035295604	4.505841954	0.128553552	0.719936505	0.950848365	-0.002197115	4.505841954	0.000504129	0.982086757	0.9952977	0.064054028	4.505841954	0.4265016	0.513710572	0.88490013	-0.026561309	4.505841954	0.074217435	0.785292353	0.943617759	0.037492719	4.505841954	0.146740473	0.701669945	0.935443395	0.025384338	4.426239521	0.023049105	0.879329445	0.999972891	-0.032365091	4.426239521	0.037634813	0.846178278	0.987170734	0.053682343	4.426239521	0.103260025	0.747952005	0.999021115	-0.05774943	4.426239521	0.119844852	0.729202821	0.939290648	-0.028298005	4.426239521	0.028701682	0.865469668	0.970631239	-0.086047435	4.426239521	0.266522379	0.605674188	1
GeneID:107090230	LOC107090230	fatty acid desaturase 6-like%2C transcript variant X2	NA	NA	NA	NA	NA	NA	NA	NA	NA	NA	NA	NA	NA	NA	NA	NA	NA	NA	NA	NA	NA	NA	NA	NA	NA	NA	NA	NA	NA	NA	NA	NA	NA	NA	NA	NA	NA	NA	NA	NA	NA	NA	NA	NA	NA	NA	NA	NA	NA	NA	NA	NA	NA	NA	NA	NA	NA	NA	NA	NA	-0.125083887	1.29009413	0.481678237	0.487663126	0.997981949	-0.074743447	1.29009413	0.168607965	0.681351928	0.94134396	-0.100157253	1.29009413	0.312443916	0.576184358	0.872313981	0.05034044	1.29009413	0.079335407	0.778200074	0.954307572	-0.024926634	1.29009413	0.020079078	0.887316452	0.974041456	0.025413806	1.29009413	0.020465422	0.886244841	0.979410355	-0.287382222	0.96038714	0.954909301	0.328472817	0.999972891	-0.047474877	0.96038714	0.026036882	0.871810279	0.988967286	-0.222843668	0.96038714	0.57575198	0.447982243	0.999021115	0.239907344	0.96038714	0.681182777	0.409179737	0.841126255	-0.064538554	0.96038714	0.049579278	0.823796984	0.961279142	0.175368791	0.96038714	0.364986201	0.545749984	1
GeneID:107090440	tada2a	transcriptional adaptor 2A	0.181895639	4.902241043	5.685228645	0.01710831	0.128950572	0.167810499	4.902241043	4.845104086	0.027724719	0.130782547	0.274465948	4.902241043	12.92176771	0.000324783	0.00586835	-0.01408514	4.902241043	0.035027465	0.85153812	0.938797997	-0.092570309	4.902241043	1.509011674	0.219289958	0.456706121	-0.106655449	4.902241043	2.005650175	0.15671409	0.392291733	0.030337744	4.751685262	0.113305856	0.736411405	0.987385994	0.008238312	4.751685262	0.008470821	0.926668593	0.992464853	0.049636502	4.751685262	0.304556323	0.581040015	0.908382967	-0.022099433	4.751685262	0.060884396	0.805103538	0.971885941	-0.019298758	4.751685262	0.045982367	0.830207854	0.977274346	-0.04139819	4.751685262	0.214540198	0.64323188	0.91878531	0.059036387	3.960339884	0.314354509	0.575020297	0.997981949	0.183848899	3.960339884	3.007429255	0.082883645	0.449492162	0.199184104	3.960339884	3.569592509	0.05884675	0.354719418	0.124812513	3.960339884	1.390153899	0.238379112	0.718339417	-0.140147717	3.960339884	1.772530229	0.183069253	0.629723445	-0.015335205	3.960339884	0.020946402	0.884925064	0.979326449	-0.05889741	4.065900257	0.15754061	0.691430985	0.999972891	0.118621848	4.065900257	0.639143592	0.424021085	0.920280233	0.155809883	4.065900257	1.098725797	0.294545909	0.974582761	0.177519258	4.065900257	1.434566413	0.231020641	0.736248455	-0.214707293	4.065900257	2.09085708	0.148182916	0.686826977	-0.037188035	4.065900257	0.06278643	0.802144873	1
GeneID:107090232	LOC107090232	fatty acid desaturase 6-like	NA	NA	NA	NA	NA	NA	NA	NA	NA	NA	NA	NA	NA	NA	NA	NA	NA	NA	NA	NA	NA	NA	NA	NA	NA	NA	NA	NA	NA	NA	NA	NA	NA	NA	NA	NA	NA	NA	NA	NA	NA	NA	NA	NA	NA	NA	NA	NA	NA	NA	NA	NA	NA	NA	NA	NA	NA	NA	NA	NA	NA	NA	NA	NA	NA	NA	NA	NA	NA	NA	NA	NA	NA	NA	NA	NA	NA	NA	NA	NA	NA	NA	NA	NA	NA	NA	NA	NA	NA	NA	NA	NA	NA	NA	NA	NA	NA	NA	NA	NA	NA	NA	NA	NA	NA	NA	NA	NA	NA	NA	NA	NA	NA	NA	NA	NA	NA	NA	NA	NA
GeneID:107090233	LOC107090233	tubulin alpha chain	NA	NA	NA	NA	NA	NA	NA	NA	NA	NA	NA	NA	NA	NA	NA	NA	NA	NA	NA	NA	NA	NA	NA	NA	NA	NA	NA	NA	NA	NA	NA	NA	NA	NA	NA	NA	NA	NA	NA	NA	NA	NA	NA	NA	NA	NA	NA	NA	NA	NA	NA	NA	NA	NA	NA	NA	NA	NA	NA	NA	NA	NA	NA	NA	NA	NA	NA	NA	NA	NA	NA	NA	NA	NA	NA	NA	NA	NA	NA	NA	NA	NA	NA	NA	NA	NA	NA	NA	NA	NA	NA	NA	NA	NA	NA	NA	NA	NA	NA	NA	NA	NA	NA	NA	NA	NA	NA	NA	NA	NA	NA	NA	NA	NA	NA	NA	NA	NA	NA	NA
GeneID:107090238	LOC107090238	Usher syndrome type-1G protein homolog	NA	NA	NA	NA	NA	NA	NA	NA	NA	NA	NA	NA	NA	NA	NA	NA	NA	NA	NA	NA	NA	NA	NA	NA	NA	NA	NA	NA	NA	NA	NA	NA	NA	NA	NA	NA	NA	NA	NA	NA	NA	NA	NA	NA	NA	NA	NA	NA	NA	NA	NA	NA	NA	NA	NA	NA	NA	NA	NA	NA	NA	NA	NA	NA	NA	NA	NA	NA	NA	NA	NA	NA	NA	NA	NA	NA	NA	NA	NA	NA	NA	NA	NA	NA	NA	NA	NA	NA	NA	NA	NA	NA	NA	NA	NA	NA	NA	NA	NA	NA	NA	NA	NA	NA	NA	NA	NA	NA	NA	NA	NA	NA	NA	NA	NA	NA	NA	NA	NA	NA
GeneID:107090265	LOC107090265	uncharacterized LOC107090265	NA	NA	NA	NA	NA	NA	NA	NA	NA	NA	NA	NA	NA	NA	NA	NA	NA	NA	NA	NA	NA	NA	NA	NA	NA	NA	NA	NA	NA	NA	NA	NA	NA	NA	NA	NA	NA	NA	NA	NA	NA	NA	NA	NA	NA	NA	NA	NA	NA	NA	NA	NA	NA	NA	NA	NA	NA	NA	NA	NA	NA	NA	NA	NA	NA	NA	NA	NA	NA	NA	NA	NA	NA	NA	NA	NA	NA	NA	NA	NA	NA	NA	NA	NA	NA	NA	NA	NA	NA	NA	NA	NA	NA	NA	NA	NA	NA	NA	NA	NA	NA	NA	NA	NA	NA	NA	NA	NA	NA	NA	NA	NA	NA	NA	NA	NA	NA	NA	NA	NA
GeneID:107090263	LOC107090263	potassium channel subfamily K member 15-like	NA	NA	NA	NA	NA	NA	NA	NA	NA	NA	NA	NA	NA	NA	NA	NA	NA	NA	NA	NA	NA	NA	NA	NA	NA	NA	NA	NA	NA	NA	-0.548046255	0.47076304	2.355452852	0.124845626	0.775628472	-0.549505384	0.47076304	2.398098482	0.121482836	0.553626034	-0.415496481	0.47076304	1.343064829	0.246494202	0.715554202	-0.001459129	0.47076304	1.74E-05	0.996675225	0.999609177	-0.132549774	0.47076304	0.143403984	0.704920171	0.953659364	-0.134008903	0.47076304	0.148468635	0.700003102	0.938987215	NA	NA	NA	NA	NA	NA	NA	NA	NA	NA	NA	NA	NA	NA	NA	NA	NA	NA	NA	NA	NA	NA	NA	NA	NA	NA	NA	NA	NA	NA	NA	NA	NA	NA	NA	NA	NA	NA	NA	NA	NA	NA	NA	NA	NA	NA	NA	NA	NA	NA	NA	NA	NA	NA	NA	NA	NA	NA	NA	NA
GeneID:107090277	ogfr	opioid growth factor receptor	0.081184444	5.194580962	0.89698494	0.343591448	0.648405066	-0.050332154	5.194580962	0.346859166	0.555896488	0.766877863	0.0128032	5.194580962	0.022436081	0.880932835	0.957364451	-0.131516599	5.194580962	2.425060237	0.119408652	0.350829158	0.068381244	5.194580962	0.655498948	0.418153496	0.646340521	-0.063135355	5.194580962	0.562174654	0.453385366	0.705331614	0.027976585	5.061488649	0.064417186	0.799645894	0.991949877	0.069388074	5.061488649	0.398552973	0.52783751	0.913420294	-0.070137104	5.061488649	0.407271001	0.523357897	0.885530074	0.041411489	5.061488649	0.141815748	0.706482544	0.956662808	0.098113689	5.061488649	0.796098236	0.372262499	0.867999078	0.139525178	5.061488649	1.619158805	0.20320912	0.643059632	-0.122089262	3.470205168	0.594398378	0.440723316	0.997981949	-0.12821492	3.470205168	0.652815034	0.419108026	0.846791232	-0.172311719	3.470205168	1.191681644	0.274990611	0.695299927	-0.006125658	3.470205168	0.001504037	0.969064265	0.99384983	0.050222456	3.470205168	0.102226302	0.749174167	0.932016803	0.044096798	3.470205168	0.078484224	0.779362149	0.955820438	0.132505227	3.857988346	0.55745141	0.455288935	0.999972891	0.26541684	3.857988346	2.238077415	0.134648306	0.680230238	0.183965644	3.857988346	1.076063069	0.299579947	0.977529065	0.132911613	3.857988346	0.560554068	0.454037086	0.85738633	-0.051460416	3.857988346	0.08406854	0.771857738	0.950185239	0.081451197	3.857988346	0.210913082	0.646052679	1
[truncated: 29,057,377 more chars]
